# Supplementary material for: Author Correction: Cellular deconvolution of GTEx tissues powers discovery of disease and cell-type associated regulatory variants
Source: Nat Commun. 2020 Sep 1;11:4426. doi: 10.1038/s41467-020-18341-8 (PMC7462847; doi:10.1038/s41467-020-18341-8)
Supplement: Supplementary file 1 — Supplementary Data 19 [file 41467_2020_18341_MOESM1_ESM.csv]

gene_id	gene_name	start	end	id	pos	ref	alt	rsid	gt.endothelial_venous.delta_aic	gt.endothelial_venous.pval	gt.gdt.delta_aic	gt.gdt.pval	gt.hepatocyte0.delta_aic	gt.hepatocyte0.pval	gt.hepatocyte3.delta_aic	gt.hepatocyte3.pval	gt.hepatocyte4.delta_aic	gt.hepatocyte4.pval	gt.macrophage.delta_aic	gt.macrophage.pval	gt.nkt_cell.delta_aic	gt.nkt_cell.pval	gt.endothelial_periportal.delta_aic	gt.endothelial_periportal.pval	best	fdr
ENSG00000000003.10	TSPAN6	99883666	99894988	X_100734292_CCACACACA_C	100734292	CCACACACA	C	X_100734300_ACACA_A_b37;X_100734292_CCACACACACACA_C_b37;X_100734296_ACACACACA_A_b37;X_100734302_ACA_A_b37;X_100734294_ACACACACACA_A_b37;X_100734298_ACACACA_A_b37	0.751305869334317	0.263802037873984	1.97146001776224	0.865845561810012	1.75653264957441	0.621712951497003	1.30949440827351	0.405992463462053	-0.700838961293073	0.100295456938869	0.564746414270985	0.230908960412994	-0.178776977383279	0.139925616814603	1.69551706654568	0.581085577618597	gt	0.185561081825706
ENSG00000000460.12	C1orf112	169631244	169823221	1_169615428_A_G	169615428	A	G	1_169615428_A_G_b37	1.95370467265809	0.829639855173374	-0.931197161238117	0.0868830439706871	0.487280455524967	0.218724576556805	1.50728339341453	0.482717984685291	-0.326651440453418	0.127175188071357	1.76494370727715	0.627799746858974	0.644413103965007	0.244303777716642	1.73308115541528	0.605406166412826	gt	0.173238389202524
ENSG00000000938.8	FGR	27938574	27961788	1_28692117_G_T	28692117	G	TRUE	1_28692117_G_T_b37	0	1	0	1	1.16968111541399	0.36218033641621	1.16230385289532	0.360056506229897	1.46601717340951	0.464937192777899	1.31168115398367	0.406736792771554	1.27099004737948	0.393204289717327	1.97613003930161	0.877216249378813	gt	1
ENSG00000000971.11	CFH	196621007	196716634	1_197645212_C_A	197645212	C	A	1_197645212_C_CAAAAAAA_b37;1_197645212_C_CAAAAAA_b37;1_197645212_C_A_b37;1_197645212_C_CAAAAAAAA_b37;1_197645212_C_CAAAAA_b37;1_197645212_C_CAAAAAAAAA_b37	-1.02786905504462	0.0818454433242078	1.98671698007416	0.908245395503919	1.48233514097416	0.471839489980993	1.81140864713109	0.664091617214412	1.91734249798543	0.773727834954179	-2.24169578489676	0.0394427516131853	1.89939728928914	0.751107553014724	-1.70048609839819	0.0543966182727497	gt	0.126110236621862
ENSG00000001036.9	FUCA2	143815947	143832827	6_143782718_GA_G	143782718	GA	G	6_143782719_AAA_A_b37;6_143782721_A_AA_b37;6_143782720_AA_A_b37;6_143782718_GAAA_G_b37	1.99679271935594	0.954837659367116	1.30540574274357	0.404606085745371	-0.660854985448054	0.10284543916574	-2.47041318941035	0.0344866509490175	1.98394442521095	0.899169460138396	-7.55109031025432	0.00199830684395603	-0.252196851047586	0.133424865679585	-1.59209481613476	0.0580550181381628	gt:macrophage	0.0503135448676085
ENSG00000001084.6	GCLC	53362138	53481768	6_52547394_G_T	52547394	G	TRUE	6_52547396_TTT_T_b37;6_52547397_TT_T_b37;6_52547394_G_T_b37;6_52547398_T_TT_b37;6_52547394_GTTTT_*_b37	-0.916258252916521	0.0876909914230146	1.66853724863569	0.564799033901887	1.94902129015065	0.821368913464394	1.19396980439535	0.369296533536275	1.77660314637268	0.636463786438812	1.75733001133761	0.622284324164171	1.76214479056938	0.625759505145707	-0.478870022855688	0.115385123500018	gt	0.173759972685362
ENSG00000001461.12	NIPAL3	24742283	24799466	1_24489366_T_TTTCCTTCC	24489366	TRUE	TTTCCTTCC	1_24489366_T_C_b37;1_24489382_C_CTTCCTTCC_b37;1_24489366_TTTCCTTCCTTCCTTCC_T_b37;1_24489382_C_CTTCC_b37;1_24489382_C_CTTCCTTCCTTCC_b37;1_24489382_C_CTTCCTTCCTTCCTTCC_b37	1.54661284368041	0.500730821340851	0	1	0.855544807093395	0.28471288732434	1.89937211691216	0.751077446952621	1.86852116162584	0.71690362952717	0.982670269284483	0.313153242952024	1.83668577526248	0.686123340959888	0.219183657311135	0.182049116204788	gt	1
ENSG00000001497.12	LAS1L	64732461	64754655	X_64803908_TTC_T	64803908	TTC	TRUE	X_64803908_TTC_T_b37	1.12618203036646	0.349900497260738	-1.09211434616219	0.0786725216836317	1.52156875985185	0.489133760919978	0.604647912956693	0.23750333553845	1.40114954227681	0.439016964955941	1.07439073192103	0.336006459078869	-1.40589419142304	0.0649638958088036	0.461171520935579	0.214792267959928	gt	0.15286417749045
ENSG00000001617.7	SEMA3F	50192477	50226508	3_51063881_A_T	51063881	A	TRUE	3_51063881_A_T_b37;3_51063881_A_*_b37	-0.356568273823484	0.12475636544598	1.97494850784091	0.874238821183938	-1.07261340516237	0.0796213775559404	0.914380833948314	0.297443902414649	-0.155298548306121	0.142078824783785	0.228595018546628	0.183208297064371	0.978617516811198	0.312191304580041	0.411132157423935	0.207487962120456	gt	0.166404176027419
ENSG00000001630.11	CYP51A1	91741464	91772266	7_91781454_A_AGTGTGTGTGTGTGT	91781454	A	AGTGTGTGTGTGTGT	7_91781458_T_TGTGTGTGTGT_b37;7_91781458_T_TGTGTGTGTGTGTGT_b37;7_91781458_T_TGT_b37;7_91781458_T_TGTGTGTGTGTGT_b37;7_91781454_AGTGT_A_b37;7_91781458_T_TGTGTGTGT_b37	1.20000221848119	0.371094032812884	-0.243168572949116	0.134205720521812	1.53720307715872	0.496319720413596	1.98245607271394	0.894625607607183	1.88426517667716	0.733707264729236	-0.214599932306839	0.136710497444308	-0.175425665593536	0.140230711163766	1.62376429657877	0.539624741293407	gt	0.213008674009744
ENSG00000002016.12	RAD52	1021242	1099219	12_1079129_G_A	1079129	G	A	12_1079129_G_A_b37	0.906121867629736	0.295613534757796	1.99608176114901	0.950088344248702	-0.800778574301148	0.0942185449330614	1.65432229174576	0.556570132103961	0.81631488711696	0.276607054744499	1.14823480144457	0.356053450861904	1.33124537088685	0.413486137186371	-2.00258903903148	0.0454304280517482	gt	0.133442388436345
ENSG00000002330.9	BAD	64037301	64052176	11_64989436_G_T	64989436	G	TRUE	11_64989436_G_T_b37	-4.23694650560799	0.0125112002485514	1.76288924417713	0.626300711441327	1.95145822194638	0.825620397520094	-3.04814261296491	0.0246523511553089	1.93679528274055	0.801500628414661	-0.908698520058863	0.0881029457232757	0.177735530326515	0.177043967009975	1.09778000824798	0.342187146438627	gt:endothelial_venous	0.0861008047357081
ENSG00000002549.8	LAP3	17578814	17609595	4_16616215_A_C	16616215	A	C	4_16616215_A_C_b37	-6.28035036680899	0.0040076395145173	0.119260687958615	0.170250143894899	-4.98188651347567	0.00823387687338182	-4.68843506277972	0.00970403530071541	-0.118327932050761	0.145545366308286	-12.2859086818882	0.000157036065354019	1.98528914344774	0.90346267106109	-14.8754505675647	3.99144985172383e-05	gt:endothelial_periportal	0.0152719506470592
ENSG00000002586.13	CD99	2609219	2659350	X_2833974_G_A	2833974	G	A	X_2833974_G_A_b37	-0.176905780503034	0.140095873518637	1.48991679290384	0.475102838588253	0.721238536378962	0.25812944722401	1.61408409640677	0.534454026729317	-0.731448844268414	0.0983899906205616	0.438488810670208	0.211444090221721	1.44116725348488	0.454730929371776	1.61515091938577	0.535019447590968	gt	0.183811003888982
ENSG00000002726.15	AOC1	150521714	150558592	7_150523544_A_G	150523544	A	G	7_150523544_A_G_b37	1.69844643558383	0.582910110722155	-11.7534397431628	0.000208438779032088	-13.6154765881281	7.76167084244254e-05	1.63518927748567	0.545846546752917	-8.38350659802231	0.00127145986287712	-3.20841113362485	0.0224778674619232	-6.27993133709379	0.00400856448161721	-5.54141388760007	0.00602967084773789	gt:hepatocyte0	0.0183698893403576
ENSG00000002822.11	MAD1L1	1855428	2272878	7_2267122_G_A	2267122	G	A	7_2267122_G_A_b37	1.96748222174091	0.856895966105092	0.608896956096089	0.238218910243513	1.85765182697082	0.70595768048386	1.42390961780302	0.447848859564618	1.70421009815436	0.586533892362422	1.88659134892748	0.7362963138922	-8.75845529275301	0.00103803985361257	1.9605690206655	0.842597282099884	gt:nkt_cell	0.0404755999625101
ENSG00000002933.3	TMEM176A	150497490	150502208	7_150511923_C_T	150511923	C	TRUE	7_150511923_C_T_b37	1.93498781266362	0.798742504161968	1.43368671708566	0.451727650000877	0.273644739318854	0.188877034507811	1.80103422656708	0.655556942109721	1.25436167385146	0.387860685848889	-2.88619671640441	0.0270722608894385	1.60259916637136	0.528434636550206	0.400102126597801	0.205917684158965	gt	0.110692807983855
ENSG00000003056.3	M6PR	9092958	9102551	12_8573540_A_G	8573540	A	G	12_8573540_A_G_b37	1.80310566675286	0.657239415984557	1.95542013288548	0.832778457833043	0.820744501017714	0.27750761327901	1.7965066289342	0.651915751392796	0.73123605363196	0.259998690834778	0.79302830934472	0.271932701175382	0.758609609461018	0.265203259836745	0.821914955311001	0.27774618743297	gt	1
ENSG00000003096.9	KLHL13	117031775	117251303	X_118196140_G_GTA	118196140	G	GTA	X_118196140_GTATA_G_b37;X_118196142_ATA_A_b37;X_118196144_A_ATA_b37;X_118196144_A_ATATATA_b37	0	1	1.95776031027697	0.83716355646274	-0.348836654790546	0.125376541233227	0.800923546955005	0.273506343722605	1.92950349231216	0.790615232855607	1.7784554439279	0.637865555918844	1.99809223186406	0.965161071810289	-0.300145773594409	0.129361857579415	gt	0.205886186001926
ENSG00000003137.4	CYP26B1	72356366	72375167	2_73194599_G_A	73194599	G	A	2_73194599_G_A_b37	1.52392373057228	0.490205001523131	1.2919157824748	0.400080539784587	1.63501880095248	0.545752735703222	0.688043577283224	0.252040739684564	1.21264959105162	0.374902507986282	-2.02081277635091	0.0449420501697546	1.60529440498249	0.529836253945472	-0.0155828298407528	0.155691474732414	gt	0.133020726641401
ENSG00000003147.13	ICA1	8152813	8302317	7_8279839_A_AGCAATATTTGCTGTTCT	8279839	A	AGCAATATTTGCTGTTCT	7_8279839_A_AGCAATATTTGCTGTTCT_b37	1.49617867056625	0.477825858209197	1.68766542466955	0.576251117586822	1.20038398774051	0.371208200339724	1.77229194615816	0.633228504187989	0.676947953729069	0.250045037533997	1.7669694764507	0.629285789018721	1.98951573327787	0.918444971152002	1.78239183985238	0.640868454886629	gt	1
ENSG00000003393.10	ALS2	202565276	202645912	2_202675560_CTTTTTTTTTT_C	202675560	CTTTTTTTTTT	C	2_202675574_T_TT_b37;2_202675564_TTTTTTTTTTT_T_b37;2_202675574_T_TTT_b37;2_202675573_TT_T_b37;2_202675563_TTTTTTTTTTTT_T_b37;2_202675560_CTTTTTTTTTTTTTT_*_b37	1.73324594539571	0.605517538279457	1.39697449296284	0.437425980928343	1.25440945205492	0.387875890435236	1.09244605333322	0.340764262702794	-0.399229872869739	0.121394999539142	1.99071869385165	0.923250912114703	-1.46177028590421	0.0628030423288049	1.42694280643695	0.449046620192004	gt	0.150706569625147
ENSG00000003756.12	RBM5	50126340	50156454	3_50562261_A_C	50562261	A	C	3_50562261_A_C_b37	1.78018944124335	0.639184301005444	-0.391840212402826	0.121969975970861	1.90917295893934	0.763128365452192	1.86274030733586	0.711020590523093	1.94031487569441	0.806994308174072	0.876423643865678	0.289149673216046	1.92048332583084	0.77795347032149	1.6496758155227	0.553929674458052	gt	0.203389881280592
ENSG00000004059.6	ARF5	127228398	127231759	7_126352598_G_A	126352598	G	A	7_126352598_G_A_b37	-0.263349124098738	0.132467306683371	1.30846766066935	0.405643663870947	-0.31410777654105	0.128204845238805	-2.29957841548332	0.038121822000062	0.399244995973447	0.205796248473516	0.856093515220778	0.284828378397812	1.99661841204409	0.953628014310651	1.99978883119792	0.988405830240737	gt	0.124268348012374
ENSG00000004399.8	PLXND1	129274017	129325661	3_129169342_C_A	129169342	C	A	3_129169342_C_A_b37;3_129169342_C_*_b37	0	1	1.3226126979601	0.410487851630256	1.82395806328179	0.674797037753703	1.77090405034136	0.632194979866066	1.72539980671945	0.600262483842255	1.57380981174555	0.513864310776913	1.79147437657338	0.647925467561452	1.38696798058066	0.433648479899611	gt	1
ENSG00000004487.11	KDM1A	23345940	23410182	1_23809444_C_CA	23809444	C	CA	1_23809446_A_AA_b37;1_23809445_AA_A_b37;1_23809444_CAA_C_b37	1.94900256448113	0.821336662611467	-0.854871784953673	0.0910975024758099	-2.04099238613134	0.0444077006776814	1.98894058039434	0.916245854524688	-1.05622947269353	0.0804281029044339	0.728336968139843	0.259454927973464	1.64049617714636	0.548781928771002	-0.261694301937837	0.132608907154779	gt	0.132184021584312
ENSG00000004534.10	RBM6	49977439	50137478	3_50766787_T_TTTTA	50766787	TRUE	TTTTA	3_50766787_T_TTTTA_b37	1.74387527671735	0.612795110389035	1.99999187041283	0.99772504023984	-0.0977965968386343	0.147511579663055	-0.127944012640455	0.144634641371855	0.624993017042129	0.240953474110201	1.66864513050723	0.564862378853088	1.92872123832092	0.789483923730664	1.95383646804794	0.829878808201172	gt	0.220648590202574
ENSG00000004660.10	CAMKK1	3763608	3798185	17_3364086_C_CA	3364086	C	CA	17_3364087_A_AA_b37;17_3364087_A_AAA_b37;17_3364086_CA_C_b37;17_3364087_A_AAAA_b37;17_3364087_A_AAAAAAAAAAAAAAAAAAAAAAAAAAAAAAAAAAA_b37	1.16164012134141	0.359866267995428	1.88168082410886	0.7308646770611	1.44838193854201	0.457657307820073	1.54662178608936	0.500735044926725	-0.778355983872018	0.0955462003563987	1.12179947471617	0.348695015083591	1.58185264422355	0.51786292822922	-0.89025880037525	0.0891166091541753	gt	0.175051096576345
ENSG00000004700.11	RECQL	21621844	21654603	12_21062099_C_T	21062099	C	TRUE	12_21062099_CT_C_b37;12_21062099_C_T_b37;12_21062100_T_TT_b37;12_21062100_T_TTT_b37;12_21062100_T_TTTTTTT_b37	-1.36953473308449	0.0664125085398711	1.37355022496973	0.42866055800851	1.21022093933323	0.374166941055954	-3.48898643308058	0.0191366339713788	-1.62259041023282	0.0570000569502333	0.686522108290433	0.251765928295799	1.4179462341437	0.445508434401859	1.96857244036033	0.859289874687681	gt:hepatocyte3	0.0986762497023435
ENSG00000004776.7	HSPB6	36245468	36248980	19_36762789_C_T	36762789	C	TRUE	19_36762789_C_T_b37	1.99981105339742	0.989032795820841	1.3428206132624	0.417557495415037	1.21526012184972	0.375695425238723	1.67390505853785	0.567967626336265	1.60574085939072	0.530069069851587	1.82230222988079	0.673359251463436	1.88249672268938	0.731758322557706	0.603733044948569	0.237349605315381	gt	1
ENSG00000004777.14	ARHGAP33	36265433	36279724	19_36515950_A_G	36515950	A	G	19_36515950_A_G_b37	1.82018998965395	0.671536565491698	1.38507762465332	0.432940445641878	1.98441390344362	0.900646823911405	1.57540267526326	0.514651937151838	1.67102000172287	0.566260320190624	1.99551199352686	0.946587606085767	1.99341145799519	0.935306889053971	0.667030220595677	0.248277577393681	gt	1
ENSG00000004779.5	NDUFAB1	23592322	23607677	16_23054815_A_AC	23054815	A	AC	16_23054817_C_CC_b37;16_23054816_CC_C_b37;16_23054815_ACC_A_b37	-10.7167935899726	0.000362386564396413	1.0104719282258	0.319857745227642	1.29040735564439	0.399579077265652	-0.293683881385789	0.129901280098348	1.49984485576482	0.479431961092266	1.88372644777979	0.733111803031879	0.0954778707152855	0.167573021120836	-5.113543014355	0.00765037561304912	gt:endothelial_venous	0.0310710583567802
ENSG00000004799.7	PDK4	95212810	95225803	7_95692443_GTA_G	95692443	GTA	G	7_95692443_GTA_G_b37;7_95692443_GTA_*_b37	1.88942637873367	0.739492018927764	1.91330197260243	0.768417665310408	1.02722702805352	0.323989580073854	1.36218477499278	0.424503044841595	-1.81536172807381	0.0507846383829156	0.966512713819782	0.309341009492191	1.85743598616313	0.705745224388874	1.16203759819263	0.359980175876222	gt	0.138487477176563
ENSG00000004864.9	SLC25A13	95749531	95951459	7_94931438_G_A	94931438	G	A	7_94931438_G_A_b37;7_94931438_G_*_b37	-0.786790042125233	0.0950444403952791	-6.5782745289149	0.00340197596381764	-8.45549233888596	0.00122285316206687	-0.821952422341724	0.0929832371377352	-2.48348371388198	0.0342238927581128	-6.33791858956744	0.00388260537197825	0.56139252775904	0.230364814666532	-9.91365474348379	0.000557239648884566	gt:endothelial_periportal	0.0323896169233582
ENSG00000004866.14	ST7	116593291	116870157	7_115652880_GAA_G	115652880	GAA	G	7_115652882_AA_A_b37;7_115652880_GAAA_G_b37;7_115652881_AAA_A_b37	-3.15840162921779	0.0231341782384102	1.21621744456831	0.375986790611804	0.296771940338374	0.191866357843951	1.05161395002722	0.330130454900603	-4.16682424054619	0.0130168071457436	0.459811898826729	0.214589808851452	1.93819712664475	0.803668787389715	-0.336043529004542	0.126410253961579	gt:hepatocyte4	0.0875370556533725
ENSG00000004897.7	CDC27	45195068	45266788	17_45858193_TG_T	45858193	TG	TRUE	17_45858194_GG_G_b37;17_45858195_G_GG_b37;17_45858193_TGG_T_b37	-0.865103331355726	0.0905198962799634	1.83736309882613	0.686740298922481	1.83805090047645	0.687368331510948	-0.65486213458621	0.103233706901807	1.14760703952368	0.355876261160936	1.99022137522905	0.921228047006535	-0.0225062598157706	0.154983155460034	1.50674499475417	0.482478902980441	gt	0.17624277490744
ENSG00000004939.9	SLC4A1	42325752	42345509	17_42201478_T_C	42201478	TRUE	C	17_42201478_T_C_b37	-1.86651090775246	0.0492588234302147	-5.14868420980548	0.00750190046854165	-2.80398944658555	0.0283939147627456	1.91559602140239	0.77141567712953	-1.96565065337506	0.0464375720886191	-0.489497127274603	0.114608338676467	-1.06202053426262	0.0801419557828897	-9.87980789897881	0.000567457938467626	gt:endothelial_periportal	0.0324166912314423
ENSG00000004961.10	HCCS	11129420	11141198	X_12113496_CA_C	12113496	CA	C	X_12113497_AA_A_b37;X_12113498_A_AA_b37;X_12113498_A_AAA_b37;X_12113496_CAA_C_b37	1.76825383962279	0.630232088801021	-1.31491174263817	0.0686540070613379	-2.77953106101768	0.028799962395957	-0.2872041599461	0.130444709867936	-8.81246341214842	0.00100819062998444	1.6678185403091	0.564377380207098	-1.01094558395664	0.0827040322238599	1.99563628881725	0.947331336657754	gt:hepatocyte4	0.039923564363236
ENSG00000005001.5	PRSS22	2902727	2908171	16_3551236_G_A	3551236	G	A	16_3551236_G_A_b37	1.99991895322506	0.992817062888882	1.27206707135588	0.393554028390562	1.90476209144725	0.757620953792867	1.37576163063318	0.429476628148453	1.83303293921563	0.682821464215588	1.88947627627482	0.739548669866225	0.607472816092127	0.237978782023133	1.5704335967323	0.512201784263103	gt	1
ENSG00000005007.8	UPF1	18942746	18979045	19_18258007_G_A	18258007	G	A	19_18258007_G_A_b37	1.97097067174849	0.864711337125128	1.94214674797792	0.809921711515631	1.97924311770993	0.885443228088813	1.9435246621004	0.812156132068671	1.22158742478848	0.377627070781566	1.70576174307195	0.587517269267119	1.9986554175286	0.970749286188459	1.41152701717641	0.443010215002479	gt	1
ENSG00000005020.8	SKAP2	26706680	27034858	7_27549704_A_ATTTT	27549704	A	ATTTT	7_27549704_ATT_A_b37;7_27549705_TT_T_b37;7_27549706_T_TT_b37;7_27549706_T_TTTTTTTTTT_b37;7_27549706_T_TTTTTTTTTTT_b37;7_27549706_T_TTTTT_b37	1.76363053061209	0.626840660623949	1.60942778160273	0.531998772778337	1.99989299224791	0.991746466154802	1.99980605727529	0.988888753817678	1.99285181486931	0.932621583371286	1.99765386882655	0.961368069200158	1.99378889028088	0.937183277504216	1.76269083814105	0.626156370673797	gt	1
ENSG00000005156.7	LIG3	33307512	33332083	17_33238500_G_A	33238500	G	A	17_33238500_G_A_b37	0.695562162286478	0.253404189889187	1.91607995565539	0.772053739747696	1.66678179298276	0.563770207819102	1.639561371762	0.548262733489733	1.65973659051332	0.559677216428721	1.05252111806544	0.330361857488668	1.99344848759245	0.935488544841965	1.71657501890934	0.594465099652947	gt	1
ENSG00000005175.5	RPAP3	48057069	48099844	12_48549525_A_AATAT	48549525	A	AATAT	12_48549527_TAT_T_b37;12_48549529_T_TATAT_b37;12_48549525_AATAT_A_b37;12_48549525_A_T_b37;12_48549529_T_TAT_b37;12_48549529_T_AT_b37	0.865561932642663	0.286830667098955	1.98529619807061	0.903485707922393	-0.500184520131882	0.113832960100168	-1.99744674900933	0.0455692451679616	1.33836258704252	0.415982469460042	-10.0099070965163	0.000529184952532241	-0.342338380089075	0.125900437026877	1.67909285704189	0.571062994627034	gt:macrophage	0.0320928335873796
ENSG00000005187.7	ACSM3	20621564	20808903	16_19908653_C_CA	19908653	C	CA	16_19908656_AA_A_b37;16_19908655_AAA_A_b37;16_19908654_AAAA_A_b37;16_19908657_A_AA_b37;16_19908653_CAAAA_C_b37;16_19908657_A_AAA_b37	1.99823553431139	0.966494278908548	1.99331705649382	0.934846095895717	1.49510921222827	0.477358999058496	1.4833902088194	0.47229144233066	1.97735725719548	0.880389828225653	1.8366518159512	0.686092447436818	1.99776002160439	0.96225148552138	0.130719928921394	0.171557556634665	gt	1
ENSG00000005194.10	CIAPIN1	57462080	57481440	16_58189652_GGTGTGTGTGTGTGTGTGT_G	58189652	GGTGTGTGTGTGTGTGTGT	G	16_58189666_TGTGTGTGTGTGTGTGT_T_b37;16_58189664_TGTGTGTGTGTGTGTGTGT_T_b37;16_58189652_GGTGTGTGTGTGTGTGTGTGTGTGTGTGTGT_G_b37;16_58189662_TGTGTGTGTGTGTGTGTGTGT_T_b37;16_58189660_TGTGTGTGTGTGTGTGTGTGTGT_T_b37;16_58189668_TGTGTGTGTGTGTGT_T_b37	1.98642083639993	0.907232774336743	-3.10091905335361	0.0239131700138972	0.0947486375392828	0.167491700439263	1.93620880908264	0.80060114841214	1.5035240870734	0.481052681692607	0.88745890890516	0.291530238074449	0.745956002951914	0.262781499031768	-0.470136819400352	0.116027824264928	gt	0.105187251270676
ENSG00000005206.12	SPPL2B	2328613	2355099	19_2493811_T_C	2493811	TRUE	C	19_2493811_T_C_b37	1.49524088087577	0.477416437240955	1.35294820058482	0.421168714430167	1.97745788797386	0.880653919370967	1.96607077846772	0.853857450559067	1.9999453178421	0.994099906069159	1.99995978161792	0.994940012450459	0.570503950476621	0.231846701065791	1.99509410006806	0.944160127311802	gt	1
ENSG00000005243.5	COPZ2	46103532	46115392	17_45377710_C_CGT	45377710	C	CGT	17_45377710_C_T_b37;17_45377714_T_TGTGTGTGCGT_b37;17_45377714_T_CGT_b37;17_45377714_T_TGTGTGTGTGCGT_b37;17_45377714_T_TGCGT_b37;17_45377710_CGCGT_*_b37	0.580275120594251	0.233448691875205	1.68570991088063	0.575059469687645	1.82679155666199	0.677275963224005	-0.102901997149218	0.147019869302783	0.918938930437491	0.298460308735929	-0.352103176629498	0.125114107087046	1.93164378794484	0.793745341473559	1.76736942691218	0.629580121250444	gt	0.205783819134814
ENSG00000005302.13	MSL3	11776277	11793870	X_11462074_CAA_C	11462074	CAA	C	X_11462075_AA_A_b37;X_11462076_A_AA_b37;X_11462074_CAA_C_b37	1.86839165766338	0.716770248528862	1.64709608044876	0.552473876944461	1.85785196993919	0.706154849382153	1.79922395486659	0.65409517261666	1.69475331414185	0.580611762886019	1.93500816903236	0.798773338311849	1.93941001232679	0.805565859367459	1.69818908780906	0.58274936250724	gt	1
ENSG00000005379.11	BZRAP1	56378591	56406152	17_57207540_G_A	57207540	G	A	17_57207540_G_A_b37	-2.5522470296246	0.032875575054764	1.9133067957639	0.768423923051435	-1.33450340813368	0.0678408828891859	1.93845443338262	0.804069577735229	-1.74701699820821	0.0529018427818382	1.81553446557206	0.667563388055682	1.99869678859602	0.971202606823947	1.99675745779911	0.954590342350522	gt	0.118330246929181
ENSG00000005421.4	PON1	94926987	95025673	7_94953895_G_A	94953895	G	A	7_94953895_G_A_b37	1.98833306849491	0.913984927148105	-1.64685320523211	0.0561752539588218	1.11162517636853	0.345918095538956	-6.80846041696381	0.00299836931879282	-0.884367354220103	0.0894431317898763	1.07861514857757	0.337111618053094	-5.66346154831274	0.0056350288290078	0.201244756722076	0.179863052770477	gt:hepatocyte3	0.0564012239197101
ENSG00000005436.9	GCFC2	75879125	75938115	2_75627478_T_C	75627478	TRUE	C	2_75627478_T_C_b37	1.76365371074513	0.626857561782912	1.92341072115494	0.781973857161827	1.35170408809472	0.420722595121366	0.651228447059793	0.24549299041507	1.59049887208715	0.522222821758788	1.20212588208034	0.371729734314486	1.96282671522636	0.847112669038352	1.99969247358473	0.986008669505042	gt	1
ENSG00000005448.12	WDR54	74648804	74652882	2_74259589_T_TGTGTGTGTGTGTGTGTGTGTGCGCGCGCGCGCGATGGCCCCAGCGGCTGCAAGAGGG	74259589	TRUE	TGTGTGTGTGTGTGTGTGTGTGCGCGCGCGCGCGATGGCCCCAGCGGCTGCAAGAGGG	2_74259589_T_*_b37;2_74259589_T_TGTGTGTGTGTGTGTGTGTGTGCGCGCGCGCGCGATGGCCCCAGCGGCTGCAAGAGGG_b37;2_74259589_T_TGTGTGTGTGTGTGTGTGTGTGTGCGCGCGCGCGCGATGGCCCCAGCGGCTGCAAGAGGG_b37;2_74259589_T_TGTGTGTGTGTGTGTGTGTGTGTGTGCGCGCGCGCGCGATGGCCCCAGCGGCTGCAAGAGGG_b37;2_74259589_T_TGTGTGTGTGTGTGTGTGTGTGCGCGCGCGCGCGCGATGGCCCCAGCGGCTGCAAGAGGG_b37;2_74259589_T_TGTGTGTGTGTGTGTGTGTGTGTGCGCGCGCGCGCGCGCGATGGCCCCAGCGGCT…	1.73554259429579	0.607074262276127	1.83182812664762	0.681741658430422	-0.281653063609212	0.130912275957391	0.486756379526241	0.218644805059458	1.32314307879687	0.410671137593807	0.79292898949933	0.271912977526227	0.985632875221427	0.31385887947002	1.91296244282091	0.767977621753824	gt	0.21040654333834
ENSG00000005469.7	CROT	86974996	87029111	7_86991620_CTT_C	86991620	CTT	C	7_86991623_TT_T_b37;7_86991622_TTT_T_b37;7_86991624_T_TT_b37;7_86991624_T_TTTTTTT_b37;7_86991624_T_TTTTTT_b37;7_86991620_CTTTT_C_b37	-5.26391994590017	0.00703535646060358	0	1	1.9430463627412	0.81137729167633	1.68316205496274	0.573514149645354	1.99940357328387	0.980516120416942	0.0958253633332333	0.167611787786828	1.92607228396884	0.785701589313726	-3.54412505816504	0.0185428243514446	gt:endothelial_venous	0.0722588661572726
ENSG00000005486.12	RHBDD2	75471919	75518244	7_75196475_GT_G	75196475	GT	G	7_75196476_T_TT_b37;7_75196475_GT_G_b37	1.31003798949797	0.406177302649191	0.989267030001656	0.314727306115642	1.92071875434999	0.778273817269551	1.52786523022621	0.492006710540414	1.33093351671698	0.413377262850354	1.99976419540656	0.987748221853267	1.08088196113005	0.337706653056858	1.64868794953509	0.55337134821345	gt	1
ENSG00000005801.12	ZNF195	3360490	3400448	11_2607004_C_T	2607004	C	TRUE	11_2607004_C_T_b37	0.906080352849301	0.295604370715296	0	1	1.90470282718604	0.757547916715611	1.29056948181858	0.399632930894727	1.7663778988624	0.628851004714903	0.0101941709263542	0.158361183110187	1.81645703522975	0.668345987757347	-1.25118669283529	0.0713717673527474	gt	0.158799841790317
ENSG00000005882.7	PDK2	48172100	48189516	17_47414304_G_GTTTT	47414304	G	GTTTT	17_47414309_TTTTT_T_b37;17_47414310_TTTT_T_b37;17_47414313_T_TTTTT_b37;17_47414311_TTT_T_b37;17_47414308_TTTTTT_T_b37;17_47414304_GTTTTTTTTT_G_b37	1.87958130345748	0.728580822350893	-3.25818412805535	0.0218437982088201	1.72005517180179	0.596737380555727	1.99645883309091	0.952547728955277	1.87544048926173	0.724140998233323	-0.106852185833475	0.146640688389583	0.672696133683871	0.249285429678494	0.689696621494079	0.252339734381979	gt	0.102918673319982
ENSG00000005884.13	ITGA3	48133331	48167845	17_47607099_C_G	47607099	C	G	17_47607099_C_G_b37	1.72749234612269	0.60165455589732	-0.129293050306899	0.144507390255072	0.714937177840113	0.256959807178364	0.671645800235012	0.249098218493639	-2.25412494024749	0.0391551156803656	1.44103335320955	0.454676896123939	1.99998408713157	0.996817172177785	1.53830947283143	0.496834961135327	gt	0.125624720138424
ENSG00000005889.11	ZFX	24167289	24234372	X_24186788_CT_C	24186788	CT	C	X_24186791_TTT_T_b37;X_24186792_TT_T_b37;X_24186789_TTTTT_T_b37;X_24186790_TTTT_T_b37;X_24186788_CTTTTT_C_b37;X_24186793_T_TTTTTTTTT_b37	0.683119127488396	0.251152604637229	1.85027520137226	0.698798489393107	1.66648275038983	0.563595307150736	-2.35089088235668	0.0369895919375735	1.84244462663708	0.691417270835075	1.99985723053777	0.990466609351479	1.73456665862483	0.606411708472149	1.98945912426626	0.918225862875468	gt	0.12267639092076
ENSG00000005893.11	LAMP2	119561681	119603220	X_118643005_G_A	118643005	G	A	X_118643005_G_A_b37	0.0476247079854488	0.162331120175791	1.55539712618497	0.504909169944591	1.78623590501707	0.643833006737912	1.40562827226125	0.440733560541101	1.95383870853357	0.829882873420137	1.99193149358194	0.928426388443349	0.694698098642107	0.25324703665638	1.95406130340706	0.830287273406847	gt	1
ENSG00000005955.8	GGNBP2	34900736	34946278	17_34405470_G_GT	34405470	G	GT	17_34405470_G_GTGT_b37;17_34405470_G_GTGTGTGT_b37;17_34405470_G_GT_b37;17_34405470_G_T_b37;17_34405470_G_GTGTGT_b37;17_34405470_G_GTGTGTGTGT_b37	1.7025148678037	0.585463329258019	1.79904517438484	0.653951239675137	1.58372569948045	0.518801974635615	-0.791895531921341	0.0947420982490479	-2.73453280071323	0.0295628764635558	-2.0106026770892	0.045214985604385	-1.88767587011529	0.0486416918381795	0.306653818073073	0.193160455477036	gt	0.113821307545762
ENSG00000005981.8	ASB4	95107755	95169544	7_94738951_A_T	94738951	A	TRUE	7_94738951_A_T_b37	1.73786799367548	0.608659206941968	0.569522101829534	0.231686461093178	1.67257294239442	0.567178071891901	1.76638005716859	0.628852589743133	1.50154630794162	0.480180345541136	0.307482495271415	0.19326943885104	1.80084688388581	0.655405296372132	0.479907364266751	0.217605475237712	gt	1
ENSG00000006007.7	GDE1	19513014	19533467	16_18954014_C_CTT	18954014	C	CTT	16_18954028_T_TCT_b37;16_18954014_CTCTTTCCTTTTTCT_*_b37;16_18954014_C_T_b37	-2.74910328316179	0.0293135660929619	1.75897417096047	0.623466186821303	1.32904358757344	0.412718356775782	1.66114536216401	0.560491093889815	1.60653731785385	0.530484861746389	0.107711781538285	0.168944058925802	-1.19554260494243	0.0738392628968144	-1.28397010371185	0.0699595070072954	gt	0.113821307545762
ENSG00000006015.13	C19orf60	18699494	18703146	19_17701272_AAAAAAAGAAAAG_A	17701272	AAAAAAAGAAAAG	A	19_17701272_AAAAAAAGAAAAG_A_b37;19_17701272_AAAAAAAGAAAAG_*_b37	1.98094441036574	0.890207235892695	0.878627047101361	0.289623013662529	0.699198502677518	0.254066872799475	0.206294595829661	0.180475347452419	1.96516608706662	0.851944113657199	1.26950303446472	0.392722150044706	1.88937681640675	0.739435762624271	1.32857413970834	0.412554928561611	gt	1
ENSG00000006016.6	CRLF1	18683029	18718551	19_17792760_AT_A	17792760	AT	A	19_17792761_TTTTTT_T_b37;19_17792763_TTTT_T_b37;19_17792765_TT_T_b37;19_17792764_TTT_T_b37;19_17792760_ATTTTTT_A_b37;19_17792762_TTTTT_T_b37	1.82382886016427	0.674684563200185	1.06015664952059	0.332318131159369	0.473745627086942	0.216675468182639	-2.64757875873511	0.0310973809876666	1.99747036634119	0.95988693871878	-7.79033132738869	0.00175431849880615	0.0343137722411484	0.160906489973449	-2.16243044794084	0.041330058215949	gt:macrophage	0.0487805993506836
ENSG00000006025.7	OSBPL7	45884737	45899200	17_46812441_C_G	46812441	C	G	17_46812441_C_G_b37	1.89779172071422	0.749195535346863	1.16461168961331	0.360719056077033	1.88569539015486	0.735295631672603	1.87705656278308	0.725863763933024	0.890015973881134	0.292085420927852	1.67197881392576	0.566826615139604	1.66923308701234	0.565207850507943	1.94785409237585	0.819370437514907	gt	1
ENSG00000006047.8	YBX2	7191570	7197934	17_7184046_G_A	7184046	G	A	17_7184046_G_A_b37	1.98513464051257	0.902959540390641	0.21808181913957	0.181913961186016	0.686243885631541	0.251715714867277	1.52846324468567	0.49228103751859	1.72708755829626	0.601384739250477	1.46418412179531	0.464171953882005	1.66057183312972	0.560159480927858	-3.51510364032958	0.0188529561750024	gt:endothelial_periportal	0.0984548120142488
ENSG00000006114.11	SYNRG	35874899	35969544	17_35885952_C_T	35885952	C	TRUE	17_35885952_C_T_b37	1.96715969828608	0.856195734172324	1.885529820778	0.735111188697132	1.84420219085274	0.693055215482296	1.67199862327442	0.566838326548023	1.40172935039726	0.439238613335018	0.939587689737323	0.303121165393512	1.55466389338329	0.504558124786678	1.87380620642983	0.72241155517877	gt	1
ENSG00000006118.10	TMEM132A	60691934	60704631	11_60931819_TAA_T	60931819	TAA	TRUE	11_60931822_AA_A_b37;11_60931819_TAAAA_T_b37;11_60931821_AAA_A_b37;11_60931820_AAAA_A_b37	-3.29462533166742	0.0213913322289277	1.98712152831934	0.909647359248448	1.7588452801362	0.623373356439245	1.88863698461051	0.738597666420877	1.81034735720334	0.663205877227971	1.92791422276457	0.788323751951263	-2.26929070937172	0.0388071260723409	0.977453196618171	0.311915661056352	gt	0.102206379386759
ENSG00000006125.12	AP2B1	33905064	34053436	17_33905468_A_G	33905468	A	G	17_33905468_A_G_b37	1.98261343384945	0.895096507691985	1.75409798760199	0.619975493421342	1.60433521115124	0.52933667647736	1.88938424963163	0.73944419890154	1.50185401020246	0.480315892865888	0.952475441066099	0.306077892754834	1.99524747649861	0.945038534042325	1.79634285385231	0.6517849568579	gt	1
ENSG00000006194.6	ZNF263	3313742	3351401	16_3375464_T_A	3375464	TRUE	A	16_3375464_T_A_b37;16_3375464_T_*_b37	1.79809442729152	0.653187099354732	-2.5030792097366	0.033833875695066	-2.48575945362268	0.034178357626966	-1.9975848283292	0.0455655118576737	-2.40982996627611	0.035732402594502	-1.09571739171287	0.0784985452640474	-2.50315929414052	0.0338322913077099	-1.85477523639952	0.0496045726898443	gt	0.119536774385889
ENSG00000006210.6	CX3CL1	57406369	57418960	16_57737112_CA_C	57737112	CA	C	16_57737122_AA_A_b37;16_57737112_CAAAAAAAAAAA_C_b37;16_57737121_AAA_A_b37	0	1	-4.74339106338061	0.0094095597105033	-13.0473669823481	0.000104846418650329	1.26275959342837	0.390546310809689	-13.4744768983142	8.36268817555408e-05	-0.433182938758534	0.11879147482957	-1.29443171722625	0.069515158661734	1.35268064017367	0.42107271184119	gt:hepatocyte4	0.0185015386005682
ENSG00000006282.15	SPATA20	48620418	48633213	17_48624523_A_C	48624523	A	C	17_48624523_A_C_b37	1.94720727675258	0.818273084306855	1.6802705589738	0.571770286354948	0.746637786282804	0.26291128296538	-2.41878222270225	0.0355453957291257	1.90607003689166	0.759239239246498	1.99455267523928	0.941164757458052	1.93333236914447	0.796251973818366	1.97128550335259	0.865439926445498	gt	0.120956709749813
ENSG00000006327.9	TNFRSF12A	3068445	3072384	16_4017349_C_CT	4017349	C	CT	16_4017350_T_TT_b37;16_4017350_T_TTT_b37;16_4017349_CT_C_b37	1.8960981818617	0.747196610785315	-1.31123259259346	0.0688078642357052	1.11755672947464	0.34753335951462	1.49258799005617	0.476261328382744	0.499929758935423	0.220660554501833	1.99601113770245	0.949641134600772	1.70172380117975	0.584965112739626	1.99963195065362	0.984693833007366	gt	0.156302365344557
ENSG00000006432.11	MAP3K9	71189242	71276251	14_71475348_G_A	71475348	G	A	14_71475348_G_A_b37	1.65008351565484	0.554160410059618	1.48739731686879	0.474014339864558	1.80780702708302	0.661097658369736	1.91365559007681	0.768876963640376	1.9772633334365	0.880143879634658	1.62512482807813	0.540358800421721	0.792526132188925	0.271832993585815	0.871137327262375	0.288018062891202	gt	1
ENSG00000006451.3	RALA	39663081	39747723	7_39439475_G_A	39439475	G	A	7_39439475_G_*_b37;7_39439475_G_A_b37	-8.67214147894293	0.00108761130461568	-0.447449478285478	0.117716000954702	-3.24201504092304	0.0220477224801278	1.99541643396486	0.946022826442234	-2.30931386195823	0.037904246798347	1.48660485915934	0.473672807640254	1.14853378895572	0.35613788445775	1.34913135396624	0.419802287063448	gt:endothelial_venous	0.0409219228930664
ENSG00000006468.9	ETV1	13930852	14031050	7_13555034_G_C	13555034	G	C	7_13555034_G_C_b37	1.78094737649189	0.639762721694042	1.91341170418588	0.768560081796484	1.61832498314016	0.536708156213923	1.67970134128205	0.571428217276012	1.98411343455018	0.899698742259215	1.97902037933039	0.884834487618633	1.86210322859347	0.710380923585666	0.633490082641231	0.242412434429857	gt	1
ENSG00000006534.11	ALDH3B1	67776047	67796744	11_67687927_C_T	67687927	C	TRUE	11_67687927_C_T_b37	1.8977283769151	0.749120441779098	1.63103457592433	0.543568741378479	1.91077613036344	0.765166172971139	0.0629092496128578	0.163984764340916	0.905300227802911	0.295432232283814	1.94357968921128	0.812245958820856	-5.87715301499782	0.005006323196749	1.98196111052903	0.893158289769932	gt:nkt_cell	0.0636866889666432
ENSG00000006555.6	TTC22	55245384	55266940	1_54901763_A_ATTT	54901763	A	ATTT	1_54901763_A_ATTT_b37;1_54901763_A_ATT_b37;1_54901763_A_AT_b37;1_54901763_A_ATTTT_b37	1.71888992297869	0.59597455439852	1.59923895791025	0.52669648460236	1.27406758673436	0.394204837484624	-1.65487933224142	0.055905204624814	1.7816848643227	0.640326710023841	-0.268906005641441	0.131993047199619	0.834269599169716	0.280280268108977	1.84605164779322	0.694790370219136	gt	0.144696660088182
ENSG00000006607.9	FARP2	242295657	242434256	2_242569351_G_A	242569351	G	A	2_242569351_G_A_b37	0.933076884656202	0.301641476810153	1.04813324462322	0.32924458557196	1.66717997392288	0.564003253894375	0.0949422148978556	0.16751328287506	1.9580226872028	0.837663024395124	0.917812295201657	0.298208666555302	1.59193476909735	0.522953154770055	0.713395155265516	0.256674578525494	gt	1
ENSG00000006611.11	USH1C	17515441	17565963	11_17045797_A_AACACACACACACACACACACACAC	17045797	A	AACACACACACACACACACACACAC	11_17045797_A_AAC_b37;11_17045797_A_AACACACACACACACACACACAC_b37;11_17045797_A_AACACACACACACACACACACACAC_b37;11_17045797_A_AACACACACACACACACACACACACAC_b37;11_17045797_A_ACAC_b37;11_17045797_A_ACACACACAC_b37	1.21462670031065	0.375502814917945	1.84127211197938	0.690330429737963	1.59755933051861	0.525831477854236	1.89199437892495	0.742426232941591	1.49077012632409	0.475472428035449	1.99459635810473	0.941400710033656	1.26818470516423	0.392295412902252	1.99981532815224	0.989157559639598	gt	1
ENSG00000006638.7	TBXA2R	3594503	3606838	19_3659210_C_T	3659210	C	TRUE	19_3659210_C_T_b37	0.703535416523607	0.254860019318174	1.77068922862378	0.632035352665775	1.68149087988246	0.572504989624012	1.8753772690016	0.72407386026675	1.18753345839582	0.367392020320588	1.83503715332711	0.684627845277432	0.0650506808662499	0.164217980118847	1.17516312285602	0.363769761475261	gt	1
ENSG00000006652.9	IFRD1	112063022	112121072	7_112115023_A_T	112115023	A	TRUE	7_112115023_A_T_b37;7_112115023_A_AT_b37	0.117071957176677	0.170001729438717	0.965623562912242	0.309132980362583	1.90733606507263	0.760817443482167	-0.766665400627801	0.0962464741724275	-0.0835608129890488	0.148892488833847	-2.57884808094599	0.0323689677580826	0.390398576469806	0.204547838715556	-3.53282465893636	0.0186629525782415	gt:endothelial_periportal	0.0981042254550927
ENSG00000006756.11	ARSD	2822010	2847392	X_3195973_T_C	3195973	TRUE	C	X_3195973_T_C_b37	1.47261979161266	0.467710361438232	1.42027948314677	0.446421890252178	0.814659071760275	0.276271364764643	1.36796326141052	0.426609207646941	1.82364621345585	0.674525647389692	0.0491887777063766	0.162499460616481	1.69631382295108	0.581580694165635	-4.90576938593335	0.00859180455737898	gt:endothelial_periportal	0.0761222094366407
ENSG00000006757.7	PNPLA4	7866287	7895780	X_8493995_G_GACACAC	8493995	G	GACACAC	X_8493995_G_GACAC_b37;X_8493995_G_GACACAC_b37;X_8493995_G_GACACACACACAC_b37;X_8493995_G_GACACACAC_b37;X_8493995_G_GACACACACAC_b37;X_8493995_G_GAC_b37	-4.72521736386034	0.00950591454294445	1.17617975846832	0.364065579461099	1.33537668710443	0.414932469295122	0.622264702858729	0.240487285554407	-0.376041680533717	0.123209387475741	1.97255713872232	0.868425415554828	1.99779168920827	0.962519071620832	-0.438177079995057	0.118413763650427	gt:endothelial_venous	0.0791272569601724
ENSG00000007001.8	UPP2	158733213	158992666	2_158958378_C_T	158958378	C	TRUE	2_158958378_C_T_b37	0.178381290153595	0.177120718052127	1.80640550397527	0.659941637317429	1.55984855691139	0.507049369292662	1.92238517145631	0.780556126163427	1.92264656168743	0.780916512008969	0.981605113278363	0.312900049302882	0.426029313267236	0.209631309490006	1.99264536640607	0.931657872096522	gt	1
ENSG00000007047.10	MARK4	45582545	45808541	19_45502368_TAAA_T	45502368	TAAA	TRUE	19_45502370_AAAA_A_b37;19_45502368_TAAAAA_T_b37;19_45502371_AAA_A_b37;19_45502372_AA_A_b37;19_45502369_AAAAA_A_b37	1.23896911994126	0.383006103816687	-0.665079455079194	0.102572702492467	-2.59517550801002	0.0320620600201689	1.11740929407006	0.347493086495691	-2.1630419730941	0.0413151402962382	0.802524815881497	0.273826892194952	1.01718321225803	0.32150437468312	-1.32769599056229	0.0681222413144817	gt	0.116909919321125
ENSG00000007080.6	CCDC124	18043824	18054800	19_17747782_A_AT	17747782	A	AT	19_17747782_AT_A_b37;19_17747783_T_TT_b37;19_17747783_T_TTTT_b37;19_17747783_T_TTTTT_b37	1.8879268229108	0.737796086436707	1.50504854083243	0.481726846672107	1.84380672569227	0.692685737726346	1.54323238671083	0.499138520661681	1.13598784914024	0.352618350006527	-0.304147972663372	0.129029016000622	1.97189954298466	0.866872866412303	-0.544381436306367	0.110687252508602	gt	0.194631897538205
ENSG00000007129.13	CEACAM21	42055885	42093197	19_42084182_G_C	42084182	G	C	19_42084182_G_C_b37	-3.83520726939827	0.0157085589669119	1.11023672361347	0.34554146581094	1.00112596048575	0.317583110807511	1.82951908935553	0.679684760413053	0.367782368672181	0.20139659317793	1.99981087511128	0.989027623152278	-0.0446504358563402	0.152742065869043	0.938913064546909	0.302967411071015	gt:endothelial_venous	0.0919617899405704
ENSG00000007202.10	KIAA0100	26941457	26972472	17_27475600_T_TTGTG	27475600	TRUE	TTGTG	17_27475604_GTG_G_b37;17_27475600_TTGTGTG_T_b37;17_27475602_GTGTG_G_b37;17_27475606_G_GTG_b37;17_27475606_G_GTGTG_b37;17_27475606_G_GTGTGTGTGTGTG_b37	1.32468550675759	0.411204846002267	1.16752553464062	0.361557986129217	-1.53216463885934	0.060189160234873	1.03106727561669	0.324946498644087	-0.860717932959858	0.090766978934354	1.69367619409456	0.579944855239513	1.73242795275559	0.60496513315552	1.43509592618557	0.452291037535435	gt	0.148621968554737
ENSG00000007216.10	SLC13A2	26800310	26824799	17_26752164_GT_G	26752164	GT	G	17_26752174_TT_T_b37;17_26752164_G_T_b37;17_26752175_T_TT_b37;17_26752173_TTT_T_b37;17_26752172_TTTT_T_b37;17_26752164_GTTTTTTTTTTT_G_b37	-0.518430844588238	0.112522503371244	1.19938571965372	0.370909773247068	1.99230686400591	0.930106755040397	0.972482899149838	0.310742543499561	1.99922634789772	0.977810019500836	0.179365256116398	0.177237740027906	1.99940886541651	0.980602736772576	1.70797019783873	0.588922711994458	gt	0.196345182355738
ENSG00000007237.14	GAS7	9813925	10101868	17_9351491_C_CA	9351491	C	CA	17_9351492_A_AA_b37;17_9351492_A_AAA_b37;17_9351492_A_AAAA_b37;17_9351491_CA_C_b37	1.90972048352808	0.763822108647563	1.47004568012466	0.466626064986863	1.95267934442438	0.827792903749101	1.60543396573075	0.529909011992088	1.99211486629201	0.929242228336529	1.23608532978324	0.382106206366083	-2.18712744125423	0.0407320595233154	1.96334833862352	0.848175998614876	gt	0.127814720117337
ENSG00000007255.6	TRAPPC6A	45666185	45681495	19_45282810_CTT_C	45282810	CTT	C	19_45282811_TT_T_b37;19_45282812_T_TT_b37;19_45282810_CTT_C_b37;19_45282812_T_TTTTTTTTT_b37;19_45282812_T_TTTTTTTTTTT_b37;19_45282812_T_TTTTTTTTTT_b37	1.73918752225836	0.609562520461785	-0.443524993498158	0.118010768300659	1.9704931971998	0.863614072224216	-0.616080579159814	0.105785442730531	0.73125962996869	0.260003118675234	1.21004065140266	0.374112417871726	0.585108210995543	0.234246022843073	1.88028426104563	0.729342998238537	gt	0.190578589249179
ENSG00000007264.9	MATK	3777970	3802127	19_3319169_T_C	3319169	TRUE	C	19_3319169_T_C_b37	-0.403963953019115	0.121028227931477	1.38736883019573	0.433798844734595	-4.46466034196686	0.011004067243585	0.126731760357075	0.17110123290586	-2.4477399335928	0.0349474685264223	1.31297036074767	0.407176551810625	1.46219085013007	0.463342106632177	1.36277184836393	0.424716309508131	gt:hepatocyte0	0.0830365717582705
ENSG00000007312.8	CD79B	62006099	62009714	17_61262336_G_GT	61262336	G	GT	17_61262336_GT_G_b37;17_61262337_T_TT_b37;17_61262337_T_TTT_b37	1.41355491566168	0.443797084333759	1.54185752332472	0.498493371006981	-2.63826595346023	0.0312665799572707	1.53154266434979	0.493697723599642	-0.265369408897186	0.132294663007899	1.9477299564532	0.819159282025011	1.0573684810285	0.331601999948011	-0.700025136817658	0.100346664350424	gt	0.116051498607072
ENSG00000007341.14	ST7L	113066139	113163447	1_113247563_G_A	113247563	G	A	1_113247563_G_A_b37	1.52972908695483	0.492862562282834	0.551640594957689	0.228791382361247	0.48578562603285	0.218497134845922	1.88776240078153	0.73761090132798	-0.175917919161179	0.14018585097223	1.9215019090999	0.77934316345361	-5.21692266066549	0.00722194146351953	0.432728186323459	0.210603655231746	gt:nkt_cell	0.0724146476051375
ENSG00000007392.12	LUC7L	238967	279462	16_897254_G_GGTTTCCTGTAAACCCATGTGTGTCCCCTGTCTGTAATGGGTCC	897254	G	GGTTTCCTGTAAACCCATGTGTGTCCCCTGTCTGTAATGGGTCC	16_897254_G_C_b37;16_897254_G_GGTTTCCTGTAAACCCATGTGTGTCCCCTGTCTGTAATGGGTCC_b37;16_897254_G_GGTTTCCTGTAACCCGTGTGTGTCCCGTGTCCATGTGTGTCCCCTGTCTGTAATGGGTCC_b37;16_897254_G_GGTTTCCTGTAACCCGTGTGTGTCCCCTGTCTGTAATGGGTCC_b37	0.782191903108014	0.269791243175618	1.84571739179796	0.69447588484017	1.93718423355278	0.802099615163357	-0.193182318378661	0.138622649595563	1.36495560353831	0.425511010847587	0.940054723066453	0.303227666345374	0.286898779737044	0.190583496923059	1.79630560537839	0.651755218208891	gt	0.21627513489714
ENSG00000007516.9	BAIAP3	1383601	1399439	16_1175903_T_C	1175903	TRUE	C	16_1175903_T_C_b37	1.06918558599813	0.334651389498615	1.13506503595863	0.352361351867343	1.99985907094026	0.990528251933524	1.74433716730175	0.613115628619834	1.95982178225614	0.841132530156878	1.7907502974806	0.64735611603872	0.0880529637335599	0.166747139039763	0.869872003655928	0.287748038685538	gt	1
ENSG00000007866.14	TEAD3	35441373	35464853	6_35740499_GTATATA_G	35740499	GTATATA	G	6_35740505_A_ATATA_b37;6_35740505_A_ATA_b37;6_35740503_ATA_A_b37;6_35740499_GTATATA_G_b37;6_35740501_ATATA_A_b37;6_35740505_A_ATATATA_b37	0.654785371247328	0.246116447255204	1.69247768709266	0.579204587808656	0.742113258511722	0.262051480942235	1.3449913006009	0.418327610295595	1.40361405185519	0.439960282418084	-0.996443297414203	0.0834475247602635	0.329171730564212	0.196147631329952	-2.34113516034859	0.0372021119981648	gt	0.122845045293073
ENSG00000007908.11	SELE	169691780	169733846	1_170332859_TTGTG_T	170332859	TTGTG	TRUE	1_170332865_G_GTGTGTGTG_b37;1_170332865_G_GTG_b37;1_170332861_GTGTG_G_b37;1_170332859_TTGTGTG_T_b37;1_170332865_G_GTGTGTG_b37;1_170332865_G_GTGTG_b37	1.95774581895398	0.837136017556148	1.8324663069705	0.682313058979092	-1.24255971698841	0.071748459932281	0.241590999417156	0.184823086500794	0.377381022507222	0.202726994916344	-2.54558527053592	0.0330037374897205	-1.24119587028093	0.0718082064369868	0.593194422268937	0.235587410152944	gt	0.118479413370365
ENSG00000007923.11	DNAJC11	6694227	6761984	1_7743698_A_G	7743698	A	G	1_7743698_A_G_b37	1.63227341651594	0.544246090218205	1.63227341651594	0.544246090218205	1.63227341651594	0.544246090218205	1.63227341651594	0.544246090218205	1.63227341651594	0.544246090218205	1.63227341651594	0.544246090218205	1.63227341651594	0.544246090218205	1.63227341651594	0.544246090218205	gt	1
ENSG00000007933.8	FMO3	171060017	171086959	1_171752193_G_A	171752193	G	A	1_171752193_G_A_b37	1.46331541510975	0.463809999134913	1.99621418395077	0.950937931088502	-3.50193817256425	0.018995408613755	1.5817793025802	0.517826219489415	-9.47527405536101	0.000705282464081632	1.38978052955153	0.434705187610882	1.51113761054003	0.484435205740174	1.93093935264505	0.792709417668229	gt:hepatocyte4	0.0348604941473564
ENSG00000007968.6	E2F2	23832921	23857712	1_24414077_T_C	24414077	TRUE	C	1_24414077_T_C_b37	0.297688807279656	0.191986000685308	1.72540278948651	0.600264463325423	-0.355345384237808	0.124854229711087	1.19246668674111	0.368850533742261	1.34164423543785	0.417141021007727	-0.0260449024955278	0.154622538410595	-1.95203856707656	0.0468146228043909	-1.25338619525502	0.0712760666495616	gt	0.134699580514641
ENSG00000008018.8	PSMB1	170844204	170862429	6_170265025_G_C	170265025	G	C	6_170265025_G_C_b37	1.93207312401375	0.79437951085826	1.73345329396517	0.605657734924522	1.71670992960753	0.5945528520076	1.90751159284838	0.761037180739762	1.99970003333641	0.986181692720159	1.6389618575808	0.547930242369705	1.50426240765938	0.4813789983955	1.99515596796374	0.944512768651832	gt	1
ENSG00000008056.8	SYN1	47431302	47479252	X_47352994_A_G	47352994	A	G	X_47352994_A_G_b37	1.8578057177175	0.706109270376744	-0.235210771394009	0.134898228185658	1.3648999968803	0.425490747036243	0.898065936620071	0.293842049735985	1.96142775110053	0.844298513115412	-1.93183508612663	0.0473802156045139	0.686981043347998	0.251848783461077	1.36029203770613	0.423816568026404	gt	0.13528693040997
ENSG00000008118.5	CAMK1G	209757061	209787283	1_209743824_C_T	209743824	C	TRUE	1_209743824_C_T_b37	1.80139195873596	0.655846748658301	1.16686398071198	0.361367281055252	1.08004992229809	0.337488080572284	1.94796666901544	0.819562159405735	-0.527006374328778	0.111912354256727	-6.73497673181083	0.00312163299393505	1.74009753150591	0.61018716815274	-0.0986110539117249	0.147433013550629	gt:macrophage	0.0569217972718293
ENSG00000008128.18	CDK11A	1634168	1655766	1_1620660_G_A	1620660	G	A	1_1620660_G_A_b37	1.87337751501201	0.721959992202139	0.563192763927475	0.230656698588162	1.83943596992293	0.688637758163757	1.9874841698051	0.910923176365721	1.02365345766333	0.323102453545848	1.41409420723284	0.44400670472535	0.631734927577213	0.242110192029147	1.94089485640478	0.807915928490156	gt	1
ENSG00000008226.15	DLEC1	38080695	38165516	3_37178457_G_A	37178457	G	A	3_37178457_G_A_b37	0	1	0	1	1.89683512436164	0.748064216290859	1.085306505456	0.338872155811665	0.872345022960815	0.288276089775721	1.80581731924985	0.659457971434322	1.61458900742042	0.534721496648641	1.6748721974572	0.568542197310727	gt	1
ENSG00000008283.11	CYB561	61509664	61523739	17_60978697_G_C	60978697	G	C	17_60978697_G_C_b37;17_60978697_G_GCCCCCC_b37	0.518390818115506	0.223522920506409	-0.476406139699691	0.115566048687053	1.66488802643244	0.562664364776202	0.694994593189449	0.253300948656166	0.108404528374933	0.169022077997806	1.06991607781237	0.334841118901453	1.99324554322357	0.934499201988327	1.65574764511791	0.557384906111345	gt	0.198970677971263
ENSG00000008311.10	AASS	121715700	121784334	7_121341822_T_C	121341822	TRUE	C	7_121341822_T_TATC_b37;7_121341822_T_TATTATC_b37;7_121341822_T_C_b37	1.90526039566987	0.758236049058163	0	1	1.90526039566987	0.758236049058163	1.90526039566993	0.758236049058233	1.90526039566987	0.758236049058163	1.90526039566993	0.758236049058233	1.90526039566987	0.758236049058163	1.90526039566987	0.758236049058163	gt	1
ENSG00000008323.11	PLEKHG6	6419601	6437672	12_6592525_C_CAAA	6592525	C	CAAA	12_6592525_C_CA_b37;12_6592525_C_CAA_b37;12_6592525_C_CAAAAA_b37;12_6592525_C_CAAA_b37;12_6592525_C_CAAAAAA_b37;12_6592525_C_CAAAA_b37	-1.3639835697486	0.0666366931757851	1.82333072184502	0.674251374807449	1.85741396501834	0.705723558901752	1.99560397824786	0.947136991418214	1.57201069375293	0.512977217876395	1.99534354679969	0.945596011267688	0.0539970855749061	0.163018226682826	1.30031310215952	0.402888921105826	gt	0.154384344651484
ENSG00000008382.11	MPND	4343523	4360083	19_4484105_G_T	4484105	G	TRUE	19_4484105_G_T_b37	-0.66119760353331	0.102823289802283	1.99366607412639	0.936566557870227	1.44634276771211	0.45682718954709	1.92913386117237	0.790079832794397	-0.451320965217747	0.117426011482813	1.9278273626681	0.788199297006599	-1.66459088625436	0.0555802869449796	1.5881271552629	0.521020450779319	gt	0.144496119519949
ENSG00000008438.4	PGLYRP1	46522410	46526323	19_46877700_C_CG	46877700	C	CG	19_46877700_C_CG_b37	1.81347580497066	0.665825382850302	-0.15588894125051	0.142024225551398	1.97532747028924	0.875185805106722	1.98336418884486	0.897373564022249	1.40776791170805	0.441557279731572	1.36818483890397	0.426690281654719	1.56841687944762	0.511213155864992	0.589713634939812	0.23500886083446	gt	0.218798144631634
ENSG00000008517.12	IL32	3115297	3131908	16_3209494_C_CTT	3209494	C	CTT	16_3209494_C_T_b37;16_3209510_T_CTT_b37;16_3209510_T_CTTTCTT_b37;16_3209502_TTCTTTCTT_T_b37;16_3209506_TTCTT_T_b37;16_3209494_CTCTTTCTTTCTTTCTT_*_b37	1.90704068184834	0.760448176005772	1.95307223253326	0.82849812433854	1.93261538178371	0.79518354252935	1.91494621744977	0.770562029020044	1.93246363905797	0.794958199351201	1.95734495122241	0.836376161981772	1.63378477571149	0.545074557802507	0.386303177179627	0.203972920372072	gt	1
ENSG00000008838.13	MED24	38175349	38217468	17_38189055_A_G	38189055	A	G	17_38189055_A_G_b37	1.56698297873714	0.510512243169475	1.96624646695045	0.854232062102345	1.92795644685737	0.788384280542789	1.92132397877924	0.779099707932374	1.86401390429904	0.712304440713227	1.21630351366673	0.376013001671026	1.91366036179494	0.768883168397723	1.82690147243181	0.677372602720223	gt	1
ENSG00000008853.12	RHOBTB2	22844929	22877712	8_23608377_G_A	23608377	G	A	8_23608377_G_A_b37	-1.35206954356966	0.0671205774924571	-0.307184409902504	0.128777128156957	1.9327459374951	0.795377639098946	1.99986135846393	0.990605434318674	1.95581431715419	0.83350852973404	0.726720395383893	0.259152328800622	1.33190598456832	0.413716910205162	1.99442674105615	0.940489799122768	gt	0.154696106775189
ENSG00000008988.5	RPS20	56979853	56987069	8_56414244_CAT_C	56414244	CAT	C	8_56414246_TAT_T_b37;8_56414244_CATAT_C_b37;8_56414248_T_TAT_b37;8_56414244_C_T_b37	1.99913120207623	0.976485455706572	0.102274949680236	0.168333179463027	1.77092517375058	0.632210680967682	1.95592440928897	0.833713039241502	1.23416924978972	0.381509941437451	1.99211556907801	0.929245373376506	1.98421065792741	0.900004510646285	0.74205717068503	0.262040844403104	gt	1
ENSG00000009307.11	CSDE1	115259533	115301297	1_116126047_C_CTTTTTTTTT	116126047	C	CTTTTTTTTT	1_116126047_CTTT_C_b37;1_116126050_T_TTTT_b37;1_116126050_T_TTTTT_b37;1_116126050_T_TTTTTTTTTTT_b37;1_116126050_T_TTTTTTTT_b37;1_116126050_T_TTTTTTTTTT_b37	1.99992743464105	0.993203278371779	1.93350915754121	0.79651635894514	1.89032851214029	0.740518452539202	1.82701108927154	0.677469015246464	1.99998862193007	0.997308629194024	0.82270455494978	0.27790727769736	1.99937095004572	0.979990460273558	1.99801629110016	0.964474887188482	gt	1
ENSG00000009694.9	TENM1	123509752	124097666	X_124128057_TTGAC_T	124128057	TTGAC	TRUE	X_124128057_TTGAC_T_b37	-1.89741056115128	0.0483605915887838	1.98365911551014	0.89828234562604	-2.67406743662457	0.0306213237890355	-0.418755844543227	0.119890116109602	-1.70479446349623	0.0542563534295517	-0.71487741844976	0.0994166075229481	1.88598530125751	0.735618949187233	1.92872562576946	0.789490250342678	gt	0.115058828376035
ENSG00000009724.12	MASP2	11086579	11107290	1_11099922_A_AGGAT	11099922	A	AGGAT	1_11099926_T_TGGATGGAT_b37;1_11099926_T_TGGATGGATGGAT_b37;1_11099926_T_TGGAT_b37;1_11099922_AGGAT_A_b37	1.58930673483241	0.521617840942736	1.99999455710412	0.998138535831225	0.993958317761155	0.315853000538991	0.842666200627093	0.282019174021425	-1.61050558625078	0.0574156622110858	1.91745912543342	0.773883176202735	1.8719807351481	0.720494637951592	1.89585274557243	0.746908411839524	gt	0.146006795182964
ENSG00000009765.10	IYD	150690027	150727105	6_151104305_T_TA	151104305	TRUE	TA	6_151104306_AA_A_b37;6_151104305_T_A_b37;6_151104307_A_AA_b37;6_151104305_TAA_T_b37;6_151104307_A_AAA_b37	-1.08704496108317	0.0789180051122775	-2.50579378944155	0.0337802137359138	-1.5963495244556	0.057906594826345	0.806869162419275	0.274698937757036	1.6035344584385	0.528920266836289	-7.01832533051603	0.00267286169681119	1.93516771346549	0.799015181378143	0.295982807802886	0.191763452868877	gt:macrophage	0.0552481681318838
ENSG00000009780.11	FAM76A	28052489	28089633	1_28003727_CT_C	28003727	CT	C	1_28003728_T_TT_b37;1_28003727_CT_C_b37	1.97992979943928	0.887341197489752	1.9369663787628	0.801763875330787	-0.462253706474314	0.11661135970171	1.61993219467149	0.537566950322957	1.17098616648542	0.362557844392349	1.20459255619954	0.372470025289385	1.56053663718103	0.507381581038908	-1.5687523056975	0.0588765336067687	gt	0.147292645652922
ENSG00000009790.10	TRAF3IP3	209929376	209955668	1_209684122_C_T	209684122	C	TRUE	1_209684122_C_T_b37	-1.18159374929434	0.0744720588627321	1.80746614337215	0.660816025111465	1.98596513806757	0.905696197048772	-1.15259147659208	0.0758064822335047	1.82599087414036	0.676573075073141	1.99479426523146	0.942481916474966	-3.82790826058232	0.0157738683120199	1.95046927353428	0.823881865530186	gt:nkt_cell	0.0919946463102731
ENSG00000009950.11	MLXIPL	73007523	73038873	7_72103284_T_C	72103284	TRUE	C	7_72103284_T_C_b37	1.88346678597372	0.732825346494783	-0.322583643481323	0.127508084759437	1.8679589485991	0.716325123045122	1.53693485832963	0.496194948455475	0.672463055362925	0.249243870971754	1.5203245206211	0.4885693479	-2.775411515168	0.0288689459830942	1.12923432328569	0.350743424166596	gt	0.113327887219171
ENSG00000010017.9	RANBP9	13621729	13711796	6_14658941_C_T	14658941	C	TRUE	6_14658941_C_T_b37	-1.62268506901614	0.0569968142056673	1.8053800137983	0.659098940637733	0.418250401058856	0.208508857803093	-1.82255370784719	0.0505671127850284	0.53613393799543	0.22631599024189	1.92658244951565	0.786424310806298	0.337653570179214	0.197286811205291	1.11591233592918	0.347084540103781	gt	0.138227640830844
ENSG00000010030.9	ETV7	36322418	36356164	6_36350814_G_A	36350814	G	A	6_36350814_G_A_b37	0.866379850304895	0.287004469701177	1.97747938382736	0.880710410259488	1.41334442445003	0.443715308758301	-3.75126770382292	0.0164767625137988	-2.44820911254044	0.0349378678453454	1.99294299780274	0.933051688953902	1.99974762422198	0.987325068246284	1.81828128829653	0.669900348596538	gt:hepatocyte3	0.0936881258838971
ENSG00000010165.15	METTL13	171750787	171783163	1_172009618_G_GT	172009618	G	GT	1_172009619_T_TT_b37;1_172009618_GT_G_b37	1.9884055180969	0.91425137852731	1.98290231315946	0.8959666511596	1.99409973395365	0.938772158217152	1.84041405632195	0.689538014675704	1.99975148985885	0.987422505617391	0.255816623225769	0.186609637035901	1.92619666993522	0.785877552131402	1.92760739884835	0.787884486992744	gt	1
ENSG00000010219.9	DYRK4	4671369	4723325	12_5431867_C_T	5431867	C	TRUE	12_5431867_C_T_b37	0.503065346227402	0.221143618558809	1.97616096845269	0.877295192269892	1.71269762050684	0.591954437599149	1.75896278193176	0.623457982918612	1.75945212512653	0.623810690445771	1.51427184194904	0.485839088978368	0.598751424342595	0.236514630233411	1.93934205673503	0.805459040299279	gt	1
ENSG00000010244.12	ZNF207	30677135	30708905	17_30871822_T_C	30871822	TRUE	C	17_30871822_T_C_b37	0.898674835345332	0.293975469911383	1.45718426824533	0.461268132915029	1.95487843275896	0.831780649474427	1.99993535197012	0.993584758212798	1.93963736120674	0.805923690535518	1.79424469602338	0.650114893516631	1.06713636572584	0.33411991538706	1.93679375473761	0.801498279149769	gt	1
ENSG00000010270.9	STARD3NL	38217823	38270272	7_37842623_GT_G	37842623	GT	G	7_37842626_TT_T_b37;7_37842623_GTTTT_G_b37;7_37842624_TTTT_T_b37;7_37842625_TTT_T_b37	1.82363606526849	0.674516820573962	1.97375082875448	0.871293285775119	0.253327168193437	0.186295551049341	-1.12106505745123	0.0772862530910554	1.50028246092148	0.479624259354837	0.569333154704566	0.231655639818613	1.99803297548669	0.964624499890992	1.14576496187237	0.355357020256112	gt	0.163982955330062
ENSG00000010278.7	CD9	6308880	6347425	12_6286791_G_T	6286791	G	TRUE	12_6286791_G_T_b37	1.9705305584742	0.863699599560588	1.57575827342851	0.514828057843881	1.95911169025197	0.839753665960881	1.97556498972506	0.875783142407026	1.76374416871573	0.626923526537339	1.09278228569241	0.340853720304534	-0.228657784478287	0.135471487051955	1.96254827582351	0.846548236519786	gt	0.213896608041402
ENSG00000010292.8	NCAPD2	6602521	6641121	12_6052447_G_T	6052447	G	TRUE	12_6052447_G_*_b37;12_6052447_G_T_b37	0.334316934462151	0.196837751353358	0.359509189047856	0.200258140220549	1.74172260546771	0.611306085233994	1.92359290469165	0.782226776673052	1.574049664151	0.513982776730992	1.97174105954412	0.866501496190256	1.23776402523958	0.382629684670756	1.81220841501272	0.664761053238713	gt	1
ENSG00000010295.15	IFFO1	6647540	6665239	12_7004750_C_CAA	7004750	C	CAA	12_7004750_CA_C_b37;12_7004751_A_AAAAA_b37;12_7004751_A_AA_b37;12_7004751_A_AAAA_b37;12_7004751_A_AAA_b37;12_7004751_A_AAAAAAAA_b37	1.64666585093437	0.552231790259296	1.98073896620474	0.889620737728528	-4.23053881949659	0.0125565523170193	1.45205255467783	0.459157581736973	0.25837518635052	0.18693308374316	-4.27038030269682	0.0122772789182338	0.598281525623122	0.236436053847057	-3.99073860530154	0.0143811795035125	gt:macrophage	0.0853455379445802
ENSG00000010310.4	GIPR	46171501	46186982	19_46969032_CAAA_C	46969032	CAAA	C	19_46969036_AA_A_b37;19_46969032_CAAAAA_C_b37;19_46969035_AAA_A_b37;19_46969034_AAAA_A_b37;19_46969033_AAAAA_A_b37	1.25962598887298	0.389541095358907	1.99841368413064	0.968229789912517	1.21943645654306	0.376968843576701	1.91973454892707	0.776938001621996	1.45687282654433	0.461139606147858	1.76693794488682	0.629262597503605	1.64065413566851	0.548869750295488	1.88527795784438	0.734830900231666	gt	1
ENSG00000010322.11	NISCH	52489133	52527087	3_52494588_T_A	52494588	TRUE	A	3_52494588_T_A_b37	1.55594382114617	0.505171179811987	-2.96286908908894	0.0258972053366558	-0.662959477830327	0.10270947163881	1.16079395835249	0.35962394205276	-1.31737252240794	0.0685513059408018	1.72269409825702	0.598472485604211	1.54645830410152	0.500657840370721	-0.0985945842367073	0.147434601819988	gt	0.109107151376562
ENSG00000010379.11	SLC6A13	329788	372039	12_1100100_C_CGT	1100100	C	CGT	12_1100100_C_CGT_b37;12_1100100_C_CGTGT_b37;12_1100100_C_CGTGTGT_b37;12_1100100_C_CGTGTGTGTGTGTGTGTGT_b37;12_1100100_C_CGTGTGTGTGTGTGTGTGTGTGTGTGT_b37	1.50643422339272	0.482340990295625	1.6038609018222	0.529089953881013	1.70383518729705	0.586296788734263	-2.07003063018658	0.0436504828073236	1.12323533453559	0.349089345243753	0.418284048626333	0.208513697612659	1.77598230672783	0.635995542504726	1.56336985363976	0.508753440788318	gt	0.131448819938912
ENSG00000010626.10	LRRC23	6982732	7023407	12_7015915_A_G	7015915	A	G	12_7015915_A_G_b37	1.5758990566967	0.514897814044431	1.66508003979726	0.562776298508171	-0.827198727827692	0.0926798909732431	1.91909891241835	0.776079978651081	0.438624814898617	0.211463980291349	1.78861085393385	0.645680777633767	1.97173992928828	0.866498851541063	0.936222336443223	0.30235516615592	gt	0.177962877440508
ENSG00000010671.11	BTK	100604434	100641183	X_100131997_T_C	100131997	TRUE	C	X_100131997_T_C_b37	1.23608521708144	0.382106171255625	1.7067456245228	0.588142558007789	0.459321302420335	0.214516810658963	1.3464573569978	0.418848932602057	1.3734718766583	0.428631688283115	1.08972744040165	0.340042110983732	1.36599700202265	0.425890778588193	0.880004393433069	0.289919399964191	gt	1
ENSG00000010704.14	HFE	26087508	26098571	6_25169492_TAGC_T	25169492	TAGC	TRUE	6_25169492_TAGC_T_b37	1.13895526426472	0.353446494808136	1.99406819080644	0.938609035156634	-2.43802740964315	0.03514683423012	1.99593817433919	0.94918326291279	-4.29285355982051	0.0121225727025333	1.98248983768286	0.894726466959106	1.60822588976288	0.531368325287616	1.66567159331152	0.563121412667285	gt:hepatocyte4	0.0849962425870798
ENSG00000010803.12	SCMH1	41492871	41707826	1_41847885_G_GGA	41847885	G	GGA	1_41847885_G_GGA_b37	-0.614445124366739	0.105894560090848	1.7579002695	0.622693675033572	1.71214899532487	0.591600959478913	1.99299217261853	0.933284806071977	1.88824116351833	0.738150542422228	-0.829646878782057	0.0925387048730372	1.22409256686899	0.378395721962569	-1.14400096545575	0.0762066555124695	gt	0.163168610170818
ENSG00000010810.13	FYN	111981534	112194655	6_112149634_G_A	112149634	G	A	6_112149634_G_A_b37	-1.45153767481651	0.0631929543024937	0.125234937883704	0.170930327373046	1.2949806340261	0.401102236870559	1.76830939719798	0.630273095621688	1.971536182004	0.866022995167937	-0.00437482402344358	0.156845945315861	-1.87982543205925	0.0488696383899367	1.36979792329453	0.427281200534687	gt	0.136563834024193
ENSG00000010932.11	FMO1	171217637	171255117	1_171323199_G_A	171323199	G	A	1_171323199_G_A_b37	-1.85565589252974	0.0495785385832922	0.645574275324236	0.244505893330738	-5.65523655127316	0.00566077684518532	1.92592433316173	0.785492497333722	-3.16291444584778	0.0230741462545362	0.0229315891484703	0.159699584539438	0.485501950426851	0.218454004815591	-3.58492730796229	0.0181156850418933	gt:hepatocyte0	0.0674973393317714
ENSG00000011105.7	TSPAN9	3186520	3395730	12_3858471_C_T	3858471	C	TRUE	12_3858471_C_T_b37	-1.94767515986348	0.0469361699483212	-0.13857031971969	0.143635697148412	1.99779482690769	0.962545689072396	-2.09075104513551	0.0431184783583253	-0.33054796778265	0.126857214124119	1.61128098679347	0.532973512374912	-0.307871661520664	0.128720193199222	-5.34549260939389	0.00672311069884633	gt:endothelial_periportal	0.0715385087792908
ENSG00000011243.13	AKAP8L	15490858	15529952	19_16342201_G_GT	16342201	G	GT	19_16342201_GT_G_b37;19_16342202_T_TT_b37	1.78364231843057	0.641829307613533	0.375275751091522	0.202434314733771	1.96431323758128	0.850163823998753	1.95392579937322	0.830040974273966	1.99610854218059	0.95025898705913	0.989443175203235	0.314769477983665	0.345543336388062	0.198353439158735	1.99151885916109	0.92662406291809	gt	1
ENSG00000011258.11	MBTD1	49254785	49337524	17_48573825_T_TA	48573825	TRUE	TA	17_48573825_TAAA_T_b37;17_48573827_AA_A_b37;17_48573826_AAA_A_b37;17_48573828_A_AA_b37;17_48573828_A_AAAAAAAAA_b37;17_48573828_A_AAA_b37	0.410176761403818	0.20735138990801	1.99859057153395	0.970052569027606	1.74933806169156	0.616609371568415	1.39571583561985	0.436948076180093	1.99930904143434	0.979029149071842	1.75190788333481	0.618421692070718	1.9165904232521	0.772728951170734	1.81915399207304	0.670647200582039	gt	1
ENSG00000011260.9	UTP18	49337888	49375297	17_48607868_G_A	48607868	G	A	17_48607868_G_A_b37	1.87127980033563	0.719762687494179	1.91218648777999	0.766975444834241	-0.603173609923886	0.106649959563944	-2.23966473051269	0.0394899646425003	1.99398912369293	0.938202052709678	-0.584946819235199	0.107884031735023	1.89036066570077	0.74055512269325	0.456031853228524	0.214028119569975	gt	0.126181905860824
ENSG00000011295.11	TTC19	15902693	15948329	17_16106354_TACACACACAC_T	16106354	TACACACACAC	TRUE	17_16106354_TACACACACACAC_T_b37;17_16106356_CACACACACAC_C_b37;17_16106366_C_CAC_b37;17_16106366_C_CACACAC_b37;17_16106366_C_CACACACACAC_b37;17_16106366_C_CACAC_b37	1.96842967557592	0.858973979105398	1.93305016090727	0.795830708168191	1.55118446835985	0.502897976815292	1.79266561527589	0.648864756843162	1.12125163645067	0.348544721800563	1.98122966728943	0.891026950593917	0.505802930881657	0.22156640103322	1.9989140966714	0.973712030085832	gt	1
ENSG00000011304.12	PTBP1	797074	812327	19_642272_CCATATGGGGTGGTGTGAGCTGTGAGGGCCGGGCTGGGGGCTCCATA_C	642272	CCATATGGGGTGGTGTGAGCTGTGAGGGCCGGGCTGGGGGCTCCATA	C	19_642314_CCATATGGGGTGGTGTGAGCTGTGAGGGCCGGGCTGGGGGCTCCATA_A_b37;19_642356_CCATA_A_b37;19_642272_CCATATGGGGTGGTGTGAGCTGTGAGGGCCGGGCTGGGGGCTCCATATGGGGTGGTGTGAGCTGTGAGGGCCGGGCTGGGGGCTCCATA_*_b37	1.99997087586621	0.995694094819021	1.83868855915517	0.687951964269	1.93947205268688	0.805663435802435	1.73522501196794	0.606858489063262	1.97420543338472	0.872403043856046	1.30784146048302	0.405431150428295	1.46739530669691	0.465513846235565	0.78183719621029	0.269721504054136	gt	1
ENSG00000011422.7	PLAUR	44150246	44174699	19_44122718_C_CT	44122718	C	CT	19_44122725_TT_T_b37;19_44122726_T_TT_b37;19_44122726_T_TTTT_b37;19_44122726_T_TTT_b37;19_44122724_TTT_T_b37;19_44122718_CTTTTTTTT_C_b37	1.74260499875709	0.611915498759817	1.43988191829618	0.454212669571553	0.807854318367106	0.27489717378827	-0.461536193478139	0.116664633221094	1.89153650364381	0.741900249933705	1.98505679513988	0.902707046260627	1.11374247884072	0.346493503221997	1.52370060535463	0.490103337637101	gt	0.199746967074541
ENSG00000011426.6	ANLN	36429414	36493400	7_37204035_A_T	37204035	A	TRUE	7_37204035_A_G_b37;7_37204035_A_T_b37	-0.252761992102762	0.13337615582648	1.40154724858007	0.439168981176002	1.06597702997908	0.333819736098928	1.77682677205996	0.636632642333178	1.55059471551772	0.502617510638516	1.38552722992182	0.433108686253151	1.98268932679173	0.895324390756279	0.796862300236	0.272695453912847	gt	0.212320558568976
ENSG00000011523.9	CEP68	65283499	65314138	2_65294532_T_G	65294532	TRUE	G	2_65294532_T_G_b37;2_65294532_T_C_b37;2_65294532_T_A_b37	0.795965498151077	0.272516799927241	1.99990069868363	0.99204920828131	1.65662982744902	0.557890324241545	-0.174016163376962	0.140359251502476	0.289538834160169	0.190925547523937	1.75213832525543	0.618584778737927	0.574772327883636	0.232544866693263	1.65021754742321	0.554236304219854	gt	0.21755655391306
ENSG00000012048.15	BRCA1	41196311	41277500	17_41375509_T_TCTCACA	41375509	TRUE	TCTCACA	17_41375509_T_TCTCACA_b37;17_41375509_T_A_b37;17_41375509_T_*_b37;17_41375509_T_TCACA_b37	1.89723043046314	0.748531021023565	1.98324113078928	0.896996798259612	1.39088600517499	0.435121601883784	1.59015232801585	0.522046831158242	-0.373866313893473	0.123381138870326	-0.999686054450024	0.0832806530949717	0.304440710659719	0.192869750702878	-0.00692629161761715	0.156582281165464	gt	0.169796881978923
ENSG00000012061.11	ERCC1	45910590	45982086	19_45945592_AAG_A	45945592	AAG	A	19_45945592_AAG_A_b37	1.81023138560039	0.66310926752197	1.61161261363736	0.533148280109316	1.92428305898028	0.783187850728449	1.8467542851385	0.695452734682403	1.78209424502984	0.640640281954191	1.50164531202296	0.480223951438451	0.739631909624279	0.261581427607363	1.83141255839456	0.681370256178841	gt	1
ENSG00000012124.10	CD22	35810163	35838258	19_35800662_G_T	35800662	G	TRUE	19_35800662_G_T_b37	1.84438038062478	0.693221872912481	1.72028988543212	0.596891280850189	1.20720131345939	0.373255203547778	1.73637527636259	0.607640785754346	0.809011026852261	0.275130159434295	1.92806173218389	0.78853529081276	1.5770901243053	0.51548863257986	1.93490635967555	0.798619177302839	gt	1
ENSG00000012171.13	SEMA3B	50304989	50314977	3_50040741_TAAAA_T	50040741	TAAAA	TRUE	3_50040743_AAAA_A_b37;3_50040744_AAA_A_b37;3_50040742_AAAAA_A_b37;3_50040745_AA_A_b37;3_50040741_TAAAAA_T_b37	1.99293843259363	0.933030088767906	1.99682244618464	0.955047218589394	1.78122128364072	0.639972054887747	0.795180791447251	0.272360596967706	1.98778287918452	0.911988198400342	1.8261376277917	0.676701762138882	1.93201517797547	0.794293794447237	1.93605096425483	0.800359812225712	gt	1
ENSG00000012211.8	PRICKLE3	49031150	49042845	X_48774432_CA_C	48774432	CA	C	X_48774433_A_AA_b37;X_48774432_CA_C_b37;X_48774433_A_AAA_b37	1.73811586002438	0.608828670368346	1.99798346795387	0.964182383372801	1.89636594833377	0.747511459447055	1.90878753607961	0.762641380792597	1.82236082966318	0.673409999666756	1.99639816872133	0.952143481898679	1.95581893537366	0.833517103288253	1.27070547772996	0.393111956887672	gt	1
ENSG00000012232.4	EXTL3	28457985	28613116	8_28738802_A_C	28738802	A	C	8_28738802_A_C_b37	1.86307733729689	0.711359672683399	1.99862013547988	0.970368173868851	1.97033592847373	0.86325466282183	1.99679525092643	0.954855467613502	1.84954302293852	0.698099036661394	1.38817835678623	0.434102752583771	0.128852638678552	0.171343728635333	0.584012275902808	0.234064934544664	gt	1
ENSG00000012779.6	ALOX5	45869660	45941561	10_45297208_TG_T	45297208	TG	TRUE	10_45297208_TG_T_b37	1.98208715986397	0.8935299986991	0	1	1.9929719640931	0.933188906578652	1.76425921755708	0.627299413905696	1.98878029630384	0.915643363837772	1.48214201829069	0.47175683899317	1.55924371883299	0.506757656366699	0.856080241237407	0.284825583813377	gt	1
ENSG00000013016.10	EHD3	31456879	31492313	2_31023730_T_C	31023730	TRUE	C	2_31023730_T_C_b37	1.99045111908333	0.922155923825419	1.15184418239119	0.357074572023673	1.71760685743874	0.595136939369982	1.89789180653571	0.749314238584725	1.72402447565992	0.599351215677815	1.39302076710891	0.435927454629317	1.6736393774338	0.567809984745046	1.74824005829805	0.615838565687439	gt	1
ENSG00000013275.3	PSMC4	40476911	40487348	19_39593355_T_TTTCTTTCTTTC	39593355	TRUE	TTTCTTTCTTTC	19_39593355_T_TTTC_b37;19_39593355_T_TTTTCTTTCTTTC_b37;19_39593355_T_TTTCTTTC_b37;19_39593355_T_TTTCTTTCTTTCTTTC_b37;19_39593355_T_TTTCTTTCTTTCTTTCTTTC_b37;19_39593355_T_TTTCTTTCTTTC_b37	-0.900296302237393	0.0885632717799687	-1.50482169250807	0.0611904322115877	1.39470556105402	0.436565058197177	1.35125022159923	0.42056002129993	1.00678313910839	0.318957414556847	1.77983392403803	0.638913405957992	1.9806871363009	0.889473278927871	-5.04474433469557	0.00794981714280627	gt:endothelial_periportal	0.07388610873273
ENSG00000013288.4	MAN2B2	6576901	6625089	4_6613462_A_G	6613462	A	G	4_6613462_A_G_b37	0.988202000650062	0.31447247903974	0.927816031264285	0.300452659591248	-0.179535338159212	0.139856681142998	1.97354481001236	0.870793611422198	0.11767641248565	0.17007029172019	-0.668843803335676	0.102330338411296	0.981213185683828	0.312806953128746	1.99991519656953	0.99265248242457	gt	0.18741646680653
ENSG00000013297.6	CLDN11	170136652	170578169	3_170758392_A_ATT	170758392	A	ATT	3_170758397_T_TTT_b37;3_170758397_T_TT_b37;3_170758392_A_T_b37;3_170758396_TT_T_b37;3_170758392_ATTTTT_A_b37;3_170758397_T_TTTT_b37	1.85722941296802	0.705542062598413	1.81894504251773	0.670468189974518	1.55026336864438	0.50246005046144	1.95414508073202	0.830439741509319	1.49940552721148	0.47923903241648	1.4682742346435	0.465882214267859	1.52206417182845	0.489358792279387	1.66194166261857	0.560952136229324	gt	1
ENSG00000013364.14	MVP	29831714	29859355	16_30603118_A_AT	30603118	A	AT	16_30603119_T_TT_b37;16_30603118_AT_A_b37	1.82878191991233	0.679031522582605	0.76291977013085	0.266034507602629	1.9920187417074	0.928813383898976	1.96519441689753	0.852003636029679	1.95881002553085	0.839171663702472	1.89843347028068	0.749957774772666	1.66004981984804	0.559857980286825	0.613478580167907	0.238993428013485	gt	1
ENSG00000013392.6	RWDD2A	83903097	83908651	6_83274601_T_G	83274601	TRUE	G	6_83274601_T_G_b37	1.95828220025936	0.83815864309385	1.42201901312774	0.447104799545905	1.22969779719978	0.380123579708928	0.0039866476013799	0.157713548143026	-0.923492352976893	0.0872987350202766	0.691598018547438	0.252684189236422	1.99441956401205	0.940451565071084	1.30237540182537	0.403583016629405	gt	0.173530167087288
ENSG00000013441.11	CLK1	201717731	201729422	2_202550266_G_A	202550266	G	A	2_202550266_G_A_b37	1.13493298198227	0.3523245965084	0.437364820887126	0.211279796155332	1.86823170306513	0.716605607741719	1.99987698153649	0.991150549458146	1.97923739664418	0.885427550903202	1.93842918585602	0.804030211961388	1.74344173005585	0.612494590892956	1.9659256916093	0.853548844622865	gt	1
ENSG00000013503.5	POLR3B	106751435	106903976	12_106037677_CT_C	106037677	CT	C	12_106037679_T_TT_b37;12_106037678_TT_T_b37;12_106037677_CTT_C_b37	1.97388662876784	0.871623753989849	1.88954463693221	0.739626305877242	0.629898567043256	0.241794456886426	1.99649044507925	0.952759758146932	-0.131517232242857	0.144297864345836	0.363233417097092	0.200769683711963	0.278413671341582	0.189488977647205	1.3037353379263	0.404041675620021	gt	0.220498963405769
ENSG00000013523.5	ANGEL1	77253587	77292589	14_76741157_C_T	76741157	C	TRUE	14_76741157_C_T_b37	-0.320556876525302	0.127674311325525	0.393530790100783	0.204988833413861	1.96656733261068	0.854918837739941	-1.98444379683735	0.0459222597800248	1.50135815099748	0.480097490553363	0.968951502648679	0.309912532980374	0.994733297130324	0.316039467054702	0.295050719158723	0.191641989003936	gt	0.133714347524905
ENSG00000013561.13	RNF14	141337892	141369856	5_141654233_T_TTTTATTTATTTATTTATTTATTTATTTA	141654233	TRUE	TTTTATTTATTTATTTATTTATTTATTTA	5_141654233_T_TTTTATTTATTTATTTATTTATTTA_b37;5_141654233_T_TTTTATTTATTTATTTATTTATTTATTTA_b37;5_141654233_T_TTTTATTTATTTATTTATTTA_b37;5_141654233_T_TTTTATTTATTTATTTATTTATTTATTTATTTA_b37;5_141654233_T_TTTTATTTATTTATTTA_b37	1.74770750850138	0.615465469592407	1.30579662100291	0.40473832497619	0.187694256076441	0.178231881576472	-1.60880538844589	0.0574743908496787	1.8678596071785	0.716223047631754	0.559761762046264	0.230100792260099	1.95970659761082	0.840908006917443	1.25906654945112	0.389362024620823	gt	0.146010203613874
ENSG00000013573.12	DDX11	31226778	31257725	12_31244846_C_G	31244846	C	G	12_31244846_C_G_b37	-3.48236207841825	0.0192092846868535	1.80854984377305	0.661712395878846	-1.77530260324556	0.0520144916981938	1.37226120418057	0.428185953498538	0.103761906502029	0.168500001178141	1.22634434195652	0.379088515716892	1.3166063327518	0.408420570837611	1.97523039576544	0.874942520948412	gt:endothelial_venous	0.0987643342195707
ENSG00000013583.4	HEBP1	13127797	13153207	12_13153773_T_C	13153773	TRUE	C	12_13153773_T_C_b37	-0.273910617059244	0.131567543780683	1.89671406820548	0.747921462201153	1.11016510390886	0.345522053412476	-2.02466665471502	0.0448394801627117	1.96623719210385	0.854212260658527	1.07305540570007	0.335658130913376	1.60047989854058	0.527337200539976	1.94891327415098	0.821182965146045	gt	0.132924960563914
ENSG00000013588.5	GPRC5A	13043715	13070871	12_12177560_C_CA	12177560	C	CA	12_12177562_A_AA_b37;12_12177562_A_AAA_b37;12_12177562_A_AAAA_b37;12_12177561_AA_A_b37;12_12177560_C_A_b37;12_12177560_CAA_C_b37	1.82008162394715	0.671443396248217	1.12556617487121	0.349730755822078	1.91191215312807	0.766622283599304	-0.292741646961531	0.129980144687063	1.87031955570581	0.71876359549789	-0.703463659164299	0.100130500254723	1.16165582269082	0.359870766705496	-0.943445831856309	0.0862266064474897	gt	0.172668166539512
ENSG00000013619.9	MAMLD1	149529688	149682448	X_148584400_T_C	148584400	TRUE	C	X_148584400_T_C_b37	-2.60633041814185	0.0318541278149243	-3.58335415956628	0.0181319637839998	0.770453087091539	0.267495170814472	-7.17365630937468	0.00245523562163286	1.44695327820915	0.457075470633818	0.545868969774631	0.22786624874341	1.88951762487261	0.739595625563116	1.06974127538285	0.334795704674967	gt:hepatocyte3	0.0538511485374086
ENSG00000013810.14	TACC3	1723226	1746898	4_841114_C_T	841114	C	TRUE	4_841114_C_T_b37	1.82657865079671	0.677088875661223	-0.587275543289422	0.107725492176057	1.02483060659608	0.323394322105004	1.73652685716075	0.607744036858753	0.889351204618833	0.291940958309543	1.81584454679614	0.667826165468603	0.989663930157974	0.314822340546966	0.232955299289529	0.183748243871256	gt	0.19191053359956
ENSG00000014138.4	POLA2	65029232	65073060	11_65593463_TATATATATATATATATATATATATATATATATATATATACACACACACACACACAC_T	65593463	TATATATATATATATATATATATATATATATATATATATACACACACACACACACAC	TRUE	11_65593467_TATATATATATATATATATATATATATATATATATACACACACACACACACACACAC_C_b37;11_65593463_TATATATATATATATATATATATATATATATATATATATACACACACACACACACACACAC_*_b37;11_65593463_T_C_b37;11_65593471_TATATATATATATATATATATATATATATATACACACACACACACACACACAC_C_b37;11_65593465_TATATATATATATATATATATATATATATATATATATACACACACACACACACACACAC_C_b37	-0.5560845420992	0.109870394444067	0.455049217550197	0.213882392832709	-0.479580151076618	0.115333036184304	-4.42504126633054	0.011252229778973	1.38238827948015	0.431936172501206	1.07256742113685	0.335530957691246	-4.41509154564142	0.0113154494320366	1.14238296658175	0.354406408122736	gt:hepatocyte3	0.0832828672440787
ENSG00000014164.6	ZC3H3	144519824	144623623	8_144629402_T_A	144629402	TRUE	A	8_144629402_T_A_b37	1.91409859113247	0.769453802499267	0.856249653167254	0.284861252878743	1.99178145145652	0.927765766069611	1.99996976892737	0.995613030130366	1.59487058808872	0.524452033637485	1.89389636216617	0.744624457290996	1.68226083094186	0.572969499754033	0.993231689643437	0.315678298562217	gt	1
ENSG00000014216.11	CAPN1	64948036	64979477	11_64421249_G_GT	64421249	G	GT	11_64421250_T_TT_b37;11_64421249_GT_G_b37;11_64421250_T_TTT_b37	0.592660016184084	0.235498473411707	1.75721733431305	0.622203511458975	1.57403207417292	0.513974087215775	0.451677829105051	0.21338330489431	1.73323488828129	0.605510064061692	1.05744017144809	0.331620387605999	1.96908511121774	0.860430404838163	1.25250077154618	0.387269146662106	gt	1
ENSG00000014641.13	MDH1	63815742	63834331	2_63246965_G_GGGAGGGAAGGAAGGAA	63246965	G	GGGAGGGAAGGAAGGAA	2_63246973_AGGAA_A_b37;2_63246965_GGGAAGGAAGGAA_G_b37;2_63246977_A_AGGAAGGAAGGAAGGAA_b37;2_63246977_A_AGGAAGGAAGGAA_b37;2_63246969_AGGAAGGAA_A_b37;2_63246977_A_AGGAAGGAA_b37	1.00819645568157	0.319301971678102	1.74096322820111	0.610782678944175	1.5224680537093	0.489542375434608	1.8536887443031	0.702085676360275	1.93149281573432	0.793522847252227	0.700789803765417	0.254357540743865	0.670059419684037	0.248815788880939	1.2892367230138	0.39919053884368	gt	1
ENSG00000014824.9	SLC30A9	41992488	42092474	4_41557135_A_AGC	41557135	A	AGC	4_41557135_A_AGC_b37	-3.51498867733193	0.0188541953039776	1.64396054902505	0.550714093380053	-1.76452240222812	0.0523508065967279	-2.86200373542704	0.0274544328978255	-0.567096476638767	0.109107827895384	-1.65551002650579	0.0558840425495677	1.62506333088805	0.540325580821391	-0.426667612657127	0.119286239456786	gt:endothelial_venous	0.0984548120142488
ENSG00000014914.15	MTMR11	149900542	149908791	1_149679188_C_CCATCGA	149679188	C	CCATCGA	1_149679188_C_CCATCGA_b37	1.91127034371675	0.765798389180608	0	1	0.0768960726760497	0.165514888751797	1.28073548386766	0.396385267191726	1.43065776481774	0.450520413026883	0.364243961611976	0.200908752468178	0.983609464011693	0.313376716823147	1.76945771523208	0.631122023747763	gt	1
ENSG00000015171.14	ZMYND11	180404	300577	10_467980_A_AT	467980	A	AT	10_467980_A_AT_b37	1.89687490056502	0.748111142090527	0.358547825237338	0.200126340375733	1.14542783006561	0.355262102628115	-0.377355210513485	0.123105808998311	1.80713382486027	0.660541754361353	1.93809204969205	0.803505370480297	-0.502922863010724	0.113635223267445	1.59345036425157	0.523725989570278	gt	0.197208149912584
ENSG00000015676.13	NUDCD3	44418719	44530479	7_44535594_G_GA	44535594	G	GA	7_44535595_A_AA_b37;7_44535594_GA_G_b37	1.99426580996249	0.939638335583098	1.65535327542631	0.557159246130133	0.914660799111743	0.297506203340817	-5.25947109354678	0.00705280592148778	1.99999500192405	0.998216220676951	1.47497340729484	0.468705321309146	-0.579200209449937	0.10827635825424	1.99868784483397	0.971104002560903	gt:hepatocyte3	0.0722588661572726
ENSG00000016391.6	CHDH	53846361	53880417	3_53791456_G_A	53791456	G	A	3_53791456_G_A_b37	1.95199020394205	0.826563287601143	1.51249434984931	0.485042091613904	1.99981484256142	0.989143314890001	0.488937207912215	0.218976985335318	1.46156354503574	0.463081433465599	1.86245243701489	0.710731342030147	0.262552669878744	0.187462592177183	1.97626949978513	0.877572620883182	gt	1
ENSG00000016864.12	GLT8D1	52728504	52740048	3_52607306_CT_C	52607306	CT	C	3_52607307_TT_T_b37;3_52607306_CTT_C_b37;3_52607308_T_TT_b37	1.39750778076916	0.437628708355621	1.70854625210421	0.589290437111857	0.0634215448691293	0.164040522168645	1.60541780691443	0.529900586900412	0.574359002839572	0.232477149484461	1.99507019997537	0.944024497725548	1.34198711205778	0.417262346277492	1.96034278423804	0.842152297142427	gt	1
ENSG00000017260.15	ATP2C1	130569438	130735556	3_131409575_T_TAAA	131409575	TRUE	TAAA	3_131409575_T_TA_b37;3_131409575_T_TAAA_b37;3_131409575_T_TAA_b37	1.60505060307133	0.529709194258173	1.98333992875928	0.89729917529942	1.65723001010639	0.55823467846689	1.47282118435339	0.46779536480774	1.61682997932621	0.535911558761433	0.883534855659718	0.290680874954739	1.82092184117181	0.67216665600062	1.55057815206015	0.502609637478827	gt	1
ENSG00000017483.10	SLC38A5	48316919	48328644	X_48199524_TAAATA_T	48199524	TAAATA	TRUE	X_48199524_TAAATAAAATAAAATAAAATAAAATAAAATA_T_b37;X_48199539_AAAATAAAATAAAATA_A_b37;X_48199549_AAAATA_A_b37;X_48199534_AAAATAAAATAAAATAAAATA_A_b37;X_48199544_AAAATAAAATA_A_b37;X_48199529_AAAATAAAATAAAATAAAATAAAATA_A_b37	-0.552089086010483	0.110148523177133	1.61118463262045	0.532922753022866	1.67772273811789	0.570242297290755	1.63413245980104	0.545265474946664	0.662257517801038	0.247432478689843	1.62494627936093	0.540262362184365	1.7519052207623	0.618419808286931	1.35862651735675	0.423213876439165	gt	0.194277559856791
ENSG00000017621.11	MAGIX	49019060	49024822	X_48638647_CA_C	48638647	CA	C	X_48638648_AA_A_b37;X_48638649_A_AA_b37;X_48638647_CAA_C_b37	1.86998612466243	0.718417652921746	1.89334997796408	0.743990754489141	1.13571877628124	0.352543388352982	1.60488364473997	0.529622213889302	1.49698403694276	0.478177923321071	1.87005554728444	0.718489639179297	1.68663053444396	0.575619869463254	1.9049516399906	0.757854720025782	gt	1
ENSG00000017797.7	RALBP1	9475006	9538114	18_9554212_A_G	9554212	A	G	18_9554212_A_G_b37	1.07031853593185	0.334945710119484	0.296892579796008	0.191882095228433	1.04253473834814	0.327826330578904	1.86148765188739	0.709764441282437	1.15872884437738	0.359033472604944	-1.53876889608682	0.0599499420622209	1.99479273007199	0.942473450831948	1.10536323589264	0.344223874239322	gt	0.148437835058025
ENSG00000018280.12	SLC11A1	219246751	219261617	2_218918457_G_T	218918457	G	TRUE	2_218918457_G_T_b37	-8.97513058747194	0.000923427479643503	1.8489929077387	0.697574796746202	-3.84591626785624	0.0156132419417391	1.99995245513952	0.99449840763372	1.05173488320884	0.330161290367428	-8.85957717129395	0.000982861331559019	1.60587602609473	0.530139592485389	-0.510909485054754	0.113060665079331	gt:endothelial_venous	0.0389144896572111
ENSG00000018510.8	AGPS	178257371	178408564	2_179088872_C_A	179088872	C	A	2_179088872_C_A_b37	1.97840800223452	0.88317767588285	-2.67627052732877	0.0305820734171121	-2.81416005156501	0.0282268251321275	1.83860656011143	0.687876837648817	-0.794612506896499	0.0945816285069854	-1.73143063022474	0.0533976399579494	1.59318260956383	0.523589308405676	-4.55794863732859	0.0104416667880159	gt:endothelial_periportal	0.0816898560373579
ENSG00000018610.9	CXorf56	118672111	118699397	X_118685670_CAGA_C	118685670	CAGA	C	X_118685670_CAGA_C_b37	1.16448083328879	0.360681444018226	1.19994736062267	0.371077631681316	1.17359574755443	0.36331434192191	1.49997426325933	0.479488813905563	0.803679368304415	0.274058307521773	1.62054858088771	0.537896973842147	1.60129041962404	0.527756436793081	1.98764892012758	0.91150896769286	gt	1
ENSG00000018699.7	TTC27	32853098	33046118	2_33383216_A_C	33383216	A	C	2_33383216_A_C_b37;2_33383216_A_*_b37	1.56413986287248	0.509127388883208	1.09382073731848	0.341130209298928	0.155293016203359	0.174400260522091	1.91393998803966	0.769247097596281	0.752089764785921	0.263951986670014	-0.920862240470171	0.0874411279537998	1.98855489571997	0.914803423017183	-1.57350054984909	0.0587084286856518	gt	0.147060953107628
ENSG00000018869.12	ZNF582	56887412	56904914	19_56891323_AT_A	56891323	AT	A	19_56891325_TT_T_b37;19_56891326_T_TT_b37;19_56891326_T_TTTTTTTTTTTTTTT_b37;19_56891326_T_TTTTTTT_b37;19_56891323_ATTT_A_b37	-4.60223364977122	0.0101850917342174	1.58390252797614	0.51889078119208	1.37219443863478	0.428161392702368	1.86336455851324	0.711649017468848	0.198011620690295	0.179472295278694	1.97329425734563	0.870188608949021	1.77874917590879	0.638088501509522	1.98539882786037	0.903821481685056	gt:endothelial_venous	0.0807488922260895
ENSG00000019144.12	PHLDB1	118477154	118528741	11_118226641_TACAC_T	118226641	TACAC	TRUE	11_118226641_TACAC_T_b37;11_118226645_C_CAC_b37;11_118226645_C_CACATATATGTGTGTGTATACGCATACACAC_b37	1.47643710445129	0.469325796667019	1.88320534339204	0.732537285205357	1.6576055607768	0.558450356264045	0.856683263830121	0.284952573827781	0.727635975152111	0.259323658526368	0.973339857280109	0.310944396992522	1.90709043551061	0.760510329610281	0.965956145141092	0.309210771268907	gt	1
ENSG00000019169.9	MARCO	119699741	119752236	2_120448337_G_A	120448337	G	A	2_120448337_G_A_b37	-1.2285967285917	0.0723626705038108	-1.47859742401067	0.062167410594986	0.645768247752869	0.244539676413253	1.9612822404776	0.844008867720715	-0.836089881592159	0.0921682493909458	1.92800732663721	0.788457242401998	0.865062264449705	0.286724556389791	1.06449273771926	0.33343594346096	gt	0.150375580861051
ENSG00000019995.6	ZRANB1	126630691	126676758	10_127580767_C_T	127580767	C	TRUE	10_127580767_C_T_b37	1.10222428330098	0.343378824176042	1.61162302918791	0.533153770794348	0.649374424594214	0.245168782651753	1.92984214013671	0.791107074976579	-0.860428263103984	0.090783325303003	0.976491499215967	0.311688226100583	-0.974617327154931	0.0845801273137222	1.91277890886141	0.767740143143581	gt	0.171059609632701
ENSG00000020129.11	NCDN	36023073	36032875	1_36974942_CTT_C	36974942	CTT	C	1_36974943_TT_T_b37;1_36974944_T_TT_b37;1_36974942_CTT_C_b37	1.99951699479857	0.982465999873478	1.99815963841189	0.965781698540207	1.97012424246896	0.862772437886431	0.526181429706298	0.22474417443859	0.877303336677471	0.289338532726801	1.89678006897913	0.747999281410439	1.84288466360096	0.691826363076697	1.42789197980414	0.44942245920269	gt	1
ENSG00000020577.9	SAMD4A	55033814	55260033	14_55366586_C_CT	55366586	C	CT	14_55366587_TT_T_b37;14_55366586_CTT_C_b37;14_55366588_T_TT_b37	-0.0336481332705603	0.153850921429747	-1.57340889649214	0.058711668711437	1.9911223431194	0.924933350304873	0.388477681359291	0.204277942993858	1.67345113541791	0.567698343056118	1.97568942685729	0.876097276661535	0.763211436401434	0.266090874749317	1.69546885924268	0.581055647986966	gt	0.147060953107628
ENSG00000020922.8	MRE11A	94152894	94227074	11_94186521_T_C	94186521	TRUE	C	11_94186521_T_C_b37	-2.62394527229372	0.0315286401468149	-1.19463215222186	0.0738803893912394	-6.34850360568157	0.00386005102003615	-11.0060229872328	0.000310490672417086	0.685833590882737	0.251641687605696	-3.8286931605316	0.0157668318560157	-3.60715275082038	0.0178873047215727	1.46748767615412	0.465552537345038	gt:hepatocyte3	0.0301452593998175
ENSG00000021355.8	SERPINB1	2832565	2842240	6_3440942_GA_G	3440942	GA	G	6_3440942_G_A_b37;6_3440944_AA_A_b37;6_3440945_A_AA_b37;6_3440942_GAAA_*_b37	0.125885270022991	0.171004557478457	-2.02983238554566	0.0447023819950415	-10.0279302672608	0.000524092402809678	-4.29650962298945	0.0120975943254688	-4.59676713387938	0.0102164103122225	-0.631404220303693	0.104769017694439	-3.42868990135355	0.0198085341716293	1.45778992239281	0.461518239179114	gt:hepatocyte0	0.0320928335873796
ENSG00000021461.12	CYP3A43	99425635	99463718	7_99233669_CAA_C	99233669	CAA	C	7_99233675_A_AA_b37;7_99233674_AA_A_b37;7_99233669_CAAAAAA_C_b37;7_99233675_A_AAA_b37;7_99233673_AAA_A_b37	1.37527185953564	0.429295686718973	1.64817750550844	0.553083268852337	-1.15252563631844	0.0758095406788196	0.0753049847232319	0.165340007345816	-3.46094628573314	0.0194461128415981	0.535050193556401	0.226144193948795	1.33096619054169	0.413388667929731	1.91380851651252	0.769075909589301	gt:hepatocyte4	0.0992470072163499
ENSG00000021488.8	SLC7A9	33321414	33360672	19_33081854_C_CGGTGT	33081854	C	CGGTGT	19_33081854_C_CGGTGT_b37	1.42869007977595	0.449738858034956	-1.33854620669496	0.0676743776240508	1.82134362975819	0.672530486421653	0.175600942441008	0.176790535939916	1.94554076507819	0.815477969410022	-1.07402972124947	0.0795520504657636	-1.9973055801654	0.0455730623441821	-0.403202255484644	0.121087157276089	gt	0.133442388436345
ENSG00000021776.6	AQR	35147731	35262040	15_35349971_C_T	35349971	C	TRUE	15_35349971_C_T_b37	1.78537153638695	0.643163598232177	1.99999997211154	0.999866754565816	1.78754165317241	0.644847362742	1.59277523029169	0.523381474185627	1.78716760811005	0.644556404462227	1.86328596501625	0.711569808562665	1.48398146428758	0.472545020607441	1.25351775897076	0.387592264628097	gt	1
ENSG00000022277.8	RTFDC1	55043646	55093943	20_54585277_A_C	54585277	A	C	20_54585277_A_C_b37	1.996150997656	0.950530716446555	-0.0694914111352887	0.150271626013947	-0.92367374164445	0.087288923992465	1.4475068390779	0.45730077561371	0.667739251713442	0.248403426243772	-3.18413663645617	0.02279399457259	1.1571951319296	0.358595807411488	-2.57578254391586	0.0324269319643696	gt	0.104075287737094
ENSG00000022840.11	RNF10	120971282	121015397	12_121371777_C_CTTT	121371777	C	CTTT	12_121371778_TT_T_b37;12_121371779_T_TT_b37;12_121371779_T_TTTT_b37;12_121371779_T_TTT_b37;12_121371777_CTT_C_b37;12_121371779_T_TTTTT_b37	1.85454543060166	0.702917539956181	-3.25444266224105	0.0218908111437985	1.23593738424597	0.382060120212929	1.99998181646612	0.996597658594876	1.23222232216938	0.380905424662663	1.96337336052898	0.848227202352473	1.99672038508908	0.954331772792323	1.5772722011647	0.515579054497924	gt	0.102940156459354
ENSG00000022976.11	ZNF839	102783713	102809044	14_103399243_T_G	103399243	TRUE	G	14_103399243_T_G_b37;14_103399243_T_C_b37;14_103399243_T_*_b37	0.443855432776104	0.212230623829664	1.93283109237115	0.795504346818727	1.11578040052257	0.347048563841816	1.01593720983874	0.321197822883531	-0.581359031743602	0.108128789972524	1.65445424549659	0.55664546574118	1.5854818855089	0.519685151132986	1.87756809328334	0.726411712888967	gt	0.192247850375677
ENSG00000023041.7	ZDHHC6	114190057	114206672	10_114657327_T_A	114657327	TRUE	A	10_114657327_T_A_b37	1.9944651513693	0.940694843317124	-1.1959107253133	0.0738226413331839	1.70019058822083	0.584001927127668	1.91414588926045	0.769515485508127	1.83351475535096	0.683254561583317	1.01685077087956	0.321422547031073	1.87799513372465	0.726870141371316	1.87816301646978	0.727050610216362	gt	0.160876449860345
ENSG00000023191.12	RNH1	494511	507300	11_270343_A_C	270343	A	C	11_270343_A_C_b37;11_270343_A_ATC_b37	-3.59677272473948	0.0179935937306788	1.16697516346727	0.361399321823189	1.95194194599054	0.826477529631498	-1.34856476935033	0.0672636364735315	1.01021668694148	0.319795340438194	1.41699203732458	0.445135705006546	-1.57204106648447	0.0587600452780558	-0.504586752368766	0.113515258092468	gt:endothelial_venous	0.0968841612262093
ENSG00000023228.9	NDUFS1	206979540	207024327	2_207786163_A_G	207786163	A	G	2_207786163_A_G_b37	1.52172112114243	0.489202949758989	0	1	1.79208256053039	0.648404613278031	0.225959089876653	0.182882774208678	1.16902642613536	0.361991160988788	-4.04434938759141	0.0139508730119681	-2.08029713596432	0.0433860286578784	1.95125479277664	0.82526127026803	gt:macrophage	0.0890281138679376
ENSG00000023318.7	ERP44	102741460	102861322	9_102433575_C_T	102433575	C	TRUE	9_102433575_C_T_b37	0.624945635889162	0.240945368692877	1.28716275285461	0.398503520672945	1.80772088735375	0.661026462854693	-0.15188812167014	0.142394681570469	-0.143783863055432	0.143148430843908	1.99602106544535	0.94970375869402	1.89265892432479	0.743191829897644	0.790737713868907	0.271478273461246	gt	0.219037284513704
ENSG00000023516.7	AKAP11	42846288	42897396	13_42709646_AGAGAGAGAGAAAAAG_*	42709646	AGAGAGAGAGAAAAAG	*	13_42709646_AGAGAGAGAGAAAAAG_*_b37	0.00980491578121701	0.158320483079867	1.6396671382135	0.548321430695685	0.31793887617215	0.194650802635396	-1.00189170671268	0.0831673566176935	1.06828999928416	0.334418976334277	-0.313893074013208	0.128222549862439	1.38223894109308	0.431880509244499	1.0079930401638	0.319252350215191	gt	0.16970045304511
ENSG00000023572.4	GLRX2	193065597	193075244	1_193420708_CTATCTATCTATCT_C	193420708	CTATCTATCTATCT	C	1_193420708_CTATCTATCTATCTATCTATCTATCT_C_b37;1_193420720_CTATCTATCTATCT_T_b37;1_193420716_CTATCTATCTATCTATCT_T_b37;1_193420712_CTATCTATCTATCTATCTATCT_T_b37;1_193420708_CTATCTATCTATCTATCTATCTATCT_*_b37;1_193420724_CTATCTATCT_T_b37	1.93547906813984	0.799488057969389	-0.00358943848465287	0.156927207194968	1.44893272538951	0.457881933966041	1.8739755160093	0.722590135702378	1.88400618004198	0.73342080090746	-3.12900137597404	0.0235292614203027	1.7085867977832	0.589316337182657	0.0506799831767921	0.162660144234003	gt	0.10495255050359
ENSG00000023608.4	SNAPC1	62229074	62263146	14_61374500_C_CAA	61374500	C	CAA	14_61374500_C_CAA_b37;14_61374500_C_CA_b37;14_61374500_C_CAAAA_b37;14_61374500_C_CAAA_b37;14_61374500_C_CAAAAA_b37;14_61374500_C_CAAAAAAAAAAAAAAAAAAAAAAAAAAAAAAAAA_b37	1.5115281546303	0.484609772227917	1.99588922244891	0.948878382904701	1.72943020439823	0.602949804520099	1.99990904303525	0.992390581716481	0.920336451634284	0.298772834705111	1.91641903216322	0.772501997791496	1.99811456697438	0.965365480931466	0.545753446064623	0.227847777432724	gt	1
ENSG00000023697.8	DERA	16064105	16190220	12_15234412_C_CAAAA	15234412	C	CAAAA	12_15234413_AAA_A_b37;12_15234415_A_AAAA_b37;12_15234415_A_AAAAA_b37;12_15234412_CAAA_C_b37;12_15234415_A_AAAAAA_b37;12_15234415_A_AAA_b37	1.92215083828575	0.780233600134963	1.5231538614243	0.489854369947502	1.9156716340209	0.771515240663016	1.02437352482565	0.323280949510217	1.99711824059949	0.957188507146083	1.97113935183023	0.86510119142241	1.96467360647512	0.85091336298961	1.91560154138017	0.771422943968638	gt	1
ENSG00000023892.9	DEF6	35265594	35289548	6_34798905_ATT_A	34798905	ATT	A	6_34798906_TT_T_b37;6_34798907_T_TT_b37;6_34798905_ATT_A_b37	1.94336733741693	0.811899568592167	1.86986152503994	0.718288506539659	1.77173076279871	0.632810143149864	1.6426150238583	0.549962151843477	1.90353520587666	0.756113987561723	1.13692424734035	0.35287939312877	1.18772797529567	0.367449377384409	1.99444694385875	0.940597558025922	gt	1
ENSG00000023902.9	PLEKHO1	150121372	150136916	1_150838458_G_GT	150838458	G	GT	1_150838459_TT_T_b37;1_150838460_T_TT_b37;1_150838458_GTT_G_b37;1_150838460_T_TTT_b37;1_150838460_T_TTTT_b37	1.99207350785576	0.929057393189695	1.98594476482174	0.905628095207482	1.71006410436814	0.590261612782995	1.39288330970453	0.435875497169171	1.3259695404995	0.411649924708991	1.99997570140857	0.996066955574566	1.28870921735177	0.399015636112811	1.17802615786445	0.364603692188062	gt	1
ENSG00000024048.6	UBR2	42531799	42661242	6_42738749_T_C	42738749	TRUE	C	6_42738749_T_C_b37	-0.583164289681804	0.108005559463237	1.42984099853379	0.450195740357464	1.62097844375165	0.538127348552143	-0.214367024142234	0.136731131736677	1.75398893380151	0.619897920007651	1.99962327953591	0.984514600982165	1.9886820274599	0.915276131949743	1.5444096540952	0.499692074237727	gt	0.192129449162273
ENSG00000024862.12	CCDC28A	139094656	139114456	6_139364856_C_CAA	139364856	C	CAA	6_139364856_CAA_C_b37;6_139364858_A_AAA_b37;6_139364857_AA_A_b37;6_139364858_A_AA_b37;6_139364858_A_AAAA_b37;6_139364858_A_AAAAA_b37	-0.958267365233269	0.0854394504827238	0.0789188363307289	0.1657375225112	1.60802266747856	0.531261858907346	-0.310039286125175	0.128540801187621	1.10185320784552	0.343279110737813	1.83381667535696	0.683526325685219	0.604608905304872	0.237496778407696	-1.70379719016444	0.0542887869304845	gt	0.142727198292829
ENSG00000025039.10	RRAGD	90074354	90121989	6_89651384_CT_C	89651384	CT	C	6_89651385_TTT_T_b37;6_89651386_TT_T_b37;6_89651387_T_TT_b37;6_89651384_CTTT_C_b37	1.3493958175344	0.419896751372132	1.96001394026109	0.841507839778209	1.89578827827052	0.746832774513336	0.127873698655605	0.171231750147721	1.60637536282468	0.530400265493336	1.51903260139488	0.487984451291236	1.0553129133533	0.331075350852557	0.833449558436314	0.280111167213859	gt	1
ENSG00000025423.7	HSD17B6	57145944	57181574	12_56612982_TA_T	56612982	TA	TRUE	12_56612982_TA_T_b37;12_56612982_TA_*_b37	-4.23587608642271	0.0125187646936703	0.18347455086797	0.177727419300955	0.748447519217905	0.263256168907929	-2.96004973761364	0.0259394612406507	1.68507770583045	0.574675259748552	-1.8760533012948	0.0489795674651697	1.60511817928449	0.529744406764083	-9.61035634775271	0.000655855851307359	gt:endothelial_periportal	0.0342289487115641
ENSG00000025434.14	NR1H3	47269850	47290396	11_47392922_A_AGAAAAG	47392922	A	AGAAAAG	11_47392922_A_AG_b37;11_47392922_A_G_b37;11_47392922_A_AGAAAAG_b37	0.681544003200713	0.250869339057613	-0.561982303256002	0.109461253848705	-1.05907721326571	0.0802872533587049	1.91573533196799	0.771599153023558	-1.95482794059922	0.0467370958950464	1.95688409837464	0.835507188790211	0.922253315212402	0.299202185382509	1.99590126308448	0.94895320407893	gt	0.134552595452302
ENSG00000025708.8	TYMP	50964180	50968485	22_50978931_C_T	50978931	C	TRUE	22_50978931_C_T_b37	-1.76320744655004	0.0523919870664345	1.16402197718048	0.360549597622638	1.9051435729769	0.758091687171182	0.547014910500309	0.22804957299827	-0.0890527684697986	0.148358032059786	1.72042266202101	0.596978378246583	0.380003594527921	0.203092288783467	1.54602817383841	0.5004548074328	gt	0.140461868381218
ENSG00000025772.7	TOMM34	43570770	43589127	20_43589041_G_A	43589041	G	A	20_43589041_G_A_b37	1.93280423232306	0.795464370680427	-0.241157128135058	0.13438038523701	1.9571599595468	0.836026760763413	1.90612506964374	0.759307599268032	1.55395303966139	0.504218192453086	1.7777499564354	0.637330820256327	0.493375570374724	0.21965489186269	1.84064555583109	0.689751560900649	gt	0.213152927144179
ENSG00000025800.9	KPNA6	32573638	32642169	1_32880988_C_CA	32880988	C	CA	1_32880990_A_AA_b37;1_32880988_C_A_b37;1_32880989_AA_A_b37;1_32880988_CAA_C_b37	0.362960829858253	0.200732190280626	1.99120144479542	0.92526754386016	1.99733611676464	0.958837203710503	-0.274670740100987	0.131503050415545	1.87905734954234	0.728014349506512	1.25258159384231	0.3872948115278	0.139535930991883	0.172571249603763	1.81805559873578	0.669707550513344	gt	0.210936791172539
ENSG00000026103.15	FAS	90750413	90775542	10_89929001_GT_G	89929001	GT	G	10_89929002_TT_T_b37;10_89929001_GTT_G_b37;10_89929003_T_TT_b37	1.8305474025413	0.680598760477556	0.765459431529393	0.266525819494752	1.99927447931628	0.978511185931714	1.8221153148848	0.673197446369603	1.99098403213907	0.924352595183959	1.01799462254831	0.321704211780332	1.1690281901914	0.361991670537419	1.99275691715462	0.932176879257066	gt	1
ENSG00000026508.12	CD44	35160416	35253949	11_36247592_G_A	36247592	G	A	11_36247592_G_A_b37	1.97970595393326	0.886718905489892	1.80738710435747	0.660750766671656	0.781029104336653	0.269562708730022	1.74071100122814	0.610609043372848	-0.339186190100918	0.126155445042342	1.7983216177127	0.653369501349259	1.99804004368463	0.964688073693034	1.06112815777152	0.332568143934557	gt	0.206609183916524
ENSG00000026652.9	AGPAT4	161551010	161695093	6_161926715_A_G	161926715	A	G	6_161926715_A_G_b37	1.90973220754881	0.76383698866558	1.85041631813971	0.698933524651605	0.939475150657188	0.303095509526356	0.564490617431375	0.230867404536913	1.84302321179047	0.691955305339581	1.25624603642348	0.38846099700656	0.346097318596151	0.198428586565044	0.421955413662943	0.209042580013906	gt	1
ENSG00000027001.7	MIPEP	24304327	24463558	13_23637736_CTT_C	23637736	CTT	C	13_23637737_TT_T_b37;13_23637736_C_T_b37;13_23637736_CTT_C_b37;13_23637738_T_TT_b37;13_23637738_T_TTTTTTTTTT_b37;13_23637738_T_TTTT_b37	0.578848600599883	0.23321398134227	1.95341595976629	0.829117641898527	1.86665309080666	0.714986779382575	1.99861814485399	0.970346817614045	1.73251696988495	0.605025196088916	-0.801106544189622	0.0941992752314851	1.54036007564878	0.497792303082163	1.86098021729225	0.709257431857776	gt	0.179525472664948
ENSG00000027697.8	IFNGR1	137518620	137540586	6_136877635_C_A	136877635	C	A	6_136877636_AAA_A_b37;6_136877635_C_A_b37;6_136877635_CAAA_C_b37;6_136877637_AA_A_b37;6_136877638_A_AA_b37	1.45802132897592	0.46161385594085	-5.65209213959633	0.00567065197294532	1.59350037382086	0.523751525051473	1.96579193473514	0.853264939376328	1.92233442352006	0.780486234436389	1.57191144976895	0.512928361061529	0.128773723496465	0.171334698609369	0.492166922969716	0.219470037560164	gt:gdt	0.0674973393317714
ENSG00000027847.9	B4GALT7	177027100	177037348	5_177365227_CTGGGTGTAAGCCCCGGGTCCTAGGCTCTGGGTGTAAGCCCCGGGTCCTAGGCTCTGGGTGTAAGCCCCGGGTCCTAGGCTG_C	177365227	CTGGGTGTAAGCCCCGGGTCCTAGGCTCTGGGTGTAAGCCCCGGGTCCTAGGCTCTGGGTGTAAGCCCCGGGTCCTAGGCTG	C	5_177365227_CTGGGTGTAAGCCCCGGGTCCTAGGCTCTGGGTGTAAGCCCCGGGTCCTAGGCTCTGGGTGTAAGCCCCGGGTCCTAGGCTG_C_b37;5_177365227_CTGGGTGTAAGCCCCGGGTCCTAGGCTCTGGGTGTAAGCCCCGGGTCCTAGGCTCTGGGTGTAAGCCCCGGGTCCTAGGCTG_*_b37	1.35297120011478	0.421176968351875	1.59467706784403	0.524352997433501	0.372215218682584	0.202009718387753	-3.50750357765708	0.0189350548372341	1.91655230452795	0.772678453126905	-1.2019790071551	0.0735492210683531	0.534130691968983	0.22599855638299	1.25153127642596	0.386961475403592	gt:hepatocyte3	0.098574998431458
ENSG00000028116.12	VRK2	58134785	58387055	2_57638109_T_TCAA	57638109	TRUE	TCAA	2_57638109_TTAATAA_T_b37;2_57638112_ATAA_A_b37;2_57638115_A_ATAATAA_b37;2_57638115_A_ATAA_b37;2_57638115_A_ATAA_b37;2_57638115_A_ATAATAA_b37	1.91950970270096	0.77663407153877	0.867105458759738	0.287158769171515	1.95841617461048	0.838415136245657	1.99992251615515	0.992976719167104	1.84332314959556	0.692234673335146	1.8096822308089	0.662652272510407	1.95348472580412	0.829241869392673	1.99553596000987	0.946730198572102	gt	1
ENSG00000028137.12	TNFRSF1B	12227059	12269285	1_13137099_C_T	13137099	C	TRUE	1_13137099_C_T_b37	-5.05471656159682	0.00790568174453572	1.92923325597894	0.79022365605895	-0.654769688276872	0.103239708908667	-1.83463312452341	0.050203977001049	1.71894985566303	0.596013739679744	1.10578108178078	0.344336576080644	-8.98490077619914	0.00091857200211112	1.76468358667341	0.627609503847447	gt:nkt_cell	0.0389144896572111
ENSG00000028310.13	BRD9	850405	892939	5_301752_G_A	301752	G	A	5_301752_G_A_b37	1.26108409884176	0.390008375066883	1.83112332911963	0.681112081372808	1.97642291405595	0.877965889828467	1.96836191309399	0.858824298948983	1.89074136859176	0.740989757004596	1.82007394882351	0.67143679868681	1.97439650315528	0.872872466415459	1.99802185175116	0.964524680527542	gt	1
ENSG00000029153.10	ARNTL2	27485786	27576241	12_27692997_A_AT	27692997	A	AT	12_27692999_T_TT_b37;12_27692998_TT_T_b37;12_27692997_ATT_A_b37;12_27692999_T_TTT_b37	1.9995030608157	0.982214924448961	0.780428979539295	0.269444855848241	1.21113807151039	0.374444475296223	1.19753610614424	0.370357725264745	1.74979160379246	0.616928377503633	-0.387544543609465	0.122305601467763	1.41690832705808	0.445103029050778	1.04716695571824	0.328999217154174	gt	0.203704822407691
ENSG00000029639.6	TFB1M	155578642	155635627	6_155649655_A_G	155649655	A	G	6_155649655_A_G_b37	1.10817328953101	0.344982766363306	1.9999408039771	0.993861220395869	1.99533642263737	0.945554473961872	1.54579322748378	0.500343965546138	1.87096555776367	0.719435270233934	1.04688631581701	0.328928000171566	-1.41247884585505	0.0647051802259074	1.99811916910363	0.965407749706759	gt	0.152785294468459
ENSG00000029725.12	RABEP1	5185557	5289129	17_6102281_ATTT_A	6102281	ATTT	A	17_6102282_TTT_T_b37;17_6102283_TT_T_b37;17_6102281_ATTT_A_b37	-2.40482567153788	0.0358373873824237	1.01027649058057	0.319809960592344	-0.816876506943117	0.0932777587371059	1.98910612719624	0.916872779525577	-0.219528489956531	0.136274672914164	1.15540640233712	0.358086295806976	1.99999772589268	0.998796779078953	1.59384884224954	0.523929518532564	gt	0.121289355301272
ENSG00000029993.10	HMGB3	150148981	150159248	X_149584331_T_TTTCCTTCCTTCC	149584331	TRUE	TTTCCTTCCTTCC	X_149584331_T_TTTCCTTCCTTCC_b37;X_149584331_T_TTCCTTCCTTCCTTCCTTCCTTTCCTTCCTTCC_b37;X_149584331_T_TTCCTTCCTTCCTTCCTTCCTTCCTTCCTTTCCTTCCTTCC_b37;X_149584331_T_*_b37;X_149584331_T_TTCCTTCCTTCCTTCCTTCCTTCCTTTCCTTCCTTCC_b37;X_149584331_T_TTCCTTCCTTCCTTTCCTTCCTTCC_b37	1.93322425454835	0.79609047383206	-1.20154165732799	0.0735688904720747	0.319697106043463	0.194884209897237	1.14554141170646	0.355294077043014	1.90419916571693	0.756928207560155	1.95262804769362	0.827701054500097	1.67747776141925	0.570095800102689	0.601464749987144	0.23696897151463	gt	0.160667510372168
ENSG00000030110.8	BAK1	33540328	33548019	6_32606493_AGG_A	32606493	AGG	A	6_32606493_AGG_A_b37	-6.92303171792554	0.00281596672378661	-2.15384130413537	0.041540185971027	-0.872992802998397	0.0900772225176352	0.423239370190004	0.209227916322861	1.96381295825046	0.849129750512045	-7.04495780937771	0.0026342030810739	0.799007020962222	0.273123304077954	-5.52373712098785	0.00608912264971538	gt:macrophage	0.0551610797450393
ENSG00000030582.12	GRN	42422613	42430470	17_42015036_T_C	42015036	TRUE	C	17_42015036_T_C_b37;17_42015036_T_TTTTC_b37	1.99958834259297	0.983812557728464	-2.48550898681765	0.0341833660986089	1.70831984371506	0.589145853029501	1.0960244200358	0.341717944025767	1.79798163262296	0.653096586896656	1.8630877152263	0.711370121331143	1.99489563021143	0.943043697838718	1.4558384052109	0.460713125553135	gt	0.119960040270877
ENSG00000031081.6	ARHGAP31	119013219	119139561	3_118384393_AACACAC_A	118384393	AACACAC	A	3_118384395_CACAC_C_b37;3_118384399_C_CAC_b37;3_118384397_CAC_C_b37;3_118384399_C_CACAC_b37;3_118384399_C_CACACAC_b37;3_118384393_AACACAC_A_b37	1.55838367318137	0.506343353211553	1.99966700500551	0.98544089052334	1.65103338829169	0.554698689797511	0.906694066374087	0.295739879976829	1.9887329892573	0.915466374675147	1.00881563049825	0.319453076438881	1.99021639831898	0.921208069017133	1.40253218104965	0.439545802073982	gt	1
ENSG00000031691.6	CENPQ	49431090	49460820	6_48442120_C_CACACAG	48442120	C	CACACAG	6_48442122_GAG_G_b37;6_48442124_G_CAGAGAGAGAG_b37;6_48442124_G_CAGAGAG_b37;6_48442120_CAGAG_C_b37;6_48442124_G_CAGAGAGAG_b37;6_48442124_G_CAGAGAGAGAGAG_b37	1.50616041623948	0.482219535142943	1.7453611947069	0.613827527198875	-0.108913700426967	0.146443240580242	1.363188203346	0.424867655242754	0.349752845126545	0.198925295333702	1.77372594919586	0.634300432940445	1.22289303792348	0.378027396523364	1.33086423126929	0.413353079707029	gt	0.222175441172499
ENSG00000031698.8	SARS	109756539	109780791	1_108995602_T_TTG	108995602	TRUE	TTG	1_108995608_G_GTG_b37;1_108995608_G_GTGTG_b37;1_108995608_G_GTGTGTG_b37;1_108995606_GTG_G_b37;1_108995602_T_G_b37;1_108995602_TTGTGTG_T_b37	0.718608287264146	0.25764043016463	0.349866939238211	0.19894082178047	0.792125334175523	0.271753447724581	0.664324523579467	0.247798048848915	1.45549289722618	0.460570815824624	1.96221396514807	0.845873413877186	0.0998310394372766	0.168059408193426	1.82056618546613	0.671860263501383	gt	1
ENSG00000032219.14	ARID4A	58765102	58840605	14_59734612_G_GC	59734612	G	GC	14_59734612_G_C_b37;14_59734613_C_CC_b37;14_59734612_GC_*_b37;14_59734613_C_CCC_b37	-6.17189300707201	0.00425444818404622	0	1	1.93800036849143	0.803362907065118	-5.11335203101595	0.00765119069256511	1.9345913269222	0.798142962501978	1.91167980765317	0.76632364431481	-2.19674768435669	0.0405015856376826	-2.90583914510842	0.0267660436457504	gt:endothelial_venous	0.0597512639617148
ENSG00000032389.8	TSSC1	3192695	3381653	2_2880400_AT_A	2880400	AT	A	2_2880400_AT_A_b37	1.04668739425676	0.328877532960173	0.856746912626932	0.284965981761797	1.96184155980961	0.845125332847326	-7.02554714356609	0.00266232224152016	-1.28226092954418	0.0700323912848086	0.974461795684704	0.311208923890964	-5.95271651366807	0.00480152515388669	1.12093183654173	0.348457028962324	gt:hepatocyte3	0.0552481681318838
ENSG00000032444.11	PNPLA6	7598889	7626650	19_7254944_G_C	7254944	G	C	19_7254944_G_C_b37	1.61865855446064	0.536886190385254	0.552443897310354	0.228920501654172	1.94486036028144	0.814349754052606	0.816410407857347	0.276626435684172	0.87097019950761	0.28798237881528	1.7625159874766	0.626029228359624	0.108823938180876	0.169069333174267	1.47401106637517	0.468298093943041	gt	1
ENSG00000033011.7	ALG1	5083702	5137380	16_4392546_TCA_T	4392546	TCA	TRUE	16_4392546_TCA_T_b37	1.87718671512221	0.726003060899264	-0.298107451271221	0.129531741598819	1.7527727260653	0.61903424146484	1.92576854963369	0.785272577993201	1.98746673857119	0.910861426280716	1.86632751197521	0.714654258714919	-0.211597560026803	0.136976757505453	0.150028244371526	0.173786679383149	gt	0.20923725339574
ENSG00000033050.3	ABCF2	150904922	150924316	7_151558634_G_A	151558634	G	A	7_151558634_G_A_b37	-0.861401903199294	0.090728394465027	1.82402934575617	0.674859111713765	1.91001871085376	0.764200943941958	-0.24568545560436	0.133987523294473	1.8787289129487	0.727659961265376	0.772405295069802	0.267875321143877	0.74499849589813	0.262599362676474	1.90090477217495	0.752918109359899	gt	0.17640599709212
ENSG00000033100.10	CHPF2	150929574	150935908	7_150861863_C_CTTT	150861863	C	CTTT	7_150861870_T_TTT_b37;7_150861863_C_T_b37;7_150861870_T_TTTTTT_b37;7_150861870_T_TTTTT_b37;7_150861863_CTTTTTTT_C_b37;7_150861870_T_TTTT_b37	1.88019785632594	0.729249179791171	-1.22428083168086	0.0725536590379627	1.54249236153248	0.498791090952719	0.213133464885061	0.181308411011159	1.66182219007356	0.560882917665633	1.00551220219415	0.318647985650211	0.2765618814704	0.189251084525001	-0.642641038303566	0.104030475101491	gt	0.159856806241469
ENSG00000033178.8	UBA6	68478369	68566897	4_67647605_A_C	67647605	A	C	4_67647605_A_C_b37	0.980471257617978	0.312630818856619	1.1877903255683	0.367467765200421	0.641088293478163	0.24372618140376	-3.34701363911455	0.0207577947698603	1.99985252792982	0.990310881317819	-3.53104645440555	0.0186819287542468	0.635035459472363	0.242678932986663	-0.368261502746975	0.123824880088798	gt:macrophage	0.0981042254550927
ENSG00000033327.8	GAB2	77926342	78129394	11_78133077_T_C	78133077	TRUE	C	11_78133077_T_C_b37	1.46511434270968	0.464560039070449	1.93292667522491	0.795646673177035	1.40307425180919	0.43975340224171	-1.34462765893488	0.0674247314505078	1.86262727886134	0.710906979830479	1.6763582278607	0.569427248960915	1.11662597755975	0.347279224228235	-0.974795132478789	0.0845708337231731	gt	0.154938036156578
ENSG00000033627.10	ATP6V0A1	40610861	40674629	17_39842976_CTA_C	39842976	CTA	C	17_39842976_CTA_C_b37;17_39842978_A_ATA_b37;17_39842978_A_ATATA_b37;17_39842978_A_ATATATA_b37	1.4437225678555	0.455764022284602	1.99730514846999	0.958598844892971	1.47465883694309	0.468572144091316	1.61877169200528	0.536946598748359	1.97815187624713	0.882491842442125	0.430437638458955	0.21027058080095	1.56816142152769	0.511088162159709	-0.590390890393053	0.107513799136629	gt	0.191757436700574
ENSG00000033867.12	SLC4A7	27414213	27525911	3_27605170_A_G	27605170	A	G	3_27605170_A_G_b37	1.53970507023763	0.497486169625791	1.83878120813955	0.688036874933873	0.294735389786524	0.191600917612821	1.27364768973894	0.394068108010549	-0.942862737368671	0.0862577339772899	1.99760001079153	0.960927516475236	1.79784549845527	0.652987386020981	0.88629222712234	0.291277378875523	gt	0.172668166539512
ENSG00000034063.9	UHRF1	4903091	4962165	19_4846330_G_GA	4846330	G	GA	19_4846331_AAA_A_b37;19_4846333_A_AA_b37;19_4846330_GAAA_G_b37;19_4846332_AA_A_b37	1.64339990827426	0.550400547603791	-2.14688486812662	0.0417111931268353	1.93850964182275	0.804155688238397	1.36683813403556	0.426197887221256	1.20102870320795	0.371401112931764	1.76131422578288	0.62515693326138	0.551452897868273	0.228761225389085	0.260961293502135	0.187260675083619	gt	0.128878753965802
ENSG00000034152.14	MAP2K3	21187983	21218552	17_20979142_C_T	20979142	C	TRUE	17_20979142_C_T_b37	0.769981901067297	0.267403518288789	0.0175956046145416	0.159137337725287	1.98355757611381	0.897968530136989	1.51989003633486	0.488372511826296	1.60841298019517	0.531466374313433	0.837436237694078	0.280934472608478	1.35765589725389	0.42286323617653	1.72836934405791	0.602240006269764	gt	1
ENSG00000034510.4	TMSB10	85132748	85133795	2_84174378_C_CATAT	84174378	C	CATAT	2_84174378_CATATATATATATATATATAT_C_b37;2_84174380_TATATATATATATATATAT_T_b37;2_84174398_T_TATAT_b37;2_84174398_T_TATATAT_b37;2_84174398_T_TATATATAT_b37;2_84174398_T_TAT_b37	-2.79624651876765	0.0285218108810827	-0.151628619864994	0.142418747647689	1.48189754475311	0.471652244850494	-2.022221877481	0.0449045186733761	-0.0310161122301338	0.154117537825741	0.430096293288898	0.210220998379398	0	1	1.79477284252692	0.650534310563088	gt	0.112959944204026
ENSG00000034533.7	ASTE1	130732718	130746493	3_130057512_G_GT	130057512	G	GT	3_130057512_G_GT_b37;3_130057512_G_GTT_b37	1.14396053655651	0.354849398204828	1.50737625236781	0.482759239414789	1.99627717537379	0.951347299579696	0.0798409914185072	0.165839132395692	1.66911946393839	0.565141055989994	1.9740455438652	0.872011594184292	1.65655000620859	0.557844557344799	1.93423049777988	0.797599018970172	gt	1
ENSG00000034693.10	PEX3	143771943	143811147	6_144799044_T_C	144799044	TRUE	C	6_144799044_T_TATCC_b37;6_144799044_T_TATCTATCC_b37;6_144799044_T_C_b37;6_144799044_T_TATCTATCTATCC_b37;6_144799044_T_TATCTATCTATCTATCC_b37	1.98901537371506	0.916528504826701	0	1	0.348565787562165	0.198763839483649	1.44232884547193	0.455200094543158	1.60315401459792	0.528722633113996	1.58516601877312	0.519526108435307	1.15954915465579	0.359267860668436	1.16356967591787	0.360419699678246	gt	1
ENSG00000035687.9	ADSS	244571795	244615436	1_244382574_G_GA	244382574	G	GA	1_244382574_G_GA_b37;1_244382574_G_GAA_b37	1.41188019232408	0.443147099786757	1.97736660763559	0.880414341800581	1.75794078067105	0.622722778115998	1.91791368030982	0.774489754494275	1.96490310314357	0.851392762704442	1.34651595272533	0.418869789041399	-2.02050661404076	0.0449502091893267	-1.68964205950408	0.0547513647669533	gt	0.133020726641401
ENSG00000036448.5	MYOM2	1993154	2113475	8_2074042_A_G	2074042	A	G	8_2074042_A_G_b37	-0.313789401677923	0.128231099780016	1.9949735984697	0.943479636044194	-1.27140789277524	0.0704970986416236	-0.856297425371622	0.0910167807850278	0.998538777805322	0.316957193005563	-0.727171585164513	0.0986538588900022	1.81867905978214	0.670240494483869	1.69853962075251	0.582968339379564	gt	0.157941373486167
ENSG00000036473.6	OTC	38211797	38280703	X_39259598_T_C	39259598	TRUE	C	X_39259598_T_C_b37	1.34050267592335	0.416737462873213	1.87010499072358	0.718540921712734	-1.1733866812076	0.074847095196872	1.44531367632305	0.456409161901711	0.793689702288873	0.272064091029971	-3.3122129612812	0.0211764410236126	-3.71943208999335	0.0167781564641385	-0.628677613530158	0.104949089312767	gt:nkt_cell	0.0940511956486131
ENSG00000036530.4	CYP46A1	100150640	100193638	14_100952384_TA_T	100952384	TA	TRUE	14_100952384_TA_T_b37;14_100952385_A_AAA_b37;14_100952385_A_AA_b37	1.10380676447437	0.343804499552724	-5.41417407680876	0.0064712013975	0.84245625590529	0.281975529334914	1.99494443975732	0.943316207954974	1.25506709912543	0.388085261681291	0.0157534832756028	0.158943758967767	1.7552386267875	0.620788153212733	-1.22074614177393	0.0727104800344502	gt:gdt	0.0707820716126768
ENSG00000037241.3	RPL26L1	172385731	172396774	5_172472382_G_GT	172472382	G	GT	5_172472382_GT_G_b37;5_172472383_T_TT_b37	0.477608047264766	0.217257878061128	1.99994658390648	0.994168607728725	1.87495061429507	0.723621266102608	1.48800087831529	0.474274729860904	1.92962899604851	0.79079736300627	1.97486272500964	0.874025480756461	1.99877572736085	0.972088027743962	1.95844917429412	0.838478379990755	gt	1
ENSG00000037474.10	NSUN2	6599351	6633404	5_6630993_G_A	6630993	G	A	5_6630993_G_A_b37	-6.27803872863802	0.00401274493664958	1.0732868074694	0.335718458871118	1.7721918539562	0.633153839311008	0.416469218754912	0.208252845143393	1.99987642235629	0.991130460508003	1.86527480091991	0.713582233823946	1.96314371037874	0.847757934499936	-1.70866944442514	0.0541305253561665	gt:endothelial_venous	0.058598373324621
ENSG00000037757.9	MRI1	13875345	13885096	19_13869251_G_A	13869251	G	A	19_13869251_G_A_b37	1.30793578372948	0.405463150484105	1.9051621834015	0.758114678203883	1.52344549702201	0.489987144157253	1.99420101541074	0.939298914635943	1.42010166792204	0.446352174268635	1.8715633313617	0.720058492969789	0.785716155136583	0.270485373891603	1.92074164599177	0.77830499323483	gt	1
ENSG00000037897.12	METTL1	58162253	58166576	12_57564308_GA_G	57564308	GA	G	12_57564308_GA_G_b37;12_57564308_G_A_b37;12_57564309_A_AA_b37	-2.29119324170705	0.0383102694997775	1.31745430879477	0.408711500490678	1.50829690051376	0.483168572848599	1.5849705130687	0.519427711879557	1.21994708253669	0.377124956235936	1.98892235529223	0.916177126864881	-0.132142339190125	0.144239038635931	1.23318770431035	0.381205004232716	gt	0.124563454536497
ENSG00000038002.4	AGA	178351923	178363657	4_178304333_A_G	178304333	A	G	4_178304333_A_G_b37	1.64946506568282	0.553810472840947	1.81980265451506	0.67120369979366	1.44039810091749	0.454420687943574	1.91617498942878	0.772179274943616	1.39224609006669	0.435634758238415	1.95808385668244	0.837779701923304	1.91159900906541	0.766219892122644	1.99559060738903	0.947056776793137	gt	1
ENSG00000038210.9	PI4K2B	25162262	25280714	4_25111233_G_A	25111233	G	A	4_25111233_G_A_b37	-0.755345852294568	0.0969298537434212	1.89301530821859	0.743603487343691	1.97589312707788	0.876613288592676	-1.49123240485119	0.0616946402573066	1.98533438781237	0.903610513930585	0.655432193002014	0.246230029826401	0.708837564732619	0.255833839130803	1.86679216930145	0.715128963485952	gt	0.150099534759409
ENSG00000038219.8	BOD1L1	13570361	13629347	4_14482792_C_T	14482792	C	TRUE	4_14482792_C_T_b37	-0.670449259072996	0.102227163247414	-0.927870806315582	0.0870622444892831	1.48591351754425	0.47337517992719	1.96520538203691	0.852026681057067	1.77070462563267	0.632046790635945	1.41972404323491	0.446204175020366	0.0457591417786603	0.162130589903119	0.502848107513842	0.221110110343642	gt	0.173261464504855
ENSG00000038274.12	MAT2B	162930119	162946342	5_162249292_G_A	162249292	G	A	5_162249292_G_A_b37	1.53765068080025	0.496528057708464	1.03711370056106	0.326460746490869	1.60538566351994	0.529883828278839	0.0243158623620729	0.159845813177197	0.360918397153114	0.200451522450149	1.84530012880475	0.694083853516084	-0.220150135295171	0.136219812383978	1.93828889255349	0.803811623509863	gt	0.214451602938639
ENSG00000038427.11	VCAN	82767283	82878122	5_81796963_TTCTTTCTTTCTC_T	81796963	TTCTTTCTTTCTC	TRUE	5_81796963_TTCTTTCTTTCTC_T_b37;5_81796963_TTCTTTCTTTCTC_*_b37	-4.56442479799756	0.0104037358878193	1.97882465981905	0.884302306929714	-5.4611500327124	0.00630447172930616	1.61597044459245	0.535454537114447	0.924888132144758	0.299793643892231	-12.6950259788426	0.000126379471029831	1.79498236590808	0.650700879599542	1.80025113714748	0.654923633081647	gt:macrophage	0.0214360646111765
ENSG00000038945.10	MSR1	15965386	16424999	8_16916363_G_A	16916363	G	A	8_16916363_G_A_b37	1.38505162764011	0.432930720694439	-3.37375866128383	0.0204418823443219	-2.13000701891218	0.0421291760546982	1.82054440969426	0.671841515612048	-1.02627356876252	0.0819259759117896	1.94472296890996	0.814122830827262	-0.839023464515265	0.0920001103209846	0.820550280387124	0.277468050168864	gt	0.10060525601131
ENSG00000039068.14	CDH1	68771127	68869451	16_68970713_T_TA	68970713	TRUE	TA	16_68970713_T_A_b37;16_68970714_A_AA_b37;16_68970713_TA_T_b37	1.98896930228682	0.916354282361369	1.96433462832709	0.850208205353258	1.87301394703047	0.721577701547081	1.61022075724787	0.532415463930307	1.81209008869513	0.664661903018096	1.92877049507808	0.78955496295646	1.28798066518459	0.398774255691682	1.19986744650447	0.371053741164102	gt	1
ENSG00000039123.11	SKIV2L2	54603587	54721409	5_54488713_C_T	54488713	C	TRUE	5_54488713_C_T_b37	1.67538353446361	0.568846437101868	-0.400951548307717	0.121261470883292	1.81716298658398	0.668946407550863	0.422848492594198	0.209171473413711	0.917454366319873	0.298128777612933	1.99979954501094	0.988703758015464	0.214771838508398	0.181508646620007	1.11166948227242	0.34593012304626	gt	0.203137891068825
ENSG00000039139.9	DNAH5	13690439	13944652	5_14919280_A_ACTAT	14919280	A	ACTAT	5_14919292_TCTAT_T_b37;5_14919296_T_TCTAT_b37;5_14919288_TCTATCTAT_T_b37;5_14919280_ACTATCTATCTATCTAT_A_b37;5_14919296_T_TCTATCTAT_b37;5_14919284_TCTATCTATCTAT_T_b37	1.57043023811411	0.512200135056083	1.99800548345837	0.964378308838558	1.98022556799611	0.888168890158087	-0.405059809485806	0.12094350184068	1.47657986827841	0.469386386351132	0.900900082694875	0.294463719699667	-1.03323196073518	0.0815753747575753	0.732039058474697	0.26014955467238	gt	0.16825954375919
ENSG00000039537.9	C6	41142335	41261540	5_40676706_CA_C	40676706	CA	C	5_40676708_AA_A_b37;5_40676709_A_AAA_b37;5_40676709_A_AAAA_b37;5_40676709_A_AA_b37;5_40676707_AAA_A_b37;5_40676706_CAAA_C_b37	1.50341269261816	0.481003480036551	1.33279699263159	0.414028468819684	1.95821094418864	0.838022398503417	1.31749751775612	0.408726333069993	1.87246046672846	0.72099690098878	1.59016322925766	0.52205236569891	1.99791748924372	0.963601543133461	1.03991991381992	0.327166700960767	gt	1
ENSG00000039560.9	RAI14	34656341	34832732	5_35548404_CGTGTGTGT_C	35548404	CGTGTGTGT	C	5_35548406_TGTGTGTGTGTGTGTGT_T_b37;5_35548404_CGTGTGTGTGTGTGTGTGT_C_b37;5_35548408_TGTGTGTGTGTGTGT_T_b37;5_35548410_TGTGTGTGTGTGT_T_b37;5_35548412_TGTGTGTGTGT_T_b37;5_35548414_TGTGTGTGT_T_b37	1.95362898661034	0.829502792625257	1.61556541724605	0.535239426077532	-1.09915634030318	0.0783328787426902	0.771015442649229	0.267604608402596	0.855753965308509	0.284756903556323	0.667296769438849	0.248324879083943	1.99981317338876	0.989094491843764	1.16856886921681	0.361859028833097	gt	0.16508125181097
ENSG00000039650.5	PNKP	50364460	50371166	19_51290120_C_T	51290120	C	TRUE	19_51290120_C_T_b37;19_51290120_C_*_b37;19_51290120_C_G_b37	-0.563518108436824	0.109354986720802	-2.00460130088322	0.0453762279792664	1.75700636745029	0.622052267280101	1.41785074531629	0.44547111269248	1.60287977945075	0.528580254948484	1.76462999000091	0.627570321276612	1.99335698147763	0.935040575547464	-1.10496169284619	0.0780540674385895	gt	0.133442388436345
ENSG00000040199.14	PHLPP2	71671737	71758604	16_71160657_T_C	71160657	TRUE	C	16_71160657_T_C_b37	1.96704756342172	0.855953110288698	1.25416983564128	0.387799645219374	1.44797640600461	0.457492031601749	1.65072858066338	0.554525851918732	1.77954819014735	0.638695877388069	0.213444479186592	0.181346402288703	1.48460702556889	0.472813551888744	1.80433382426378	0.658241962934723	gt	1
ENSG00000040341.13	STAU2	74332603	74659943	8_75408368_CT_C	75408368	CT	C	8_75408370_T_TT_b37;8_75408369_TT_T_b37;8_75408368_CTT_C_b37;8_75408370_T_TTTTTTTTT_b37;8_75408370_T_TTTTTT_b37	0.267842215069436	0.18813556291485	0	1	0.763362447663155	0.26612006488414	-0.664279178682762	0.102624308450259	1.86158711153195	0.709863941477227	1.79830481150799	0.653356004100125	1.98369998336608	0.898408930552251	-4.1555523763019	0.0131000197930439	gt:endothelial_periportal	0.0876598653784068
ENSG00000040487.8	PQLC2	19638819	19655794	1_19659349_C_T	19659349	C	TRUE	1_19659349_C_T_b37	-0.244659877152515	0.134076386309021	1.41699418000519	0.44513654144179	1.85251036803555	0.700945992394748	1.92911824834124	0.790057251005549	1.53261420495852	0.494192289753053	1.44204872631332	0.455086885245135	1.94388534223805	0.812745754048005	0.0623149503605873	0.163920108386704	gt	0.212903564152797
ENSG00000040608.9	RTN4R	20228937	20270769	22_19501788_G_A	19501788	G	A	22_19501788_G_A_b37	0	1	1.76355157339628	0.626783098821136	0.780040843040183	0.269368667627724	-1.15332981043389	0.0757721938614547	1.69908715001145	0.583310711014854	1.55407407649267	0.504276044943504	1.00543504432272	0.318629213090585	1.98555925844397	0.904348769941281	gt	0.162737665218549
ENSG00000040933.11	INPP4A	99061316	99210853	2_99975669_CA_C	99975669	CA	C	2_99975670_A_AA_b37;2_99975669_CA_C_b37;2_99975670_A_AAA_b37	-2.36815900130398	0.0366165317692995	0.219949944031043	0.182143179973332	1.46993555820069	0.466579768077036	0.801633431232119	0.273648393126586	1.63479671811183	0.545630571208782	-0.137952031596058	0.143693607084382	1.84148628889409	0.690528609186309	1.37218166769378	0.428156694945412	gt	0.12208054195499
ENSG00000041357.11	PSMA4	78832746	78841604	15_78499389_C_G	78499389	C	G	15_78499389_C_G_b37	1.92857227620573	0.789269247015657	1.67734243564638	0.570014906217572	-0.73420506519318	0.0982203646814441	1.20866023928028	0.373695318517523	-1.69156488685917	0.0546882839466041	1.77374498534977	0.634314690602373	-1.62582470302846	0.0568893700357713	1.53249807502385	0.494138650172343	gt	0.143443986011492
ENSG00000041515.11	MYO16	109248499	109860355	13_108881219_T_TA	108881219	TRUE	TA	13_108881219_TA_T_b37;13_108881220_A_AA_b37	-11.3040123758631	0.000264838756539144	1.25042773703666	0.38661168863998	1.20586403032661	0.372852421844435	-3.64261068452907	0.0175290866462849	0.5181029436377	0.223477945969136	-0.594975301590523	0.107203110662421	1.74936526566296	0.616628495728381	1.74332400322385	0.612413041825411	gt:endothelial_venous	0.0280756669301965
ENSG00000041802.6	LSG1	194361516	194393206	3_194369579_C_A	194369579	C	A	3_194369579_C_A_b37	1.95264271664797	0.827727314644468	1.99118121024549	0.925181911941128	-1.51896781539318	0.0606702204934013	1.12226146105763	0.348821824301664	0.192715132777323	0.178834279104143	1.68752427903911	0.576164942743964	1.8068070848384	0.660272362347322	1.98026281011357	0.888273556520183	gt	0.148982384226348
ENSG00000041880.10	PARP3	51976360	51982883	3_51029164_A_G	51029164	A	G	3_51029164_A_G_b37	1.91851118292476	0.775289859612418	-1.6805107163014	0.0550519848424064	1.68031671877623	0.571798043514032	1.78688235183614	0.644334720626567	0.891292907746504	0.292363170729472	1.55274376992037	0.503640815052238	1.97910309911146	0.885060172605206	1.87528076120418	0.723971408884307	gt	0.14395273631582
ENSG00000041982.10	TNC	117782805	117880536	9_117888125_A_G	117888125	A	G	9_117888125_A_G_b37	1.04323073400531	0.328002203372272	1.9974699065159	0.959883296173045	1.35578658454466	0.422189164016393	-0.18880507318147	0.139017127207755	1.91081220426514	0.765212255442246	1.10933747844496	0.345297834002805	1.88869218253154	0.738660088746208	1.64081082323122	0.548956891120036	gt	0.216680372661369
ENSG00000042062.7	FAM65C	49202644	49308065	20_48577049_TTTTTTTTTTTTTTTTTTTTTTTGTAGAAGCAGGGACTTGCTATGTTGCCCAAGCTGGTCTTGAACTCCTGGCCTCAAGTGATCCGCCCTCCTCAGGCTCCCAAAGTGCTGGGATTACAGGCGTGAGCCACATGCCTGGCCAAAAGTGTGCGC_T	48577049	TTTTTTTTTTTTTTTTTTTTTTTGTAGAAGCAGGGACTTGCTATGTTGCCCAAGCTGGTCTTGAACTCCTGGCCTCAAGTGATCCGCCCTCCTCAGGCTCCCAAAGTGCTGGGATTACAGGCGTGAGCCACATGCCTGGCCAAAAGTGTGCGC	TRUE	20_48577049_TTTTTTTTTTTTTTTTTTTTTTTGTAGAAGCAGGGACTTGCTATGTTGCCCAAGCTGGTCTTGAACTCCTGGCCTCAAGTGATCCGCCCTCCTCAGGCTCCCAAAGTGCTGGGATTACAGGCGTGAGCCACATGCCTGGCCAAAAGTGTGCGC_T_b37;20_48577049_TTTTTTTTTTTTTTTTTTTTTTTGTAGAAGCAGGGACTTGCTATGTTGCCCAAGCTGGTCTTGAACTCCTGGCCTCAAGTGATCCGCCCTCCTCAGGCTCCCAAAGTGCTGGGATTACAGGCGTGAGCCACATGCCTGGCCAAAAGTGTGCGC_*_b37	1.62481577552097	0.540191894046796	1.82751446586036	0.677912216348523	-0.390467624496409	0.122077106687895	1.77431793080564	0.634744158800339	0.0141586476893849	0.158776382599559	1.54110598280226	0.498141309750626	1.72081256275544	0.597234294296762	0.434515091227411	0.210863927849541	gt	0.203435191544573
ENSG00000042088.9	TDP1	90421282	90511106	14_90465624_A_G	90465624	A	G	14_90465624_A_G_b37	-1.44942479296856	0.0632737862421054	1.44671066390873	0.456976779299999	0.746663939296923	0.262916263024218	1.90882208454775	0.762684987180552	0.648460847850629	0.245009220311721	1.97177265043825	0.866575436719093	1.99607435830802	0.9500412783442	1.74380622601234	0.612747225455423	gt	0.151197218753312
ENSG00000042317.12	SPATA7	88851267	88936694	14_89012291_G_A	89012291	G	A	14_89012291_G_A_b37;14_89012291_G_C_b37	1.93180776682118	0.793987301772772	-2.23147451920909	0.0396809532663027	-6.16816668066303	0.00426319761444463	-3.32673523349547	0.0210006880911047	-0.157630868846582	0.141863270416219	-4.76843241465656	0.00927842969531697	-1.48647149730425	0.0618723307349371	-1.82203741474359	0.0505826955070571	gt:hepatocyte0	0.0597611048515193
ENSG00000042445.9	RETSAT	85569210	85581743	2_85395315_A_AAC	85395315	A	AAC	2_85395317_C_CACACAC_b37;2_85395315_AAC_A_b37;2_85395317_C_CACACACAC_b37;2_85395317_C_CAC_b37;2_85395317_C_CACACACACACAC_b37;2_85395317_C_CACACACACAC_b37	1.74224136887153	0.611664203563379	1.34576681055086	0.41860325737167	1.6559020190208	0.557473286823931	1.85868231756893	0.706974555847878	1.86555057198774	0.713862603799028	1.79621021559325	0.651679075288579	1.84508223247235	0.693879375859744	1.90376367123764	0.756393809091938	gt	1
ENSG00000042753.7	AP2S1	47341392	47354249	19_46424813_TTATA_T	46424813	TTATA	TRUE	19_46424813_TTATA_T_b37	0.139297242756072	0.172543713914382	1.13714187084116	0.35294009860774	1.23007023422622	0.380238780720292	1.86724552231647	0.715593024630758	1.96597204182382	0.853647359528367	0.789802061112596	0.27129292414685	1.96295229887488	0.847367960634496	1.09400161299209	0.341178398547348	gt	1
ENSG00000042781.8	USH2A	215796235	216596738	1_217296006_C_CT	217296006	C	CT	1_217296008_T_TT_b37;1_217296007_TT_T_b37;1_217296008_T_TTT_b37;1_217296006_CTT_C_b37;1_217296008_T_TTTT_b37	-2.44913939300619	0.0349188399247396	1.73994016299292	0.610079048961028	1.00535837586926	0.318610561045229	-0.21034968500777	0.137087593946376	-1.85230183054915	0.0496777692013975	1.98766907800808	0.911580912584322	1.88769496860323	0.737534997540232	1.82099580577642	0.672230420543321	gt	0.120727675779788
ENSG00000042980.8	ADAM28	24151552	24216531	8_23621233_A_AT	23621233	A	AT	8_23621234_T_TT_b37;8_23621233_AT_A_b37;8_23621234_T_TTT_b37	1.88238826237864	0.731639327629955	1.77252338364156	0.633401224700089	-0.463259305791439	0.116536741714807	1.92195280726622	0.779961446482032	-1.89002786823562	0.048573617578845	1.95686829190595	0.835477470612737	1.41552387354238	0.444563151288374	1.9286537397262	0.789386618400534	gt	0.136348874482645
ENSG00000043093.9	DCUN1D1	182655861	182703741	3_182932618_C_CA	182932618	C	CA	3_182932620_A_AA_b37;3_182932619_AA_A_b37;3_182932618_CAA_C_b37;3_182932620_A_AAA_b37	1.55200896408377	0.503290526477519	0.0831026904588725	0.166199102889495	1.59302501564457	0.523508890764515	1.138492880542	0.353317278370356	1.81282931092437	0.665281935099985	1.44666697153031	0.456959009561686	-1.90662109944577	0.0480962051048	1.95413870119029	0.830428126126828	gt	0.135657428142684
ENSG00000044115.16	CTNNA1	137946655	138270723	5_138839718_GT_G	138839718	GT	G	5_138839719_T_TT_b37;5_138839718_GT_G_b37	0	1	-0.393524577034043	0.121838653422439	-0.508370387860452	0.113242980062351	-0.490291897309191	0.11455047748675	-0.502930556360582	0.113634668261224	-0.473358793867817	0.115790251324414	0.347712324659369	0.198647852050782	0.746827212323353	0.26294735613296	gt	0.197012505919614
ENSG00000044459.10	CNTLN	17134979	17503921	9_17569985_A_C	17569985	A	C	9_17569985_A_C_b37;9_17569985_A_*_b37	0.108839961768012	0.169071138862745	1.02812376337789	0.32421269628354	1.70134309468637	0.584725648120989	0.329028457366348	0.196128454867307	0.869746084222015	0.287721184680437	0.157624839120729	0.174672818839039	-1.92969500152532	0.0474405476036988	1.81159233656922	0.664245222799689	gt	0.13528693040997
ENSG00000044574.7	HSPA5	127997131	128003609	9_127511143_CA_C	127511143	CA	C	9_127511143_CAAA_C_b37;9_127511144_AAA_A_b37;9_127511145_AA_A_b37;9_127511146_A_AA_b37;9_127511143_C_A_b37	-0.401613775846613	0.121210153587815	1.37686718557586	0.429885489444652	1.40496570478547	0.440478964282216	1.90879417840199	0.762649763899702	0.388127400565224	0.204228772001164	1.99341526226715	0.935325527916109	1.86700726402091	0.715349026979914	-7.16245250189144	0.00247031280113909	gt:endothelial_periportal	0.0539492990926878
ENSG00000046604.8	DSG2	29078005	29128971	18_28183835_T_C	28183835	TRUE	C	18_28183835_T_C_b37	1.92914049370302	0.790089426633773	1.84919400094515	0.697766303684259	1.80383468345832	0.657834060772866	1.80339541298281	0.657475598376283	1.94664882069412	0.817331316860287	1.8671499414678	0.715495111584262	1.99161519665154	0.927040822551889	1.96685262718512	0.855532343624851	gt	1
ENSG00000046647.9	GEMIN8	14026397	14048012	X_13988965_C_G	13988965	C	G	X_13988965_C_G_b37;X_13988965_C_A_b37	-1.16635418480308	0.0751700714873123	1.87293400347369	0.721493723874534	1.47871145157336	0.470292540934871	1.11767026748316	0.347564377537817	0.540019702311497	0.226933255619503	1.50812823358558	0.483093538346338	1.87329525389782	0.721873440808613	1.93969092324517	0.806008097379685	gt	0.162318229901629
ENSG00000046651.10	OFD1	13752831	13787480	X_13279485_TA_T	13279485	TA	TRUE	X_13279485_TA_T_b37;X_13279486_A_AA_b37	1.2871269783513	0.398491685121102	1.96419085593993	0.84991017196881	1.80690411794274	0.660352336226723	1.44052958315882	0.454473698376925	1.99520761486247	0.944808888023494	1.59373231865203	0.523869987734866	-0.608558592947134	0.106288331595403	1.49661628525541	0.47801710850927	gt	0.190893711354604
ENSG00000046889.14	PREX2	68864352	69149265	8_68257582_C_CT	68257582	C	CT	8_68257582_CT_C_b37;8_68257583_T_TT_b37;8_68257583_T_TTTTTTTT_b37;8_68257583_T_TTT_b37;8_68257583_T_TTCTT_b37	1.0303401695262	0.324765030842261	0.822491591302764	0.277863818310854	1.58500545874125	0.519445297367402	0.697862887220026	0.253823224096656	1.99310848986414	0.933839517152248	1.32916700790082	0.412761338778356	0.000926705088602375	0.15739541103795	1.68370364709045	0.573841948817826	gt	1
ENSG00000047230.10	CTPS2	16606125	16731059	X_16746986_G_C	16746986	G	C	X_16746986_G_C_b37	-1.2880940561077	0.0697839835538536	1.69673688447483	0.581843935290892	-0.127457329287893	0.14468057988812	1.83913313313252	0.688359664543509	-1.09168242859499	0.0786934050797003	1.96629580610499	0.854337446620818	-0.637914041123736	0.104340460941856	1.99889914189981	0.973531699554815	gt	0.157647247809884
ENSG00000047315.10	POLR2B	57843887	57897334	4_58473782_T_G	58473782	TRUE	G	4_58473782_T_G_b37	1.98799908121686	0.912767293126907	1.98838651349166	0.914181403090575	1.84516152171966	0.693953763018265	1.93530909748483	0.799229761204293	1.9494071380123	0.822034842409242	1.90238285299273	0.754708108840375	1.69449501967784	0.580451697906312	1.96095970111497	0.843368847687617	gt	1
ENSG00000047346.8	FAM214A	52873513	53002014	15_53231500_T_G	53231500	TRUE	G	15_53231500_TC_*_b37;15_53231500_T_G_b37	1.82176776083492	0.672896848246301	1.83441134629152	0.684062443742363	1.5326058603253	0.494188435100987	1.99154130876798	0.926720966567017	0.935527018674065	0.302197214152322	1.71780923633753	0.595268894760016	1.94519757349622	0.814907981804805	1.9991954521185	0.977371395221745	gt	1
ENSG00000047457.9	CP	148880196	148939842	3_149641551_CA_C	149641551	CA	C	3_149641560_AAA_A_b37;3_149641561_AA_A_b37;3_149641562_A_AA_b37;3_149641555_AAAAAAAA_A_b37;3_149641551_CAAAAAAAAAAA_C_b37	0.945843306945221	0.30455170166204	1.18255030509533	0.36592687177901	1.84257446323221	0.691537908093008	1.51225146051814	0.484933352017498	1.13890202085116	0.35343161226616	1.96939672363271	0.861128412678636	1.12102162091782	0.348481645851512	0.454497240476826	0.213800585304949	gt	1
ENSG00000047578.8	KIAA0556	27561453	27791690	16_27006954_T_A	27006954	TRUE	A	16_27006954_T_A_b37	1.99256963659849	0.931307783900914	1.16365488190229	0.360444165344907	1.97247258066994	0.868224715326472	1.75927611068386	0.623683771993373	1.97451443258598	0.873163093885354	1.56725610007499	0.510645620774567	0.406651766579046	0.206848416213009	1.3156335055927	0.408087180394094	gt	1
ENSG00000047579.15	DTNBP1	15523031	15663289	6_15684744_T_TA	15684744	TRUE	TA	6_15684744_TA_T_b37;6_15684745_A_AA_b37	1.44302633425986	0.455482175034203	1.85934588842167	0.707631600921967	1.95120018988223	0.825165009929441	1.67246326937635	0.56711316296548	1.9038942780133	0.75655393824419	1.99727696574666	0.958383116985803	1.97611674360712	0.87718232983225	1.94422197387615	0.813297870978652	gt	1
ENSG00000047597.5	XK	37545011	37591383	X_37310245_TTTTTG_T	37310245	TTTTTG	TRUE	X_37310250_G_GTTTTG_b37;X_37310250_G_GTTTTGTTTTGTTTTG_b37;X_37310250_G_GTTTTGTTTTGTTTTGTTTTG_b37;X_37310245_TTTTTG_T_b37;X_37310250_G_GTTTTGTTTTGTTTTGTTTTGTTTTG_b37;X_37310250_G_GTTTTGTTTTG_b37	1.982233822571	0.893964174330868	1.99866746939466	0.970880613919165	1.9627768268835	0.847011378111587	1.99624900804923	0.951163819568597	1.94672964783229	0.81746729952715	1.93667606638604	0.801317426993201	1.96109364966901	0.84363430921136	1.74948727902358	0.616714286050448	gt	1
ENSG00000047621.7	C12orf4	4596893	4647674	12_5056971_G_C	5056971	G	C	12_5056971_G_C_b37	1.99934912506734	0.979646377071695	1.78998560896929	0.646756124699047	1.92664875303916	0.786518436804741	1.99982094826885	0.989323808292736	1.77538424686389	0.63554522974564	1.9247794081187	0.783881957842725	1.58380948787044	0.518844051391511	1.83970413023849	0.68888426273149	gt	1
ENSG00000047634.10	SCML1	17755587	17773105	X_18741106_A_AT	18741106	A	AT	X_18741107_T_TT_b37;X_18741106_AT_A_b37	1.91133518559712	0.765881479470195	1.81658726670298	0.668456648224265	1.77558776377009	0.635698386539985	1.99676152431215	0.95461879495174	1.4670849817133	0.465383896998376	1.25914507480934	0.389387152669788	-1.04699775486716	0.0808865393126578	1.96420812521905	0.84994593758344	gt	0.167757630218214
ENSG00000047644.13	WWC3	9983601	10112518	X_10802562_C_T	10802562	C	TRUE	X_10802562_C_T_b37;X_10802563_T_TT_b37;X_10802562_CT_C_b37;X_10802563_T_TTTTTT_b37	-1.29551460348137	0.0694693368089508	1.10841016009385	0.345046839763212	-0.589973483349752	0.107542136130029	-2.86852703701624	0.0273508362752485	-4.47538957891123	0.0109378336110679	1.82992964454212	0.68004928813515	1.96261028778218	0.846673753848536	1.99999895367631	0.99918384430627	gt:hepatocyte4	0.0830365717582705
ENSG00000047849.17	MAP4	47892181	48130769	3_48860175_C_T	48860175	C	TRUE	3_48860175_C_T_b37	1.34343945064387	0.417776831163108	-5.27226156654888	0.00700275741427556	-1.05991588147805	0.0802458234442191	-3.56200330351237	0.0183543995119526	-5.91813348533083	0.0048941738641858	1.69307835160106	0.57957535692644	-2.62203456481637	0.0315637778456378	1.83815572091243	0.687464179196555	gt:hepatocyte4	0.063128019538427
ENSG00000048028.7	USP28	113668595	113746292	11_113407067_TATATATATATAG_T	113407067	TATATATATATAG	TRUE	11_113407067_TATATATATATAG_T_b37	1.89919424425983	0.750864829989113	0	1	1.2437177793999	0.384494502276229	1.02995561452764	0.32466910954041	1.91938955809519	0.77647185717215	1.41474608532707	0.444260291362989	-0.0068682667517237	0.156588271753186	1.99039439107963	0.921925775363671	gt	0.229795178790289
ENSG00000048162.15	NOP16	175810948	175815976	5_175758371_TA_T	175758371	TA	TRUE	5_175758371_TAAA_T_b37;5_175758372_AAA_A_b37;5_175758373_AA_A_b37	1.99998706840836	0.997130771629772	1.88579181766499	0.735403119753092	1.3219808224797	0.41026964878048	-1.27829500889453	0.0702018233430386	1.12599502680638	0.349848943689349	-5.48213214049275	0.00623142385827123	-4.68288005409067	0.00973432192306818	-1.11560928078489	0.0775454722302766	gt:macrophage	0.0690819178710526
ENSG00000048342.11	CC2D2A	15471488	15603180	4_14666618_A_T	14666618	A	TRUE	4_14666618_A_T_b37	1.99455003309538	0.941150516503921	1.68062729458973	0.5719848700817	1.64110337373603	0.549119660452098	1.71763517774656	0.595155401169653	1.6331938533292	0.544750359716347	1.97986296444964	0.887155026698133	1.69331422412807	0.579721082425399	1.91371323875308	0.768951937800562	gt	1
ENSG00000048405.5	ZNF800	126986843	127071978	7_126360507_A_G	126360507	A	G	7_126360507_A_G_b37	1.87442050020593	0.723060131012205	-1.76525797774184	0.052327785518547	-1.02061951236942	0.0822120551020947	1.88026631814148	0.729323512672992	-1.07618760926232	0.0794465492622392	1.66662309343559	0.563677376387643	0.644535769484037	0.244325119468927	1.43865360812515	0.453718268970903	gt	0.140363698793425
ENSG00000048471.9	SNX29	12070593	12668146	16_11269399_T_G	11269399	TRUE	G	16_11269399_T_G_b37	1.94175791572883	0.809296285854476	1.81609008027516	0.668034427997494	1.96385564091264	0.84921768512616	0.706595721692054	0.255421532113492	1.82212457739166	0.673205462205538	1.34668860677408	0.418931252149022	1.99550959026226	0.946573328592265	1.84855091539157	0.697154389734534	gt	1
ENSG00000048707.9	VPS13D	12290123	12572099	1_12979602_G_A	12979602	G	A	1_12979602_G_A_b37	0.627366160122676	0.241359868587999	0.717023676630049	0.257346370958677	1.60950043064821	0.532036923759298	1.99201491661813	0.928796372876886	0.61376244729837	0.239041515893652	0.612267273380667	0.238788361238162	0.167826961689741	0.175871092536837	0.995097677602473	0.316127189866611	gt	1
ENSG00000049167.9	ERCC8	60169657	60240900	5_61043308_C_T	61043308	C	TRUE	5_61043308_C_T_b37	1.66835295505774	0.564690854066243	1.13905473951718	0.353474302318875	1.43456292786857	0.452077820981311	1.64165735412604	0.549428131352943	1.24902333457425	0.386167188792991	1.83558065109185	0.685119896951551	0.0173827719513042	0.159114958563768	1.94276950464888	0.810928047605327	gt	1
ENSG00000049239.8	H6PD	9294833	9331396	1_9524820_CTT_C	9524820	CTT	C	1_9524824_TTT_T_b37;1_9524825_TT_T_b37;1_9524823_TTTT_T_b37;1_9524822_TTTTT_T_b37;1_9524820_CTTTTTT_C_b37	1.99820735336215	0.966227931120469	1.65652189262011	0.557828439631184	1.1698722299854	0.362235585578454	-1.16211940209041	0.0753652812693609	1.95206559234867	0.826697348856459	1.94026338079311	0.806912709791665	1.79953474575092	0.654345568012264	0.866590356563279	0.287049222667904	gt	0.162532839050283
ENSG00000049246.10	PER3	7844379	7905237	1_8239932_CT_C	8239932	CT	C	1_8239932_CT_C_b37;1_8239933_T_TT_b37	1.69589568922953	0.581320754039152	1.56280059049431	0.508477287665001	1.85098328829849	0.6994768002114	1.96766096457645	0.857285580132797	1.31424659556035	0.407612572149481	0.789331381027068	0.271199744036669	1.74329511983291	0.612393037966714	-0.39187237753498	0.121967466727005	gt	0.203389881280592
ENSG00000049319.2	SRD5A2	31747549	31806136	2_32263204_CT_C	32263204	CT	C	2_32263207_T_TTT_b37;2_32263206_TT_T_b37;2_32263205_TTT_T_b37;2_32263207_T_TT_b37;2_32263204_CTTT_C_b37	0.937059846928889	0.302545560896148	0.128381163160498	0.171289787238691	1.57453326343705	0.514221776855383	1.96403885321735	0.849595750663352	1.67748052934928	0.570097454926489	1.31272201440038	0.407091784713523	0.565916013455933	0.231099084417579	1.12238063093508	0.348854545044416	gt	1
ENSG00000049323.11	LTBP1	33172038	33624576	2_33251139_T_G	33251139	TRUE	G	2_33251139_T_G_b37	1.6106380043131	0.532634954615347	1.30178922960903	0.403385555184724	0.801710288240542	0.273663777932208	1.8156947356685	0.667699175786511	1.75504502453191	0.620650053457718	-1.26589664229346	0.0707343437647112	0.792506327078115	0.271829062206737	1.91345856036878	0.768620924544245	gt	0.158029069252768
ENSG00000049449.4	RCN1	31833938	32127301	11_33103974_T_C	33103974	TRUE	C	11_33103974_T_C_b37	1.89917056114012	0.750836536367436	-0.646508505023064	0.103777605421818	-1.90997373886421	0.048000347362666	1.92514882524574	0.784400159865141	-4.72477803676873	0.00950825627545984	0.771091733113337	0.267619459259969	0.327629818904427	0.195941368793906	1.75703442113627	0.622072374532753	gt:hepatocyte4	0.0791272569601724
ENSG00000049656.9	CLPTM1L	1317858	1345214	5_1147357_A_C	1147357	A	C	5_1147357_A_C_b37;5_1147357_ACCCCGCCACCCC_*_b37;5_1147369_C_ACCCC_b37;5_1147369_C_CCC_b37;5_1147369_C_CACCCC_b37;5_1147369_C_CCCC_b37	-0.819569273771208	0.0931213892942112	1.78686377763989	0.644320292132678	0.698534758509595	0.253945753775153	1.98012769128229	0.88789429274404	0.666404184584906	0.248166524579128	1.47662192650637	0.46940423847447	-3.05768602536921	0.0245169516708539	1.60155756833325	0.527894748167983	gt	0.106221463655205
ENSG00000049768.10	FOXP3	49106896	49121288	X_48974255_G_C	48974255	G	C	X_48974255_G_C_b37	1.80886041590776	0.661969839288387	1.47310415045075	0.467914840370318	1.95319401786799	0.828717351895736	1.73406928036286	0.606074635669113	1.04070887959654	0.327365544130634	0.846161005181614	0.282746953198516	0.660503164868089	0.247122721834831	1.243490168476	0.384422973756057	gt	1
ENSG00000049860.9	HEXB	73935847	74018472	5_73383619_C_CAA	73383619	C	CAA	5_73383619_C_CA_b37;5_73383619_C_CAA_b37;5_73383619_C_CAAA_b37;5_73383619_C_A_b37	-0.46668337636487	0.116283062296889	-0.426604655913934	0.119291031410869	1.99989459582093	0.991808539390433	1.80893914688073	0.662035141548108	1.69257104219901	0.579262181551866	1.52259044955099	0.489598032703226	1.99134339147923	0.925871070982503	1.55532950395553	0.504876777384278	gt	0.19953703041378
ENSG00000049883.10	PTCD2	71616193	71656052	5_72512762_T_TCTCC	72512762	TRUE	TCTCC	5_72512762_T_*_b37;5_72512762_T_TCTCC_b37	0.330976960788234	0.196389441405873	1.36639425920362	0.42603578104011	0.963540207254027	0.308646262227291	-2.27099052119678	0.0387683252802069	-1.28972853332687	0.0697145475262734	1.92945890886472	0.79055057544598	1.90985362280071	0.763991149763084	1.71461894967672	0.593195781064424	gt	0.125133284610424
ENSG00000050130.13	JKAMP	59951160	59972128	14_59626752_C_T	59626752	C	TRUE	14_59626752_C_T_b37	0	1	0.647664125334302	0.244870170835201	0.76099468265511	0.265662839565697	1.48909815751762	0.474748715785944	1.76344271912529	0.626703760791979	-1.39457707736079	0.0654111357025393	1.99999284278817	0.997865424704312	-0.753196721709969	0.0970601965735955	gt	0.153137595593454
ENSG00000050327.10	ARHGEF5	144052380	144077725	7_143415760_TAAG_T	143415760	TAAG	TRUE	7_143415760_TAAG_T_b37	-0.154311300718803	0.142170177661865	1.99976243417962	0.987702556251566	0.600909187851528	0.23687585762151	1.44258844926367	0.455305052167698	0.63986948415203	0.243514863338505	1.70570492377709	0.587481200094808	1.73132007739491	0.604218668966052	-1.16449300496322	0.0752557988608017	gt	0.162468872508778
ENSG00000050344.8	NFE2L3	26191859	26226745	7_26129947_C_T	26129947	C	TRUE	7_26129947_C_T_b37	0.978543935112498	0.312173875298947	-1.39845400595203	0.0652575548013645	-0.496051870812209	0.114132098958182	1.87449382034441	0.723137662138349	0.0302656835324342	0.160476065595283	1.98995231899823	0.920155281826767	-0.63432109019908	0.104576755345136	1.75625311069717	0.621512915248621	gt	0.153071582937342
ENSG00000050393.7	MCUR1	13786788	13814800	6_13960887_A_AGTGT	13960887	A	AGTGT	6_13960895_T_TGT_b37;6_13960895_T_TGTGT_b37;6_13960891_TGTGT_T_b37;6_13960893_TGT_T_b37;6_13960887_AGTGTGTGT_A_b37;6_13960895_T_TGTGTGTGTGT_b37	1.69691468119191	0.581954636976072	0.879378630209658	0.289784696302866	0.487454098878175	0.218751015096411	-3.92663086399062	0.0149137287704249	1.99581852279277	0.948441253839467	-0.0688868412534021	0.150331211127959	1.99988246318708	0.991349952164607	1.76585368385008	0.628466296164261	gt:hepatocyte3	0.0907855409411617
ENSG00000050405.9	LIMA1	50569570	50677329	12_50915272_C_CTTT	50915272	C	CTTT	12_50915273_T_TTTTT_b37;12_50915272_C_T_b37;12_50915272_CT_C_b37;12_50915273_T_TTTT_b37;12_50915273_T_TT_b37;12_50915273_T_TTT_b37	1.89383461350639	0.744552750138618	1.65774001604916	0.558527612186852	1.94551224824164	0.81543053537895	1.9626044059271	0.846661843854754	1.56976998982827	0.511876107345574	1.25564827209604	0.388270420587977	1.81386586274647	0.666153809045314	1.34276124437179	0.41753646217934	gt	1
ENSG00000050426.11	LETMD1	51441744	51454207	12_52452260_G_A	52452260	G	A	12_52452260_G_A_b37	1.27423296889907	0.394258708990696	0.656112541854554	0.246349568931475	1.99506343751261	0.943986181721108	0.656370428263642	0.246394898799365	1.9927575169288	0.932179680639154	1.10153898966377	0.343194706252965	1.22543385771979	0.378808175831326	0.854209861503477	0.284432158220985	gt	1
ENSG00000050555.13	LAMC3	133884468	133969860	9_134920800_TACACACAC_T	134920800	TACACACAC	TRUE	9_134920804_CACACAC_C_b37;9_134920806_CACAC_C_b37;9_134920808_CAC_C_b37;9_134920802_CACACACAC_C_b37;9_134920810_C_CAC_b37;9_134920800_TACACACACAC_T_b37	0.938787374790934	0.302938776158672	0.715602977706624	0.257083081408997	1.51808569785794	0.487556493579307	-0.319745965344055	0.127740886255365	1.76732922419581	0.629550521104364	0.258271716312038	0.186919990697955	1.80654152716949	0.660053614386717	0.494565222653705	0.219837022581891	gt	0.207969764744977
ENSG00000050748.13	MAPK9	179660142	179719099	5_179720555_T_C	179720555	TRUE	C	5_179720555_T_C_b37	1.98152016528422	0.891868274143703	1.96264204112117	0.846738067033157	1.95730291323724	0.836296693890198	0.735125241288301	0.260730378269726	1.76027756179002	0.624406656399196	-0.399486149007714	0.121375113113171	1.30859295432856	0.405686204298345	1.99726133431312	0.958263946858657	gt	0.203137891068825
ENSG00000050767.11	COL23A1	177664618	178017556	5_177558882_A_C	177558882	A	C	5_177558882_A_C_b37	-0.653800243956368	0.103302672358441	-0.629833583276877	0.104872704935094	0.524547868677871	0.224487436436857	-7.44176232361195	0.00212099589248153	1.84945984559215	0.698019700971551	-4.21291464242472	0.0126821653261385	1.69968279150606	0.583683627864964	-3.83684146831547	0.0156939748591937	gt:hepatocyte3	0.0513937504709156
ENSG00000050820.12	BCAR1	75262927	75301951	16_74389630_G_GTA	74389630	G	GTA	16_74389632_A_GTATA_b37;16_74389632_A_GTATATA_b37;16_74389630_GTA_G_b37;16_74389632_A_ATA_b37;16_74389632_A_ATATA_b37	-1.16763459875557	0.0751111555574282	1.08339362973322	0.338367609143296	0.742796636973935	0.262181120382602	-1.65273348851514	0.055977269136107	-0.0913577932832936	0.148134361433296	0.390821893173495	0.204607373434753	1.99982094741438	0.989323782819838	-0.507773002453348	0.113285921230718	gt	0.144739261227368
ENSG00000051009.6	FAM160A2	6232564	6255941	11_5718742_G_A	5718742	G	A	11_5718742_G_A_b37	1.97715886248164	0.879870921732583	-3.71974479997641	0.0167751684918025	0.572572127905175	0.232184670186065	-1.60568566285883	0.0575823191342267	1.99824500660327	0.966584282626177	1.63480059929248	0.545632705753597	0.58002830751127	0.233408062407257	1.15805463304361	0.35884098701452	gt:gdt	0.0940511956486131
ENSG00000051108.10	HERPUD1	56965959	56977798	16_56756311_G_C	56756311	G	C	16_56756311_G_C_b37;16_56756311_G_T_b37	1.96436254344349	0.850266144157875	1.25919837041602	0.389404208540065	1.97148472349573	0.865903089944458	1.94172677747196	0.809246296516598	1.97918099908748	0.885273124993385	1.4630956031915	0.463718483807517	-0.0982859977967792	0.147464364228776	1.6928686419875	0.579445856701628	gt	0.222827740869525
ENSG00000051128.14	HOMER3	19040009	19052070	19_19477210_G_T	19477210	G	TRUE	19_19477210_G_T_b37;19_19477210_GATTTTTTT_*_b37	1.81610053768509	0.668043301670043	-0.0411546597489405	0.153093399195711	1.90693191949907	0.760312370449592	-1.16698847736041	0.075140879460641	1.54226979505336	0.49868667973693	-0.0398630660325807	0.153223438877246	1.92032427598735	0.777737341289043	-4.42107289700596	0.0112774008812174	gt:endothelial_periportal	0.0833253892901807
ENSG00000051382.4	PIK3CB	138372859	138553780	3_138560676_AT_A	138560676	AT	A	3_138560677_TT_T_b37;3_138560678_T_TT_b37;3_138560676_ATT_A_b37;3_138560678_T_TTT_b37	1.95635075125176	0.834507547782097	1.47650769892937	0.469355755744343	-2.03685115698477	0.0445168110450888	1.73901031332628	0.609441040739256	-4.90093824317182	0.00861505256714344	1.92392809069077	0.782692953828763	0.587370831121859	0.234620426167727	1.25382848173996	0.387691064364078	gt:hepatocyte4	0.0761222094366407
ENSG00000051523.6	CYBA	88709690	88717560	16_88778133_C_A	88778133	C	A	16_88778133_C_A_b37	1.48537031082805	0.473141537885064	-1.78246304186911	0.0517923682512501	1.43880121835576	0.453777638118933	1.93026867337744	0.79172837036116	1.99974192985951	0.987182885584366	1.48121597513546	0.471360843745091	0.827520413917796	0.278892337530499	-0.803562147603373	0.0940551336757274	gt	0.139599476950984
ENSG00000051596.5	THOC3	175344875	175461683	5_175392670_C_T	175392670	C	TRUE	5_175392670_C_T_b37	1.99642844123531	0.952344777116513	1.85289938130887	0.701321653016677	1.78692626186665	0.644368833109185	1.78009091620322	0.639109200683194	1.62531246989982	0.540460184087059	-0.310963060065035	0.128464434539328	0.405294996904388	0.206655206055004	1.33899199796724	0.41620430608191	gt	0.208510497025418
ENSG00000051825.10	MPHOSPH9	123636866	123728561	12_123218732_C_T	123218732	C	TRUE	12_123218732_C_T_b37	0	1	1.37345135075327	0.428624125398806	1.84590079120539	0.694648387780176	1.99999491500353	0.99820077688696	1.36525175329211	0.425618956226811	1.53868029253147	0.49700785120637	1.7041013322924	0.586465085886995	1.66561059609114	0.563085807867328	gt	1
ENSG00000052126.10	PLEKHA5	19282647	19529334	12_19285634_T_C	19285634	TRUE	C	12_19285634_T_C_b37	-0.168498523192852	0.140863710186166	1.91879369130561	0.775669266231097	0.94194456274613	0.303659113947924	1.95458079145021	0.831235059440804	1.05116672274642	0.330016454437448	-0.523037849420007	0.112194260802275	1.5684319706732	0.511220541548655	1.40333143733648	0.439851950820929	gt	0.196219452171293
ENSG00000052749.9	RRP12	99116114	99161127	10_99955350_AC_A	99955350	AC	A	10_99955350_AC_A_b37	0.570922387981	0.231915031673654	-2.30639205612607	0.0379694085364863	0.224178347583575	0.182663241628818	1.45612822595501	0.460832552328729	1.8532484089647	0.701659185760615	-9.73060706137409	0.000614805346695356	1.35305478170659	0.421206965604459	1.43444513238853	0.452030720207048	gt:macrophage	0.0336398103848681
ENSG00000053254.11	FOXN3	89591214	90085493	14_88969397_C_CT	88969397	C	CT	14_88969397_CTT_C_b37;14_88969399_T_TT_b37;14_88969399_T_TTT_b37;14_88969398_TT_T_b37;14_88969399_T_TTTT_b37	1.94937443986493	0.821978305926771	1.94538558668188	0.815220008442963	1.44334394274176	0.455610714338298	1.84568237852284	0.694442965294402	1.94133387556315	0.808616742528562	1.5718232761098	0.512884960840443	1.74945035009824	0.616688317740665	1.98890776826136	0.916122159706066	gt	1
ENSG00000053371.8	AKR7A2	19630458	19638640	1_19100332_C_T	19100332	C	TRUE	1_19100332_C_T_b37	1.90851071632261	0.762292309335913	1.12910129641864	0.350706629626	1.84374984140078	0.692632636004468	1.40328411918728	0.439833816864942	1.8866994833715	0.736417384842767	1.63877972744342	0.547829307234994	1.64987369654307	0.554041641458501	1.71577223838625	0.593943486493827	gt	1
ENSG00000053372.4	MRTO4	19578032	19586622	1_19339142_C_CT	19339142	C	CT	1_19339143_T_TT_b37;1_19339142_CT_C_b37;1_19339143_T_TTT_b37	0.806290687579462	0.274582618933382	1.99527681340254	0.945208165021713	1.94524849463346	0.814992434695367	-0.141426292099823	0.143368542508149	0.244676483817045	0.185208889449816	1.93486341023407	0.798554181229674	1.93995045559234	0.80641765069682	-0.171789083109275	0.140562621110504	gt	0.217704298877676
ENSG00000053900.6	ANAPC4	25378834	25420120	4_25424375_ATGTGTGTGTGTGTG_A	25424375	ATGTGTGTGTGTGTG	A	4_25424389_GTG_G_b37;4_25424375_A_G_b37;4_25424391_G_GTGTGTG_b37;4_25424377_GTGTGTGTGTGTGTG_G_b37;4_25424391_G_GTGTG_b37;4_25424375_ATGTGTGTGTGTGTGTG_A_b37	-0.358023334970312	0.124640032155744	-0.620450619283247	0.105494478448356	-1.50834177644316	0.061060541931057	1.5345159155396	0.495072069992222	-3.12572453098647	0.023573727238397	1.99998385686484	0.99679422650096	-2.61432835721138	0.031705909343887	1.38878598080407	0.434331076311347	gt	0.105051675251245
ENSG00000053918.11	KCNQ1	2465913	2870339	11_2309005_A_AG	2309005	A	AG	11_2309005_A_AG_b37;11_2309005_A_*_b37	1.87481645365057	0.723479128400902	1.8658219199117	0.714138795436403	1.58703136938794	0.520466578514116	1.99969925299871	0.98616373261946	1.394968521723	0.436664703132622	1.17057833593555	0.362439814180768	-0.771790600029078	0.0959387855008581	1.83917519871562	0.688398274991667	gt	0.181346400453609
ENSG00000054116.7	TRAPPC3	36602172	36615098	1_36143221_CA_C	36143221	CA	C	1_36143222_A_AA_b37;1_36143221_CA_C_b37	1.94107544756821	0.808203874547249	1.21037988580031	0.374215019333904	1.99991489069481	0.992639243966269	1.46241600463833	0.463435725364305	1.98673243426754	0.908298551428738	1.99749226117069	0.960060766305114	0.479366285014294	0.217523618466127	1.99674429189184	0.954498345635072	gt	1
ENSG00000054148.13	PHPT1	139743175	139745488	9_139594657_CA_C	139594657	CA	C	9_139594659_A_AA_b37;9_139594658_AA_A_b37;9_139594657_C_A_b37;9_139594657_CAA_C_b37	0.859390659816995	0.285523607696411	0.794567008543936	0.272238496083968	0.848653537146959	0.283267465111902	1.65746062286632	0.558367099981742	0.678140487425424	0.250258598830696	1.18049720709706	0.365325577600792	1.83869087012795	0.687954081878038	1.41210011699286	0.443232371895064	gt	1
ENSG00000054179.7	ENTPD2	139942549	139948497	9_140755853_TTCTTTCTTTCTTTCTTTCTG_T	140755853	TTCTTTCTTTCTTTCTTTCTG	TRUE	9_140755853_TTCTTTCTTTCTTTCTTTCTG_*_b37;9_140755853_TTCTTTCTTTCTTTCTTTCTG_T_b37;9_140755853_T_G_b37	1.40877381308883	0.441945351189507	1.57626922808629	0.51508130765181	1.53787555011041	0.4966327788807	0.4685146651791	0.215889659290972	1.25130649171041	0.386890189265431	1.62646781720923	0.541085193117811	0.353374086300505	0.199418785100514	1.67888158007548	0.570936289548172	gt	1
ENSG00000054219.9	LY75	160628361	160761260	2_160879971_G_A	160879971	G	A	2_160879971_G_A_b37	1.61540369269596	0.535153577588054	1.9193826453137	0.776462527790756	1.90759884121314	0.761146488763277	-1.2306114130327	0.0722737006497746	1.81809288113948	0.669739389716884	1.90601285066083	0.759168227444162	1.69890988981649	0.583199825367112	0.459408879913326	0.214529839569077	gt	0.159585474400685
ENSG00000054277.8	OPN3	241753403	241840678	1_242068424_C_G	242068424	C	G	1_242068424_C_G_b37	1.91797409785846	0.774570515078337	1.95780593388878	0.837250290469733	1.23378484704216	0.381390477756215	-0.231002007757809	0.135266100584308	1.89030057157674	0.740486592023095	-1.62134326316652	0.0570427990061001	1.95431943256227	0.830757515750806	1.6258956699678	0.540775512475823	gt	0.145552933185328
ENSG00000054392.8	HHAT	210501595	210849638	1_210881531_G_C	210881531	G	C	1_210881531_G_C_b37;1_210881531_G_*_b37	0.122082710291977	0.170571050262655	-2.51805967463309	0.0335388474635535	1.80392668108504	0.657909195331156	1.19405749561076	0.369322576151842	1.97748130222453	0.880715453127776	1.66480286303454	0.562614732682329	-2.48861815692106	0.0341212477312564	-0.00770465560350431	0.156501946687904	gt	0.119204333480421
ENSG00000054523.12	KIF1B	10270862	10441661	1_10999317_G_A	10999317	G	A	1_10999317_G_A_b37	1.28809926709465	0.398813535900258	1.999261156432	0.978314829891674	1.68578598982276	0.575105739368816	1.94086182760554	0.807863315686162	1.65307334596065	0.555858053887538	1.97526814251518	0.8750370621446	1.82353298602686	0.674427179961771	1.57403318345757	0.513974635199	gt	1
ENSG00000054654.11	SYNE2	64319682	64693165	14_65526051_C_CT	65526051	C	CT	14_65526052_T_TT_b37;14_65526051_CT_C_b37	0.148968707776419	0.173663496598257	1.2873766755464	0.39857430496627	1.07124157948687	0.335185756674714	-0.0374330591939156	0.153468435276978	-2.74607104306875	0.0293652686222352	1.91112298489111	0.765609682090283	0.0520002897729341	0.162802564157469	1.60837287169221	0.531445351789359	gt	0.113821307545762
ENSG00000054690.9	PLEKHH1	68000017	68056329	14_67997451_C_T	67997451	C	TRUE	14_67997451_C_T_b37	1.47712108900328	0.469616197510664	1.05205109773493	0.330241936655952	-0.584865338141071	0.107889583605312	1.44883296745246	0.457841237003884	-1.46087346640962	0.0628371127594935	-1.50394075307031	0.0612229846659685	0.44252481732542	0.212035285307297	1.13617567001319	0.352670688369841	gt	0.149623258918432
ENSG00000054803.3	CBLN4	54572495	54580528	20_55562866_A_G	55562866	A	G	20_55562866_A_G_b37	0.46883241595981	0.215937295751454	1.84086319544946	0.689952486164751	-3.37030657221305	0.0204823772840399	-2.61105414228268	0.031766500181354	-1.49666444249885	0.0614925647979878	1.0102107141409	0.319793880320051	-0.0449928315157422	0.152707703489845	1.99153854911265	0.926709047539438	gt	0.10060525601131
ENSG00000054938.11	CHRDL2	74407473	74442430	11_73784631_C_CA	73784631	C	CA	11_73784631_CAAA_C_b37;11_73784632_AAA_A_b37;11_73784633_AA_A_b37;11_73784634_A_AA_b37	1.12929459113906	0.350760095672556	1.99455848952351	0.941196108240513	1.51260894622834	0.485093409480584	1.28542646704699	0.397929678095199	0	1	1.75530966584074	0.620838843617838	1.61157784122963	0.533129950148957	1.66051452267754	0.56012636480246	gt	1
ENSG00000054965.6	FAM168A	73111531	73309234	11_72277455_C_T	72277455	C	TRUE	11_72277455_C_T_b37	1.42090404433196	0.446666895760162	1.37677001553294	0.429849529989871	-0.286288914766828	0.130521672127309	0.504254053440093	0.221327079506731	1.29142527515444	0.39991737511588	-1.51811410261666	0.0607014812212773	1.81505436904644	0.667157047271692	1.99694371338194	0.955912454072779	gt	0.149001199804375
ENSG00000054967.8	RELT	73087308	73108519	11_73647283_A_ACGGGGCGGCTGGCTGGGCGTGGGGCTGACCCCCCAACCTCCCTCCCG	73647283	A	ACGGGGCGGCTGGCTGGGCGTGGGGCTGACCCCCCAACCTCCCTCCCG	11_73647283_A_G_b37;11_73647283_A_ACGGGGCGGCTGGCTGGGCGTGGGGCTGACCCCCCAACCTCCCTCCCG_b37;11_73647283_A_*_b37	0	1	0	1	1.74420265654823	0.613022250509983	1.94073310226969	0.807658412671899	1.52033529475307	0.488574230622008	1.51007321734795	0.483959966842578	1.99595793082869	0.949306831590094	-0.0175829950154025	0.15548646592483	gt	0.228800717715008
ENSG00000054983.12	GALC	88304163	88460009	14_88426412_T_TA	88426412	TRUE	TA	14_88426412_T_TA_b37	-3.94099733727455	0.0147926457530555	1.73779882168361	0.608611932879802	-2.26937698428361	0.0388051557355508	-2.8805798692311	0.0271604932643912	0.41362665322805	0.207845047564177	0.41374620766652	0.207862179941688	1.73561628190134	0.607124350854343	-8.56288214569412	0.00115381152758384	gt:endothelial_periportal	0.0412078657285292
ENSG00000055070.12	SZRD1	16679069	16724640	1_16902728_G_T	16902728	G	TRUE	1_16902728_G_T_b37	-0.391318836381629	0.122010657176349	1.49297784038492	0.476430789573871	0.262609370816222	0.18746979117906	1.54496301435512	0.499952625157734	-1.73367894521436	0.0533258191655518	1.08703892748298	0.339329977878169	-0.051714291928306	0.152034916668424	-2.08509375502763	0.043263051082862	gt	0.131077127380258
ENSG00000055130.11	CUL1	148395005	148498128	7_149058170_T_G	149058170	TRUE	G	7_149058170_T_G_b37	-1.34551110146623	0.0673885477296535	1.47225368472573	0.467555899388141	1.63009509055883	0.543056105197677	1.75874598744622	0.623301864364636	1.50147887279292	0.480150647751733	1.87094981711635	0.719418881500048	1.80670341224118	0.660186942728183	0.428964917174085	0.210056758258087	gt	0.154938036156578
ENSG00000055147.13	FAM114A2	153369687	153418496	5_153529094_GAAA_G	153529094	GAAA	G	5_153529108_AAGA_A_b37;5_153529109_AGA_A_b37;5_153529094_GAAAGAAAGAAAGGAAGA_*_b37;5_153529104_AAGGAAGA_A_b37	1.94969884577398	0.822540069214435	1.91623228028936	0.772254990772094	1.8628954330045	0.71117660189637	0.946970476182571	0.304810390641987	1.95062090087794	0.824147230753071	1.99453028631592	0.941044192588612	1.87665873309118	0.725438494988789	1.8715922052283	0.720088637489765	gt	1
ENSG00000055208.13	TAB2	149539776	149732749	6_149491914_G_A	149491914	G	A	6_149491914_G_A_b37	0.190590866779132	0.178579126163233	1.37745675912947	0.430103768949121	-1.61113116984637	0.0573940691929073	-0.509676294803398	0.113149171502793	-5.10926781119747	0.00766864260974541	1.08170619079357	0.337923361390115	1.57000573977422	0.511991764675446	-1.42997222915932	0.0640231778495989	gt:hepatocyte4	0.0733825552349961
ENSG00000055211.8	GINM1	149887429	149912884	6_149735694_T_A	149735694	TRUE	A	6_149735694_T_A_b37;6_149735694_T_*_b37	1.9621610458878	0.845766878140162	1.41456174891937	0.444188560089276	1.57618530803603	0.515039698561771	1.82202572171121	0.673119924517984	1.9148295705906	0.770409164880875	1.95260960768934	0.82766804951859	1.01050118149567	0.319864898479548	1.70521845997689	0.587172574766845	gt	1
ENSG00000055483.15	USP36	76783462	76837523	17_77757209_CTT_C	77757209	CTT	C	17_77757212_TT_T_b37;17_77757213_T_TT_b37;17_77757211_TTT_T_b37;17_77757210_TTTT_T_b37;17_77757209_CTTTT_C_b37	1.40655257319827	0.44108910795037	-3.42776022687224	0.0198190826049708	-1.78047219079508	0.0518540253972817	1.81141196472174	0.664094390675998	0.0879319699979533	0.166733719395868	-4.43909628488871	0.0111635424862947	-1.21028690341529	0.0731766509331265	-6.7110387290216	0.0031628893700638	gt:endothelial_periportal	0.0569217972718293
ENSG00000055917.11	PUM2	20448451	20551995	2_20319535_G_GCACACA	20319535	G	GCACACA	2_20319537_A_ACA_b37;2_20319537_A_GCACA_b37;2_20319537_A_ACACA_b37;2_20319537_A_ACACACA_b37;2_20319535_GCA_G_b37;2_20319537_A_ACACACACA_b37	1.95503282878542	0.832064405331022	0.522507700931726	0.224167287911162	1.98057974426428	0.889168383485508	1.29849736920426	0.402279248717305	1.40388534395936	0.440064312468758	-1.12783333388222	0.0769659683111047	1.87732951552005	0.726155989969376	-1.7717255190409	0.0521258334824909	gt	0.140169426473999
ENSG00000055950.12	MRPL43	102729214	102747272	10_103019227_GAATA_G	103019227	GAATA	G	10_103019227_GAATA_G_b37;10_103019231_A_AAATA_b37;10_103019231_A_AAATAAATAAATA_b37	-0.127366610758315	0.144689144715795	1.98675253495611	0.908367736298769	1.99277746916999	0.932272938812981	1.83143500261929	0.681390301391064	1.7206437048153	0.597123434302921	-1.72204244483413	0.0536986475983046	1.74927359861465	0.616564059756009	1.99870549052042	0.971298870555476	gt	0.141972777941688
ENSG00000056586.11	RC3H2	125606834	125667620	9_124698544_C_CT	124698544	C	CT	9_124698544_C_T_b37;9_124698546_TT_T_b37;9_124698547_T_TT_b37;9_124698544_CTTT_*_b37	1.89636841975062	0.747514367510246	0.683895118343287	0.251292300848491	1.94769005490338	0.819091465440519	0.620145835662413	0.240125990009869	1.10095162847216	0.343037005909797	0.598669666612864	0.236500956445998	1.99967059549004	0.985519585643244	1.32546956402467	0.411476535835177	gt	1
ENSG00000056661.9	PCGF2	36890149	36906070	17_37262501_T_G	37262501	TRUE	G	17_37262501_T_G_b37	1.58799270201399	0.520952434527007	1.03070598541586	0.324856312739614	0.165583026928402	0.17560672432704	1.62789450421047	0.541858823505441	1.66426428178056	0.562301049524038	0.109053576843905	0.169095213131126	1.94217822138302	0.809972432740296	0.968443243905654	0.30979331072077	gt	1
ENSG00000056998.14	GYG2	2746828	2800859	X_3195555_C_T	3195555	C	TRUE	X_3195555_C_T_b37	0.283245571201519	0.190111357839233	-1.16152677155299	0.0753926430371212	-1.85559104743885	0.0495804550525752	1.71035929512033	0.590450867048689	-0.284981681702448	0.130631684173578	-4.06279862772618	0.013805873045328	1.69383682749282	0.580044215462308	-7.29240192114418	0.00230106252910103	gt:endothelial_periportal	0.0532225303605936
ENSG00000057019.11	DCBLD2	98514784	98620533	3_99153995_A_T	99153995	A	TRUE	3_99153995_A_T_b37;3_99153995_A_*_b37	1.98402890962058	0.899433682097526	1.64667730646278	0.552238233607686	-0.99237810860501	0.0836572290097841	-1.53231125551918	0.0601838385067093	1.11094055912861	0.345732317804407	1.19798402947356	0.370491310183327	1.0909620190638	0.340369799579468	0.771136138373208	0.267628103751515	gt	0.148621968554737
ENSG00000057252.8	SOAT1	179262924	179327815	1_179861079_C_T	179861079	C	TRUE	1_179861079_C_T_b37	1.95067156950961	0.824236001950753	0.268760710810398	0.188252706232646	0.334229742497371	0.19682603272685	1.61304645000769	0.533905107722699	-1.55533356106741	0.0593543775090243	-1.0942082481418	0.0785713651993429	0.342684508157447	0.197966170876212	1.03499867359545	0.325930005656693	gt	0.147725482981008
ENSG00000057593.9	F7	113760104	113774995	13_113784443_G_C	113784443	G	C	13_113784443_G_C_b37;13_113784443_G_*_b37	-0.14532375772535	0.143004865805203	1.67458364126696	0.568370649513472	1.99990596172216	0.992262768551569	1.72362692513411	0.599088346108127	1.86870094798775	0.717088921530965	1.7496599256487	0.616835722402412	1.48217372264372	0.471770405944953	1.95516458964801	0.832306964117528	gt	0.219412109045613
ENSG00000057608.12	GDI2	5807185	5884095	10_5505165_G_C	5505165	G	C	10_5505165_G_C_b37	1.1352395587258	0.352409935842571	1.81757148758999	0.669294468842844	1.31034776002537	0.406282691971866	1.82413449433261	0.674950703832376	1.24488358484456	0.384861162384919	1.99995650644331	0.994738017794245	1.93070377157733	0.792364239488582	0.358926051059257	0.200178181737379	gt	1
ENSG00000057657.10	PRDM1	106534194	106557814	6_107325048_C_CA	107325048	C	CA	6_107325049_AA_A_b37;6_107325048_CAA_C_b37;6_107325050_A_AA_b37;6_107325050_A_AAA_b37	1.98457581021768	0.901161544797668	1.84058902463755	0.689699397234868	1.28731155382906	0.39855275509334	1.99136187374035	0.92595001978053	0.942122904684879	0.303699870100957	1.78500372728229	0.642879245743992	1.46981710488353	0.466529976738138	1.19666737847899	0.370098834626241	gt	1
ENSG00000058056.4	USP13	179370542	179507189	3_179764902_A_G	179764902	A	G	3_179764902_A_G_b37	0.500147015003733	0.2206939839636	-2.11116375166938	0.0426010388505459	-0.943715039191943	0.0862122393634436	0.887645322721653	0.291570666175138	1.7151295582654	0.593526581252647	-2.67572433692425	0.030591799479724	1.98170836927147	0.892416939379126	-0.217869502409656	0.13642120059104	gt	0.115052750667092
ENSG00000058063.11	ATP11B	182511287	182639423	3_181556987_T_G	181556987	TRUE	G	3_181556987_T_G_b37	-0.17350435235295	0.140405959133436	1.40672446919621	0.441155279202236	1.8549725819729	0.70333336315347	1.48460470700195	0.472812556154242	1.68471845548265	0.574457158451506	0.716325157883489	0.257216877119739	1.41717186437478	0.445205912309653	1.86776760948283	0.716128556785534	gt	0.21755655391306
ENSG00000058262.5	SEC61A1	127770483	127790526	3_127778311_CA_C	127778311	CA	C	3_127778312_AA_A_b37;3_127778313_A_AA_b37;3_127778311_CAA_C_b37;3_127778311_C_A_b37	1.19492013115951	0.369578898884561	0.201393367789933	0.179881037567962	1.99981763227237	0.989225407479244	0.266827065042207	0.188006191162045	0.107701972137534	0.168942954460423	1.65854040515671	0.558987925366075	1.89202585854673	0.74246244042466	-1.17267494771551	0.0748797145573005	gt	0.162103989587247
ENSG00000058404.15	CAMK2B	44256748	44374176	7_44550265_C_CT	44550265	C	CT	7_44550266_TT_T_b37;7_44550265_CTT_C_b37;7_44550267_T_TT_b37;7_44550267_T_TTTT_b37;7_44550267_T_TTTTT_b37;7_44550267_T_TTTTTT_b37	1.97320163656156	0.869965698210034	-1.48233716509833	0.0620270778345359	1.20895249514939	0.373783570893049	-8.45314814962933	0.00122440600693279	0.855840365098743	0.284775088449562	-1.58767487835684	0.0582096334606846	-7.75919556185443	0.00178427968432224	0.0229382679276	0.159700289690947	gt:hepatocyte3	0.0422896052236847
ENSG00000058453.12	CROCC	17066767	17299474	1_17284494_T_C	17284494	TRUE	C	1_17284494_T_C_b37;1_17284494_T_*_b37;1_17284494_T_G_b37;1_17284494_T_A_b37	1.07659598491745	0.336582773582576	1.96639944674087	0.854559074757702	1.42982447789348	0.450189177007598	1.7825039448515	0.640954457680942	1.17602664328535	0.364021005113059	1.3433980909939	0.417762166641938	1.73629273280869	0.607584575982068	1.93896682919336	0.804870361451639	gt	1
ENSG00000058600.11	POLR3E	22308729	22346424	16_21661829_C_A	21661829	C	A	16_21661829_CA_C_b37;16_21661830_A_AA_b37;16_21661830_A_AAA_b37;16_21661830_A_AAAA_b37;16_21661829_C_A_b37;16_21661830_A_AAAAA_b37	0.500138895302427	0.220692734466172	1.99971617424109	0.986558571637504	-10.4196396775061	0.000424842202068452	1.98007451375872	0.887745389974741	-7.66874646323419	0.00187429153880902	1.96215281012991	0.845750305071609	1.13492268451392	0.352321730573456	1.40200257875279	0.439343122270731	gt:hepatocyte0	0.0317913168415488
ENSG00000058668.10	ATP2B4	203595688	203713209	1_203738572_G_GGAA	203738572	G	GGAA	1_203738572_G_A_b37;1_203738582_A_AAGA_b37;1_203738582_A_AAGA_b37;1_203738582_A_AAGAAAGA_b37;1_203738582_A_AAGAAAGA_b37;1_203738572_GGAAAGAAAGA_*_b37	1.9999101188501	0.992435715308674	-1.34516072108113	0.0674028959990765	0.00745593431662428	0.158075128944697	1.84512929235967	0.693923523598424	0.877095387034558	0.289293874254791	1.99704992466144	0.956684520793254	1.84479659251059	0.69361157782108	1.03429486993849	0.325753647852706	gt	0.154938036156578
ENSG00000058799.9	YIPF1	54317391	54356407	1_53503634_C_T	53503634	C	TRUE	1_53503634_C_T_b37;1_53503634_C_*_b37	1.90863975960696	0.762454961912899	1.90863975960684	0.762454961912756	1.90863975960684	0.762454961912756	1.9086397596069	0.762454961912828	1.90863975960696	0.762454961912899	1.90863975960696	0.762454961912899	1.90863975960696	0.762454961912899	1.90863975960696	0.762454961912899	gt	1
ENSG00000059122.12	FLYWCH1	2961937	3001209	16_2987074_G_GCTCTGAGAGCTGGTGTCCGCTGCTCCTCCCCTCCCATTTCTC	2987074	G	GCTCTGAGAGCTGGTGTCCGCTGCTCCTCCCCTCCCATTTCTC	16_2987074_G_GCTCTGAGAGCTGGTGTCCGCTGCTCCTCCCCTCCCATTTCTC_b37	0.139657083867689	0.172585228044672	0.938517921280607	0.302877400453649	-4.99111663691502	0.00819152343506774	-3.62773336952449	0.017678476268341	-1.58323993105711	0.0583652136236249	1.15823736754771	0.358893143217022	1.05163570138336	0.330136000765229	-0.706300379129289	0.0999525515716411	gt:hepatocyte0	0.0745063036988866
ENSG00000059377.11	TBXAS1	139476849	139720125	7_139118371_C_CT	139118371	C	CT	7_139118373_T_TT_b37;7_139118372_TT_T_b37;7_139118371_CTT_C_b37;7_139118373_T_TTT_b37	0.504028632706365	0.221292274873149	-0.684929313810983	0.101301720849705	1.84695458142193	0.695641871305404	1.92449710174702	0.783486872536184	1.6634175892134	0.561808593453825	1.86115247733977	0.709429429251132	1.05600657979573	0.331252947855829	1.98928921047792	0.917571749050664	gt	0.18654975921379
ENSG00000059378.8	PARP12	139723543	139763521	7_139613828_CT_C	139613828	CT	C	7_139613830_TT_T_b37;7_139613831_T_TT_b37;7_139613829_TTT_T_b37;7_139613831_T_TTT_b37;7_139613828_CTTT_C_b37	1.99900308252916	0.974811778108298	-4.0571197654175	0.0138503395856391	0.895272797889334	0.293231016662175	1.79404485629885	0.649956364026472	-0.193216991376516	0.138619529879131	1.9985800092137	0.969940617686669	-5.54460048353207	0.00601901662764284	1.6410091977836	0.549067252972417	gt:nkt_cell	0.0685952208505276
ENSG00000059573.4	ALDH18A1	97365695	97416463	10_97623305_G_A	97623305	G	A	10_97623305_G_A_b37	1.95487042924606	0.831765954106046	-4.76795264014498	0.00928092438512996	-3.79830991166068	0.0160415868189041	0.533741750808133	0.225936986853053	-2.54430844512143	0.0330283612582926	1.83509422459673	0.684679469920957	0.43624641848703	0.211116469023039	1.99189426272528	0.928261890567324	gt:gdt	0.0788413751815255
ENSG00000059758.3	CDK17	96672038	96794338	12_95858230_G_T	95858230	G	TRUE	12_95858230_G_T_b37	1.82233856027398	0.673390712913727	0.135262927095255	0.172079068249922	1.63088604417032	0.543487634648988	1.95868394353153	0.838929071155142	1.96950645649196	0.861375084268053	-2.02952661509084	0.044710484821683	0.194851430649635	0.179091302129012	0.676110659089829	0.249895226702039	gt	0.132667585589342
ENSG00000059769.15	DNAJC25	114393631	114432508	9_114374337_A_T	114374337	A	TRUE	9_114374337_A_T_b37	0.330643034429272	0.196344685754886	0	1	1.44355474219878	0.455696058490164	1.86288381040265	0.711164909457136	0.90577885927928	0.295537829439718	1.78111573870001	0.639891373394356	1.98194070872978	0.893098251028007	1.21093423235413	0.374382766396086	gt	1
ENSG00000060069.12	CTDP1	77439800	77514510	18_77481980_C_G	77481980	C	G	18_77481980_C_G_b37	1.6317850449646	0.543978881910547	-2.2853468629728	0.0384422379722786	1.76840467493912	0.630343433835199	0.332369064758609	0.196576151834877	1.99911144476647	0.976219665231923	1.81391611576549	0.666196151444891	-1.09492853586454	0.0785366004540517	1.98841044863548	0.914269542371064	gt	0.124673886502192
ENSG00000060138.8	YBX3	10851682	10875911	12_10625412_TC_T	10625412	TC	TRUE	12_10625412_TC_T_b37	-2.70334909100194	0.0301039015750165	1.72330575431357	0.598876156726666	1.99521899168911	0.944874332637307	-0.311118577724699	0.128451583157344	1.45882582578071	0.461946517587204	1.98158361612775	0.892052931128971	1.9975263997286	0.960333324279964	1.02102197274809	0.322451245068129	gt	0.114188373585145
ENSG00000060237.12	WNK1	861758	1020618	12_1113972_CTGTGTGTGTG_C	1113972	CTGTGTGTGTG	C	12_1113984_GTGTGTGTGTGTG_G_b37;12_1113988_GTGTGTGTG_G_b37;12_1113990_GTGTGTG_G_b37;12_1113982_GTGTGTGTGTGTGTG_G_b37;12_1113986_GTGTGTGTGTG_G_b37;12_1113972_CTGTGTGTGTGTGTGTGTGTGTGTG_C_b37	1.29312712781467	0.400483901293446	0.852066851576296	0.283982232317539	1.9990640432672	0.975593797783838	-0.220272829609485	0.136208987468006	0.530389656674231	0.225407182805641	0.229349932358048	0.183301648510214	-0.626304951266263	0.105106061576113	-0.182248997076783	0.139610319213308	gt	0.190027427369
ENSG00000060558.3	GNA15	3136190	3163767	19_3701699_T_C	3701699	TRUE	C	19_3701699_T_C_b37	1.72957817115554	0.603048946259658	-2.44478333113386	0.035008032186005	1.71635680912317	0.594323222319772	1.52838052108922	0.492243074497635	1.83680962060629	0.686236037430107	1.98037176529488	0.888580346984028	1.86064812951139	0.708926192661569	1.85306578376321	0.701482517804793	gt	0.120727675779788
ENSG00000060566.9	CREB3L3	4153597	4173051	19_3745094_G_T	3745094	G	TRUE	19_3745094_G_T_b37	-2.92895865327478	0.0264102280048839	1.88280940103755	0.732101714843104	0.627700963484187	0.241417269885683	-2.04017878595755	0.0444291146351894	1.99425905356873	0.93960285300168	1.09646408922788	0.341835369549267	-0.0126575985642603	0.155991851983352	-0.210470605640182	0.137076849363036	gt	0.109749649001921
ENSG00000060642.6	PIGV	27113962	27124889	1_27172787_A_G	27172787	A	G	1_27172787_A_G_b37	-3.10732959680553	0.0238249640282211	1.92845182672278	0.789095836584399	-3.19509010573807	0.0226507807800328	-1.95037102777007	0.04686103457921	1.98585868343827	0.905340901175476	-2.19391449870056	0.0405693181942388	0	1	-0.474156186506775	0.115731538344952	gt	0.104031606935723
ENSG00000060688.8	SNRNP40	31732416	31769662	1_30750744_CTG_C	30750744	CTG	C	1_30750761_TGCTG_G_b37;1_30750765_G_CTG_b37;1_30750763_CTG_G_b37;1_30750744_CTGTGTGTGTGTGTGTGTGCTG_*_b37	1.93572772284693	0.799866580672491	0.973248966948006	0.310922979998877	-0.199102420913619	0.138091125209675	1.55663518754903	0.505502858846796	1.21813562912683	0.37657155474198	1.28187553225217	0.39675980763616	1.41008302400115	0.442451225378554	1.15394108083103	0.357669646543549	gt	0.215842939833952
ENSG00000060749.10	QSER1	32914723	33014862	11_33619738_G_T	33619738	G	TRUE	11_33619738_G_*_b37;11_33619738_G_T_b37	0.981730917998732	0.312929939882037	0.758765228427251	0.265233215877421	1.96604154271023	0.853795210050326	-0.0741076473878479	0.149817539155477	1.39100627580365	0.435166942501506	1.94804609870556	0.819697562218066	1.17518769405859	0.363776907216633	0.469186511594557	0.215990395689795	gt	0.224692306384405
ENSG00000060762.14	MPC1	166778406	166796486	6_166487606_T_C	166487606	TRUE	C	6_166487606_T_C_b37	0.302149753299091	0.192569358089484	-0.411259035036949	0.120465444357765	-0.184684245520145	0.139389647647118	0.446397428266721	0.212604390781217	1.23079169186821	0.380462080008238	1.95341080447417	0.829108332607702	1.84903682874739	0.697616611474255	1.50197244536656	0.480368081996296	gt	0.202658771854648
ENSG00000060971.13	ACAA1	38144619	38178733	3_38090564_G_GTT	38090564	G	GTT	3_38090565_T_TTT_b37;3_38090564_GT_G_b37;3_38090565_T_TT_b37;3_38090565_T_TTTT_b37	1.34861787305891	0.419618966162165	1.28830646198145	0.398882170988956	0.234204226954603	0.183903242221923	1.68787517318088	0.576379224343403	-1.58831678662693	0.0581871515261101	1.92728894119415	0.787429621054395	1.12931853947725	0.35076672064592	1.86246817944766	0.71074715092552	gt	0.146737494165379
ENSG00000060982.10	BCAT1	24964294	25102393	12_25012939_T_C	25012939	TRUE	C	12_25012939_T_C_b37;12_25012939_T_*_b37	1.96854740796829	0.859234432097913	0.882472343753477	0.290451436967326	1.05791589173333	0.331742438079767	1.06731475671347	0.334166137017687	0.912775542270708	0.297086998471928	1.977033170217	0.879543362396149	0.560154211066447	0.230164296772547	1.6775990177353	0.570168302735827	gt	1
ENSG00000061656.5	SPAG4	34203813	34208971	20_34830286_TTTGTTG_T	34830286	TTTGTTG	TRUE	20_34830292_GTTGTTG_G_b37;20_34830289_GTTGTTGTTG_G_b37;20_34830295_GTTG_G_b37;20_34830298_G_GTTGTTG_b37;20_34830298_G_GTTG_b37;20_34830286_TTTGTTGTTGTTG_T_b37	-1.25711582326846	0.071114104069279	-0.115515028630625	0.145812992705019	1.39155283664621	0.435373080325835	1.96822425101578	0.858520726352924	1.70923067524842	0.58972795022028	0.0809605294529092	0.165962587193175	1.36908659971607	0.427020470540997	0.286529484657649	0.190535707325493	gt	0.158597536468184
ENSG00000062096.10	ARSF	2959511	3030767	X_2423732_T_C	2423732	TRUE	C	X_2423732_T_C_b37	0.830703928195135	0.279545926004577	1.90264031077646	0.755021416015301	0.445675140218668	0.2124981084352	1.80137791380747	0.655835364660763	0.75126046338022	0.263793355560283	1.28735774404447	0.398568040039617	0.191252657747327	0.178658571038037	-4.64343603653742	0.00995218036483203	gt:endothelial_periportal	0.0803420631590798
ENSG00000062282.10	DGAT2	75470556	75512579	11_75851031_AT_A	75851031	AT	A	11_75851031_AT_A_b37	0.225916458045106	0.182877514921145	1.76816359210744	0.630165490379851	0.160965317132593	0.175064130465192	1.61254397700696	0.533639664270509	1.30762140408257	0.405356508550463	-4.00886311245409	0.0142341956069538	1.78263054185334	0.64105161065113	-6.01390923389312	0.00464194243240964	gt:endothelial_periportal	0.0616989518953362
ENSG00000062524.11	LTK	41795835	41806085	15_40971524_G_GT	40971524	G	GT	15_40971525_TT_T_b37;15_40971526_T_TT_b37;15_40971524_GTT_G_b37;15_40971526_T_TTT_b37	0.024392035711287	0.159853864225972	-0.152625955380472	0.142326280197425	-1.33111857011772	0.0679806265124996	1.23666657096027	0.382287343627927	0.827410342866926	0.278869773967322	1.62573191525092	0.540686938426941	1.45157318813034	0.45896121131875	1.97759037898635	0.881002544083387	gt	0.155539306658657
ENSG00000062716.6	VMP1	57784552	57919616	17_57492066_C_T	57492066	C	TRUE	17_57492066_C_T_b37	-0.327028550626551	0.127144375483819	0.535775358704882	0.226259130537449	-0.905346995759487	0.088286251585855	1.89295060084419	0.743528687805825	-3.75493764499225	0.016442379192882	-0.13529406353058	0.143942856502626	1.21296335493639	0.374997685720832	-1.6027222761914	0.0576850381456961	gt:hepatocyte4	0.0936881258838971
ENSG00000062725.5	APPBP2	58520519	58603580	17_58621048_C_T	58621048	C	TRUE	17_58621048_C_T_b37	0.906056896883968	0.295599193167011	0.736278359518053	0.260947808689899	1.1837793730665	0.366287488041586	1.94075835148868	0.807698585395627	1.69054678008769	0.57801590538395	1.50766954695439	0.482889580416891	1.30834575701039	0.405602280692201	1.68208245753806	0.572861821426903	gt	1
ENSG00000062822.8	POLD1	50887460	50921273	19_50244470_A_AG	50244470	A	AG	19_50244470_A_AG_b37	1.5049529054503	0.481684507861396	0.704613067335401	0.255057575846238	-0.343473082694288	0.125808781383771	1.74627581357993	0.614464885516397	1.15273486175505	0.357327169912301	1.32377669356293	0.410890256463729	-0.380256809214245	0.122877345496665	0.502018679383411	0.22098223014348	gt	0.20400044781722
ENSG00000063127.11	SLC6A16	49792894	49828482	19_49847112_T_G	49847112	TRUE	G	19_49847112_T_G_b37;19_49847112_TG_T_b37;19_49847113_G_GG_b37;19_49847113_G_GGG_b37;19_49847113_G_GGGG_b37	1.79150693985116	0.647951100488015	1.6153335480459	0.535116350366823	-0.299912342817834	0.129381300278549	1.25937776232422	0.389461626094807	0.419258171115018	0.208653871394048	1.58074414274216	0.517308590729528	1.86805864459751	0.716427606505589	1.49310361876104	0.476485484206421	gt	0.209170076911607
ENSG00000063176.11	SPHK2	49122547	49133974	19_49955715_C_CA	49955715	C	CA	19_49955717_AA_A_b37;19_49955718_A_AA_b37;19_49955718_A_AAA_b37;19_49955718_A_AAAA_b37;19_49955715_CAAA_C_b37;19_49955716_AAA_A_b37	-3.83527180150048	0.0157079827972734	1.98753724348035	0.91111145824598	0.134285339582618	0.171966692822021	1.95917170686619	0.839869722379835	1.77882392387528	0.638145264830329	-3.84794848813522	0.0155952212439368	1.79959366249261	0.654393061828274	0.908833323094598	0.296212855512007	gt:macrophage	0.0917944283398177
ENSG00000063177.8	RPL18	49118584	49122793	19_48468573_AAC_A	48468573	AAC	A	19_48468573_AAC_A_b37;19_48468575_C_CAC_b37;19_48468575_C_CACACAC_b37	1.90799942290414	0.761649077515793	0	1	-9.40156594301823	0.000733822231540636	1.99666010229038	0.953914431582174	-10.5260739936245	0.000401312156155104	1.99283550508335	0.932544942764373	-4.53642550281887	0.0105687497957424	0.44632568699592	0.212593831463664	gt:hepatocyte4	0.0310710583567802
ENSG00000063241.3	ISOC2	55964351	55973710	19_56146136_CTTT_C	56146136	CTTT	C	19_56146138_TTTTT_T_b37;19_56146141_TT_T_b37;19_56146136_CTTTTTT_C_b37;19_56146137_TTTTTT_T_b37;19_56146139_TTTT_T_b37;19_56146140_TTT_T_b37	1.70354883173718	0.586115820830014	1.87634872177313	0.72510763526055	1.98334911307239	0.897327330686045	-0.935480942119739	0.0866528521601705	-0.169324896374292	0.140788028263294	1.24924095352958	0.386236018536188	1.73808501196578	0.608807574386269	1.98916854162917	0.917110391620584	gt	0.172948828482851
ENSG00000063587.12	ZNF275	152599612	152625568	X_152625375_T_G	152625375	TRUE	G	X_152625375_T_G_b37	-1.52983505504341	0.0602737840745256	1.90059473001094	0.752544503872021	0.72417720500647	0.258677163030871	1.98936339448466	0.917856684053051	0.491856174621944	0.219422540759575	1.77805629241067	0.63756288499162	1.8733487246173	0.72192969665955	-0.999026039472824	0.0833145881031987	gt	0.148621968554737
ENSG00000063601.12	MTMR1	149861434	149933576	X_150033539_C_CA	150033539	C	CA	X_150033541_AA_A_b37;X_150033542_A_AA_b37;X_150033542_A_AAA_b37;X_150033540_AAA_A_b37;X_150033539_C_A_b37;X_150033539_CAAA_C_b37	-0.115988615295862	0.145767895720661	-0.110321760291299	0.146308551726862	1.67966495388521	0.571406364066046	-0.793612175521844	0.0946406755628357	1.92838235350308	0.788995887504623	0.489429927533251	0.21905211898008	1.14091781878574	0.353995664131914	-0.170071025908726	0.140719734548411	gt	0.179974251852399
ENSG00000063660.4	GPC1	241375087	241407493	2_241631577_G_C	241631577	G	C	2_241631577_G_C_b37	1.99545101702768	0.946226531465378	1.84368310074234	0.692570347570261	0.76063028511652	0.265592559713675	-0.0424350662135566	0.152964609306523	1.5164561701485	0.48682147719062	0.339724519025935	0.197566133078977	1.71640346184915	0.594353549462687	1.92414148551154	0.782990319643336	gt	0.226817405687297
ENSG00000063854.8	HAGH	1845620	1877195	16_1578329_CACGTGTGCACACACACGCATGCACGCACGT_C	1578329	CACGTGTGCACACACACGCATGCACGCACGT	C	16_1578329_CACGTGTGCACACACACGCATGCACGCACGT_C_b37;16_1578355_CACGT_T_b37;16_1578329_CACGTGTGCACACACACGCATGCACGCACGT_*_b37	0.314757619309376	0.194229317284475	1.99999227405709	0.997782236404244	0.585871919939052	0.23437231547734	1.88864146648746	0.738602734252591	0.760353952688547	0.265539280039823	1.29881783316591	0.402386753962369	0.615983103886094	0.23941810709581	0.785938043326496	0.270529151264017	gt	1
ENSG00000063978.11	RNF4	2463946	2627047	4_3370434_T_TG	3370434	TRUE	TG	4_3370454_G_TG_b37;4_3370454_G_GGGGGGTGCCTGTGTGTGTTG_b37;4_3370434_TGGGGGTGCCTGTGTGTGTTG_T_b37	1.85105362786737	0.699544282935894	1.77455734633099	0.634923817740162	0.406197376820785	0.206783685292463	-2.59555784555477	0.0320549096959685	1.67871331693567	0.570835419711403	-1.0676196253122	0.079866337413638	-1.96607718671089	0.0464258090984493	-4.52578324594253	0.0106321717910474	gt:endothelial_periportal	0.0821112448387041
ENSG00000064042.13	LIMCH1	41361623	41702061	4_41347562_C_T	41347562	C	TRUE	4_41347562_C_T_b37	-3.82487697677016	0.0158010735024605	1.94715030642828	0.818176771369569	1.70103654207026	0.584532970352502	-4.26347049721284	0.0123252526349989	1.07857622432738	0.337101412776116	1.38048499875867	0.431227571618318	1.69244650308895	0.579185351948714	-0.0513934759017616	0.152066952455094	gt:hepatocyte3	0.0855579649034101
ENSG00000064102.10	ASUN	27058113	27091259	12_26949117_C_T	26949117	C	TRUE	12_26949117_C_T_b37	0.898695074498391	0.293979905988538	1.98881507489381	0.915773721252125	1.16186799092617	0.359931564194922	1.765315330063	0.628071764296109	1.23916036902881	0.38306588996769	1.01012273437948	0.319772373695362	1.56090109979601	0.507557698779376	0.962297645131457	0.308356446086987	gt	1
ENSG00000064115.6	TM7SF3	27126127	27167367	12_27103449_G_A	27103449	G	A	12_27103449_G_A_b37	1.58802268628671	0.520967601399648	1.43686172081527	0.452998538615616	0.690149435139631	0.252421713184353	1.95794975050421	0.83752401724224	0.98704648759832	0.3141963071406	1.46643882074574	0.465113501755099	1.90960325518705	0.763673381419559	-1.17072365430852	0.0749692223650966	gt	0.162241735007464
ENSG00000064225.8	ST3GAL6	98451079	98540045	3_98563187_T_TTTATTATTATTA	98563187	TRUE	TTTATTATTATTA	3_98563187_T_TTTATTATTATTATTA_b37;3_98563187_T_TTTATTATTA_b37;3_98563187_T_TTTATTATTATTA_b37;3_98563187_T_TTTATTA_b37;3_98563187_T_TTTA_b37;3_98563187_T_TTTATTATTATTATTATTA_b37	1.74122694007684	0.610964334687813	1.90872005191795	0.762556229614463	1.690145710889	0.577769613120016	1.9731248928145	0.869781298253456	1.38454499224878	0.432741265073505	1.41990965238767	0.44627690973326	1.54663806559267	0.50074273404835	1.99242533894147	0.930645656005303	gt	1
ENSG00000064313.7	TAF2	120743014	120845103	8_119754904_A_G	119754904	A	G	8_119754904_A_G_b37	0.769640019018709	0.26733704176773	-1.03487709776704	0.0814927207515248	1.92537793519512	0.784722236020056	-0.49748601003779	0.114028191735144	1.99350629542261	0.935773168360112	1.39710624764842	0.437476053626971	-1.36128672552184	0.0667458973326418	1.9321596087168	0.794507515613415	gt	0.154469597856105
ENSG00000064393.11	HIPK2	139246315	139477577	7_139243428_CT_C	139243428	CT	C	7_139243429_TT_T_b37;7_139243430_T_TT_b37;7_139243428_CTT_C_b37;7_139243430_T_TTT_b37	-0.810668440031577	0.0936393512269076	-0.955290094069312	0.0855969440362222	0.500273545530547	0.220713456162475	1.78826185917859	0.64540846485077	1.40369813759617	0.439992522014432	1.96100723680945	0.843463000494295	1.75239511244928	0.61876662177182	-1.33385337437517	0.0678676957976948	gt	0.155477314468265
ENSG00000064419.9	TNPO3	128594947	128695198	7_129233060_CA_C	129233060	CA	C	7_129233062_AAAA_A_b37;7_129233063_AAA_A_b37;7_129233061_AAAAA_A_b37;7_129233064_AA_A_b37;7_129233060_CAAAAA_C_b37	1.61542207458712	0.535163334016395	1.06206407874907	0.332809235802431	1.56647906496602	0.510266317219847	1.76311001500289	0.626461410477804	0.0536565933278439	0.162981429004116	1.34208083213286	0.417295517803508	-0.159350033858118	0.141704619584951	1.76682632721577	0.629180518070635	gt	0.218570462794187
ENSG00000064601.12	CTSA	44518782	44527459	20_45475107_G_A	45475107	G	A	20_45475107_G_A_b37	1.80601054605768	0.659616765777138	1.70364031945888	0.586173625933934	1.6595905116464	0.559592952809608	1.99990017210945	0.992028156158057	1.94607903439538	0.816375778237308	1.40230712421527	0.439459654867761	1.57371901309403	0.51381947664866	1.51377678324536	0.48561689553732	gt	1
ENSG00000064655.14	EYA2	45523262	45817492	20_45659380_C_CA	45659380	C	CA	20_45659380_C_CA_b37	1.95016524453717	0.823351061325635	1.86324832606442	0.711531884052047	0.813155914291883	0.275967067115321	1.99979729692831	0.988640595767653	0.749746673880395	0.263504098886078	1.45087120688282	0.458673887417085	1.25640673674837	0.388512253508294	1.33946233337718	0.416370190909367	gt	1
ENSG00000064666.10	CNN2	1026297	1039068	19_1325590_A_G	1325590	A	G	19_1325590_A_G_b37	1.61269843840245	0.533721236788134	0.0481341522574894	0.162385929675522	1.74605197224395	0.614308767200425	1.92875806803369	0.789537037906613	1.84369467827747	0.692581151673435	-1.77593225971509	0.0519949188134148	1.98465129481673	0.901402456803943	0.558978440375085	0.229974101425087	gt	0.139987377979927
ENSG00000064726.5	BTBD1	83685173	83736106	15_83551502_G_A	83551502	G	A	15_83551502_G_A_b37	1.10893665511622	0.345189314151835	1.10893665511622	0.345189314151835	1.20165761912796	0.371589432926087	1.55805233078866	0.506183893369054	-0.974836110893591	0.0845686920056566	0.949530370959337	0.305398951877714	1.95272337568804	0.827871785425522	-0.474674661599579	0.115693380030969	gt	0.171059609632701
ENSG00000064763.6	FAR2	29302035	29493913	12_29976733_C_CA	29976733	C	CA	12_29976734_AA_A_b37;12_29976733_C_A_b37;12_29976735_A_AA_b37;12_29976735_A_AAA_b37;12_29976733_CAA_C_b37;12_29976735_A_AAAA_b37	1.97664891177391	0.878547615736163	1.08634189088241	0.339145674202444	1.36413805402287	0.42521323087355	0.356641943267846	0.199865351354893	-0.739685720814748	0.0978840160520002	1.98896514297655	0.916338571745097	-0.388046129478312	0.122266359241092	1.99600313339653	0.949590700477391	gt	0.183354616484669
ENSG00000064932.11	SBNO2	1107635	1174282	19_516730_T_C	516730	TRUE	C	19_516730_T_C_b37	1.97390296038054	0.871663556174715	1.05423570282562	0.330799807600932	1.96476088513015	0.851095490438223	-0.591510865486157	0.107437806586472	1.99979828026761	0.988668180390834	1.12457403817643	0.349457539670025	0.925857681920149	0.300011665228951	1.68062690556758	0.571984635990861	gt	0.191689087943641
ENSG00000064995.12	TAF11	34845554	34855866	6_34390954_CT_C	34390954	CT	C	6_34390955_TT_T_b37;6_34390956_T_TT_b37;6_34390954_CTT_C_b37	1.99872066209889	0.971467481931071	-3.04469239669089	0.0247014927493353	-1.8843129546118	0.0487392002444071	1.98963937183692	0.918925608883654	0.534793195835675	0.22610347737668	1.02199986889087	0.322693040799908	1.98045680305836	0.888820395732498	-5.35785919101085	0.00667702445240362	gt:endothelial_periportal	0.0714445558092779
ENSG00000064999.12	ANKS1A	34857041	35059179	6_34649800_TATA_T	34649800	TATA	TRUE	6_34649815_TTAC_C_b37;6_34649800_TATATTTTTATTTTTTTAC_T_b37	1.03867894617201	0.326854263523314	0.995352223548082	0.316188489475101	1.31602069985502	0.408219825061718	1.33443707311744	0.414602863211991	1.54630023316497	0.500583210419625	0.905117097062316	0.295391842202847	1.39326592861323	0.436020146584002	1.28955144855485	0.39929494390108	gt	1
ENSG00000065000.11	AP3D1	2100987	2164464	19_1982681_G_A	1982681	G	A	19_1982681_G_A_b37	1.37063431458625	0.427588080122915	1.13596470684416	0.352611901883562	0.704564151426609	0.255048604423377	1.66978610567253	0.565533166485096	1.25388684965475	0.387709627470491	-0.936342652452936	0.0866066273937845	1.98321367797763	0.896912938295541	1.37433126793093	0.428948516746969	gt	0.17292320795183
ENSG00000065054.9	SLC9A3R2	2075356	2089027	16_1974427_G_A	1974427	G	A	16_1974427_G_A_b37	1.33625056963922	0.415239365801636	-7.27648159079354	0.00232114858955173	1.92400089146554	0.782794351259477	1.99640000535521	0.952155670234777	1.35147532930364	0.420640642583733	-0.556862059085006	0.109816360309133	-10.6994166760177	0.0003657696575476	1.97172795926025	0.866470846595414	gt:nkt_cell	0.0310710583567802
ENSG00000065057.3	NTHL1	2089815	2097867	16_1129441_G_A	1129441	G	A	16_1129441_G_A_b37	1.78858116788808	0.645657603685303	0	1	-0.906834930089758	0.0882048206147707	1.05947542976566	0.332142972125381	0.843838532839186	0.28226304320712	-1.48829578429741	0.0618041788838644	-0.781784847073993	0.0953418629774718	-2.90750010432492	0.0267403156548206	gt	0.110191540451787
ENSG00000065060.12	UHRF1BP1	34759856	34850915	6_34757256_G_T	34757256	G	TRUE	6_34757256_G_T_b37	1.63406846184762	0.545230323666534	0.822848562632203	0.277936670124786	1.99378543852862	0.937165861213816	1.64994245744373	0.554080558434124	1.99957355593699	0.983524438236329	1.50080595299943	0.479854465136049	1.96405408006507	0.849627216702133	1.7126916549567	0.591950591671287	gt	1
ENSG00000065135.7	GNAI3	110091232	110136975	1_110907121_CTT_C	110907121	CTT	C	1_110907124_TT_T_b37;1_110907123_TTT_T_b37;1_110907122_TTTT_T_b37;1_110907125_T_TT_b37;1_110907125_T_TTT_b37;1_110907121_CTTTT_C_b37	1.99867204688132	0.970930649984463	1.86614838855593	0.714471511845576	1.25191020435904	0.387081687469834	0.708776268866814	0.255822555038273	1.99552515807483	0.946665883230921	-1.202735768313	0.0735151997660912	1.96226564216175	0.845977523495959	-3.99498288539934	0.01434662028215	gt:endothelial_periportal	0.089684001604079
ENSG00000065243.14	PKN2	89149904	89301938	1_88447325_C_G	88447325	C	G	1_88447325_C_G_b37;1_88447325_C_T_b37	1.67572924183258	0.569052309002076	-0.919795055352211	0.0874989765285775	-1.48823216168086	0.0618065543564519	-0.185587614963652	0.139307887812518	0.973261818925153	0.31092600826499	-0.410774236358179	0.120502754403558	-1.44423032869202	0.0634729783741531	-1.82480073305061	0.0504993523043138	gt	0.138227640830844
ENSG00000065268.6	WDR18	983173	994569	19_997255_AGGGTTTGGGAATGAGGAGCG_A	997255	AGGGTTTGGGAATGAGGAGCG	A	19_997255_AGGGTTTGGGAATGAGGAGCG_A_b37;19_997275_G_GGGGTTTGGGAATGAGGAGCG_b37	0.70098013717211	0.254392334558026	1.12120173210315	0.348531035476585	1.50579038309348	0.482055476037956	1.80116558392854	0.655663321228177	0.663103116621812	0.247581951276541	0.643436381220511	0.244133925394813	0.5831957017582	0.233930116858624	0.96935748834818	0.310007807936731	gt	1
ENSG00000065320.4	NTN1	8924858	9147317	17_9001204_G_A	9001204	G	A	17_9001204_G_A_b37	1.22199856182056	0.377753068765479	1.98032795461	0.88845688297417	1.89124264580795	0.74156332958824	0.150739064705988	0.173869376430229	1.99573190369506	0.94791072420813	1.19735123721682	0.37030261108676	1.78725606889327	0.644625187405466	1.97998089476539	0.887483738364411	gt	1
ENSG00000065325.8	GLP2R	9725522	9795419	17_10627896_CAAA_C	10627896	CAAA	C	17_10627898_AA_A_b37;17_10627897_AAA_A_b37;17_10627899_A_AA_b37;17_10627896_CAAA_C_b37	1.98646051289359	0.907367788726337	1.46901062004565	0.46619120041297	1.93319565617367	0.796047777331688	1.96358000605818	0.848650767758569	1.85708532362634	0.705400452203677	1.47969528847835	0.470711729677393	1.44530415369258	0.456405296525529	1.9984513243009	0.96860877830721	gt	1
ENSG00000065361.10	ERBB3	56473640	56497289	12_55506980_GT_G	55506980	GT	G	12_55506981_TTT_T_b37;12_55506983_T_TT_b37;12_55506980_GTTT_G_b37;12_55506982_TT_T_b37;12_55506980_G_T_b37	1.32923818931067	0.41278613121208	1.94861278754132	0.820666765157896	0.411851461122183	0.207590855508314	1.99032343604767	0.921638870783052	0.250816847039971	0.185979454371828	0.911574773147095	0.296820391216855	1.92176007284638	0.779696929122299	0.259829497094245	0.187117224347652	gt	1
ENSG00000065427.10	KARS	75661621	75682541	16_74986365_G_A	74986365	G	A	16_74986365_G_A_b37	-2.47700105010261	0.0343539518866954	1.96683223292359	0.855488396888001	1.48131626942967	0.471403705737665	0.574398001791678	0.232483537869897	1.99990368594479	0.992169708598198	-0.0228874551564218	0.15494426266011	1.90973532072923	0.763840940062206	1.93586914759169	0.800082216807415	gt	0.12024936971684
ENSG00000065457.6	ADAT1	75630878	75657198	16_75530411_A_G	75530411	A	G	16_75530411_A_G_b37	-1.60411836485605	0.0576366217071355	-6.14553467439208	0.00431673254392445	-0.751783456559622	0.0971460139482368	1.70793379540959	0.588899490193813	0.274472085100399	0.188983033230492	1.97800926290529	0.882111743702673	-1.47469379963945	0.0623142538484192	1.96033464143397	0.842136305675299	gt:gdt	0.059865086049866
ENSG00000065485.13	PDIA5	122785908	122944074	3_122108228_GGATAGATAGATA_G	122108228	GGATAGATAGATA	G	3_122108240_AGATA_A_b37;3_122108244_A_AGATA_b37;3_122108236_AGATAGATA_A_b37;3_122108232_AGATAGATAGATA_A_b37;3_122108244_A_AGATAGATA_b37;3_122108228_GGATAGATAGATAGATA_G_b37	1.6825381628006	0.573136995267013	0.496161284948187	0.220081656344911	1.93182029515106	0.794005800819222	1.39948704385637	0.438382376982721	1.88680100519855	0.736531110640961	0.148148798277418	0.173568242062059	1.30494343081926	0.404449760937995	-0.505151931005457	0.113474540902192	gt	0.197152535988732
ENSG00000065491.8	TBC1D22B	37225547	37300746	6_37294559_G_A	37294559	G	A	6_37294559_G_A_b37	-0.177298400147833	0.14006013052006	1.60456831372369	0.529458005640748	1.57602990340945	0.514962661601794	-0.467474127738683	0.116224564544915	1.87850300197977	0.727416512023357	1.9928963371998	0.932831245755632	1.99074577605018	0.92336262264735	0.747670237307375	0.263107971323105	gt	0.19953703041378
ENSG00000065518.7	NDUFB4	120315155	120321347	3_120111866_C_G	120111866	C	G	3_120111866_C_G_b37	-6.4784837960018	0.0035937149799335	1.75639450943964	0.621614081453483	1.66519980046354	0.56284613439312	1.01295986806252	0.32046686968853	1.49870517710656	0.47893174011305	1.98227749897359	0.894093824760235	1.96856962118034	0.859283629534599	1.34787390592624	0.419353569567006	gt:endothelial_venous	0.0574856347077519
ENSG00000065534.14	MYLK	123328895	123603178	3_124580328_C_CATATATATATAT	124580328	C	CATATATATATAT	3_124580330_TAT_T_b37;3_124580332_T_TAT_b37;3_124580332_T_TATATATAT_b37;3_124580332_T_TATATATATAT_b37;3_124580328_CATAT_C_b37;3_124580332_T_TATATATATATAT_b37	1.46022506923111	0.462526017397286	0.0767511331160335	0.165498949240712	1.98744967967343	0.910801037277039	1.72140429930079	0.597623124779284	1.33422594667849	0.4145288557323	0.617607173449414	0.239693982109947	1.80650189806039	0.660020986046505	1.76528040305897	0.628046187392829	gt	1
ENSG00000065600.8	TMEM206	212537272	212588243	1_213265301_CT_C	213265301	CT	C	1_213265302_T_TT_b37;1_213265302_T_TTT_b37;1_213265301_CT_C_b37	1.98983284858139	0.919683590944528	0.633906827825513	0.24248426656384	1.50508717116804	0.481743950470444	1.82630470900716	0.676848351913	0.662946583203848	0.247554273257618	1.5087813869946	0.483384212147872	1.0182527208508	0.321767811482995	1.84324339920869	0.692160362081302	gt	1
ENSG00000065615.9	CYB5R4	84569361	84677143	6_85201783_CGTGT_C	85201783	CGTGT	C	6_85201789_TGTGT_T_b37;6_85201791_TGT_T_b37;6_85201787_TGTGTGT_T_b37;6_85201783_CGTGTGTGTGT_C_b37;6_85201785_TGTGTGTGT_T_b37;6_85201793_T_TGT_b37	-1.98115372071493	0.0460120374131699	1.96772988184233	0.857436099121183	1.88457669530175	0.734052294784489	1.70200960017837	0.585145010897968	1.07496800718167	0.336157194763378	0.956510051276723	0.307011189013773	1.87833484081682	0.727235460657945	-0.647047755710332	0.103742400657699	gt	0.133714347524905
ENSG00000065621.10	GSTO2	106028630	106064703	10_106027186_A_T	106027186	A	TRUE	10_106027186_A_T_b37	1.81701201552704	0.6688178897943	0.99328341809138	0.315690731363137	1.60612077065548	0.530267329795657	1.61012525923678	0.532365250651039	1.92374815784916	0.782442565877124	1.53307443224969	0.494404961631837	1.40492512520319	0.440463378637438	1.52787205680988	0.492009840653582	gt	1
ENSG00000065665.16	SEC61A2	12171635	12211960	10_12242119_A_ATTT	12242119	A	ATTT	10_12242126_T_TTT_b37;10_12242126_T_TT_b37;10_12242126_T_TTTT_b37;10_12242126_T_TTTTTTTTT_b37;10_12242119_ATTTTTTT_A_b37;10_12242119_A_T_b37	1.95851837524998	0.838611088305613	-3.27188434958538	0.0216725402905285	1.6312247104824	0.543672598210714	1.98868649071898	0.915292776171181	1.96624534075568	0.854229657569446	0.292442198109086	0.19130254004717	1.92456429600531	0.783580838187187	0.961155125832931	0.308090275854092	gt	0.102652541654116
ENSG00000065802.7	ASB1	239335382	239360891	2_239293180_ATT_A	239293180	ATT	A	2_239293181_TTT_T_b37;2_239293182_TT_T_b37;2_239293180_ATTT_A_b37;2_239293183_T_TT_b37	1.34465240585121	0.418207238404476	-1.05382736299703	0.0805471186261607	1.29818891558938	0.402175812007771	-0.09556030308147	0.147727545531764	1.85914187066254	0.707429401633508	1.70042329692586	0.584147911660219	1.16626882643692	0.361195835461449	1.30488360527386	0.404429538142056	gt	0.167359744029897
ENSG00000065883.10	CDK13	39989635	40136733	7_40085185_AT_A	40085185	AT	A	7_40085185_AT_A_b37;7_40085186_T_TT_b37	1.7776849041332	0.637281565067663	1.99773240385957	0.962019663624513	-3.92154619285429	0.0149568273396006	-0.19824921583205	0.138167587362192	-1.15819116354186	0.0755468474013277	-3.03488798619873	0.0248416932121071	0.625555564179592	0.241049733492068	1.31105446381827	0.406523274658482	gt:hepatocyte0	0.0907855409411617
ENSG00000065911.7	MTHFD2	74425688	74444692	2_73960373_G_GTTT	73960373	G	GTTT	2_73960373_G_GTTT_b37;2_73960373_G_GT_b37;2_73960373_G_GTTTT_b37;2_73960373_G_GTTTTT_b37;2_73960373_G_GTTTTTT_b37;2_73960373_G_GTT_b37	-6.95200029559328	0.00277165928273103	-2.09850509528417	0.0429211476353963	-4.78567489576193	0.00918922808608652	1.35068373385246	0.420357238331818	-2.35863799209824	0.0368217336467781	-6.17928342543485	0.0042371494835465	1.17518029364749	0.36377475502543	-1.31959260197993	0.0684587914962172	gt:endothelial_venous	0.0556354566476404
ENSG00000065923.5	SLC9A7	46464752	46618490	X_46239934_A_AAAAT	46239934	A	AAAAT	X_46239934_A_AAAAT_b37;X_46239934_A_T_b37	0.98569761725804	0.313874322971601	1.54557756526128	0.500242258126724	-2.66881693359699	0.0307150788894748	1.0969083154414	0.341954067394075	-2.3935277060055	0.036075595445442	1.85411360954299	0.702497881192386	1.64372833170205	0.550584182170533	1.74307159195149	0.612238276380976	gt	0.115234949355822
ENSG00000065978.13	YBX1	43148097	43168020	1_43279918_AT_A	43279918	AT	A	1_43279918_AT_A_b37	-0.432413169757638	0.118849811558644	0.462086148487003	0.214928591463539	-1.12604824401598	0.0770503025218139	0.770651128527902	0.267533704438276	1.9320704233395	0.79437551503099	-2.85089215351144	0.0276318368034456	1.63491852128658	0.545697567057668	-2.24540992266577	0.0393565674289568	gt	0.111621676577913
ENSG00000066027.7	PPP2R5A	212458878	212535200	1_212545661_A_C	212545661	A	C	1_212545661_A_C_b37	0	1	0	1	1.8733932681867	0.721976570587642	1.97248120459238	0.868245169861435	1.16628679643401	0.361201010420524	-1.62897772325044	0.0567816841115534	0.715726912121397	0.257106036182111	-2.15829977188298	0.0414309727694827	gt	0.128393121155611
ENSG00000066135.8	KDM4A	44115828	44171186	1_43651349_C_CA	43651349	C	CA	1_43651350_A_AA_b37;1_43651349_C_A_b37;1_43651350_A_AAAAAAA_b37;1_43651349_CA_C_b37;1_43651350_A_AAAAAA_b37;1_43651350_A_AAAAAAAA_b37	1.687963365006	0.576433105567123	1.40449676641572	0.440298907978342	1.9944835863908	0.940793508300245	1.98387671769393	0.898958216756547	1.99915024384802	0.976744498132438	1.3192568366253	0.409330935926724	1.99780677792029	0.962647245051266	1.71325413795768	0.592313444851258	gt	1
ENSG00000066136.15	NFYC	41157319	41237275	1_40248129_T_C	40248129	TRUE	C	1_40248129_T_C_b37	1.87071028376067	0.719169625011635	-1.34400225744201	0.0674503589734513	1.66135945913788	0.56061498050589	1.01672264893864	0.321391018215794	1.97052466471905	0.863686103884636	0.557033012847285	0.229659820268681	1.96141888696837	0.844280852450951	-2.83372808103684	0.0279082201541278	gt	0.1119625436175
ENSG00000066185.8	ZMYND12	42895999	42921938	1_43054894_CAA_C	43054894	CAA	C	1_43054894_CAA_C_b37;1_43054895_AA_A_b37;1_43054896_A_AA_b37	1.81380379606929	0.666101522000902	1.70377295372356	0.586257449388425	1.39098904096824	0.435160444728333	1.84431847238864	0.693163958848235	1.3814031779728	0.431569194025009	1.8355477060029	0.685090043417523	1.95006043022624	0.823168460200275	1.42463234916903	0.448133803864978	gt	1
ENSG00000066230.6	SLC9A3	473424	524447	5_466075_G_C	466075	G	C	5_466075_G_C_b37	1.24383059479806	0.38452996240834	1.78719989012859	0.644581503431853	1.34430163324259	0.418082701869712	1.66979899135094	0.565540750868561	1.88896455933076	0.738968366842434	1.21564065033044	0.375811202760156	1.19295442486049	0.368995171427073	1.00154671832871	0.317685058079411	gt	1
ENSG00000066322.8	ELOVL1	43829067	43833696	1_43774128_A_AGGGATTGGGGACTCAGGTTTGGGTACCAGGACAGTGGAGTGG	43774128	A	AGGGATTGGGGACTCAGGTTTGGGTACCAGGACAGTGGAGTGG	1_43774128_A_AGGGATTGGGGACTCAGGTTTGGGTACCAGGACAGTGGAGTGG_b37	0.383714745025713	0.20361053467532	-2.79412395760636	0.0285569755369758	0.0921260767188414	0.167199618053816	1.78305079112499	0.641374365142172	0.928080438400627	0.300512264534529	1.32987128333406	0.413006734152088	1.93257674671435	0.795126142441105	1.79820117102577	0.653272784210295	gt	0.112959944204026
ENSG00000066336.7	SPI1	47376410	47400127	11_48381482_T_*	48381482	TRUE	*	11_48381482_T_*_b37	1.00116826513084	0.317593359045651	0.11808487090201	0.170116640393848	-1.21233464527671	0.0730851307526295	1.6909036937069	0.578235257993524	-0.765285851726503	0.0963294781746848	1.13320589447983	0.351844367334586	1.99702238529756	0.956483012090179	-0.436081315882291	0.118572106098032	gt	0.160342365971467
ENSG00000066379.10	ZNRD1	30026675	30032686	6_30670057_A_G	30670057	A	G	6_30670057_A_G_b37;6_30670057_A_AAG_b37	-0.735267744083558	0.0981550495313282	-2.5548063551891	0.0328264756817533	-0.404493451571113	0.120987281568925	-0.6487012242182	0.10363453612089	-2.56385921275415	0.0326534147015138	0.940990540006851	0.30344121289612	0.0769959581577382	0.165525874530067	1.90329010475665	0.755814194438866	gt	0.118009162435123
ENSG00000066455.8	GOLGA5	93260575	93306308	14_92459820_CA_C	92459820	CA	C	14_92459820_CA_C_b37;14_92459821_A_AAA_b37;14_92459821_A_AAAAA_b37;14_92459821_A_AA_b37;14_92459821_A_AAAA_b37	1.37880829678483	0.430604786095109	1.7906852858946	0.647305055003012	1.99080667441007	0.923614424543077	1.98928483843059	0.917554987523976	1.57619440139888	0.515044206933405	1.79105799277949	0.647597914571349	1.78148534259304	0.640174012863656	1.77091079178427	0.632199990706755	gt	1
ENSG00000066468.16	FGFR2	123237847	123357972	10_123564237_C_CT	123564237	C	CT	10_123564239_TT_T_b37;10_123564240_T_TT_b37;10_123564238_TTT_T_b37;10_123564237_CTTT_C_b37;10_123564240_T_TTTT_b37	0.412235938525441	0.207645878130781	-0.720634612030722	0.0990586242235906	-1.05988323951948	0.0802474355143909	-3.40846696005985	0.020039307211536	1.5507728552605	0.502702199650771	-4.87266578839478	0.0087523997080064	1.77488626495807	0.635170831105046	-4.29096937777723	0.0121354661908597	gt:macrophage	0.0765912201468271
ENSG00000066557.5	LRRC40	70610487	70671303	1_69989127_C_T	69989127	C	TRUE	1_69989127_C_T_b37;1_69989127_C_G_b37	1.36378608029304	0.425085126212503	-0.560074881005789	0.109593392369465	1.91970562494259	0.776898878619348	-4.62171302119577	0.0100742891105038	1.34066236283815	0.416793879677615	1.70529977792006	0.587224142031412	1.4640908688628	0.46413307759183	1.77356382893271	0.634179038210404	gt:hepatocyte3	0.0805440905705933
ENSG00000066583.7	ISOC1	128430443	128449721	5_128787430_TA_T	128787430	TA	TRUE	5_128787432_A_AA_b37;5_128787432_A_AAA_b37;5_128787430_TAA_T_b37;5_128787432_A_AAAA_b37;5_128787431_AA_A_b37;5_128787432_A_AAAAA_b37	1.81948478733761	0.670930848324073	1.86225462437864	0.710532781904759	1.91590498206426	0.771822809129039	1.62545466399911	0.540537035402555	1.94354292240894	0.812185935233631	1.99147653292323	0.926441713027546	1.89357717553918	0.744254042253933	1.99918774652872	0.977263319459207	gt	1
ENSG00000066629.12	EML1	100204029	100408397	14_99269773_G_A	99269773	G	A	14_99269773_G_A_b37	1.99717043023321	0.957577574829523	1.99555360669751	0.946835436339484	0.127264604678146	0.171162119843969	-2.19424533010408	0.0405614029273767	1.84677900544273	0.695476069962727	0.512004782044471	0.222527773788683	0.373149094569669	0.202139166424442	-0.746647541874381	0.0974585781007096	gt	0.127602286736295
ENSG00000066697.10	MSANTD3	103189437	103213511	9_103120044_G_A	103120044	G	A	9_103120044_G_A_b37	0.752726786226162	0.264073918412526	1.69048296082121	0.577976700683536	1.69429190226941	0.580325888161358	1.50380803090616	0.481178133805185	1.66868270289802	0.564884443440628	-2.29420258774434	0.0382425256942711	1.38959874683155	0.434636771232335	0.0499459635016706	0.16258102789834	gt	0.124422693091623
ENSG00000066813.10	ACSM2B	20547547	20587749	16_19598956_C_CA	19598956	C	CA	16_19598957_AA_A_b37;16_19598958_A_AA_b37;16_19598956_C_A_b37;16_19598956_CAA_C_b37	1.81622874867702	0.668152119853503	1.44430851031473	0.456001434597477	1.79635504286659	0.651794689103461	1.00178767679944	0.317743460302848	1.90023549843852	0.752112424576642	1.96013419195657	0.841743184277833	-1.49491079025768	0.061557724698129	1.57665162108265	0.515270979362576	gt	0.149909778476396
ENSG00000066933.11	MYO9A	72114631	72410918	15_73196735_T_TA	73196735	TRUE	TA	15_73196735_T_TA_b37	1.98398712867356	0.899302925173982	1.89977599923935	0.751560989815743	1.67627764424947	0.569379185968328	1.89746075884375	0.748803465292452	1.99634552200371	0.951795422399134	1.52342851391666	0.489979410540041	1.14461979406974	0.355034745766483	-0.518216473734071	0.11253780272186	gt	0.196345182355738
ENSG00000067057.12	PFKP	3108524	3179904	10_2891249_G_C	2891249	G	C	10_2891249_G_C_b37	-6.15019147350341	0.00430566146750173	1.33719363515246	0.415570935813412	-0.676876558839467	0.101815248655364	1.93040489906986	0.791927227055915	-0.55829395554656	0.109716926002366	0.665979830005938	0.24809128270947	-5.966748229242	0.00476444522954771	-1.44516674479507	0.0634370202892873	gt:endothelial_venous	0.059865086049866
ENSG00000067113.12	PPAP2A	54720681	54830878	5_54422470_T_G	54422470	TRUE	G	5_54422470_T_G_b37	1.92814415943462	0.788653598537984	1.61550860287565	0.535209264370486	1.25440543773874	0.387874612915866	1.44525900094692	0.456386969062152	-1.03433920577908	0.0815197352585204	1.52042234669153	0.488613684611155	-0.0508754959889188	0.152118692609998	1.92557162365091	0.784994932365546	gt	0.168241910123408
ENSG00000067167.3	TRAM1	71485676	71520622	8_72100053_ACT_A	72100053	ACT	A	8_72100053_ACT_A_b37	1.98848343429785	0.914538876236331	1.6628884256678	0.561501239861381	1.0443958649027	0.328296903396034	0.962322567446677	0.308362255512125	1.01129207422292	0.320058373880556	1.4116846593422	0.443071306407564	0.851708116139889	0.283907003773458	1.34808246854254	0.419427945210129	gt	1
ENSG00000067177.10	PHKA1	71798663	71934167	X_72229959_G_A	72229959	G	A	X_72229959_G_A_b37	1.65094056602294	0.554646045150848	-2.16333063169958	0.0413081005462861	1.57890841486932	0.516392866496827	-0.206319271024768	0.137446262864215	1.77777766740826	0.637351804652379	-0.34229833211549	0.125903673259134	1.95960654501545	0.840713250559864	0.386916610430148	0.204058913645179	gt	0.128246656271981
ENSG00000067182.3	TNFRSF1A	6437922	6451280	12_6544462_G_A	6544462	G	A	12_6544462_G_A_b37;12_6544462_G_C_b37	1.72692829478933	0.601278649885025	1.86593477663087	0.714253759975882	1.91954496307289	0.776681703486663	1.86796854819835	0.716334989139558	1.30688329682692	0.405106293289673	0.291959780315267	0.191239839523896	0.0591814447986962	0.163579684221543	1.97856622352441	0.88360342613911	gt	1
ENSG00000067208.10	EVI5	92974252	93257961	1_93107688_A_C	93107688	A	C	1_93107688_A_C_b37	-4.99340370614465	0.00818106346083559	0.424197833021253	0.209366395133295	-0.804950655166749	0.0939737358258057	1.98966385287508	0.919021120568262	0.614664322625288	0.239194374066933	1.34258571591016	0.41747428508874	0.816390404059689	0.276622376818031	1.9975369528982	0.960417960485986	gt:endothelial_venous	0.0745063036988866
ENSG00000067225.13	PKM	72491369	72524164	15_72868846_C_CAA	72868846	C	CAA	15_72868848_AA_A_b37;15_72868846_CAAA_C_b37;15_72868847_AAA_A_b37;15_72868849_A_AA_b37;15_72868849_A_AAA_b37	1.75976112072482	0.624033636801241	1.75976112072482	0.624033636801241	1.90177142573083	0.753965859697162	1.87231667729327	0.720846246592781	1.85970856759423	0.707991460801659	1.91109064604342	0.765568291895855	1.70279592563026	0.585640547397859	1.70750130881976	0.588623741761002	gt	1
ENSG00000067248.5	DHX29	54552072	54603550	5_55477248_A_C	55477248	A	C	5_55477248_A_C_b37	1.48681221452614	0.473762134795529	1.31435147794116	0.407648435193682	1.99982676156174	0.989498540732791	1.66952171698057	0.565377593341749	1.99293521285881	0.933014858891795	0.59426113560113	0.235765055966553	1.67438818789026	0.568254508965354	1.79724725920425	0.652508027903443	gt	1
ENSG00000067369.9	TP53BP1	43699406	43802926	15_43170348_CT_C	43170348	CT	C	15_43170349_TT_T_b37;15_43170350_T_TT_b37;15_43170348_CTT_C_b37	1.13008285428731	0.350978247226843	0.514182090524343	0.222866470213253	-1.78422014998148	0.0517380146145576	1.98203876674796	0.893387134494875	-0.514422120475672	0.11280898000699	1.98356054520536	0.897977692346905	1.79895607847232	0.653879538869116	-0.00781418927942923	0.156490645542226	gt	0.139517163416098
ENSG00000067445.16	TRO	54946894	54957864	X_53993685_G_T	53993685	G	TRUE	X_53993685_G_C_b37;X_53993685_G_T_b37	-1.07064229330859	0.0797179696450526	1.91705172649608	0.773341059501081	1.64927134446816	0.553700945415249	0.155954655370749	0.174477547323209	0.543814976761496	0.227538100208291	1.34504495050493	0.418346670908768	1.81980535144953	0.671206016008433	0.564912212596766	0.23093590025687	gt	0.166404176027419
ENSG00000067533.5	RRP15	218458628	218511325	1_218458551_T_C	218458551	TRUE	C	1_218458551_T_C_b37	1.99827689625488	0.966889093828507	0.854696774825982	0.284534511799581	1.96688769360503	0.85560793944629	1.96308107712622	0.847630212769962	1.80382495737621	0.65782611870325	1.81663126016559	0.668494040915409	1.20466352742329	0.372491355463271	1.84147920835801	0.690522055036626	gt	1
ENSG00000067560.6	RHOA	49396577	49450431	3_49085910_TA_T	49085910	TA	TRUE	3_49085911_AA_A_b37;3_49085910_TAA_T_b37	-6.46686935813909	0.00361673365826207	1.97710475457041	0.879729801515041	0.890850661646823	0.292266938252897	1.2941937939753	0.400839575354056	0.56611230012453	0.231131010260265	1.93093200360642	0.792698640203906	0.323682434152317	0.195414480834662	-1.29746752738578	0.0693867814008757	gt:endothelial_venous	0.0574856347077519
ENSG00000067596.6	DHX8	41561232	41621831	17_40883754_CA_C	40883754	CA	C	17_40883754_CA_C_b37;17_40883755_A_AA_b37;17_40883754_C_A_b37	1.99186731250916	0.928143053355714	1.99952445525525	0.982601919546079	1.41929654893835	0.446036722609871	1.99583600890765	0.94854902118262	1.44362351803437	0.455723908480795	1.55403665305386	0.504258156290539	1.97732210052231	0.880297706044067	1.99999829993664	0.998959666717366	gt	1
ENSG00000067601.6	PMS2P4	66752527	66767894	7_66288358_GA_G	66288358	GA	G	7_66288358_G_A_b37;7_66288361_A_AA_b37;7_66288360_AA_A_b37;7_66288358_GAAA_*_b37	-0.112641108423816	0.146086997485192	1.92083286633476	0.778429273859769	1.94639037438935	0.816897236370759	1.02069181303301	0.322369663351344	1.91475900676869	0.770316747079471	1.1384878951626	0.353315885522172	1.99943372489986	0.981014903566618	-0.851994409603492	0.0912606602194218	gt	0.176872926881176
ENSG00000067606.11	PRKCZ	1981908	2116834	1_1979724_C_A	1979724	C	A	1_1979724_C_A_b37	-0.768358173294985	0.0961447307264633	1.84449678281993	0.693330801172124	-0.593344860881984	0.10731349361646	1.7954017256655	0.651034574824196	-1.90897898308913	0.0480287680934984	1.99480923693613	0.942564543879166	1.06984582580901	0.334822866217877	1.9408721526429	0.807879761150304	gt	0.135657428142684
ENSG00000067704.8	IARS2	220267443	220321380	1_221281521_C_T	221281521	C	TRUE	1_221281521_C_T_b37	1.96130452997977	0.844053199259826	1.61596379923492	0.53545100648179	1.38237935988184	0.431932847572171	1.93286026709586	0.79554777758393	-0.303602590552373	0.129074316325246	-0.0406267826466546	0.153146531570622	1.65962107733577	0.559610582209105	1.54515027042527	0.500040847303101	gt	0.20883772929126
ENSG00000067900.6	ROCK1	18526866	18691812	18_18511823_C_T	18511823	C	TRUE	18_18511823_C_T_b37	0.866363429443993	0.287000979050686	1.62716417788323	0.541462545397787	1.98578585827687	0.905098625456659	1.97894316183687	0.88462422414378	1.73747582619069	0.608391292906918	1.00442769715863	0.318384258074668	1.83080984784391	0.680832550161551	-0.48634197463582	0.114838359688781	gt	0.198355394866382
ENSG00000067955.9	CBFB	67063018	67134961	16_67734013_A_G	67734013	A	G	16_67734013_A_G_b37	1.8964485987006	0.747608733128827	1.95585616980316	0.833586244734499	-0.199085289512482	0.138092660017145	1.13061792507824	0.351126433219003	1.02844610747758	0.324292948138721	-2.11379972296322	0.0425346974339793	1.89825498725969	0.749745515472118	0.76428793820935	0.266299047222383	gt	0.129953652292287
ENSG00000067992.8	PDK3	24483337	24557954	X_24413421_C_CT	24413421	C	CT	X_24413421_C_CTT_b37;X_24413421_C_CT_b37;X_24413421_C_CTTT_b37;X_24413421_C_CTTTT_b37;X_24413421_C_CTTTTT_b37;X_24413421_C_CTTTTTTT_b37	1.98705108245201	0.90940164147883	0.486441048410938	0.218596824099654	1.96902003166241	0.86028508588165	-1.79950660986964	0.0512676877234193	1.95637415180994	0.83455127283477	1.6576307398675	0.558464822230951	1.99845523591995	0.968648426646736	-3.07565624332352	0.0242640855752044	gt	0.105917902082102
ENSG00000068001.9	HYAL2	50355220	50360337	3_50874280_C_T	50874280	C	TRUE	3_50874280_C_T_b37	1.99948664009423	0.981923519466818	-0.364770561984528	0.124102158159674	1.39620169721996	0.437132460283202	1.59287354719442	0.523431619495146	0.611838917417856	0.238715894348968	-3.98533199934781	0.0144253271392944	1.99413745775678	0.938967821102599	1.92240234126979	0.780579778569723	gt:macrophage	0.089735057638508
ENSG00000068028.13	RASSF1	50367218	50378411	3_49434586_G_A	49434586	G	A	3_49434586_G_A_b37	1.17639307246952	0.364127691270789	0.751579805442589	0.263854426184222	1.9037267903272	0.756348613183997	1.8362317488469	0.685710611817668	0.79399455505137	0.272124678702727	0.666324707999763	0.248152430542328	1.0356164192666	0.326084903382734	0.555606090713979	0.229429631774496	gt	1
ENSG00000068097.10	HEATR6	58120554	58156292	17_58156330_A_G	58156330	A	G	17_58156330_A_G_b37	1.98554787729068	0.904311265815785	-3.53336551896166	0.0186571847203397	1.86589735677808	0.714215635154753	0.315021529687499	0.194264242192694	1.80017135719567	0.654859196166085	1.70238180745935	0.585379467299795	-2.53185507690944	0.0332695349416852	1.81794331388937	0.669611682448191	gt:gdt	0.0981042254550927
ENSG00000068137.10	PLEKHH3	40819931	40829048	17_40974865_AT_A	40974865	AT	A	17_40974867_T_TT_b37;17_40974866_TT_T_b37;17_40974865_ATT_A_b37;17_40974867_T_TTT_b37	1.00909517322981	0.319521327447384	1.99685630153033	0.955287083098623	1.99072817110635	0.923289985820011	0.666505983357354	0.248184578568557	1.88509580170944	0.734628399408352	1.27822330336511	0.395561738158613	1.99386800569141	0.937583808434263	-0.0259029036578795	0.154636990920936	gt	0.228078356029328
ENSG00000068305.13	MEF2A	100017369	100256671	15_99468256_T_C	99468256	TRUE	C	15_99468256_T_C_b37	1.99642421460726	0.952316621129692	1.96368087632754	0.848857975886803	1.54423957781421	0.499612039710739	1.5735142805986	0.513718409791465	1.68198911638819	0.572805490221973	1.9898821016406	0.919877709985188	1.9999335574098	0.993496329509455	1.97056207744458	0.863771796123257	gt	1
ENSG00000068354.11	TBC1D25	48397844	48420997	X_47440029_TA_T	47440029	TA	TRUE	X_47440030_AA_A_b37;X_47440031_A_AAA_b37;X_47440031_A_AA_b37;X_47440029_TAA_T_b37	-0.643975954141865	0.103943117058485	0.203162065359834	0.180095243726706	1.43559622928882	0.452491318217804	1.98075033297727	0.88965310382171	0.492370330514518	0.219501134340835	1.58671235721209	0.520305526814022	-0.24057783024989	0.134430735962808	1.75246328221891	0.618814915736964	gt	0.188864328209999
ENSG00000068366.15	ACSL4	108867472	108976632	X_109141313_A_T	109141313	A	TRUE	X_109141313_A_T_b37	1.93259481550228	0.795152985037578	1.64059291041713	0.548835707265338	1.95404751442271	0.83026219248668	1.48069486286789	0.471138241288285	1.99963268908397	0.984709193485477	1.93363406305218	0.796703379832134	1.98705695342647	0.90942209375155	1.78489395308185	0.642794436792916	gt	1
ENSG00000068394.9	GPKOW	48970333	48980151	X_48981657_G_A	48981657	G	A	X_48981657_G_A_b37	1.8870752589927	0.73683861667757	1.67360747293498	0.567791059969823	1.93815914261182	0.803609697164544	1.99966993434424	0.985505062748586	1.86124099494612	0.709517859154071	-5.65702565017449	0.00565516595190853	-1.02759872818194	0.0818590821304166	0.312945970770272	0.193989768617064	gt:macrophage	0.0674973393317714
ENSG00000068438.10	FTSJ1	48334540	48344752	X_49159169_C_CTT	49159169	C	CTT	X_49159171_T_TT_b37;X_49159170_TT_T_b37;X_49159169_CTT_C_b37;X_49159171_T_TTT_b37	1.52143630369034	0.489073624439737	0	1	0.722241936082753	0.258316301875756	1.35782507420532	0.422924320688329	1.73678538540088	0.607920223128507	0.921329580682539	0.298995182750914	0.821652284366735	0.277692624649419	1.24605507103206	0.385230109900763	gt	1
ENSG00000068650.14	ATP11A	113344642	113541482	13_113356552_C_T	113356552	C	TRUE	13_113356552_C_T_b37	1.79066828904274	0.647291707012131	1.95105562560991	0.82491042759937	1.91674149869294	0.772929212461347	1.89512959837447	0.74606144349555	1.89540819560438	0.746387360525533	1.9788550726874	0.884384837226573	0.437660141923857	0.211322948690928	1.9971880502589	0.95770974138273	gt	1
ENSG00000068654.11	POLR1A	86247338	86333278	2_85671386_T_C	85671386	TRUE	C	2_85671386_T_C_b37;2_85671386_T_TACAC_b37	0.902581768031951	0.294833393390151	1.56679969253258	0.510422769951017	1.57128632261345	0.512620803042999	1.75937374603109	0.6237541666445	1.15073378015239	0.3567600035029	1.40408071557817	0.440139253348953	0.286868700939635	0.190579603974665	1.96831877545861	0.858729098603181	gt	1
ENSG00000068697.6	LAPTM4A	20232410	20251789	2_20817954_T_C	20817954	TRUE	C	2_20817954_T_C_b37	1.84461755161919	0.693443865469947	-0.702890395672739	0.100166503336441	-1.34749822397811	0.0673072357057516	0.561070464453849	0.230312643416674	1.49277916807148	0.476344417892442	-6.44515478456958	0.00366017283743091	1.89241930482194	0.742915471758896	-3.77281306328769	0.0162759607568711	gt:macrophage	0.0574856347077519
ENSG00000068724.11	TTC7A	47143295	47303276	2_47187451_A_G	47187451	A	G	2_47187451_A_G_b37	1.99214955679474	0.929397640898173	-2.27254918144382	0.0387327822392123	1.29522630888346	0.401184298806608	1.22915965677447	0.379957210917519	0.73692334026731	0.26106952335173	1.64083197789421	0.548968658135081	-1.30818634950924	0.0689355332438963	1.29714044009643	0.401824505685074	gt	0.125123081358956
ENSG00000068745.10	IP6K2	48725435	48777786	3_48860175_C_T	48860175	C	TRUE	3_48860175_C_T_b37	1.97234802807469	0.867929663268738	1.96650684468557	0.854789110685196	-0.786569622283594	0.0950575170717213	0.166478403586837	0.175712157783924	-2.06578799672661	0.0437602632049975	-4.13337139846448	0.0132653678163615	1.4089110983914	0.441998355875284	-1.41060451244618	0.0647787119480881	gt:macrophage	0.0877221372699642
ENSG00000068784.8	SRBD1	45615818	45839304	2_44727341_G_A	44727341	G	A	2_44727341_G_A_b37;2_44727341_GT_G_b37	1.97067445946203	0.864029539929292	1.27588282653483	0.3947967133748	1.31469928426526	0.407767395735696	1.82428207142561	0.675079308620246	1.84516437286624	0.693956438301227	1.33739330450481	0.415641187370959	1.88435258574185	0.733804024432902	1.44345216737383	0.455654526960655	gt	1
ENSG00000068793.13	CYFIP1	22892004	23006016	15_22150043_T_G	22150043	TRUE	G	15_22150043_T_G_b37	1.97567226240471	0.876053897120926	1.97567226240471	0.876053897120926	1.97567226240477	0.876053897121069	1.97567226240471	0.876053897120926	1.97567226240471	0.876053897120926	1.97567226240471	0.876053897120926	1.97567226240471	0.876053897120926	1.97567226240471	0.876053897120926	gt	1
ENSG00000068796.12	KIF2A	61601988	61833076	5_62098938_A_G	62098938	A	G	5_62098938_A_G_b37	1.94612588803898	0.816454151021875	1.02546008319752	0.32355054070259	1.73809969472643	0.608817615252311	-3.55189570944793	0.0184606825725684	0.224140894638026	0.182658627653755	1.89229679108593	0.742774305816058	1.93725258967578	0.802205087485262	1.72128133810821	0.597542283462728	gt:hepatocyte3	0.0978626703984595
ENSG00000068831.14	RASGRP2	64494382	64512928	11_64144410_C_CAAA	64144410	C	CAAA	11_64144410_C_CA_b37;11_64144410_C_CAA_b37;11_64144410_C_CAAAA_b37;11_64144410_C_CAAA_b37;11_64144410_C_A_b37	0.67479902978306	0.249660767922363	-0.0886911096904441	0.148393160623501	1.99844106794728	0.968505056962319	1.68397759560662	0.574007897137572	1.95326281481402	0.828841326262345	1.84558940435193	0.694355571724372	1.85566599877006	0.704009885950073	1.76815709133479	0.630160693731975	gt	0.22360995176036
ENSG00000068903.15	SIRT2	39369196	39390502	19_39385718_G_A	39385718	G	A	19_39385718_G_A_b37	1.93405525509718	0.79733541740326	1.13763295827238	0.35307713851462	0.992075133795765	0.315400490581157	-0.405169269545468	0.120935042551371	0.632944640739424	0.242318458687776	1.154752475902	0.357900276138225	1.97286028564969	0.869147564363736	1.3031862096733	0.403856382408845	gt	0.203061529128082
ENSG00000068912.9	ERLEC1	54014180	54045956	2_54757490_C_CTTTT	54757490	C	CTTTT	2_54757498_T_TTTTTTT_b37;2_54757498_T_TTTTTT_b37;2_54757498_T_TTTTTTTTT_b37;2_54757498_T_TTTTT_b37;2_54757498_T_TTTTTTTT_b37;2_54757490_CTTTTTTTT_C_b37	-1.06811047711977	0.079842223710774	1.99496011342387	0.943403996313024	1.16875459411483	0.361912653980388	1.18485693095181	0.366604056218601	1.88470259668094	0.734191887288691	1.04828700731025	0.32928365274095	0.902479158659844	0.294810820437157	1.33437090304864	0.414579666097865	gt	0.166477380566104
ENSG00000069020.14	MAST4	65892175	66465423	5_67327600_A_G	67327600	A	G	5_67327600_A_G_b37	0.654021340435406	0.245982365124237	1.19929223688422	0.37088184421007	0.592799428390947	0.235521670701743	1.97705549015626	0.879601462022884	1.31576661544585	0.408132773919719	1.73109784039121	0.604069165306875	1.70567808943895	0.58746416708961	1.65960294760089	0.559600125377982	gt	1
ENSG00000069275.12	NUCKS1	205681946	205719404	1_206115507_TC_T	206115507	TC	TRUE	1_206115507_TC_T_b37	1.10487225734147	0.344091510681125	1.3418214469491	0.417203719919772	1.89963957425641	0.751397537071769	1.75186752583414	0.618393140284371	1.2322848171018	0.380924808151421	-0.826600205194723	0.0927144436776961	0.873438632604689	0.288509995686091	-1.38775330748325	0.0656823909759593	gt	0.153402003135855
ENSG00000069329.11	VPS35	46690053	46723430	16_46446711_A_AAACATC	46446711	A	AAACATC	16_46446711_A_AAACATC_b37;16_46446711_A_*_b37	-5.30668470433233	0.00686985569298296	-4.53208307714726	0.0105945812745863	0.798406699320196	0.273003461240113	-0.65758292493831	0.10305723254976	-2.27439099458417	0.0386908263350378	-7.68116131755033	0.00186166923696124	1.26277755197691	0.390552082348336	-0.487913546859261	0.114723723310454	gt:macrophage	0.0491621144423449
ENSG00000069345.7	DNAJA2	46989298	47007699	16_46443272_C_A	46443272	C	A	16_46443272_C_A_b37;16_46443272_C_G_b37	1.51146498233101	0.484581528256152	1.23978564790406	0.383261450037678	1.84773138047495	0.696376743311537	1.22046696600017	0.377283992632583	1.61516587391003	0.535027381265267	0.631931873343262	0.242144083750026	1.56126226411209	0.507732326488933	1.66980844398364	0.565546314720281	gt	1
ENSG00000069399.8	BCL3	45250961	45263301	19_45344846_CT_C	45344846	CT	C	19_45344847_T_TT_b37;19_45344846_CT_C_b37	0.877000026214603	0.289273397864568	1.98714097590124	0.909715312954444	-2.00095172239611	0.0454745793299158	1.32429611064049	0.411070011479853	-1.89997337434323	0.0482868729339865	-3.22695180041541	0.0222394742849357	-5.77957216389149	0.00528403098093177	-7.88603535231499	0.00166537799465077	gt:endothelial_periportal	0.0480522161999471
ENSG00000069431.6	ABCC9	21950334	22094336	12_22785012_A_AT	22785012	A	AT	12_22785013_T_TT_b37;12_22785012_AT_A_b37;12_22785013_T_TTT_b37	-4.74366146467582	0.00940813365251866	0.895007317464945	0.29317302418389	1.28024781525846	0.396225209074111	1.98565923545243	0.904678868928653	0.797520415849249	0.272826651975314	1.86328888229394	0.71157274822092	1.77365268247934	0.634245564637611	1.99842093156849	0.968302409361458	gt:endothelial_venous	0.0790896369402564
ENSG00000069509.5	FUNDC1	44382884	44402247	X_43567909_GT_G	43567909	GT	G	X_43567911_T_TT_b37;X_43567910_TT_T_b37;X_43567911_T_TTTT_b37;X_43567909_G_T_b37;X_43567911_T_TTT_b37;X_43567909_GTT_G_b37	1.42379170694551	0.447802398720927	0.781850487606221	0.269724116876771	1.98406839715921	0.899557421423703	-1.00959808156597	0.0827728125999372	1.74517963894715	0.613701179718217	-0.254215214863791	0.133250992883842	-2.66518257116951	0.03078015077406	0.301090722389404	0.19243068160116	gt	0.115292452862572
ENSG00000069535.12	MAOB	43625857	43741693	X_42774784_G_GAA	42774784	G	GAA	X_42774785_A_AAA_b37;X_42774785_A_AA_b37;X_42774784_GA_G_b37;X_42774785_A_AAAAA_b37;X_42774785_A_AAAA_b37	0	1	0	1	1.5130261153077	0.485280299468348	1.5130261153077	0.485280299468348	1.51302611530753	0.485280299468284	1.5130261153077	0.485280299468348	1.5130261153077	0.485280299468348	1.5130261153077	0.485280299468348	gt	1
ENSG00000069696.6	DRD4	637292	640706	11_367429_C_T	367429	C	TRUE	11_367429_C_T_b37	1.98136349986692	0.891413718780916	1.96772164300722	0.857418096339278	1.99003588013221	0.920486881811199	-6.78755844453184	0.00303291900867011	-0.235799835887406	0.134846829589832	-2.12967612408931	0.0421374145830446	1.98502392056639	0.902600616959171	-4.06424160169792	0.0137945977090862	gt:hepatocyte3	0.0564012239197101
ENSG00000069702.6	TGFBR3	92145901	92371892	1_91636938_C_CA	91636938	C	CA	1_91636939_A_AA_b37;1_91636939_A_AAA_b37;1_91636939_A_AAAA_b37;1_91636938_CA_C_b37;1_91636939_A_AAAAA_b37;1_91636939_A_AAAAAA_b37	0.551832457469573	0.228822213529844	-0.289852221023466	0.130222321316687	-0.963424509354127	0.0851673858144947	1.99397812467595	0.938145651286069	-3.79306282373767	0.0160895335324173	1.50714434176439	0.482656218635603	-0.816523506753867	0.0932982786764516	0.633486771569835	0.242411863822015	gt:hepatocyte4	0.0929830680064798
ENSG00000069849.6	ATP1B3	141594965	141645356	3_140714978_T_C	140714978	TRUE	C	3_140714978_T_C_b37	-3.21323713082995	0.022415561730592	-4.4149025007008	0.0113166541294866	-3.78280938714778	0.0161836539787818	-5.0192015707737	0.00806401811586957	-6.50716496088802	0.00353750775404467	0.22024008620366	0.182178810402992	0.67099013171196	0.248981439631393	1.5913196960467	0.522640092017596	gt:hepatocyte4	0.0574856347077519
ENSG00000069966.14	GNB5	52413116	52483566	15_52232757_CA_C	52232757	CA	C	15_52232758_AA_A_b37;15_52232759_A_AA_b37;15_52232757_CAA_C_b37	0.682299282414249	0.251005117216683	0.125247666120856	0.17093177984233	1.82025098405956	0.671589021029709	1.98424955230251	0.900127101525325	-0.458741855585117	0.116872362082591	0.975667538600362	0.311493536876354	-1.15316013240158	0.0757800722679279	1.8948974798551	0.745790264679404	gt	0.162737665218549
ENSG00000069974.11	RAB27A	55495163	55611311	15_54844643_A_T	54844643	A	TRUE	15_54844643_A_T_b37;15_54844643_A_*_b37	-0.00585629078528882	0.156692791793069	-0.00585629078511829	0.156692791793087	-0.00585629078511829	0.156692791793087	-0.00585629078511829	0.156692791793087	-0.00585629078511829	0.156692791793087	-0.00585629078528882	0.156692791793069	-0.00585629078528882	0.156692791793069	-0.00585629078511829	0.156692791793087	gt	0.229844701942644
ENSG00000069998.8	CECR5	17618400	17646177	22_17773049_C_T	17773049	C	TRUE	22_17773049_C_T_b37	0.431149794290548	0.210374070297573	0.504514992165184	0.221367376241176	-5.21369202921494	0.00723495172560695	-1.87615906644191	0.0489764816561269	0.143947708197288	0.17308111464311	1.26781822323545	0.392176902610486	1.04878650796616	0.329410605607192	1.99261618048439	0.931522735638725	gt:hepatocyte0	0.0724146476051375
ENSG00000070010.14	UFD1L	19437432	19466738	22_18777556_CA_C	18777556	CA	C	22_18777557_AAAA_A_b37;22_18777560_A_AA_b37;22_18777559_AA_A_b37;22_18777560_A_AAAAAA_b37;22_18777556_CAAAA_C_b37;22_18777558_AAA_A_b37	1.0813144375432	0.337820337478306	1.96579762094649	0.853276996932308	1.59663527467808	0.525356668703805	1.99885548812614	0.973012206614163	0.602872394502526	0.237205095690829	1.9876587197798	0.911543935910435	1.99997903031181	0.996346286161737	1.95576886341024	0.833424171484139	gt	1
ENSG00000070018.4	LRP6	12268958	12419946	12_11427389_TGAGAGAGA_T	11427389	TGAGAGAGA	TRUE	12_11427393_AGAGAGA_A_b37;12_11427397_AGA_A_b37;12_11427399_A_AGAGA_b37;12_11427391_AGAGAGAGA_A_b37;12_11427395_AGAGA_A_b37;12_11427389_TGAGAGAGAGA_T_b37	1.9260144666016	0.785619851998581	-1.63016267949428	0.056741269944212	0.525416941050764	0.224623980059593	1.80934543987956	0.662372390337762	1.10519524936456	0.344178578784947	-3.06179719775008	0.0244588614847108	-2.40188076552732	0.0358993191967319	-3.56220771968322	0.0183522565728103	gt:endothelial_periportal	0.0977835600998949
ENSG00000070081.11	NUCB2	17229699	17371521	11_16914006_G_T	16914006	G	TRUE	11_16914006_G_T_b37;11_16914006_GTTT_*_b37;11_16914009_T_TT_b37	1.99459572958523	0.941397308306627	1.8899427644256	0.740078983335911	0.429811555540994	0.21017964911951	1.97852261626383	0.883485925622229	1.64351846722599	0.550466825381791	1.15251266768138	0.357264132411415	0.286676975638954	0.190554792106379	-2.24919460241085	0.0392689495459801	gt	0.125791658649493
ENSG00000070087.9	PFN2	149682690	149768575	3_150658965_C_CATAT	150658965	C	CATAT	3_150658969_T_TATATAT_b37;3_150658969_T_TAT_b37;3_150658969_T_TATATATAT_b37;3_150658969_T_TATAT_b37;3_150658967_TAT_T_b37;3_150658965_CATAT_C_b37	1.59806171031335	0.526089937395422	-1.36889236368978	0.0664384094613297	-0.436064158285944	0.118573403381587	0.244571624700029	0.185195762732057	1.82253990717157	0.673565144323977	0.855453933926754	0.284693766238279	1.06527353608749	0.333637760574201	1.91816494768005	0.774825837045938	gt	0.154336187251521
ENSG00000070159.9	PTPN3	112137745	112260590	9_113027433_TAA_T	113027433	TAA	TRUE	9_113027434_AA_A_b37;9_113027433_TAA_T_b37	1.77296362439802	0.633730071861383	1.72307036542679	0.598720741103544	1.73651185414775	0.607733815700836	1.97082222192302	0.864369202243505	1.33918717695542	0.416273132783991	1.97670285358765	0.878686889177996	1.99985336623445	0.99033845810173	1.97032106900241	0.863220754946123	gt	1
ENSG00000070182.13	SPTB	65213001	65346601	14_65443239_T_TA	65443239	TRUE	TA	14_65443239_TA_T_b37;14_65443240_A_AA_b37;14_65443239_T_A_b37;14_65443239_TA_*_b37	-2.26138952067294	0.0389880180429084	-3.92000638898867	0.014969904273387	-1.69796941893122	0.0544787300372823	1.85556600860252	0.703912217284623	0.525569369384016	0.224647938981803	0.549259018042164	0.228409092903924	1.66399872438325	0.56214650595869	1.99997096926802	0.995701004868359	gt:gdt	0.0907855409411617
ENSG00000070190.8	DAPP1	100737989	100791311	4_100078163_A_ATTT	100078163	A	ATTT	4_100078165_T_TTCT_b37;4_100078163_A_T_b37;4_100078165_T_TTTCT_b37;4_100078163_ACT_*_b37	1.96212567417825	0.84569571180022	-0.897099771684339	0.0887390816492493	0.637216006342214	0.243055573365359	1.54553519402577	0.500222279758658	1.95667496033349	0.835114441246956	1.99981406943073	0.989120673688786	1.9591187654226	0.839767342876825	-3.25851543234705	0.0218396402877026	gt	0.102918673319982
ENSG00000070214.11	SLC44A1	108006902	108201452	9_107705800_GTTTTTTGTTTTGTTTTGT_G	107705800	GTTTTTTGTTTTGTTTTGT	G	9_107705803_TTTTGTTTTGTTTTGTTTT_T_b37;9_107705802_TTTTTGTTTTGTTTTGTTTT_T_b37;9_107705800_GTTTTTTGTTTTGTTTTGTTTT_*_b37;9_107705821_T_TTTT_b37;9_107705821_T_TT_b37;9_107705821_T_TTTGTTTT_b37	1.68455343518121	0.574357029212198	1.94579888916394	0.815907922152742	1.99812952006715	0.965503009017928	1.78066177086123	0.63954461779388	1.99957513970878	0.983555056672005	1.78130589292329	0.640036749710999	1.34597076273457	0.418675794975108	1.99526115829099	0.945117578844785	gt	1
ENSG00000070269.9	TMEM260	56955071	57117324	14_56954395_A_T	56954395	A	TRUE	14_56954395_A_T_b37	-4.63892999225249	0.00997738430005336	1.58616820629464	0.520031017556144	0.890548767529936	0.292201269516579	1.99548912163323	0.94645188224234	-0.180280984206888	0.13978893841978	1.48773696438025	0.474160842907162	-4.79700953298732	0.0091310687488263	1.9699545123903	0.862387058891852	gt:nkt_cell	0.0783115695468135
ENSG00000070367.11	EXOC5	57670517	57735726	14_57654050_GT_G	57654050	GT	G	14_57654050_GT_G_b37;14_57654050_GT_*_b37	1.91175480702339	0.766419996055313	0.144158745708808	0.173105547443338	1.9738714612028	0.871586800171689	1.77582361293406	0.635875981404722	1.98269073136396	0.895328613037564	1.67271283150023	0.567260884865274	1.79045117241907	0.647121258313789	1.86664756168494	0.71498112853329	gt	1
ENSG00000070404.5	FSTL3	676391	683385	19_1326282_G_A	1326282	G	A	19_1326282_G_A_b37	1.39939368095986	0.438346781372339	1.74702115300278	0.614985346240073	1.16602779718613	0.361126434287141	0.453356658658493	0.213631659487648	0.288435234518943	0.190782475988158	-2.49303900537132	0.0340331262966017	1.25693573802295	0.388681050435697	-6.99853901234593	0.00270195523133955	gt:endothelial_periportal	0.0554391096559327
ENSG00000070423.13	RNF126	647525	663277	19_1605543_C_G	1605543	C	G	19_1605543_C_G_b37	-3.81552558913938	0.0158853054882619	1.49428910546555	0.477001495132277	1.99999769948835	0.998789814030034	1.99448058632129	0.940777440525382	1.80752003567193	0.660860530364787	1.98568482174289	0.904763535856742	1.9417898521088	0.809347571190504	1.21661007836292	0.376106382234612	gt:endothelial_venous	0.0923542862344524
ENSG00000070495.10	JMJD6	74708918	74722866	17_74061518_CA_C	74061518	CA	C	17_74061521_AA_A_b37;17_74061522_A_AAA_b37;17_74061522_A_AA_b37;17_74061520_AAA_A_b37;17_74061518_CAAAA_C_b37;17_74061519_AAAA_A_b37	1.69748080012306	0.582307402042634	1.07239581194881	0.335486250098905	1.6403067798629	0.548676662547952	1.99949484900833	0.98206860392054	1.85039311987805	0.698911321104546	1.56267293005527	0.508415394254972	1.09366152085306	0.341087798124754	1.86552796683014	0.713839609398312	gt	1
ENSG00000070540.8	WIPI1	66417088	66453654	17_66550171_ACACACATG_A	66550171	ACACACATG	A	17_66550171_ACACACATG_A_b37;17_66550171_A_G_b37	-0.396839981366668	0.121580623438524	-5.64837225000093	0.00568235709849401	-6.36138159453827	0.00383279047067	1.73949921273561	0.609776315865506	-4.85041741785568	0.00886205652391926	-4.48673800110532	0.0108682225769035	0.397953198720018	0.205613390195237	-4.57799453308405	0.0103247153704519	gt:hepatocyte0	0.0579124523698365
ENSG00000070601.5	FRMPD1	37650996	37746901	9_38504745_G_A	38504745	G	A	9_38504745_G_A_b37	-3.05814014362971	0.0245105280266129	1.83526163785535	0.684830966069983	1.47036567452272	0.466760637208752	1.30680731373332	0.405080548145769	1.97859812652723	0.883689466684467	1.8953374249661	0.746304524090691	1.62034151999558	0.537786068743548	-0.615268319752772	0.10583962116944	gt	0.106221463655205
ENSG00000070669.12	ASNS	97481429	97501854	7_97587235_TTAA_T	97587235	TTAA	TRUE	7_97587235_TTAA_T_b37	-2.7349252074701	0.0295561332697718	1.99246292445781	0.930817505396712	1.77671110648902	0.636545292343977	-1.78963271933088	0.0515709633726364	0.628264105335631	0.241513856790444	1.9870339148946	0.909341863079515	1.66846689416025	0.564757731289102	-4.32039695558069	0.0119356906737658	gt:endothelial_periportal	0.0847598492440447
ENSG00000070718.7	AP3M2	42010463	42029191	8_42008186_A_G	42008186	A	G	8_42008186_A_G_b37	1.9563428680982	0.834492820490416	0.784325652030191	0.270211236479564	0.209242587986068	0.18083390705849	-1.56882142433096	0.0588740828924862	-3.03534570727402	0.0248351295764004	1.04648731020745	0.328826781194669	-9.86950546587104	0.000570605621358783	1.28738620090735	0.398577457209988	gt:nkt_cell	0.0324166912314423
ENSG00000070756.9	PABPC1	101698043	101735037	8_101053184_T_TA	101053184	TRUE	TA	8_101053184_T_TA_b37	1.48464192263987	0.472828539236126	1.80303253596981	0.657179837375611	-3.32815507936283	0.0209835858994024	-1.53943164068767	0.0599259921472703	0.869652584209518	0.287701246612466	0.134205376191801	0.171957504620125	0.831903970446774	0.279792800783358	0.806119451316476	0.274548198869883	gt	0.101593698238924
ENSG00000070759.12	TESK2	45809554	45956872	1_45688889_AGGGT_A	45688889	AGGGT	A	1_45688889_AGGGTGG_A_b37;1_45688891_GGTGG_G_b37;1_45688890_GGGTGG_G_b37	1.95589242525182	0.833653597552096	1.25987199877591	0.389619877846759	1.99944105677002	0.981138186104744	0.00262205514877678	0.157571583509038	0.354230601427673	0.199535718034243	0.122910694826373	0.170665336278506	1.94803473222083	0.819678179239126	1.89181704686979	0.742222376891362	gt	1
ENSG00000070761.3	C16orf80	58147495	58163354	16_58135345_T_G	58135345	TRUE	G	16_58135345_T_G_b37	1.34480426362342	0.418261170334542	1.70288523934119	0.585696886004894	1.79376309178633	0.649733002485664	0.762537084702842	0.265960572723271	0.585264274051326	0.234271823907998	1.0421120744478	0.327719587687943	1.91293504238854	0.767942150460917	1.70241701303956	0.58540165342868	gt	1
ENSG00000070785.12	EIF2B3	45316449	45452282	1_44459318_C_A	44459318	C	A	1_44459319_AAA_A_b37;1_44459320_AA_A_b37;1_44459321_A_AA_b37;1_44459318_C_A_b37;1_44459321_A_AAA_b37;1_44459318_CAAA_C_b37	1.78576167828896	0.643465539786777	1.47544102434131	0.468903405211498	1.70786113993807	0.588853147478922	1.98289908470201	0.895956885470659	1.97119448797969	0.86522887645934	1.89732283331591	0.748640279398267	1.78904560033658	0.646020381658559	1.96563432360614	0.852931138083646	gt	1
ENSG00000070814.13	TCOF1	149737201	149779871	5_150355522_C_T	150355522	C	TRUE	5_150355531_T_TTT_b37;5_150355531_T_TTTT_b37;5_150355522_C_T_b37;5_150355531_T_TTTTT_b37;5_150355522_CTTTTTTTTT_C_b37;5_150355531_T_TTTTTT_b37	1.99808064128496	0.965055468205299	1.9999989889975	0.999197738221072	1.86961592880124	0.718034152701989	0.553665623829318	0.229117044788791	1.95201412282279	0.826605809974212	0.965225774661349	0.309039971189447	1.82939075007221	0.679570914697096	-0.0344664344966077	0.153768136409564	gt	0.227333733987068
ENSG00000070831.11	CDC42	22379119	22419437	1_22874572_A_C	22874572	A	C	1_22874572_A_C_b37	1.25406601174916	0.387766615411211	1.51819116775232	0.487604130373112	1.99931026957427	0.979047790325584	1.95235734676896	0.827217212022614	1.78746200957568	0.644785384401168	1.92243432395134	0.780623844073793	1.72677583093935	0.601177126831928	1.99236200427788	0.930357044758652	gt	1
ENSG00000071051.9	NCK2	106361353	106510730	2_106316562_A_G	106316562	A	G	2_106316562_A_G_b37	1.89763128561185	0.749005390555101	1.51447205092336	0.485928995031865	1.65030284097759	0.554284611069259	1.28102299077244	0.396479673789121	1.76831537144261	0.630277505547984	0.722992478944718	0.25845617842065	-0.292714008653547	0.129982458806365	-0.548046580944629	0.110430715207189	gt	0.194471948202728
ENSG00000071054.11	MAP4K4	102313311	102511149	2_102817077_A_G	102817077	A	G	2_102817077_A_G_b37	-4.03730728625982	0.0140066320405793	1.54341131637869	0.499222586763359	-0.708005186391233	0.0998457744425543	1.96526667333364	0.852155563963237	0.186348960460805	0.178070873282718	0.442085580568516	0.211970850811917	0.983246836875253	0.313290407927872	1.73350274294205	0.605691179550771	gt:endothelial_venous	0.0890742153658471
ENSG00000071082.6	RPL31	101618176	101640494	2_101168532_A_T	101168532	A	TRUE	2_101168532_A_T_b37;2_101168532_AATATATATATATATATATATATATATATATATAT_*_b37	1.63899613640598	0.54794924330794	1.63899613640615	0.547949243308035	1.63899613640598	0.54794924330794	1.63899613640609	0.547949243308003	1.63899613640609	0.547949243308003	1.63899613640604	0.547949243307972	1.63899613640604	0.547949243307972	1.63899613640609	0.547949243308003	gt	1
ENSG00000071127.12	WDR1	10075962	10118573	4_9520329_T_G	9520329	TRUE	G	4_9520329_T_G_b37	1.88447725010963	0.733942095457364	1.60818927794605	0.531349141838607	1.99881661174686	0.972557856012705	1.99959709460563	0.98398553480116	1.98012763423378	0.887894132893292	1.97080664678987	0.864333357934275	0.832663668455893	0.279949229351872	1.98876831787999	0.915598513517261	gt	1
ENSG00000071205.7	ARHGAP10	148653213	148993931	4_148981178_C_CGA	148981178	C	CGA	4_148981178_C_CGA_b37;4_148981178_C_A_b37;4_148981178_C_CAA_b37	-1.1609290683765	0.0754202498205005	-0.752845315484137	0.0970815272111611	-4.79969879289581	0.00911732525519756	1.07190351666173	0.335358041649944	-3.36435112835778	0.020552433178742	-6.97230435299343	0.00274102678299522	1.91719363339985	0.773529727916236	-0.808253078833388	0.0937804470211371	gt:macrophage	0.0556013197015216
ENSG00000071242.7	RPS6KA2	166822851	167319939	6_167737957_C_T	167737957	C	TRUE	6_167737957_C_T_b37	1.71198124819102	0.59149296693345	0.495386704501414	0.219962893242976	1.99483616135632	0.942713439133451	1.92061997084483	0.778139340391118	1.98753608322056	0.911107337823352	1.86959400291306	0.718011458139591	1.39764443001019	0.437680678211142	1.76233022525855	0.625894215170161	gt	1
ENSG00000071246.6	VASH1	77228531	77249354	14_77187583_C_CAAAAAAAAAAAAAA	77187583	C	CAAAAAAAAAAAAAA	14_77187583_C_A_b37;14_77187583_C_CAAAAAAAAAAAAA_b37;14_77187583_C_CAAAAAAAAAAAAAA_b37;14_77187583_C_CAAAAAAAAAAAAAAA_b37;14_77187583_C_CAAAAAAAAAAAA_b37;14_77187583_C_CAAAAAAAAAAAAAAAA_b37	1.02132096062007	0.322525147786727	1.12292346811063	0.349003645866427	1.7793909293909	0.638576228522476	0.111096634210355	0.169325662982576	1.97847740963135	0.883364244131539	1.99996896764947	0.995555272384223	0.258073369744636	0.186894895006699	-2.28090671804199	0.0385427823352452	gt	0.124721747480378
ENSG00000071462.7	WBSCR22	73097354	73119491	7_72676409_GGAAAGAAAGAAAGAAAGAAAGAAA_G	72676409	GGAAAGAAAGAAAGAAAGAAAGAAA	G	7_72676425_AGAAAGAAAGAAA_A_b37;7_72676409_GGAAAGAAAGAAAGAAAGAAAGAAAGAAA_G_b37;7_72676433_AGAAA_A_b37;7_72676429_AGAAAGAAA_A_b37;7_72676421_AGAAAGAAAGAAAGAAA_A_b37;7_72676413_AGAAAGAAAGAAAGAAAGAAAGAAA_A_b37	-0.475237894582108	0.115651943398327	1.66757849861449	0.564236687278105	1.98720363149607	0.909934598707329	1.74215550183942	0.611604895622354	-0.808507260409613	0.0937655878638202	-0.804191009050669	0.0940182587180033	0.816222225223044	0.276588255489908	-0.813506596102172	0.0934738523871471	gt	0.178711890990794
ENSG00000071553.12	ATP6AP1	153656977	153664862	X_154628009_TAC_T	154628009	TAC	TRUE	X_154628011_CAC_C_b37;X_154628009_TACAC_*_b37;X_154628013_C_CAC_b37	1.75864144142065	0.623226609550983	1.83609850659559	0.685589615382835	1.86953373756904	0.717949091131365	0.794796626527955	0.272284166355613	1.63655151346666	0.546597244173763	1.86358109516141	0.71186738369328	1.60182532097809	0.52803343729744	1.99892561020442	0.973851713333931	gt	1
ENSG00000071575.7	TRIB2	12857014	12882860	2_13355683_G_T	13355683	G	TRUE	2_13355683_G_T_b37	1.92469304275647	0.783761005756115	1.97354624183612	0.870797077238573	1.98662999468144	0.907946785120687	1.97366785426766	0.871091799669586	1.90405791999774	0.756754738308466	1.86579991659556	0.71411638755355	1.8583932141845	0.706688846194762	1.90660791339832	0.759908315216433	gt	1
ENSG00000071626.12	DAZAP1	1407567	1435719	19_1787727_TAAAAAAAAAAAAAAAAAAA_T	1787727	TAAAAAAAAAAAAAAAAAAA	TRUE	19_1787728_AAAAAAAAAAAAAAAAAAAA_A_b37;19_1787729_AAAAAAAAAAAAAAAAAAA_A_b37;19_1787730_AAAAAAAAAAAAAAAAAA_A_b37;19_1787747_A_AAA_b37;19_1787731_AAAAAAAAAAAAAAAAA_A_b37;19_1787727_TAAAAAAAAAAAAAAAAAAAA_T_b37	1.93844612253304	0.804056618568192	1.97474694367054	0.873738125427343	0.38292338632931	0.2034998943378	0.907442749892141	0.295905298744922	1.31605517249915	0.408231637734661	-3.93879839422715	0.0148111129999889	1.99976456402385	0.987757801032562	-0.825788299290252	0.0927613373757946	gt:macrophage	0.0906618491913898
ENSG00000071655.13	MBD3	1576638	1592882	19_991795_C_T	991795	C	TRUE	19_991795_C_T_b37	1.96311583257034	0.847701072187185	1.89002616153579	0.740173922301263	1.9941161788293	0.938857375630697	-2.6529146384633	0.0310008670437363	1.94250044890748	0.810492563411478	1.56220271665552	0.508187533368955	1.55575966303593	0.505082893907955	1.23395054184971	0.381441965464482	gt	0.115786194947691
ENSG00000071794.11	HLTF	148747913	148804341	3_149017345_A_G	149017345	A	G	3_149017345_A_G_b37	1.99882910476742	0.972703036769894	1.04399105403655	0.328194473559435	1.34047946995975	0.416729265234211	1.67914443242768	0.571093933309047	0.916414011362292	0.297896728743267	1.96100970867758	0.843467898094586	-0.488107497333488	0.114709584587477	1.74709587018458	0.615037573226692	gt	0.198267568333348
ENSG00000071859.10	FAM50A	153672472	153679002	X_154494634_A_AT	154494634	A	AT	X_154494634_AT_A_b37;X_154494635_T_TT_b37	-11.1948632887974	0.000280717477927863	-8.02823664781914	0.00154158547420492	-5.46873877901641	0.00627795163439016	1.35079464031969	0.420396927513837	1.64213024249699	0.549691704423225	-12.1188706896995	0.000171613488054301	0.820089293704314	0.277374174725956	-4.05978585694578	0.0138294452778	gt:macrophage	0.0239361181319391
ENSG00000071889.12	FAM3A	153733349	153744566	X_153699364_G_C	153699364	G	C	X_153699364_G_C_b37	1.15549680878968	0.358112023797698	1.99340710053252	0.935285546512432	1.34393829309624	0.417953761558943	0.0186594867222425	0.159249257698849	1.90366912130645	0.756277961393609	1.42635830376008	0.448815421356094	1.99075266686089	0.923391072660414	1.99515169389656	0.944488334357129	gt	1
ENSG00000071894.10	CPSF1	145618443	145634753	8_145621556_A_G	145621556	A	G	8_145621556_A_G_b37	1.29297471257286	0.400433116655881	0.709109987176419	0.255883997411005	1.78836698574736	0.645490464120627	-2.06793399865904	0.043704698002678	0.262022030059825	0.187395235381738	1.31367287314919	0.407416477681483	1.68326899468451	0.573578845774639	-4.44383255337777	0.0111338184360064	gt:endothelial_periportal	0.0830365717582705
ENSG00000072042.8	RDH11	68143517	68162531	14_69006883_CTT_C	69006883	CTT	C	14_69006885_T_TT_b37;14_69006885_T_TTTT_b37;14_69006884_TT_T_b37;14_69006885_T_TTT_b37;14_69006883_CTT_C_b37;14_69006885_T_TTTTT_b37	0.718636374347227	0.257645646079609	-1.43831700362904	0.0637005506862368	1.02909070120489	0.324453507077904	1.94996179300347	0.822996804089921	1.2642825897571	0.391036207493198	-0.0587018562534354	0.151339050350465	1.56243449339075	0.508299828147198	1.56411403855191	0.509114839848176	gt	0.151345426119612
ENSG00000072080.6	SPP2	234959322	234985778	2_235879489_CT_C	235879489	CT	C	2_235879489_CT_C_b37;2_235879490_T_TT_b37	1.97945773534349	0.886032936623819	1.94630623291692	0.81675615224178	1.62239674374604	0.538888732344838	0.417919968036983	0.208461335932724	1.98624268219106	0.906628986792258	0.813072905095908	0.275950275096458	1.94698574432584	0.817898872391997	1.71872241313071	0.595865061221743	gt	1
ENSG00000072110.9	ACTN1	69340859	69446157	14_69055528_T_C	69055528	TRUE	C	14_69055528_T_C_b37	0.908049597627723	0.296039466489239	1.4259915457115	0.448670445582657	-0.822768817533017	0.0929359616044467	1.7019046499268	0.585078936229632	-0.654272403281368	0.10327200131557	1.2702537737776	0.392965458813413	1.79049184556914	0.6471531808802	1.5608988406093	0.507556606758105	gt	0.178219197521849
ENSG00000072121.11	ZFYVE26	68194090	68283307	14_68960996_CAAA_C	68960996	CAAA	C	14_68960998_AAAA_A_b37;14_68960999_AAA_A_b37;14_68961001_A_AA_b37;14_68960996_CAAAAA_C_b37;14_68960997_AAAAA_A_b37;14_68961000_AA_A_b37	1.03117888417341	0.324974365264567	1.36681156371611	0.426188180944433	1.8764678608203	0.72523473127595	-2.42413024996472	0.0354341677112474	1.91421222467892	0.769602026750461	0.341997528074444	0.197873242029144	1.05681329943997	0.331459649085596	1.30814235189018	0.405533243582106	gt	0.120814825969756
ENSG00000072135.8	PTPN18	131113579	131132982	2_131083364_C_CAA	131083364	C	CAA	2_131083364_C_CA_b37;2_131083364_C_CAAAA_b37;2_131083364_C_CAAA_b37;2_131083364_C_CAAAAA_b37;2_131083364_C_CAA_b37	1.97381832707725	0.871457432455809	-0.736862804279042	0.0980571016795501	1.17058124214702	0.362440655079431	0.178124844410263	0.177090233893152	1.99331930314236	0.934857024051401	-1.93726599237908	0.0472274736860949	-3.84456914027629	0.015625199409126	0.705307707930842	0.255185018389717	gt:nkt_cell	0.0918115787451936
ENSG00000072163.14	LIMS2	128395955	128439360	2_128216474_CAA_C	128216474	CAA	C	2_128216476_A_AA_b37;2_128216475_AA_A_b37;2_128216476_A_AAA_b37;2_128216474_CAA_C_b37;2_128216474_C_A_b37	1.99337479922843	0.935127557898822	1.86911603543592	0.717517269168538	-0.205566219638172	0.137513393874921	-1.24411764896132	0.0716802762613305	1.9856836094188	0.904759522455375	1.25106445821126	0.38681345392756	0.623672094820733	0.240727630283348	0.261416439215736	0.187318399065203	gt	0.159141585277514
ENSG00000072210.14	ALDH3A2	19551448	19580911	17_19530361_A_AT	19530361	A	AT	17_19530372_T_TT_b37;17_19530361_A_T_b37;17_19530361_ATTTTTTTTATT_*_b37;17_19530361_ATTTTTTTTATT_A_b37	1.99957797394973	0.983609992784765	1.58697757932913	0.52043941671249	1.64776389937134	0.552850049025415	0.939382547045966	0.303074400510557	1.76152754254821	0.625311569778321	-2.08607455439187	0.0432379501511831	1.19826309252312	0.370574569611088	0.685801483661692	0.251635895801727	gt	0.131040088948359
ENSG00000072401.10	UBE2D1	60094734	60130513	10_60713656_T_TAAAAA	60713656	TRUE	TAAAAA	10_60713657_AA_A_b37;10_60713658_A_AA_b37;10_60713656_TAA_T_b37;10_60713658_A_AAAAAA_b37;10_60713658_A_AAAAAAA_b37;10_60713658_A_AAAAA_b37	1.99752812689439	0.960347163710395	1.66914622922661	0.565156788871561	1.9517339695409	0.826108455347717	1.81593883696991	0.667906123335816	1.84562731016268	0.694391198641493	1.31882825909787	0.409183531186751	1.53475868842622	0.495184572510237	1.54532987437187	0.500125489121787	gt	1
ENSG00000072415.4	MPP5	67707825	67802536	14_67726597_G_A	67726597	G	A	14_67726598_AA_A_b37;14_67726597_G_A_b37;14_67726597_GAA_G_b37;14_67726599_A_AA_b37;14_67726599_A_AAA_b37	-0.980419431691189	0.0842774298411852	0.773549360621985	0.268098416289681	0.134001625467874	0.171934095172009	1.51389477397242	0.485669837157472	-1.00661164017225	0.0829254693407789	1.8571032499641	0.705418065687459	0.4551653181814	0.213899604632572	1.86350252207762	0.711788123971422	gt	0.169416594110532
ENSG00000072501.13	SMC1A	53401069	53449677	X_53773871_T_A	53773871	TRUE	A	X_53773871_T_A_b37	1.78639274760798	0.64395464917834	0.865704250924523	0.286860899270251	-0.28776557754054	0.130397525738632	1.14468109527525	0.355051987084723	1.25311689720758	0.387464856660986	1.98239050000007	0.894430017068981	1.83471624927853	0.68433776041085	1.69836325496567	0.582858143503341	gt	0.209971254292353
ENSG00000072506.8	HSD17B10	53458205	53461320	X_53892956_C_CT	53892956	C	CT	X_53892957_T_TT_b37;X_53892956_CT_C_b37	-1.88414086625897	0.0487441955273261	-1.73773124493312	0.0531966296086982	0.0984054672712773	0.167899948647619	-3.03935100631412	0.0247777710702217	-5.47495349725114	0.00625631812352337	1.99595720815506	0.949302306229489	-4.51515012429724	0.010695929229755	1.94973159420579	0.822596884226268	gt:hepatocyte4	0.0692824260534247
ENSG00000072518.16	MARK2	63606399	63678491	11_62881325_CAA_C	62881325	CAA	C	11_62881327_AA_A_b37;11_62881328_A_AA_b37;11_62881326_AAA_A_b37;11_62881325_CAAA_C_b37;11_62881328_A_AAA_b37	0.272519310096243	0.188732956749413	-1.83584817799471	0.0501676024843155	-1.59216601168868	0.0580525311960139	1.6862457596942	0.575385518926103	1.56660258610668	0.510326580504231	-0.383873611184413	0.122593227185018	-2.38711092663812	0.0362116251303779	1.16925032892095	0.362055843356009	gt	0.12166453266907
ENSG00000072609.13	CHFR	133398772	133532890	12_133332131_C_CA	133332131	C	CA	12_133332132_AA_A_b37;12_133332133_A_AA_b37;12_133332131_CAA_C_b37	1.92410451074534	0.782938763082059	-2.23343230702318	0.0396352113830737	-2.39795272056563	0.035982100949547	1.55347318647085	0.503988946623037	-5.91496887045253	0.00490274238255949	1.86705652341965	0.715399452661269	-0.206123096302122	0.137463747385474	1.99716606386238	0.957544886846259	gt:hepatocyte4	0.0631584926927948
ENSG00000072682.14	P4HA2	131527530	131631008	5_131616374_A_G	131616374	A	G	5_131616374_A_G_b37	1.6017191026711	0.527978411088137	1.99744285284493	0.959669569205113	1.82766630361516	0.678046051698004	1.5095471075204	0.483725349030918	1.68022608019118	0.571743542540809	0.634211251739487	0.242536754869995	1.69836033079798	0.582856316794798	0.824539175947962	0.278282022623834	gt	1
ENSG00000072736.14	NFATC3	68118653	68263162	16_68054788_A_G	68054788	A	G	16_68054788_A_G_b37	0.0968550124089234	0.167726716929447	-0.972785161949275	0.0846759558908317	1.29704197004793	0.401791534844154	-1.85404172809632	0.0496262678103987	-1.41270775248074	0.0646962061251045	1.61884674101111	0.536986677047945	-2.98918208096831	0.0255062622485955	1.93428211832992	0.797676738398348	gt	0.108228570725742
ENSG00000072786.8	STK10	171469076	171615390	5_170905672_G_A	170905672	G	A	5_170905672_G_A_b37	-1.3922748935982	0.0655025171043544	1.50007685951994	0.479533895537408	1.99541415920845	0.946009454521664	1.90451955432889	0.757322209138293	1.99920386151899	0.97748993515656	1.56379150112849	0.508958151403696	1.35455447197847	0.421745744146175	1.03887469324576	0.326903520331469	gt	0.153175348476796
ENSG00000072832.10	CRMP1	5749810	5894785	4_5719274_G_A	5719274	G	A	4_5719274_G_A_b37	0.515803361165467	0.22311907181806	1.94295767765476	0.811233261328994	1.21042576260925	0.374228897805042	-0.0270005266072531	0.154525315723105	-0.642867958525073	0.104015619576408	1.88850821962859	0.738452115247737	1.72879199536743	0.60252258142731	1.89300701215973	0.743593895980853	gt	0.188928602610941
ENSG00000072840.8	EVC	5712923	5830772	4_5719274_G_A	5719274	G	A	4_5719274_G_A_b37	1.51332701119389	0.485415173462284	1.36924225518521	0.427077504321549	1.92800322894885	0.788451365273224	-1.80902724925755	0.0509770477577034	1.01724342590927	0.321519198702751	0.941469557274161	0.30355059630734	1.53668244848581	0.4960775789113	1.89228223094466	0.742757534867745	gt	0.138566617262326
ENSG00000072864.8	NDE1	15737123	15820210	16_16573441_G_C	16573441	G	C	16_16573441_G_C_b37	-12.0001740651617	0.000182793710023548	0.232894876299326	0.183740748910601	-3.0407587284538	0.0247576442401696	-5.2533935403448	0.0070767150213847	-0.240310061087484	0.134454016734085	-4.79140972894413	0.00915975473213117	-1.11097047229265	0.0777666108592399	0.51783026270175	0.223435355111559	gt:endothelial_venous	0.0241596309988266
ENSG00000072954.2	TMEM38A	16771937	16800840	19_15960107_CT_C	15960107	CT	C	19_15960108_T_TT_b37;19_15960107_CT_C_b37	1.60417795560812	0.52925485362952	0.634241472276074	0.242541966203858	1.30077053729957	0.403042727116689	1.05239169649468	0.330328831132795	0.393246293966342	0.204948731992917	1.96416293665368	0.849852368501183	1.14471582982486	0.355061756886279	1.6722749058423	0.567001715468978	gt	1
ENSG00000072958.4	AP1M1	16308388	16346160	19_16303015_C_T	16303015	C	TRUE	19_16303015_C_T_b37	0.796405728480693	0.272604480886518	1.99997807439695	0.996263936508968	1.99989782885399	0.991935140636287	1.38996748892299	0.434775569410719	1.96589842744419	0.853490928458192	1.86137355887467	0.70965035182822	1.9768469568063	0.879059763317989	-0.635416393191008	0.104504659476037	gt	0.18941120560777
ENSG00000073008.10	PVR	45147097	45166850	19_44587627_T_TAG	44587627	TRUE	TAG	19_44587627_T_G_b37;19_44587657_G_GGG_b37;19_44587657_G_GAGGG_b37;19_44587657_G_GAGGG_b37;19_44587657_G_GAGAGGG_b37;19_44587627_TAGAGAGAGAGAGAGAGAGAGAGAGAGAGGG_*_b37	1.99616826335091	0.950641652821892	1.62890513402863	0.54240807644646	-0.672299994525076	0.102108366263246	1.73019045391101	0.603459558978701	1.09161667375867	0.340543734004041	-0.653702522336005	0.103309021511807	-0.94345529059575	0.0862261016086179	0.580700708621691	0.233518770696896	gt	0.172668166539512
ENSG00000073009.8	IKBKG	153769413	153796782	X_154778122_C_T	154778122	C	TRUE	X_154778122_C_T_b37;X_154778122_C_CTGTATTTCCATTTCTCAGTCAGCTCAAAATATTTTCTATTTTACATTGCAATTTTTAAAAATTTGGCCCACAGGTTATTTTAAAGTATACTACGAATTTT_b37;X_154778122_C_CTGTATTTCCATTTCTCAGTCAGCTCAAAATATTTTCTATTTTACATTGCAATTTTTAAAAATTTGGCCCACAGGTTATTTTAAAGTATACT_b37	1.59691190079445	0.525498727871264	0.749544614824686	0.263465519009716	1.52557660858571	0.490959209154327	1.91281382086487	0.767785295613992	1.45435655752743	0.460103265352929	1.00722778978957	0.31906576472265	0.959857583700455	0.30778835196184	1.42677601860692	0.448980628700153	gt	1
ENSG00000073060.11	SCARB1	125261401	125367214	12_125798097_C_T	125798097	C	TRUE	12_125798097_C_T_b37	0.818064286260608	0.276962274781252	1.391428236877	0.435326073872432	1.95892000345907	0.839383586499236	1.76412320836107	0.627200103873007	1.98974477019408	0.91933763172138	1.93393797116357	0.797159206381268	1.94840229441297	0.820306107662976	0.340633935061987	0.197688938230994	gt	1
ENSG00000073150.9	PANX2	50609159	50618723	22_50676961_G_GT	50676961	G	GT	22_50676961_GT_G_b37;22_50676962_T_TT_b37;22_50676962_T_TTTTT_b37;22_50676962_T_TTTT_b37;22_50676962_T_TTTTTTT_b37	1.3834031415069	0.43231473304655	1.31375618418787	0.407444944256393	1.83536465435685	0.684924232661646	1.91294477608642	0.767954750546991	1.53055273329943	0.493241561643571	1.01283094432625	0.320435267706356	0.425071318344408	0.209492690895953	0.670600688924026	0.248912109071273	gt	1
ENSG00000073169.9	SELO	50639407	50656045	22_50639360_T_TC	50639360	TRUE	TC	22_50639360_T_TC_b37;22_50639360_T_C_b37;22_50639360_T_TCCC_b37;22_50639360_T_TCC_b37;22_50639360_T_TCCCCCC_b37	0.526856184624478	0.224850324795357	-0.0857191840945575	0.148682185148754	1.98658841023263	0.907804378509895	1.94070346321911	0.807611267078314	1.98358071256234	0.898039948317699	1.84297808245162	0.691913297714362	1.11614261468372	0.347147344834997	1.18117266260094	0.365523248019343	gt	0.223965378194423
ENSG00000073331.13	ALPK1	113206664	113363776	4_112392530_C_CGTGTGT	112392530	C	CGTGTGT	4_112392532_T_TGT_b37;4_112392532_T_TGTGT_b37;4_112392532_T_TGTGTGT_b37;4_112392532_T_TGTGTGTGT_b37;4_112392530_CGT_C_b37;4_112392532_T_TGTGTGTGTGT_b37	1.89057889270805	0.740804161744924	1.42627652588328	0.448783089065521	1.67901893095325	0.571018654088234	1.99828801609931	0.966996044243336	1.41133670096042	0.442936478668914	1.49449248533745	0.477090112512876	0.0666943774808146	0.164397246466587	1.79082877722055	0.647417767936358	gt	1
ENSG00000073464.7	CLCN4	10125023	10205700	X_9169007_A_C	9169007	A	C	X_9169007_A_C_b37	1.31017075907954	0.406222468274347	0.695518631953632	0.253396269857248	1.9255864967277	0.785015888105953	1.08945195528401	0.339969048144769	1.4435269527969	0.455684806248494	1.99212669563957	0.929295184723986	-0.532665732727992	0.111511686417994	1.82735546256686	0.677772139044491	gt	0.195555051574422
ENSG00000073578.12	SDHA	218355	256815	5_1181556_T_G	1181556	TRUE	G	5_1181556_T_G_b37	-0.610602869359582	0.106151400809457	1.92530992059164	0.784626567662119	0.0715053403038723	0.164923230812131	1.69426562653871	0.580309617112758	1.14250912502922	0.35444180624298	0.54099794834849	0.227088971519778	1.61828510699956	0.536686880655479	0.789293744607278	0.271192294917618	gt	0.190837550361255
ENSG00000073584.14	SMARCE1	38781213	38804760	17_37890522_A_T	37890522	A	TRUE	17_37890522_A_T_b37;17_37890522_A_*_b37	1.65477977238487	0.556831394902892	1.97667144229365	0.878605767692805	1.80399284795652	0.657963246919966	-1.00085741865644	0.0832204635580254	1.8325266737632	0.682367174680219	0.463169352208752	0.2150901740543	0.607491148741985	0.237981871275958	0.45664681917691	0.214119380222134	gt	0.169740823507805
ENSG00000073605.14	GSDMB	38060847	38076107	17_38657135_G_C	38657135	G	C	17_38657135_G_T_b37;17_38657135_G_C_b37	0.57380318594619	0.23238612461936	0.573803185946247	0.232386124619369	-1.89261226783236	0.0484989328361946	1.57765463486919	0.515769066673571	-3.96931765413888	0.0145569125906673	1.97722464916774	0.880042732159246	1.62834189258552	0.54210184193841	1.37723400734041	0.430021279209844	gt:hepatocyte4	0.0903327435580616
ENSG00000073614.7	KDM5A	389294	498620	12_524029_A_G	524029	A	G	12_524029_A_G_b37	0	1	1.91909697153051	0.776077364305097	1.01991206634443	0.322177097724815	1.3774704650977	0.430108845343526	1.79876074360078	0.653722407974782	1.71085004221396	0.590765772871922	1.66920365337029	0.565190546167115	1.20092964792792	0.371371464380319	gt	1
ENSG00000073737.12	DHRS9	169921298	169952677	2_170647167_C_CT	170647167	C	CT	2_170647170_T_TTT_b37;2_170647170_T_TT_b37;2_170647170_T_TTTT_b37;2_170647168_TTT_T_b37;2_170647167_CTTT_C_b37;2_170647170_T_TTTTT_b37	1.0740279563534	0.335911778955109	1.52703686147424	0.491627135430102	1.80578276815311	0.659429587188766	0.595510360069056	0.235973302640198	1.25385339828313	0.387698988570242	-2.35002464762164	0.0370084105798501	-0.118708218533754	0.145509227442789	1.97895567430902	0.88465826888723	gt	0.12268227832936
ENSG00000073754.5	CD5L	157800703	157868046	1_158084591_A_G	158084591	A	G	1_158084591_A_G_b37	-6.24599297035019	0.00408420602638331	1.84005762236274	0.68920957381006	0.731894219936351	0.260122335249417	1.65104450034903	0.55470499269332	1.96219486578036	0.845834954582158	0.439512898755652	0.211593913538	1.78879737414735	0.645826426846896	1.59122188372919	0.522590337633155	gt:endothelial_venous	0.0591940421282632
ENSG00000073756.7	PTGS2	186640922	186649559	1_185763734_T_*	185763734	TRUE	*	1_185763734_T_*_b37	1.3741785147115	0.428892175963282	1.98921673704615	0.917294345719241	1.87389182357498	0.722501843619692	1.84968977141062	0.698239068903106	1.28306772780246	0.39715202677319	1.50618927702158	0.482232334813404	1.68477067083717	0.574488848299529	1.85043272235379	0.698949226666656	gt	1
ENSG00000073861.2	TBX21	45810609	45823485	17_45081089_CT_C	45081089	CT	C	17_45081090_T_TT_b37;17_45081090_T_TTT_b37;17_45081089_CT_C_b37	0	1	1.02097395545354	0.322439378411819	1.46168956770953	0.463133782736098	1.99970070092257	0.986197076309164	0.987822533877591	0.314381750095963	1.5778994964673	0.515890790416024	1.76523286040953	0.628011375879284	1.07137228523248	0.335219766586546	gt	1
ENSG00000073910.15	FRY	32605436	32870794	13_32481096_TA_T	32481096	TA	TRUE	13_32481096_TA_T_b37	1.85398875081114	0.70237667178745	1.71419133707047	0.592919042759314	0.931787544936753	0.301349559169799	1.89348746071249	0.744150039165489	-0.87313314597958	0.0900693692482868	-0.211722722131128	0.136965646129833	1.93957257239174	0.805821644792612	-0.144500969480703	0.143081554540167	gt	0.175969025835575
ENSG00000073969.14	NSF	44668034	44834830	17_45320718_G_A	45320718	G	A	17_45320718_G_A_b37	1.80869188754417	0.661830109718043	1.40919798273501	0.442109151099908	1.91867953919484	0.775515875023335	1.71005396065033	0.590255111597585	1.9780365175414	0.88218428626932	1.76843164496313	0.630363347527456	1.200395354026	0.371211600162284	1.5437820929896	0.499396864257393	gt	1
ENSG00000074047.16	GLI2	121493198	121750229	2_121226256_C_T	121226256	C	TRUE	2_121226256_C_T_b37	1.95333576982176	0.82897289798084	1.9388093087627	0.804623806482615	1.85535354034272	0.703704810344752	1.00907182934742	0.31951562725073	1.4232113152899	0.447573814049754	1.84727955336524	0.695949041018408	1.85260019826103	0.701032688730009	1.99898115804962	0.974536404335045	gt	1
ENSG00000074054.13	CLASP1	122095351	122407163	2_122588545_G_A	122588545	G	A	2_122588545_G_A_b37	0.681587678630933	0.25087718822687	1.1400413665653	0.353750267975664	0.990094465421009	0.314925471064288	1.99161420310713	0.927036512155629	1.02141566695514	0.322548561607494	1.5977572584647	0.525933278907322	1.26009796587653	0.389692261882803	1.44889269849597	0.457865604022947	gt	1
ENSG00000074201.4	CLNS1A	77225980	77348850	11_76359722_T_C	76359722	TRUE	C	11_76359722_T_C_b37	1.79410294071175	0.650002431849248	1.99884712399341	0.972913810012148	1.95067489107572	0.824241822989058	1.92227118744654	0.780399178063107	1.99998778926687	0.997211889079195	1.98665095134186	0.908018636589486	1.99759912831405	0.96092033939356	1.99995816040007	0.994839036416657	gt	1
ENSG00000074219.9	TEAD2	49843851	49865714	19_50466226_A_G	50466226	A	G	19_50466226_A_G_b37	1.88002314412313	0.729059592558091	-1.21056360833649	0.073164276916895	0.741214146200775	0.261881037063379	1.878443298707	0.727352216184336	1.09778651729386	0.342188887676414	0.699324639003294	0.254089898003952	1.60054639766389	0.527371574318415	-4.52089370479871	0.0106614415004944	gt:endothelial_periportal	0.0821112448387041
ENSG00000074319.8	TSG101	18489882	18548779	11_18778293_C_A	18778293	C	A	11_18778293_C_A_b37	-3.60149504011832	0.0179451577273905	0.193881940905783	0.178974607672429	1.98139997611389	0.891519378096473	-5.88051250890425	0.00499703168773081	-1.45722347056176	0.0629759805071225	1.96657092394815	0.854926543811031	0.474053020785334	0.216721751543102	1.8331091038022	0.682889878867719	gt:hepatocyte3	0.0636866889666432
ENSG00000074370.13	ATP2A3	3827168	3867736	17_3428049_T_C	3428049	TRUE	C	17_3428049_T_C_b37	1.79633768843144	0.651780832664241	1.96370858815646	0.848914953841079	1.92335320393238	0.781894075133566	-8.27176698149691	0.00135081370142469	0.375192745840366	0.202422785329816	1.98839596674503	0.914216202962753	1.72161704152199	0.597763046873093	1.95424435039848	0.830620593132486	gt:hepatocyte3	0.0439208659405721
ENSG00000074410.9	CA12	63613576	63674360	15_62630273_C_T	62630273	C	TRUE	15_62630273_C_T_b37	1.85287413136626	0.701297252482106	-2.7201706132816	0.0298107851657587	1.49943798818117	0.479253283122675	1.88936645315329	0.739424001460577	1.2644353899459	0.391085406753797	1.90292766269533	0.755371639448816	-12.0177991605863	0.000181088307039329	1.90416932285683	0.756891544735766	gt:nkt_cell	0.0241596309988266
ENSG00000074416.9	MGLL	127407908	127542051	3_128383740_CAAAAAAAAAAA_C	128383740	CAAAAAAAAAAA	C	3_128383746_AAAAAAA_A_b37;3_128383747_AAAAAA_A_b37;3_128383741_AAAAAAAAAAAA_A_b37;3_128383740_CAAAAAAAAAAAA_C_b37	0.520824306489203	0.223903537240842	-1.48961589436965	0.0617549119704704	1.1791545715231	0.364933098345599	-5.29984442086658	0.00689605815985136	1.9898388877599	0.91970736732163	-0.922604711720794	0.0873467633645837	-5.31205616311394	0.00684935101855354	1.61726907136898	0.536145301275518	gt:nkt_cell	0.0719681577804102
ENSG00000074582.8	BCS1L	219523486	219528166	2_220318311_C_T	220318311	C	TRUE	2_220318311_C_T_b37	1.29879035445458	0.402377534109632	-0.766245176242023	0.0962717497656713	1.99851262114453	0.969235970882893	1.96845050600251	0.859020024607823	1.98083179989771	0.889885360825242	1.96358748622839	0.848666123338527	1.70941488001245	0.589845815440746	1.9130650746452	0.768110537988429	gt	0.181773209158671
ENSG00000074590.9	NUAK1	106457117	106533811	12_106747107_G_GA	106747107	G	GA	12_106747107_GA_G_b37;12_106747108_A_AA_b37	-2.74028045725458	0.0294642675903261	-2.62078751611909	0.0315867329638925	-1.33024076176815	0.0680169172210044	1.84938841683913	0.697951591373965	-1.5682981299102	0.058892639850053	-0.856146837874519	0.0910253035838182	-2.14825195778553	0.0416775282320629	0.90223752063298	0.294757671424774	gt	0.113821307545762
ENSG00000074621.9	SLC24A1	65903703	65953333	15_66899079_G_GT	66899079	G	GT	15_66899084_T_TT_b37;15_66899079_GTTTTT_G_b37;15_66899084_T_TTT_b37;15_66899084_T_TTTT_b37;15_66899084_T_TTTTT_b37;15_66899083_TT_T_b37	1.53927351421453	0.497284644700648	1.92941617147778	0.790488615827285	-3.75007632472773	0.0164879403615408	1.97720365746733	0.879987882083972	-2.70463165154518	0.0300814474461938	-0.796818803815938	0.0944515379927553	1.99748462172488	0.960000029070479	-5.35290687965909	0.00669544126101494	gt:endothelial_periportal	0.0714445558092779
ENSG00000074657.9	ZNF532	56529831	56653712	18_57393164_T_*	57393164	TRUE	*	18_57393164_T_*_b37	-0.960844353316872	0.0853033844015767	0.798002375277747	0.272922782745312	-1.97470575897069	0.0461885224193543	1.99985147186777	0.99027625254925	1.86566694651276	0.713981016920463	-1.70543282729216	0.0542356032267636	1.29861748200256	0.402319537762079	-0.112483162205365	0.146102073186138	gt	0.133866886973915
ENSG00000074696.8	PTPLAD1	65822755	65870687	15_65816054_TGGTGAAACTCTGTCTCTACTAAAAATAGAAAAAAATTAAGGCCGGGCACGGTGGCTGTAGTCCCAGCCTTTGGGAGGCTGAAGCAGTTGGATCACCTGAGGTCAGGAGTTCGAGACCAGCCTGGCCAACAC_T	65816054	TGGTGAAACTCTGTCTCTACTAAAAATAGAAAAAAATTAAGGCCGGGCACGGTGGCTGTAGTCCCAGCCTTTGGGAGGCTGAAGCAGTTGGATCACCTGAGGTCAGGAGTTCGAGACCAGCCTGGCCAACAC	TRUE	15_65816054_TGGTGAAACTCTGTCTCTACTAAAAATAGAAAAAAATTAAGGCCGGGCACGGTGGCTGTAGTCCCAGCCTTTGGGAGGCTGAAGCAGTTGGATCACCTGAGGTCAGGAGTTCGAGACCAGCCTGGCCAACAC_T_b37	0.872537157330555	0.288317166821305	0.872537157330555	0.288317166821305	1.90250309165185	0.754854373933804	1.07971893554412	0.337401184742424	1.21453136877591	0.375473838585851	1.91903234279084	0.77599032973871	0.662320465179846	0.247443601801865	1.63898935001384	0.547945481476596	gt	1
ENSG00000074800.9	ENO1	8921060	8939308	1_9582074_CA_C	9582074	CA	C	1_9582075_AA_A_b37;1_9582074_C_A_b37;1_9582074_CAA_C_b37;1_9582076_A_AA_b37;1_9582076_A_AAAAAAAA_b37;1_9582076_A_AAAAAAA_b37	1.9761532742524	0.877275548863789	-0.0537682317489612	0.15182999700943	1.98301374422317	0.896304293107454	1.99945164405244	0.981317643687864	1.96072459645654	0.842904054924702	1.54368107624231	0.499349372765104	0.866314133012452	0.286990500227852	1.88928852201633	0.739335577702235	gt	0.226220734837852
ENSG00000074842.3	C19orf10	4641385	4670382	19_4238794_GA_G	4238794	GA	G	19_4238796_AAA_A_b37;19_4238797_AA_A_b37;19_4238795_AAAA_A_b37;19_4238794_GAAAA_G_b37	1.77239215963277	0.633303279715664	1.98282488718047	0.895732704883735	-0.805617737748889	0.093934656999171	1.5490803364591	0.501898544084619	0.697036240024602	0.253672567633386	-0.536407855519656	0.111247621157482	0.886987150815173	0.291427958499586	1.95648029139551	0.83474975349732	gt	0.179088236096022
ENSG00000074935.9	TUBE1	112391979	112408732	6_112858225_C_CT	112858225	C	CT	6_112858227_T_TT_b37;6_112858227_T_TTT_b37;6_112858226_TT_T_b37;6_112858225_CTT_C_b37;6_112858227_T_TTT_b37	-0.113434258439668	0.146011319164509	-1.1574337126562	0.0755819113744452	-1.58471038905083	0.0583135803224167	0.64932348965425	0.245159883181865	-3.36279260239354	0.0205708075395281	1.77232978715688	0.633256737344593	-3.59536474539334	0.0180080612461976	1.6301301787343	0.543075235246701	gt:nkt_cell	0.0968841612262093
ENSG00000074964.12	ARHGEF10L	17866329	18024369	1_17085865_A_G	17085865	A	G	1_17085865_A_G_b37	-1.49832264154549	0.0614310191687817	1.97344946621098	0.870563042219427	1.50427823042395	0.481385995585041	-4.97298099265669	0.00827495319290895	-1.86609026230053	0.0492711721504749	0.928051371948357	0.300505711378339	1.75272319899506	0.618999126465273	1.24840424821798	0.38597147615145	gt:hepatocyte3	0.0747905849415936
ENSG00000075089.5	ACTR6	100592899	100635643	12_101016566_G_A	101016566	G	A	12_101016566_G_A_b37	0.39783419002805	0.205596553760972	1.56777479463216	0.510899089076649	1.66994905787595	0.565629093046502	-1.48996354528401	0.0617419444899542	-0.944049532582483	0.0861943916957452	1.89175239936219	0.742148105951349	0.9369247098399	0.302514829151051	1.60498260590043	0.529673766641571	gt	0.150109655587495
ENSG00000075131.5	TIPIN	66628543	66679084	15_66654265_C_T	66654265	C	TRUE	15_66654265_C_T_b37	1.52902211915983	0.492537641320377	1.62298288409687	0.539203964562673	-1.22280945164391	0.0726188945585092	1.79165125074348	0.648064727221704	-2.74591851370474	0.0293678718983017	1.22236878060659	0.377866577511456	1.9640351862418	0.849588173947849	1.86884675734433	0.717239301465891	gt	0.113821307545762
ENSG00000075142.9	SRI	87834432	87856308	7_86857735_T_G	86857735	TRUE	G	7_86857735_T_G_b37	-0.577760777844048	0.108374874821524	0.626974858038523	0.241292801755828	1.78134417407563	0.640066025652373	0.787687188656776	0.270874558784994	1.37694820749476	0.429915476486304	0.21299607107926	0.181291630902897	0.109572700631588	0.169153734403595	-0.407701488931707	0.120739530488415	gt	0.192470345804787
ENSG00000075151.15	EIF4G3	21132962	21503377	1_21645846_AATAATC_A	21645846	AATAATC	A	1_21645846_AATAATC_A_b37;1_21645846_A_C_b37;1_21645852_C_CATAATC_b37;1_21645852_C_ATAATCATAATC_b37;1_21645852_C_ATAATC_b37	-1.67349997999156	0.0552839781164293	-0.663887667381402	0.102649565469504	0.304684284697316	0.192901720552498	1.41277991753861	0.443496113392877	1.48684318520958	0.473775479080347	-1.1855826037629	0.0742905104043386	1.7778344863836	0.637394836359801	1.29534714440263	0.401224670029982	gt	0.144115021847055
ENSG00000075188.4	NUP37	102467966	102513902	12_102275023_A_T	102275023	A	TRUE	12_102275023_A_T_b37	0.0488457631502683	0.162462524996942	0.93457445468033	0.301980997570676	1.99907034270842	0.975676043683548	1.99587989784334	0.948820514858423	1.8684501991483	0.716830533403445	1.61155819031973	0.533119591853249	1.94170288890365	0.809207955404509	1.41568520718261	0.444626012351574	gt	1
ENSG00000075223.9	SEMA3C	80371853	80551675	7_80620113_CAAAAA_C	80620113	CAAAAA	C	7_80620115_AAAAAAA_A_b37;7_80620113_CAAAAAAAA_C_b37;7_80620114_AAAAAAAA_A_b37;7_80620116_AAAAAA_A_b37;7_80620121_A_AA_b37	1.99547867949951	0.946390032629918	1.90433243426202	0.757092008268953	1.47142326865742	0.467205846503362	1.8363038037877	0.685776068313778	1.18977165823873	0.368052749998791	1.56045282997303	0.507341098099231	1.80389262851304	0.657881382102689	1.17200847596985	0.362853944430465	gt	1
ENSG00000075234.12	TTC38	46663857	46689905	22_46686480_TAGG_T	46686480	TAGG	TRUE	22_46686480_TAGG_T_b37	-3.63104551148706	0.0176451042826745	-5.18764184066254	0.00734073907063391	1.99256085249579	0.931267292788428	1.51334806248286	0.485424611841501	1.2428117682008	0.384209893214996	-2.15933626380945	0.0414056264338853	1.86029694739335	0.708576396769987	1.49442732618462	0.477061718220098	gt:gdt	0.0724146476051375
ENSG00000075239.9	ACAT1	107992242	108018503	11_107294909_CT_C	107294909	CT	C	11_107294909_CTT_C_b37;11_107294911_T_TT_b37;11_107294910_TT_T_b37	1.90940335872352	0.763420015740376	1.7452897627644	0.613777809856145	1.86626349820392	0.714588934091158	1.72692526013265	0.601276628807478	1.93372480225963	0.796839361270114	0.0142815350477576	0.158789272367247	1.89831581120376	0.749817826736408	0.851255330867559	0.283812088559195	gt	1
ENSG00000075240.12	GRAMD4	46971908	47075688	22_47059282_C_T	47059282	C	TRUE	22_47059282_C_T_b37	1.63336956784389	0.544846724767739	1.99284207111992	0.932575786365288	0.432679973176903	0.210596637996187	1.42798146332399	0.44945791678561	0.882660414994518	0.290492032099744	-0.57149334134823	0.108804975449856	1.26989246284188	0.392848333736171	0.906208106293946	0.295632572389524	gt	0.192877240054552
ENSG00000075292.14	ZNF638	71503690	71662199	2_72511401_T_C	72511401	TRUE	C	2_72511401_T_C_b37	-0.886182432397561	0.0893423963352093	1.70598884231407	0.587661478025598	0.87104642299272	0.287998652880985	-0.815925259201776	0.0933330660801929	1.596718976109	0.525399645701471	-1.10939978741681	0.077841641371136	1.9724655752571	0.868208102055118	-1.56007992924702	0.0591848889468166	gt	0.147698687900661
ENSG00000075391.12	RASAL2	178062863	178448644	1_179292180_C_CTT	179292180	C	CTT	1_179292183_T_TT_b37;1_179292183_T_TTT_b37;1_179292182_TT_T_b37;1_179292183_T_TTTT_b37;1_179292181_TTT_T_b37;1_179292180_CTTT_C_b37	1.98327287859081	0.897093865235358	1.97490751931338	0.874136836786307	1.90736853181892	0.760858070347755	1.99671523070771	0.954295939069424	1.68885915384453	0.576980958938496	1.99548621258742	0.946434644506362	1.99858926269349	0.970038673716485	0.441150017175687	0.211833684356821	gt	1
ENSG00000075399.8	VPS9D1	89773541	89787394	16_89737962_C_A	89737962	C	A	16_89737962_C_A_b37;16_89737962_C_CG_b37	1.99988562471111	0.991467075857246	-1.09374365992784	0.0785937973775668	-5.78588688340318	0.00526559356070019	-1.35115682754702	0.0671578016816038	-6.50953265435089	0.0035329078532895	1.03503350953412	0.325938738063391	-0.234341454086746	0.134974120172565	0.156036007050943	0.174487052825234	gt:hepatocyte4	0.0574856347077519
ENSG00000075407.13	ZNF37A	38383263	38414472	10_39121547_T_C	39121547	TRUE	C	10_39121547_T_C_b37;10_39121547_T_G_b37	1.6706125771625	0.566020018517376	1.7230330824359	0.598696132729253	1.9996483938217	0.985039611873354	1.13743685988965	0.353022407764391	1.81186476634792	0.664473199161239	1.99511754049985	0.944293471248188	1.13781521207017	0.353128015654647	1.98468617848852	0.901513992585573	gt	1
ENSG00000075420.8	FNDC3B	171757417	172119455	3_171911014_T_TCCTCCTCC	171911014	TRUE	TCCTCCTCC	3_171911014_T_TCCTCCTCCCCTCCTCC_b37;3_171911014_T_TCCTCCTCC_b37;3_171911014_T_TCCTCCTCCCCTCCTCCCCTCCTCC_b37;3_171911014_T_TCCTCCTCCCCTCCTCCCCTCCTCCCCTCCTCC_b37	1.89322403992048	0.743844944945565	1.57727164045298	0.515578775998103	1.81986856484372	0.671260311581007	1.71036836042339	0.59045668101215	1.49328450704985	0.476564161273293	1.90415322588285	0.75687177173067	-0.290515383632226	0.130166694034912	1.77983717054997	0.638915878509608	gt	0.209804631801283
ENSG00000075426.7	FOSL2	28615314	28640179	2_28065526_CTT_C	28065526	CTT	C	2_28065527_TT_T_b37;2_28065528_T_TT_b37;2_28065526_CTT_C_b37	-2.46851692865943	0.034524946504071	-1.93792152818753	0.0472090721781339	-5.12715349513155	0.00759251672813028	-3.36322789035506	0.0205656739690135	-1.03839882430918	0.0813160877926093	-3.69670995209594	0.0169967443394361	-4.77930180990052	0.00922209560521468	-0.250628333517341	0.133560161347894	gt:hepatocyte0	0.0730306873931105
ENSG00000075568.12	TMEM131	98372798	98612388	2_98815319_G_A	98815319	G	A	2_98815319_G_A_b37	1.06410800700257	0.333336560001318	1.99181430662952	0.927909901214976	1.92611296115314	0.785759115856458	1.81701263187711	0.668818414349651	1.99521959802212	0.944877822731737	0.0710323455737694	0.164871432945467	1.99993822156506	0.993728751057554	-0.711818753805915	0.0996073701142224	gt	0.184811317760632
ENSG00000075618.13	FSCN1	5632438	5646286	7_5177850_C_CAA	5177850	C	CAA	7_5177850_C_CAAAAA_b37;7_5177850_C_CAAA_b37;7_5177850_C_CA_b37;7_5177850_C_CAAAAAA_b37;7_5177850_C_CAA_b37;7_5177850_C_CAAAAAAAAAAA_b37	1.83727012989084	0.686655527381329	1.99282755463605	0.932507615016173	1.97582504023961	0.876440563937608	1.90462069851299	0.75744674272301	1.61134900043538	0.533009347203068	1.98023761879688	0.888202747081385	1.91265073631689	0.767574458934832	1.99874160928471	0.971701935221383	gt	1
ENSG00000075624.9	ACTB	5566781	5603415	7_5948737_C_CT	5948737	C	CT	7_5948738_TT_T_b37;7_5948739_T_TT_b37;7_5948737_CTT_C_b37;7_5948739_T_TTT_b37	0.0152762249454668	0.158893650146627	1.66381429342368	0.562039222671591	1.35622338075473	0.422346528217859	1.69475271528819	0.580611391674417	0.0544461244266472	0.163066769713679	1.42744453748634	0.44924522686761	-0.34137110199066	0.125978627557054	-1.0479078967391	0.0808412177683937	gt	0.167757630218214
ENSG00000075651.11	PLD1	171318194	171528740	3_172371550_G_GT	172371550	G	GT	3_172371552_TT_T_b37;3_172371550_GTTT_G_b37;3_172371550_G_T_b37;3_172371553_T_TT_b37;3_172371551_TTT_T_b37	-0.402322273038408	0.121155277408799	0.679790249986752	0.250554410590345	-0.476215059639287	0.115580092947132	-0.605502918339937	0.106493369734374	-0.655167616344386	0.10321387644521	1.0295857621295	0.324576890904242	-0.616977586093583	0.105725646883852	0.653931564734251	0.245966615969743	gt	0.188177646109441
ENSG00000075711.16	DLG1	196769430	197026171	3_197309505_CA_C	197309505	CA	C	3_197309514_AA_A_b37;3_197309505_CAAAAAAAAAA_C_b37;3_197309515_A_AA_b37;3_197309515_A_AAA_b37	1.85642798539203	0.704755456012954	1.92597300119365	0.785561252822502	1.99954058011201	0.982899385988138	1.98210067761102	0.893569940335828	1.9999761234991	0.996101265385399	1.99999945338772	0.999410098207652	1.45684725249828	0.461129054694424	1.99744509282311	0.959687222106638	gt	1
ENSG00000075785.8	RAB7A	128444964	128533639	3_129183957_AGTGT_A	129183957	AGTGT	A	3_129183969_TGTGTGTGT_T_b37;3_129183973_TGTGT_T_b37;3_129183967_TGTGTGTGTGT_T_b37;3_129183975_TGT_T_b37;3_129183971_TGTGTGT_T_b37;3_129183957_AGTGTGTGTGTGTGTGTGTGT_A_b37	1.56170780836015	0.507947895536451	-3.25608061695107	0.0218702167394115	1.93184334336405	0.794039838028263	0.640444850544952	0.243614592940454	0.759756104783264	0.265424054447363	-4.23393904145115	0.0125324653637544	0.236298234343906	0.184163459762005	-0.441556501617299	0.118158928598152	gt:macrophage	0.0861194463247323
ENSG00000075826.12	SEC31B	102246398	102289628	10_102906360_G_A	102906360	G	A	10_102906360_G_A_b37	1.99999990192157	0.999750122697726	1.99999990192157	0.999750122697726	1.99999990192157	0.999750122697726	1.99999990192157	0.999750122697726	1.99999990192157	0.999750122697726	1.99999990192151	0.999750122625315	1.99999990192163	0.999750122770137	1.99999990192157	0.999750122697726	gt	1
ENSG00000075856.7	SART3	108916356	108955176	12_108573827_C_A	108573827	C	A	12_108573828_AA_A_b37;12_108573827_C_A_b37;12_108573827_CAA_C_b37;12_108573829_A_AAAAAAAA_b37;12_108573829_A_AA_b37	1.99769020282389	0.961668146331799	-0.0486228677581835	0.152343935924656	1.73251908640088	0.605026624329525	1.56890561468907	0.51145243811625	1.96819202801009	0.858449766183902	1.96577984841309	0.853239313889981	-2.60285102478474	0.0319188337316086	1.98005345879091	0.887686489817969	gt	0.11676418795348
ENSG00000075884.8	ARHGAP15	143848930	144525921	2_144905118_C_T	144905118	C	TRUE	2_144905118_C_T_b37	1.9996460273382	0.984989356815891	1.89930130510078	0.750992778531077	-0.0133916478776541	0.155916414355627	1.97710641732584	0.879734135647872	0.458795305635817	0.214438577869012	-3.11787249756304	0.0236806319790159	-1.27952115543621	0.0701493930854095	-0.378494915646172	0.123016015759831	gt	0.10511092424021
ENSG00000076043.5	REXO2	114310107	114321001	11_113395166_G_A	113395166	G	A	11_113395166_G_A_b37;11_113395166_G_T_b37	1.99037733274076	0.921856703052952	1.43620322832766	0.452734497807146	1.57099645116074	0.512478297096105	1.91901577551045	0.775968024874402	1.98071160015434	0.889542854712483	1.68948375948605	0.577363572209115	1.52469351998604	0.490556015444942	0.811107858742446	0.275553138459453	gt	1
ENSG00000076067.7	RBMS2	56915712	56984745	12_56462323_C_T	56462323	C	TRUE	12_56462323_C_T_b37	1.58019059653088	0.517032163542459	0.645746013888527	0.24453580377763	-0.231311266424257	0.135239031260483	1.95001428290192	0.823088128927355	1.26523200645886	0.391342048479589	0.0449980948952771	0.162048865920601	0.0160923602521734	0.15897934962416	1.51684918713084	0.486998583567967	gt	0.213882903123522
ENSG00000076201.10	PTPN23	47422500	47454931	3_48041335_TAAA_T	48041335	TAAA	TRUE	3_48041336_AAA_A_b37;3_48041337_AA_A_b37;3_48041335_TAAA_T_b37	1.86990442872451	0.718332967930743	-2.06069135004623	0.0438925258750006	-0.709611677633688	0.099745269127408	1.82929560490135	0.679486546778457	1.02971698908431	0.324609606941447	1.31550612260037	0.408043555457469	-3.17527137485706	0.0229105926122363	-0.599928650905213	0.106868526042145	gt	0.104245845944159
ENSG00000076248.6	UNG	109535378	109548797	12_110216234_A_AT	110216234	A	AT	12_110216234_AT_A_b37;12_110216235_T_TT_b37;12_110216235_T_TTTTT_b37;12_110216235_T_TTT_b37	0.961852177641447	0.30825263099056	1.99764354133544	0.961283201774618	1.85111911144242	0.699607123350326	1.87647134268121	0.725238446716178	1.86934979483863	0.717758834312636	0.728382917352178	0.259463535391722	1.72911005285954	0.602735412138328	1.56088631835308	0.507550553958462	gt	1
ENSG00000076258.5	FMO4	171283346	171311223	1_171309619_A_G	171309619	A	G	1_171309619_A_G_b37	1.46199992438636	0.463262743751644	-2.24496027155681	0.0393669907758024	-1.98358061147758	0.0459457959910467	-4.06603869302188	0.0137805685588948	-0.968298761794642	0.0849111061269194	1.99984743118796	0.990144880366861	1.52987956030228	0.492931765875422	1.47173824777036	0.467338573032083	gt:hepatocyte3	0.0886878535842973
ENSG00000076321.6	KLHL20	173684079	173755840	1_174542312_G_T	174542312	G	TRUE	1_174542312_G_T_b37	0.683288397245065	0.251183068956476	1.82697585031349	0.677438017224164	0.908097949965963	0.29605016004481	0.130931104369779	0.171581758145999	1.77784583856584	0.637403434712387	-0.525307377024888	0.112032947959675	-3.03152434733403	0.0248899824457306	1.96920732916379	0.860703737331517	gt	0.107096787481251
ENSG00000076344.11	RGS11	318299	325980	16_329849_A_C	329849	A	C	16_329849_A_C_b37	-0.537807294756362	0.111149045704579	-0.198890815225411	0.138110084368946	-3.94662564963443	0.0147454857655723	-5.50007768267739	0.00616963319304456	0.649977893594837	0.245274252172921	1.12859344981382	0.350566210226006	1.88997573292039	0.740116509776014	1.66598134035945	0.563302282597315	gt:hepatocyte3	0.0689953102735113
ENSG00000076351.8	SLC46A1	26721660	26734215	17_25885729_GT_G	25885729	GT	G	17_25885730_TT_T_b37;17_25885731_T_TT_b37;17_25885729_GTT_G_b37	1.88834779521346	0.73827090806193	1.99217640830136	0.929518172711688	-0.0629829280969716	0.150914495140553	-1.66352589997365	0.0556158200143845	1.86478176901096	0.713081790185126	0.999865784637052	0.317278033853555	-2.81929196852906	0.0281429032654025	0.55132755024789	0.228741088664144	gt	0.112361838576697
ENSG00000076356.6	PLXNA2	208195586	208417665	1_208740477_C_T	208740477	C	TRUE	1_208740477_C_T_b37;1_208740477_CT_C_b37;1_208740478_T_TT_b37	1.34348105554335	0.417791583412194	1.70929572485187	0.589769567340314	1.70846712149154	0.589239896170306	1.86457698444957	0.712874231544598	1.22591183494205	0.378955309487204	1.86435793172768	0.712652408608541	1.9222428658548	0.78036020042847	1.50930230605212	0.483616244149544	gt	1
ENSG00000076555.11	ACACB	109554399	109706031	12_109993104_T_G	109993104	TRUE	G	12_109993104_T_G_b37	0.385629077532258	0.203878471919233	0.353762617275663	0.199471818049024	-0.127814669493887	0.144646848594365	1.92967097611432	0.790858322981344	0.271028400319608	0.188542287070281	1.81662653137687	0.668490021378719	-1.23666643395603	0.0720070120214388	1.98312796477768	0.896651558351181	gt	0.159436358127237
ENSG00000076604.10	TRAF4	27071001	27077974	17_27203824_G_GT	27203824	G	GT	17_27203825_TT_T_b37;17_27203826_T_TT_b37;17_27203824_GTT_G_b37;17_27203826_T_TTT_b37;17_27203826_T_TTTT_b37	1.99978691916408	0.988353462367365	1.83371986204412	0.683439150791503	-0.596136418450328	0.107124577510743	1.51798062694763	0.487509044672163	0.363244098550012	0.200771153076461	1.99418639298199	0.939222580416979	1.7352967539137	0.606907217983866	1.99536147057137	0.945700656919643	gt	0.1914322783717
ENSG00000076641.4	PAG1	81880044	82024303	8_82735520_T_C	82735520	TRUE	C	8_82735520_T_C_b37	1.93954455827316	0.805777539068297	1.93180388733703	0.793981573782939	1.72902168455335	0.602676263855683	-3.98738840208631	0.0144085191701121	1.42464902593423	0.448140382179277	1.95653787616516	0.834857542514802	1.51828107064915	0.487644742238348	1.99810954688769	0.965319432274307	gt:hepatocyte3	0.089735057638508
ENSG00000076662.5	ICAM3	10444451	10450499	19_10448774_C_CA	10448774	C	CA	19_10448776_A_AA_b37;19_10448776_A_AAA_b37;19_10448775_AA_A_b37;19_10448774_CAA_C_b37	0.32867356148904	0.196080963131409	0.128402934854762	0.171292277703156	1.80063798740377	0.655236304596148	1.9932948796249	0.934738322153187	0.374994805641109	0.202395294616112	-0.795432541675609	0.0945332538098983	1.93403332144095	0.797302450906896	-2.47049899519675	0.0344849191259556	gt	0.120322862394609
ENSG00000076685.14	NT5C2	104845939	104953056	10_103873516_TA_T	103873516	TA	TRUE	10_103873516_TA_T_b37;10_103873517_A_AA_b37;10_103873517_A_AAA_b37;10_103873517_A_AAAA_b37;10_103873517_A_AAAAA_b37	-0.38735109227224	0.12232074011788	1.99650376015421	0.952849352270685	-0.932160915785232	0.0868311983248292	1.99637608133042	0.951997148318049	0.0154506795960287	0.158911964592136	0.0223021624887565	0.159633145016844	1.85433413330452	0.702712104835924	1.93973773486215	0.806081898983674	gt	0.173168940888063
ENSG00000076770.10	MBNL3	131503344	131623996	X_132365962_TGAAG_T	132365962	TGAAG	TRUE	X_132365986_G_GGAAG_b37;X_132365962_T_G_b37;X_132365986_G_GGAAGGAAG_b37;X_132365962_TGAAGGAAGGAAGGAAGGAAGGAAG_T_b37;X_132365982_GGAAG_G_b37;X_132365978_GGAAGGAAG_G_b37	-2.03508925819142	0.0445633179327448	-3.67930169419742	0.0171661986304634	1.12145563503088	0.348600676236243	-1.83961591546063	0.0500549863642738	-0.0330061544233331	0.153915903834826	1.64007243494405	0.54854646676158	1.50390842422456	0.481222502449839	1.78979049726729	0.646603247473057	gt:gdt	0.094742746622294
ENSG00000076864.15	RAP1GAP	21922707	21995801	1_20939213_G_A	20939213	G	A	1_20939213_G_A_b37	0.65737739692139	0.246571995928774	1.97103432876526	0.864858324289166	1.88747756134467	0.737290449526892	0.776759904662242	0.268725718025718	1.98901387764676	0.916522841539123	1.42829495424803	0.449582171047423	1.72481358297279	0.599873708114571	0.0444644013455786	0.161991583998979	gt	1
ENSG00000076928.13	ARHGEF1	42387227	42434302	19_41598217_T_TA	41598217	TRUE	TA	19_41598219_AAAAA_A_b37;19_41598220_AAAA_A_b37;19_41598223_A_AA_b37;19_41598217_TAAAAAA_T_b37;19_41598218_AAAAAA_A_b37	1.98031138470753	0.888410223449917	1.9831015958747	0.896571282997963	1.91727258676701	0.773634773987717	1.99433476388026	0.940001670245955	1.87842842646097	0.727336202672917	1.87989055707334	0.728915820178171	1.87698557263059	0.725787820839351	1.99895131693472	0.974166319268587	gt	1
ENSG00000076944.10	STXBP2	7701766	7712759	19_7450719_ATCTCTCTCTCTC_A	7450719	ATCTCTCTCTCTC	A	19_7450719_A_C_b37;19_7450731_C_CTC_b37;19_7450729_CTC_C_b37;19_7450727_CTCTC_C_b37;19_7450719_ATCTCTCTCTCTC_A_b37;19_7450731_C_CTCTC_b37	-2.30823048439549	0.0379283944641325	0.937419620567653	0.30262739725417	1.16863639277204	0.361878523930026	0.726573547059559	0.259124862539051	1.52557711327756	0.490959439740762	1.99673959246809	0.954465553640756	1.73212258750408	0.604759188857632	1.99188603952825	0.92822560922354	gt	0.123937361032356
ENSG00000076984.13	MAP2K7	7968727	7979363	19_8754476_T_C	8754476	TRUE	C	19_8754476_T_C_b37	1.70828970900408	0.589126614511029	0.601187855785554	0.236922557665064	0.388839697637025	0.20432877603305	1.77871727531863	0.638064279888111	-2.86938433230409	0.0273372518176226	0.727889294881265	0.259371086238506	-5.53526032255536	0.00605029946917807	1.74657189672257	0.614671521623738	gt:nkt_cell	0.0687926605909927
ENSG00000077063.6	CTTNBP2	117350704	117514193	7_117552396_C_T	117552396	C	TRUE	7_117552396_C_T_b37	-1.19438862009821	0.0738913942647067	0.341933999319906	0.197864650982039	0.187905552389452	0.178257185313182	-1.28693006114912	0.069833477641873	1.03499460630985	0.325928986120834	1.90256584922508	0.754930755106014	1.47315472278257	0.467936198468969	-0.876407607487522	0.0898863486296194	gt	0.157652019068621
ENSG00000077150.13	NFKB2	104153866	104162281	10_104423146_TAAAATAAATA_T	104423146	TAAAATAAATA	TRUE	10_104423146_TAAAATAAATA_T_b37	-2.00661893029672	0.0453219517116803	1.09340266525959	0.341018860804027	-0.142704170611978	0.143249187746067	0.874178575375765	0.288668394801995	-0.266429177615294	0.132204200818899	1.84800102783299	0.696632341633271	1.96633087290161	0.854412394997376	1.99809286398363	0.965166840381851	gt	0.13342247687873
ENSG00000077152.5	UBE2T	202300784	202311108	1_201548261_CAA_C	201548261	CAA	C	1_201548262_AA_A_b37;1_201548263_A_AA_b37;1_201548261_CAA_C_b37	1.704491161215	0.586711771873813	1.70449116121489	0.586711771873741	1.57806849621335	0.515974831578232	1.9698627554078	0.862179187794725	1.7142032134081	0.592926725181067	1.71131795735204	0.591066348730167	1.7802818107757	0.639254727965205	1.91833101072677	0.775048261048906	gt	1
ENSG00000077157.16	PPP1R12B	202317826	202561834	1_203406785_A_AG	203406785	A	AG	1_203406785_A_AG_b37;1_203406785_A_AAG_b37;1_203406785_A_AAAG_b37;1_203406785_A_AAAGAAG_b37;1_203406785_A_G_b37;1_203406785_A_AAGAAG_b37	1.67857391093787	0.57075187549147	-0.436708919772798	0.118524663839144	0.0401200331020277	0.161526156372304	1.70529237350695	0.587219446188033	0.5738798596783	0.232398678742862	-3.24092965818232	0.0220614817400963	1.93103202872334	0.792845381031602	-1.06190143125531	0.0801478298186738	gt	0.103014441983418
ENSG00000077235.13	GTF3C1	27470875	27561234	16_27010778_T_TGAGG	27010778	TRUE	TGAGG	16_27010778_T_TGAGG_b37	-5.24641629018976	0.00710426565862961	1.99770400689715	0.961782771678129	-0.556275880025851	0.10985709455816	-0.629320078292608	0.10490662888755	1.82119754563774	0.67240441853467	1.55078351538373	0.502707268327505	1.38062227942629	0.431278622885705	-0.110077375421952	0.146331918492431	gt:endothelial_venous	0.0722588661572726
ENSG00000077238.9	IL4R	27324988	27376099	16_27739384_C_CA	27739384	C	CA	16_27739384_C_CA_b37	1.59795010537096	0.526032500394971	1.60357790838299	0.528942846724447	0.374579230224185	0.202337592165054	1.82538396873412	0.676041560228869	-0.275930087132394	0.13139627754316	1.9510036960466	0.82481907426111	0.184624833484577	0.177864771008012	1.84910627914297	0.69768274558935	gt	0.210851453257133
ENSG00000077254.10	USP33	78161671	78225537	1_77468664_T_C	77468664	TRUE	C	1_77468664_T_C_b37	1.47999702436499	0.470840412672324	1.99741260284276	0.959431928771583	0.73466024645478	0.260642762965316	1.51524491293111	0.48627631576526	1.37789060688516	0.430264500784923	1.32990302768405	0.413017800119277	1.9862710627051	0.906724905498131	1.9411032600147	0.808248261985803	gt	1
ENSG00000077312.4	SNRPA	41256541	41271294	19_41363284_G_GTA	41363284	G	GTA	19_41363284_G_GTATA_b37;19_41363284_G_GTA_b37;19_41363284_G_GTATATATA_b37;19_41363284_G_GTATATATATATATA_b37;19_41363284_G_GTATATA_b37	1.79609950492181	0.651590729680385	-1.87994288563851	0.0488662196914317	0.129867367673114	0.171459889738369	0.691912506664494	0.25274121722771	1.94206361551466	0.809787808858082	-1.74032470014271	0.0531141227778675	1.82956365019845	0.679724300657143	-1.88397221249477	0.0487490916373877	gt	0.136379132828485
ENSG00000077348.4	EXOSC5	41892278	41903384	19_40931642_A_G	40931642	A	G	19_40931642_A_G_b37	1.735251552531	0.606876515103102	1.95430018923605	0.83072241170001	1.67219450860694	0.566954160448757	1.97162952867319	0.866240790274343	1.99988812163645	0.991560727385153	1.86626728974085	0.714592802776018	1.85839574019082	0.706691341106308	1.99269142399311	0.931871678261836	gt	1
ENSG00000077380.11	DYNC1I2	172543918	172604930	2_172733055_G_GGC	172733055	G	GGC	2_172733055_G_GGC_b37;2_172733055_G_GC_b37;2_172733055_G_T_b37	-0.494923684312653	0.114213912457399	1.07792471811132	0.336930660377438	1.80708096840266	0.660498156595274	1.33490780115727	0.41476794088676	1.73955918119083	0.609817468049395	1.01554585995325	0.321101619202049	1.79374964778287	0.64972234970037	1.4013828505781	0.439106133151428	gt	0.197886244533193
ENSG00000077420.11	APBB1IP	26727131	26856732	10_26708390_C_T	26708390	C	TRUE	10_26708390_C_T_b37	-1.2404206048588	0.0718421925307321	1.91157158877041	0.766184693883301	1.97634818767546	0.877774169824721	0.042005413839604	0.161727956337293	1.53893715606512	0.497127670173009	0.922185367066277	0.299186952384382	-2.00884768372674	0.0452620754757127	0.866106317809908	0.286946330798101	gt	0.133323340699371
ENSG00000077458.8	FAM76B	95502105	95523573	11_95148304_A_T	95148304	A	TRUE	11_95148304_A_T_b37;11_95148306_T_TGT_b37;11_95148306_T_AGTGT_b37;11_95148306_T_TGTGT_b37;11_95148304_AGT_A_b37	0.961558415173954	0.308184195209855	0.415027419274963	0.208045884868254	-2.95370853100457	0.0260347639954558	-1.6130813348654	0.0573268114492894	1.40711984152114	0.441307535502868	-0.693583711515373	0.100752980495017	1.99498611109897	0.943549912601299	1.03757154746859	0.326575788403211	gt	0.109305195206994
ENSG00000077463.10	SIRT6	4174105	4182601	19_3582603_A_G	3582603	A	G	19_3582603_A_G_b37	1.19552929879762	0.369760055773969	-0.587378328995158	0.107718500420642	0.41911652776048	0.208633482345365	1.22910403557376	0.379940021210253	-2.2226115661648	0.0398887219212431	1.9707427230797	0.864186348126958	1.4956076731562	0.477576503524385	1.85828384027235	0.706580843013738	gt	0.126858600935153
ENSG00000077514.4	POLD3	74204895	74380162	11_75034238_G_A	75034238	G	A	11_75034238_G_A_b37	1.01745929037054	0.321572349850234	1.77383931685995	0.634385353690096	-0.508608101995264	0.113225897719565	-6.50099293320585	0.00354952727694545	1.94112603858656	0.808284623849569	-0.672118961474894	0.102119979940947	-0.0787199300971224	0.149365389958593	-2.61221917295057	0.0317449269244437	gt:hepatocyte3	0.0574856347077519
ENSG00000077549.13	CAPZB	19665266	19812066	1_20708961_A_ATGGTGGTGATGGTGGTGATGGTGGTGGTGGGGGGGTAGTGATGGTGGTAATGATTGTGGTGATGGTAGTGGTGATGTTGGTGGTGATGGTGGTGGGGGTAGTGATGGTAATGATTGTGGTGATGTTGGTGGTGATGGTGGTGGTGGTGGGGTTAGTGATGGTGGCAATGATTGTGGTGATGGTGGTGATGGTGGTGGTGATGATGGTGTTGGTGGTAGTGATAGTGGTGGTGGTGGAGGTAGTGATGGTGGTAATGATTGTAGTGATGGTGGTGATGGTGGTGGTGATGATGGTGTTGGTGGTGGAGGTAGTGATGGTGGTAATGATTGTAGTGATGGTGGTGATGGTAGTGGTGATGTTGATGATGGTGGTGGTGATGGTGGTG…	20708961	A	ATGGTGGTGATGGTGGTGATGGTGGTGGTGGGGGGGTAGTGATGGTGGTAATGATTGTGGTGATGGTAGTGGTGATGTTGGTGGTGATGGTGGTGGGGGTAGTGATGGTAATGATTGTGGTGATGTTGGTGGTGATGGTGGTGGTGGTGGGGTTAGTGATGGTGGCAATGATTGTGGTGATGGTGGTGATGGTGGTGGTGATGATGGTGTTGGTGGTAGTGATAGTGGTGGTGGTGGAGGTAGTGATGGTGGTAATGATTGTAGTGATGGTGGTGATGGTGGTGGTGATGATGGTGTTGGTGGTGGAGGTAGTGATGGTGGTAATGATTGTAGTGATGGTGGTGATGGTAGTGGTGATGTTGATGATGGTGGTGGTGATGGTGGTGGTGGAGGTAGTGA…	1_20708961_A_ATGGTGGTGATGGTGGTGATGGTGGTGGTGGGGGGG_b37;1_20708961_A_ATGG_b37;1_20708961_A_ATGGTGGTGATGGTGGTGATGGTGGTGGTGGGGGGGTAGTGATGGTGGTAATGATTGTGGTGATGGTAGTGGTGATGTTGGTGGTGATGGTGGTGGGGGTAGTGATGGTAATGATTGTGGTGATGTTGGTGGTGATGGTGGTGGTGGTGGGGTTAGTGATGGTGGCAATGATTGTGGTGATGGTGGTGATGGTGGTGGTGATGATGGTGTTGGTGGTAGTGATAGTGGTGGTGGTGGAGGTAGTGATGGTGGTAATGATTGTAGTGATGGTGGTGATGGTAGTGGTGATGTTGATGATGGTGGTGGTGAT…	-5.77435429396166	0.00529931551994334	0	1	-2.98809153791819	0.0255223425144878	1.92180792713901	0.779762573688461	-1.93146302645357	0.0473906986760495	-3.46504408158756	0.019400564690182	-0.0779898434179245	0.149436858614411	-4.02433827886682	0.0141099208016898	gt:endothelial_venous	0.0658499805207123
ENSG00000077713.14	SLC25A43	118533022	118588441	X_118529696_C_G	118529696	C	G	X_118529696_C_G_b37	0.351822267431089	0.199207132992362	1.81746820677154	0.66920642543141	1.92008262230496	0.777409409171105	1.80994132964582	0.66286779118331	1.8514975584884	0.699970606251371	0.912336917974699	0.296989574925311	1.8510106867738	0.699503083720331	1.96196688231532	0.845376653664901	gt	1
ENSG00000077721.11	UBE2A	118708500	118718381	X_118639153_TAA_T	118639153	TAA	TRUE	X_118639155_AAA_A_b37;X_118639153_TAAAA_T_b37;X_118639156_AA_A_b37;X_118639154_AAAA_A_b37	1.60946884531944	0.532020336406838	1.96389046789284	0.849289475366723	1.66530881105132	0.562909716094544	1.45399343078645	0.459954014370528	1.506916385556	0.48255498975999	1.99581115650733	0.948395922995511	1.96417661664998	0.849880688345134	1.92443705374222	0.783402938376397	gt	1
ENSG00000078018.15	MAP2	210288781	210598842	2_209945828_T_C	209945828	TRUE	C	2_209945828_T_C_b37	1.97881904840852	0.884287086063603	-2.90047168658242	0.0268493608066821	1.68857404968895	0.576806480680379	1.96203874589298	0.845520962276749	1.90495354042321	0.757857065081217	1.54691495408269	0.50087354452852	1.81446219222164	0.666656704649482	1.60903594254324	0.531793087118912	gt	0.110336560667034
ENSG00000078070.7	MCCC1	182733005	182833863	3_182472111_ATTATTTATTTATTTATTTAT_A	182472111	ATTATTTATTTATTTATTTAT	A	3_182472111_ATTATTTATTTATTTATTTAT_A_b37;3_182472119_TTTATTTATTTAT_T_b37;3_182472123_TTTATTTAT_T_b37;3_182472127_TTTAT_T_b37;3_182472115_TTTATTTATTTATTTAT_T_b37	1.88099264280356	0.730113594150442	1.33609940456779	0.415186254500106	-2.00139546124342	0.0454626091682678	-7.47531901142946	0.00208254668270439	0.2249527417423	0.182758672552449	1.93306707805868	0.79585593448433	1.9107383120587	0.765117873012328	1.96209139116002	0.845626768766801	gt:hepatocyte3	0.0509255499648704
ENSG00000078124.7	ACER3	76571910	76737841	11_75838678_CA_C	75838678	CA	C	11_75838680_AA_A_b37;11_75838681_A_AA_b37;11_75838681_A_AAA_b37;11_75838678_CAAA_C_b37;11_75838679_AAA_A_b37	1.58316032331192	0.518518211362929	1.51233588251671	0.484971142498218	1.68126349709718	0.572367951577452	-2.35685365189653	0.0368603244945969	1.34055531899526	0.416756060225983	1.00728074210491	0.319078671089593	0.337188403856601	0.197224134993218	0.779197427380723	0.269203204317468	gt	0.122449851815215
ENSG00000078142.7	PIK3C3	39535170	39667794	18_38592486_T_C	38592486	TRUE	C	18_38592486_T_C_b37	0.886335704833527	0.291286796936606	1.9990999097098	0.976065853056123	0.0427172110159972	0.16180421764072	1.99703290870934	0.95655990232204	1.4942025149798	0.476963773769806	-1.45667941656342	0.0629967075796369	1.64384006419948	0.550646682413331	1.58130157247285	0.517587219097105	gt	0.150922943669751
ENSG00000078237.4	C12orf5	4430370	4462338	12_3991792_T_A	3991792	TRUE	A	12_3991792_T_A_b37;12_3991792_T_*_b37	-0.811112137100338	0.0936134573184108	0.42030607275683	0.208804786309948	1.12683323905117	0.350080104670494	1.86432621841692	0.712620311100158	1.49891422255359	0.479023429139794	1.82446522926858	0.675239008278977	1.75232607055841	0.618717718417273	1.02794597939231	0.324168445820781	gt	0.178842530528342
ENSG00000078246.11	TULP3	2986388	3050306	12_2034862_G_T	2034862	G	TRUE	12_2034862_G_T_b37	1.16842712636947	0.361818110191858	0.409058861619826	0.207191722931438	1.31215885472949	0.406899659306684	1.84752943050563	0.696185485980554	1.19707408979042	0.37022000774696	1.62053883315008	0.537891751863034	0.734987453881331	0.260704412274119	0.363263644826816	0.200773841938646	gt	1
ENSG00000078269.9	SYNJ2	158402887	158520208	6_158171792_G_GAA	158171792	G	GAA	6_158171792_GA_G_b37;6_158171793_A_AA_b37;6_158171793_A_AAA_b37;6_158171793_A_AAAA_b37	1.23532606727764	0.381869773779836	1.94143013742615	0.808770777792354	1.52337951799063	0.489957100346181	1.56214830642608	0.508161178053474	0.725335770599713	0.258893493926267	1.40383357260822	0.440044457236912	1.39219697569717	0.435616211456412	1.86887917462536	0.717272747754211	gt	1
ENSG00000078304.15	PPP2R5C	102228134	102394326	14_101423597_G_C	101423597	G	C	14_101423597_G_C_b37	1.56023802169972	0.507237360665859	1.88406994342984	0.733491293406357	1.90639561564097	0.759643982477818	1.49429158985947	0.477002577479098	1.91658844998716	0.772726336767542	1.07988939385768	0.337445932382444	1.34653527210594	0.418876665879801	1.8597794849224	0.708061888833705	gt	1
ENSG00000078319.7	PMS2P1	99918614	99939531	7_100196604_CA_C	100196604	CA	C	7_100196604_C_A_b37;7_100196604_CA_C_b37;7_100196605_A_AA_b37;7_100196605_A_AAA_b37	0.261846685181752	0.187372984157801	-4.51308806022917	0.0107083389334425	-1.51014450510155	0.0609941353288244	1.90580005245238	0.758904189690531	-1.74183197866694	0.0530662332721835	0.76089111216595	0.265642861998439	1.37931400055368	0.43079247849816	1.85502935169626	0.703388680094084	gt:gdt	0.0822481247740712
ENSG00000078369.13	GNB1	1716728	1822495	1_1664331_CT_C	1664331	CT	C	1_1664333_TTT_T_b37;1_1664335_T_TT_b37;1_1664334_TT_T_b37;1_1664331_CTTTT_C_b37;1_1664335_T_TTT_b37;1_1664335_T_TTTTT_b37	0.963999762076526	0.308753538784259	-1.07362833225875	0.0795716914016391	1.22410128397081	0.378398400472348	-0.860548071077289	0.0907765640280612	0.0525123830947791	0.162857841367967	1.926806055062	0.786741929178291	1.9789050640631	0.884520628806809	-2.60534157518157	0.0318725032903818	gt	0.116707321662429
ENSG00000078403.12	MLLT10	21823093	22032559	10_21242973_G_A	21242973	G	A	10_21242973_G_A_b37	1.99623247605513	0.951056453217175	-0.481658469302317	0.115180742302089	-0.984154045575906	0.0840832134570292	1.61782154691042	0.536439664927326	-2.54532270663123	0.0330087995074645	-0.512714357862137	0.112931266319538	1.90723201315978	0.760687291770023	0.670929028518117	0.248970560169328	gt	0.118479413370365
ENSG00000078487.13	ZCWPW1	99998448	100026615	7_100609362_C_G	100609362	C	G	7_100609362_CTACGGTGGATT_C_b37;7_100609362_C_G_b37	0.811545100031822	0.275641442945415	-4.47983441440397	0.0109105147340643	-0.799535199946661	0.0942916377099085	-1.08846616603927	0.0788491005879045	0.408829679108692	0.207159007286779	-0.134067929699654	0.144058000520085	-0.631462426641463	0.104765177301437	-2.87447512491724	0.0272567289848529	gt:gdt	0.0830340321462494
ENSG00000078618.15	NRD1	52254862	52344477	1_53027471_C_CA	53027471	C	CA	1_53027474_A_AA_b37;1_53027474_A_AAA_b37;1_53027473_AA_A_b37;1_53027472_AAA_A_b37;1_53027471_CAAA_C_b37	-1.25686455824001	0.0711250030893967	1.99554237318819	0.946768419986085	-0.0708741997915467	0.150135441707313	1.68652514519664	0.575555662406335	1.46437821332631	0.464252885520129	0.137290617226142	0.172312424072711	1.41720848136998	0.445220210260181	1.63640699923997	0.546517514764502	gt	0.158597536468184
ENSG00000078668.9	VDAC3	42249141	42263415	8_42003224_A_G	42003224	A	G	8_42003224_A_G_b37	1.99136008881294	0.925942391573392	-4.258827912605	0.0123575935071439	1.90157700277933	0.753730369535192	0.836768492808062	0.280796361093264	1.2544154549513	0.387877800813251	1.34706673127687	0.41906590759271	1.49476448051132	0.477208669146297	1.88425976716621	0.733701277872251	gt:gdt	0.0856149642328467
ENSG00000078674.13	PCM1	17780348	17885478	8_16802646_T_G	16802646	TRUE	G	8_16802646_T_G_b37	1.17408582078411	0.36345665374554	1.20863710625588	0.373688334295177	1.67183692717015	0.566742744545304	1.43748110626552	0.453247118705691	1.45471288928474	0.460249798126299	-3.30705194096021	0.0212392673327454	-0.621922283650122	0.105396690237863	0.329222168788476	0.196154382778338	gt	0.101862405110909
ENSG00000078687.12	TNRC6C	76000248	76104916	17_75653066_A_AGT	75653066	A	AGT	17_75653076_TGTGTGT_T_b37;17_75653078_TGTGT_T_b37;17_75653080_TGT_T_b37;17_75653066_AGTGTGTGTGTGTGTGT_A_b37;17_75653082_T_TGT_b37;17_75653074_TGTGTGTGT_T_b37	0.786619383671393	0.270663631501898	-2.72939580848669	0.0296512995025933	1.60671132188389	0.530575778763645	0.274608937949552	0.189000573358507	1.88837523502855	0.738301892404896	1.99842908266106	0.968384283162205	1.96423429594802	0.850000155622574	0.354014419143425	0.199506196857878	gt	0.113825609380559
ENSG00000078747.8	ITCH	32951040	33099198	20_33644620_TA_T	33644620	TA	TRUE	20_33644620_TA_T_b37;20_33644621_A_AA_b37	1.17686323012947	0.364264641466578	-0.52525261714635	0.112036837158883	1.99131193036965	0.925736877018599	-1.10815887287714	0.0779009740764164	1.80416298904396	0.658102284963897	0.429021393135258	0.210064953180692	-4.02167127841165	0.0141312585077108	0.964246901741433	0.308811250067986	gt:nkt_cell	0.0890742153658471
ENSG00000078808.12	SDF4	1152287	1167411	1_2131834_CA_C	2131834	CA	C	1_2131836_A_AA_b37;1_2131835_AA_A_b37;1_2131834_CAA_C_b37;1_2131836_A_AAA_b37;1_2131834_C_A_b37	1.92186494834397	0.77984082133607	0.238289752041965	0.184411337545143	1.99936975583336	0.979971479829885	1.72819782274962	0.602125410722346	1.28383813212213	0.397405779208753	-4.01789242241125	0.0141615486353484	1.5554207818551	0.504920502379847	-3.20609723536882	0.0225078045181391	gt:macrophage	0.0890742153658471
ENSG00000078814.11	MYH7B	33563205	33590240	20_33318516_C_CT	33318516	C	CT	20_33318517_T_TT_b37;20_33318516_CT_C_b37;20_33318517_T_TTT_b37;20_33318517_T_TTTT_b37	0.451075633895641	0.21329430382845	0.696275601677883	0.2535340384798	1.96922167595937	0.860735859651624	1.16157160029172	0.359846636427715	1.9895063147361	0.918408474792418	1.76604401136348	0.628605911362113	1.99986742838723	0.990813380356348	1.93559735964919	0.799668034062677	gt	1
ENSG00000079102.12	RUNX1T1	92967202	93115514	8_93505911_GA_G	93505911	GA	G	8_93505911_G_A_b37;8_93505911_GA_G_b37;8_93505912_A_AA_b37	1.79630905679585	0.651757973633651	-0.0773932637205235	0.149495286882606	0.406253650634767	0.206791700582627	1.74587288046729	0.614183921617223	1.85163038655048	0.700098308274885	0.277493073092899	0.189370668017514	1.10852205789178	0.345077113675821	-1.49851145735499	0.0614240152513024	gt	0.149771913736838
ENSG00000079134.7	THOC1	214519	268050	18_730343_ATT_A	730343	ATT	A	18_730344_TTTT_T_b37;18_730346_TT_T_b37;18_730347_T_TT_b37;18_730345_TTT_T_b37;18_730343_ATTTT_A_b37;18_730347_T_TTT_b37	1.93528962894339	0.799200198807581	-0.253387507812306	0.133322265411779	0.249724147828147	0.185842057665704	1.98675668516159	0.908382027577614	0.636684941199064	0.242963778242768	0.475969860268094	0.217010630243112	1.98344417324546	0.897619211663677	1.90205574704044	0.754310698379311	gt	0.212309432196828
ENSG00000079215.9	SLC1A3	36606456	36688436	5_37348864_CT_C	37348864	CT	C	5_37348864_CT_C_b37;5_37348865_T_TT_b37	0.870078673074829	0.287792120614146	0.468275633691462	0.215853832488685	-9.28717883842347	0.000780441852349392	0.904178420422284	0.295184925056879	-2.51501433782164	0.0335986045106591	-4.41114459492042	0.0113406288887242	1.71036339153579	0.590453494239193	-10.0011067244286	0.000531689668958109	gt:endothelial_periportal	0.0320928335873796
ENSG00000079246.11	XRCC5	216972186	217071026	2_217465461_C_T	217465461	C	TRUE	2_217465461_C_T_b37	1.99948334625435	0.981865630635761	1.99527468309799	0.945195829446963	1.89680931772648	0.748033776364923	1.74118569277908	0.610935914143091	1.78402638481151	0.642125097482174	1.99812568453495	0.965467680117535	1.9981449822738	0.965645800017882	1.99648094757515	0.952695955765352	gt	1
ENSG00000079257.3	LXN	158363610	158390482	3_158605566_C_CA	158605566	C	CA	3_158605566_CA_C_b37;3_158605567_A_AA_b37;3_158605567_A_AAAAAAAAAAACAA_b37;3_158605567_A_AAACAAAAAAAACAA_b37;3_158605567_A_AAAAAAAAAAAACAA_b37	0	1	0	1	1.55568312490715	0.50504620909299	1.60018817298021	0.527186453215055	1.2178521050219	0.376485041118267	1.63842654355909	0.547633674088982	1.98591735074507	0.905536536851494	0.61751728406864	0.23967870282215	gt	1
ENSG00000079263.14	SP140	231067825	231223762	2_231448238_G_A	231448238	G	A	2_231448238_G_A_b37	1.91576626517553	0.771639915226325	1.86167768886708	0.709954591155091	1.62037088791681	0.537801796128469	1.00382620029274	0.31823811091853	1.98651353063991	0.907548515166792	1.66845590422156	0.564751280013542	1.99945807468174	0.981427491845436	1.64211817718507	0.549684976659676	gt	1
ENSG00000079308.12	TNS1	218664511	218867718	2_218879632_AAGGAAGGAAGGAAGGC_A	218879632	AAGGAAGGAAGGAAGGC	A	2_218879640_AAGGAAGGCAGGCAGGC_C_b37;2_218879632_AAGGAAGGAAGGAAGGCAGGCAGGC_*_b37;2_218879636_AAGGAAGGAAGGCAGGCAGGC_C_b37;2_218879632_AAGGAAGGAAGGAAGGCAGGCAGGC_A_b37	1.79525495008994	0.650917734939163	1.9611496859215	0.843745503643803	1.82182706588202	0.672948116499543	1.60654278758557	0.530487719251952	1.3585912199357	0.42320111747988	1.99999896554408	0.99918848606589	1.24330223569228	0.384363928647115	1.9917716803235	0.927722956318167	gt	1
ENSG00000079313.7	REXO1	1815247	1848452	19_1478153_A_C	1478153	A	C	19_1478153_A_C_b37	1.61642389108596	0.535695550034606	1.13190502496514	0.351483240459042	1.89374066844721	0.744443698354933	1.70251878100112	0.585465795938906	1.31170906176749	0.406746304982649	1.83280695701171	0.682618583363387	1.75956290254391	0.623890598079322	1.69524809493072	0.580918625347948	gt	1
ENSG00000079335.13	CDC14A	100810583	100985833	1_100818178_G_C	100818178	G	C	1_100818178_G_C_b37	1.73801411089687	0.60875909339738	1.86733524503882	0.715684972949188	-3.19496159310648	0.0226524556322652	-1.43881841778847	0.0636812202177224	-0.931997401499871	0.0868399922956787	-1.97192702401179	0.0462647980810024	1.72307964749496	0.598726867995809	1.39319295053474	0.435992551502149	gt	0.104031606935723
ENSG00000079337.11	RAPGEF3	48128454	48164823	12_47486635_G_A	47486635	G	A	12_47486635_G_A_b37	-0.231263247186291	0.13524323397331	-0.551211814802457	0.110209694729859	1.99103575799643	0.924569257638438	-0.489945763994456	0.11457567287172	1.87187681155291	0.720385973337994	1.81926096576331	0.670738894012612	1.14817991891846	0.356037955104968	1.98115299651101	0.890806009299081	gt	0.19428443846627
ENSG00000079385.17	CEACAM1	43011455	43065386	19_42983395_T_TACACACACACACACACACACACAC	42983395	TRUE	TACACACACACACACACACACACAC	19_42983395_T_TACACACACAC_b37;19_42983395_T_TACACACACACAC_b37;19_42983395_T_TACACACACACACACACACACACAC_b37;19_42983395_T_TACACACACACACACAC_b37;19_42983395_T_TACACACACACACACACACACACACAC_b37;19_42983395_T_TACACACACACACAC_b37	1.87213000798801	0.720650807742754	1.98904061957802	0.91662413057629	1.62736879891872	0.541573519866648	1.96465171544037	0.850867718743944	1.48744637010827	0.474035493878178	0.599860548214849	0.236700223264209	-0.522389916494149	0.112240361315687	-2.43944902722234	0.0351175790119031	gt	0.120727675779788
ENSG00000079387.9	SENP1	48436680	48500091	12_49036649_C_CA	49036649	C	CA	12_49036651_A_AA_b37;12_49036650_AA_A_b37;12_49036649_CAA_C_b37	1.51147523717975	0.484586112955244	1.41655476041063	0.44496505672575	1.93377883096429	0.796920375635334	-6.33965863399203	0.0038788885308558	0.563538845450239	0.230712862096575	-1.20098762171767	0.0735938158169083	1.9728295454413	0.869074147697435	1.6937055430796	0.579963006592317	gt:hepatocyte3	0.0579124523698365
ENSG00000079432.3	CIC	42772688	42799949	19_43016835_C_CT	43016835	C	CT	19_43016836_T_TT_b37;19_43016835_CT_C_b37	1.48848297703665	0.474482884866159	1.64279107105921	0.550060425811257	1.69140457150729	0.578543368117222	-3.29070079746975	0.0214395907470284	-2.33503903156418	0.0373355598828162	1.97929178544229	0.885576679414631	1.56113513237358	0.507670844825711	1.14332830277846	0.354671772646265	gt	0.102252725535295
ENSG00000079435.5	LIPE	42905658	42931578	19_41913855_ATTTTTT_A	41913855	ATTTTTT	A	19_41913856_TTTTTT_T_b37;19_41913857_TTTTT_T_b37;19_41913858_TTTT_T_b37;19_41913860_TT_T_b37;19_41913861_T_TT_b37;19_41913855_ATTTTTT_A_b37	1.93740120071828	0.802434602620115	-1.29107028661457	0.0696576023047855	-1.41382844625838	0.0646522893859894	-0.818331458901014	0.0931932339993832	1.67948173967039	0.571296355841246	1.99590241687577	0.948960379592038	1.71705667069767	0.594778512040401	1.35416670957824	0.421606337995206	gt	0.15273127880251
ENSG00000079459.8	FDFT1	11653081	11696818	8_12055438_CAAAA_C	12055438	CAAAA	C	8_12055439_AAAA_A_b37;8_12055440_AAA_A_b37;8_12055442_A_AA_b37;8_12055438_CAAAA_C_b37;8_12055441_AA_A_b37;8_12055442_A_AAA_b37	1.05082509487113	0.329929407056901	0.519880778840161	0.223755869978641	1.27822446799877	0.395562119370521	1.96371391527515	0.848925909448037	0.394170110219534	0.205078983160419	1.96091625335009	0.843282843826783	1.71756378522758	0.595108863189058	1.98764377673325	0.911490620076325	gt	1
ENSG00000079462.3	PAFAH1B3	42801184	42807698	19_43533939_T_G	43533939	TRUE	G	19_43533939_T_G_b37	1.97820234515518	0.882626657729849	1.98159422066072	0.892083824411072	1.98364718762542	0.898245430290945	1.8850818202572	0.73461286379004	1.9999995450832	0.999461846688705	1.98011696707829	0.887864247481165	1.84803396046891	0.696663576321633	1.57215159580318	0.513046596434561	gt	1
ENSG00000079557.3	AFM	74347399	74369691	4_74510596_GGT_G	74510596	GGT	G	4_74510606_TGTGTGT_T_b37;4_74510608_TGTGT_T_b37;4_74510612_T_TGT_b37;4_74510596_GGTGTGTGTGTGTGTGT_G_b37;4_74510610_TGT_T_b37;4_74510612_T_TGTGT_b37	1.76507074269603	0.627892703325465	1.90446637918956	0.757256766328021	-1.80334176447627	0.0511504003888497	1.71768351653384	0.595186915611221	-0.838675268952215	0.0920200498005055	1.99367548633177	0.936613607047135	-0.189250024011812	0.138976970769666	1.74021321278894	0.610266672660067	gt	0.138778359039542
ENSG00000079689.9	SCGN	25652463	25702011	6_25646260_G_GACAA	25646260	G	GACAA	6_25646260_G_GACAA_b37	1.80591362169861	0.659537101263607	1.99692495018081	0.955777467916218	0.427290642144044	0.209813985151805	-0.961719894054397	0.0852572088283577	1.9979716063915	0.964077266366499	1.7711519366822	0.632379290692618	-0.425958144519825	0.119340252968982	0.864588828588751	0.286624062439785	gt	0.171598289055809
ENSG00000079691.15	LRRC16A	25279305	25620758	6_25544873_A_C	25544873	A	C	6_25544873_A_C_b37;6_25544873_ACCC_*_b37;6_25544876_C_CCC_b37;6_25544876_C_CACCCCC_b37	1.84916070859799	0.697734588263085	-4.09292208757222	0.0135724440825772	0.0923138251946511	0.167220508761918	0.97714173658909	0.311841979177969	1.82871502007697	0.678972321303564	1.02419043005614	0.323235550188469	0.398742870924195	0.205725148175973	-5.10373348604384	0.00769235580155652	gt:endothelial_periportal	0.0733964707132255
ENSG00000079739.11	PGM1	64058946	64125916	1_64704812_GAAGAAGAAGAAGAAGAAGAAGAAGAAGA_G	64704812	GAAGAAGAAGAAGAAGAAGAAGAAGAAGA	G	1_64704819_AAGAAGAAGAAGAAGAAGAAGAAAGAAGA_A_b37;1_64704812_GAAGAAGAAGAAGAAGAAGAAGAAGAAGAAAGAAGA_*_b37;1_64704847_A_AGGAAGAAGAAGAAGAAGAAGAAGAAAAGAAGAAGAAGAAGAAGAAGAAGAAGAAAGAAGA_b37;1_64704847_A_AGGAAGAGGAAGAAGAAGAAGAAGAAGAAGAAAAGAAGAAGAAGAAGAAGAAGAAGAAGAAAGAAGA_b37	1.96136291514523	0.844169384284898	0	1	-1.87741629534577	0.0489398164038103	1.99887329545084	0.973222900157475	-1.61277028733844	0.0573375333165401	1.17647741317734	0.364152253264508	-1.9629752940379	0.0465114251752919	-1.30067791502728	0.0692512976707896	gt	0.134282772768495
ENSG00000079785.10	DDX1	15731301	15771235	2_15982627_C_A	15982627	C	A	2_15982627_C_A_b37	1.35299655091649	0.421186066362629	0.668058770232506	0.248460164433155	0.429434106298345	0.210124851263038	1.4817167912347	0.471574936397368	0.426685189290367	0.209726275146252	1.70928313845468	0.589761514407225	1.57673591659932	0.515312807394685	1.73284705234545	0.605248024766216	gt	1
ENSG00000079805.12	DNM2	10828754	10944164	19_10971300_G_C	10971300	G	C	19_10971300_G_C_b37	1.71171603420271	0.591322309622599	1.71716351493842	0.594848082311546	1.83913785657973	0.688363999729497	1.84214263755558	0.691136901026621	1.87720350053149	0.7260210316998	-0.00985254259029489	0.156280507345614	1.98882434964963	0.915808519574029	1.08872717612354	0.339776926518754	gt	0.229570831878798
ENSG00000080031.5	PTPRH	55692615	55720874	19_56051437_CGTGT_C	56051437	CGTGT	C	19_56051437_CGTGT_C_b37	-0.703180107393052	0.100148306594767	0.725840130468896	0.258987739421185	-4.99375905868476	0.00817943947299681	1.01548626807897	0.321086973343902	-1.74389681555988	0.0530007031274463	-3.60339328350477	0.0179257257084874	0.708649794833718	0.255799274090983	1.94918713056865	0.821654809274022	gt:hepatocyte0	0.0745063036988866
ENSG00000080503.15	SMARCA2	2015341	2193624	9_2035926_T_C	2035926	TRUE	C	9_2035926_T_C_b37	1.99958510364604	0.983749009355653	1.44163964052819	0.454921633999248	1.63534503863588	0.545932286273133	1.8978910730192	0.749313368390305	1.99637708785224	0.952003806986334	-6.31964046316233	0.00392186819336428	0.0945143657238532	0.167465585133995	-0.95348627196563	0.0856925164992579	gt:macrophage	0.0580973109226612
ENSG00000080561.9	MID2	107068984	107170423	X_108112310_G_A	108112310	G	A	X_108112312_A_AA_b37;X_108112311_AA_A_b37;X_108112312_A_AAA_b37;X_108112310_G_A_b37;X_108112312_A_AAAA_b37;X_108112310_GAA_G_b37	1.97350871864961	0.870706281862797	1.92427891330738	0.783182063635613	1.14621773029307	0.355484549399474	1.37698061834436	0.429927472959715	0.103532909715739	0.168474297683373	0.796591686378179	0.272641528857524	1.54860578607833	0.501673606976425	1.04607800344206	0.328722992018692	gt	1
ENSG00000080573.6	COL5A3	10070236	10121147	19_10575899_A_AT	10575899	A	AT	19_10575901_T_TT_b37;19_10575900_TT_T_b37;19_10575899_A_C_b37;19_10575899_ATT_A_b37	1.9999627260562	0.995128754287309	1.74904017416776	0.616400044050376	0.870184040242634	0.287814598400352	1.61767973599677	0.536364078825691	1.83729242299773	0.686675852260774	1.52664663515264	0.491448495549128	1.9209777344301	0.778626804275494	0.554742216053398	0.229290408092009	gt	1
ENSG00000080608.9	KIAA0020	2720468	2844241	9_2899811_G_A	2899811	G	A	9_2899811_G_A_b37	1.49650032774275	0.47796641954781	1.99901395812492	0.974949501450118	1.85558983420066	0.703935486204648	1.65114261346707	0.55476064953766	1.74845343343225	0.615988191595652	1.87932427115709	0.728302759638553	1.70199156210623	0.585133653398498	1.42504406244637	0.448296252152454	gt	1
ENSG00000080618.9	CPB2	46627320	46679211	13_45637671_G_A	45637671	G	A	13_45637671_G_A_b37	1.96138928249297	0.844221884535564	1.98075517094321	0.889666882547756	0.381178628092925	0.203256208776858	1.78528971085257	0.643100313491004	1.03943932010475	0.327045655317008	1.90179094071379	0.753989510884543	0.108771539179315	0.169063428516443	0.943433918231676	0.303999690740366	gt	1
ENSG00000080709.10	KCNN2	113696641	113832337	5_114007515_G_A	114007515	G	A	5_114007515_G_A_b37	0.764376630590277	0.266316207475695	1.94601549703236	0.816269555655088	1.96202971934423	0.845502828362995	1.96309723016367	0.847663141287445	1.98088054503887	0.890024570709206	1.91220387458384	0.76699784772552	1.80850462365333	0.661674932194496	1.35326572810197	0.421282688003018	gt	1
ENSG00000080815.14	PSEN1	73603125	73690399	14_73714957_A_ATGTG	73714957	A	ATGTG	14_73714959_G_GTGTG_b37;14_73714957_ATG_A_b37;14_73714957_A_G_b37;14_73714959_G_GTG_b37;14_73714959_G_GTGTGTG_b37	-4.78050768553339	0.00921586739606579	1.82593126714767	0.676520824386254	0.941467982673203	0.303550236664347	1.99319666906302	0.934263187507326	-2.22906880212264	0.0397372364574335	1.04867718964056	0.329382815750673	1.76865703868481	0.630529825982532	-5.97018317665891	0.00475541263466322	gt:endothelial_periportal	0.0624462379135066
ENSG00000080823.17	MOK	102690836	102771537	14_102291548_C_CGT	102291548	C	CGT	14_102291550_TGT_T_b37;14_102291552_T_TGTGTGT_b37;14_102291552_T_TGTGTGTGT_b37;14_102291552_T_TGTGT_b37;14_102291548_CGTGT_C_b37;14_102291552_T_TGT_b37	1.96635879668764	0.854472105453305	1.8041754054513	0.65811243438793	1.82393182750832	0.67477419492831	1.86135531961918	0.709632118098125	1.35690503020243	0.4225922808968	1.96966447470288	0.861731102764437	1.05594450224362	0.331237049188607	1.92452238827269	0.783522228386185	gt	1
ENSG00000080824.14	HSP90AA1	102547074	102606036	14_102920495_G_A	102920495	G	A	14_102920495_GA_G_b37;14_102920495_G_A_b37;14_102920496_A_AA_b37	1.24678867734565	0.385461407750416	-5.84864455975816	0.00508588239925396	1.06207571784091	0.332812235482862	1.99980274051529	0.98879415191087	1.21039761795157	0.37422038350876	1.46336109063628	0.46382901905512	0.197823980989767	0.179449647254434	0.569501891202208	0.231683164075873	gt:gdt	0.0643768969865765
ENSG00000080845.13	DLGAP4	34894257	35157040	20_34131762_A_ACTATCTAT	34131762	A	ACTATCTAT	20_34131770_TCTAT_T_b37;20_34131774_T_TCTAT_b37;20_34131774_T_TCTATCTAT_b37;20_34131762_ACTATCTATCTAT_A_b37;20_34131766_TCTATCTAT_T_b37;20_34131774_T_TATCTAT_b37	1.88307990433435	0.732399202418539	1.73917143369772	0.609551489333858	1.98599000123346	0.905779375333206	-0.31372250779782	0.128236616894002	1.99547953236026	0.946395081501557	-0.733689472198705	0.0982520715172034	1.88597371171511	0.735606015401537	-4.04407823117992	0.0139530157825843	gt:endothelial_periportal	0.0890281138679376
ENSG00000080910.7	CFHR2	196788897	196928356	1_196661846_C_G	196661846	C	G	1_196661846_C_G_b37;1_196661846_C_CTTTCTCTTTCCCTTCCTTTCTTTTTCTTTCCCTTCCTTTCTTTTTG_b37	-0.391642528742864	0.121985398787374	-0.816617950675607	0.0932927881601528	0.728046603859241	0.259400543766465	1.7766304753257	0.636484416512231	1.6278788357593	0.541850316139044	-2.1979267874745	0.0404734319860948	0.339638045952086	0.19755446064026	-0.466146309819692	0.116322811637454	gt	0.127550805075385
ENSG00000081014.6	AP4E1	51200868	51298097	15_51916467_T_C	51916467	TRUE	C	15_51916467_T_C_b37;15_51916467_T_*_b37	-1.01441435212172	0.0825272600892206	0.712410275468699	0.25649260927661	1.9732946635836	0.870189587516706	1.41730196998134	0.445256718270242	1.93999950859143	0.806495163817915	1.18156751434003	0.365638869118948	0.169340298830775	0.176049644746868	-0.651777086743664	0.103434207765065	gt	0.16922827441628
ENSG00000081019.9	RSBN1	114304453	114355098	1_114901231_G_T	114901231	G	TRUE	1_114901231_G_T_b37	0.545570552265019	0.227818537868989	1.92590115696566	0.785459763819831	1.83616145070658	0.685646767390875	1.99328305088034	0.934680910938556	1.50420733851143	0.481354646856902	1.43523546193671	0.452346882345396	-3.24898136266336	0.021959622646483	1.94818161919835	0.819928833930216	gt	0.102940156459354
ENSG00000081026.14	MAGI3	113933370	114228545	1_113539277_CT_C	113539277	CT	C	1_113539278_TT_T_b37;1_113539277_CTT_C_b37;1_113539279_T_TT_b37	1.64687254494669	0.552348070411016	1.81087821908073	0.663648558847436	1.60747228835055	0.530973712883255	0.485877029322694	0.218511033963077	1.56167878796026	0.507933849709551	-1.00662500451887	0.0829247855239669	1.93460886575173	0.798169442668431	1.55030209777686	0.502478450688831	gt	0.169416594110532
ENSG00000081041.8	CXCL2	74962751	74965010	4_75637019_A_T	75637019	A	TRUE	4_75637019_A_T_b37;4_75637019_A_*_b37	0.920343825055625	0.29877448472994	0.920343825055625	0.29877448472994	1.80299155289089	0.657146454832286	0.662545794852633	0.247483423680624	1.68173354996298	0.572651312113656	0.435892336994755	0.211064791542347	1.74526701608045	0.613761979774001	0.00154210139584166	0.157459334102725	gt	1
ENSG00000081051.3	AFP	74296854	74321891	4_74299453_T_G	74299453	TRUE	G	4_74299453_T_G_b37	1.27666653895	0.395052645604557	0.498121383315322	0.220382532183348	-5.44943612294901	0.00634563255498221	0.713806491841808	0.256750625421028	-6.29402576253108	0.00397757131422769	1.79210636995515	0.648423388273059	-0.777513586314853	0.0955964745686378	1.78418592067823	0.642248058521255	gt:hepatocyte4	0.0584123279435717
ENSG00000081052.10	COL4A4	227867426	228028829	2_228584097_G_GT	228584097	G	GT	2_228584098_T_TT_b37;2_228584097_GT_G_b37	0.741814618560682	0.261994852792931	1.91812637628874	0.774774209666675	1.79503546017492	0.650743105309169	1.96609991230679	0.85391950167838	1.84299870150807	0.691932489630417	0.252112729790895	0.186142552512687	1.13387692946344	0.352030847328257	1.71143256098151	0.591140014816247	gt	1
ENSG00000081087.10	OSTM1	108362612	108487058	6_107520004_TAACAAC_T	107520004	TAACAAC	TRUE	6_107520004_TAACAACAAC_T_b37;6_107520010_CAAC_C_b37;6_107520013_C_CAAC_b37;6_107520007_CAACAAC_C_b37;6_107520013_C_CAACAACAAC_b37;6_107520013_C_CAACAAC_b37	1.39735073417967	0.437568992730635	1.953559303943	0.829376705259208	1.86813839228978	0.716509615467766	1.99623013366283	0.951041259786946	1.48929181222064	0.474832447627158	1.99404127038258	0.938470162907147	1.8259774562261	0.676561312193988	1.44316500948003	0.455538291252531	gt	1
ENSG00000081181.3	ARG2	68086514	68118437	14_69055528_T_C	69055528	TRUE	C	14_69055528_T_C_b37	-0.106006564158349	0.146721767206392	1.81314323407497	0.665545681897768	1.45952778647319	0.46223709173596	1.57029136058503	0.512131949069033	1.98812477032163	0.91322348732529	-2.24998927943693	0.0392505782434777	1.27391936981627	0.394156566376212	1.27780047682614	0.395423372102278	gt	0.125791658649493
ENSG00000081307.8	UBA5	132373289	132396941	3_132179072_G_GT	132179072	G	GT	3_132179072_GT_G_b37;3_132179073_T_TT_b37	-0.0185193291051178	0.155390600812867	1.47464344784055	0.468565630486468	1.92922727208924	0.790214994373554	0.784485343566416	0.270242701977537	1.74612613398835	0.614360481807549	1.09742491269719	0.342092172770182	1.74139359537259	0.61107919390019	1.97463101713976	0.873451085602302	gt	0.228739895210909
ENSG00000081377.12	CDC14B	99252522	99382112	9_99164930_A_T	99164930	A	TRUE	9_99164930_A_T_b37;9_99164930_A_*_b37	0.752131582557638	0.263959988829339	1.73322799080819	0.605505401713528	1.75320412916312	0.619340294607038	1.96518123999954	0.851975947599912	1.72257795628906	0.598395900306778	-1.65055848153463	0.0560504136191036	1.81859669499676	0.670170025816184	-3.06040986898461	0.0244784482261785	gt	0.106221463655205
ENSG00000081386.8	ZNF510	99518146	99540411	9_99880923_G_GC	99880923	G	GC	9_99880923_G_GC_b37;9_99880923_G_*_b37	0.716708082376442	0.257287855031088	0.330593293008121	0.196338020008999	0.00356042574469484	0.157669190770662	1.32793003306671	0.412330851967906	-0.24147414728111	0.134352839871391	0.972615154540051	0.310773684656955	1.23602108411114	0.382086192386688	0.363344466990497	0.200784960600616	gt	0.213152927144179
ENSG00000081665.9	ZNF506	19896647	19932560	19_19962964_C_A	19962964	C	A	19_19962964_C_A_b37	1.79449801843555	0.650315983393117	-1.25040864365661	0.0714056533604551	1.31371372707576	0.407430436708388	-2.30340619568568	0.0380361201091473	1.99267137605602	0.931778529595729	1.60197853426416	0.528112827253277	1.0151598201461	0.321006758042379	1.70160054804478	0.584887564731419	gt	0.124108238009231
ENSG00000081760.12	AACS	125549924	125627873	12_126486905_T_A	126486905	TRUE	A	12_126486905_T_A_b37	0.558095542088779	0.229831406250564	0.874629207485327	0.288764915582162	0.62825545346044	0.241512372514082	1.97225374199724	0.867706763272287	1.52506622014641	0.490726112547644	-1.00339951907119	0.0830900014849416	1.73499834823326	0.606704588239015	-2.03616347089701	0.0445349570493987	gt	0.132446597864328
ENSG00000081853.13	PCDHGA2	140718538	140892546	5_141522408_G_A	141522408	G	A	5_141522408_G_A_b37	1.87933441497086	0.728313727127224	1.99994039342369	0.993839969878525	1.74543872910021	0.613881501811282	1.89634150969431	0.747482705084232	1.99853641315502	0.969482891447254	-0.808860244143375	0.0937449570950673	-1.57387766709064	0.0586950992629257	0.952651274818209	0.306118490363413	gt	0.147060953107628
ENSG00000081870.7	HSPB11	54382246	54411602	1_53509736_CT_C	53509736	CT	C	1_53509737_T_TT_b37;1_53509736_CT_C_b37	1.51703803501306	0.487083722639608	0.824002024273454	0.278172236634025	1.95344651585384	0.829172830347933	1.82218082158778	0.673254141591548	1.87691715570816	0.725714653791647	-0.342371843197611	0.125897732981163	1.99997727928849	0.996196798106264	-1.16935782115894	0.0750319428936642	gt	0.162241735007464
ENSG00000081913.9	PHLPP1	60382671	60647666	18_59535948_T_TA	59535948	TRUE	TA	18_59535948_T_TA_b37	1.81240920506986	0.664929387965684	1.95999035465189	0.841461723589511	1.64877709161749	0.553421686346689	0.606648675038969	0.23783995544415	0.999797444533158	0.317261500333219	1.97101754229516	0.864819547387759	1.01175554244571	0.320171823240447	1.72217409026808	0.598129745906778	gt	1
ENSG00000082014.12	SMARCD3	150935849	150974982	7_150351090_T_C	150351090	TRUE	C	7_150351090_T_C_b37	-0.893576465098761	0.088933302695096	0	1	1.45888619698354	0.46197149661617	1.98820285429878	0.913508127678521	1.56211616211164	0.508145609044501	-0.302939465635802	0.129129420429354	0.771873544232506	0.267771707442451	-0.0083790918126283	0.156432376397687	gt	0.174856835676385
ENSG00000082074.11	FYB	39105337	39274630	5_40246526_T_TA	40246526	TRUE	TA	5_40246526_TA_T_b37;5_40246527_A_AA_b37;5_40246527_A_AAA_b37	1.99756067944401	0.960608913117167	1.39047062238916	0.434965062820939	1.86831830367674	0.716694731442889	1.09119991815112	0.340432992872185	0.863205240947309	0.286330631224059	1.80590495212772	0.659529976687547	-0.443648939546051	0.118001446266678	1.99573136467569	0.947907439802741	gt	0.200997903907066
ENSG00000082146.8	STRADB	202252580	202345569	2_202416630_T_TA	202416630	TRUE	TA	2_202416633_A_AA_b37;2_202416632_AA_A_b37;2_202416630_TAAA_T_b37;2_202416631_AAA_A_b37	0.524880515435143	0.224539688210497	-4.52666791005856	0.010626884836658	-6.24417812299066	0.00408829161869916	1.77736899420819	0.637042494972873	-3.59543747341451	0.0180073136444435	-9.15871798873508	0.000836377004319062	0.0441159630191805	0.161954198189587	-2.05663962015348	0.0439979720995352	gt:macrophage	0.0376628706767925
ENSG00000082153.13	BZW1	201675316	201688569	2_202599190_C_CA	202599190	C	CA	2_202599191_AA_A_b37;2_202599192_A_AAAAAAAAAAAAAAA_b37;2_202599192_A_AA_b37;2_202599190_CAA_C_b37;2_202599192_A_AAAAAAAAAAAAAA_b37;2_202599192_A_AAAAAAAAAAAAA_b37	1.9881795999583	0.913423258984633	1.8071200402685	0.660530383684253	0.697272095354435	0.253715541048623	-0.0504601299762726	0.152160197236524	1.99834734720997	0.967572664698022	1.19227255780038	0.36879298718846	1.45304502647747	0.459564566431627	1.28222650475936	0.396875215588885	gt	0.226427010860667
ENSG00000082196.16	C1QTNF3	34019552	34043937	5_34358174_G_GTGTA	34358174	G	GTGTA	5_34358174_G_GTA_b37;5_34358174_G_GTGTA_b37;5_34358174_G_GTGTGTGTA_b37;5_34358174_G_GTGTGTA_b37;5_34358174_G_A_b37	-0.0203922834920718	0.155199042555893	1.97687308482654	0.879127497879327	0.951321967961007	0.305811744490019	1.25109598987746	0.386823449633557	1.67297549274025	0.567416441214563	0.796758123366374	0.272674693071104	1.75544940898391	0.620938585033579	1.99701780454768	0.956449585014624	gt	0.228637790008115
ENSG00000082212.7	ME2	48405418	48474691	18_47645031_G_C	47645031	G	C	18_47645031_G_C_b37	1.53938924303958	0.49733867338289	-3.22748711723295	0.022232630295903	-0.797413218964778	0.0944165226264441	0.346809588253677	0.198525254676615	0.695535502717803	0.25339933933568	0.644508887288907	0.24432044222118	1.95394871623859	0.830082602508317	1.96816501435126	0.858390306395277	gt	0.103284269248115
ENSG00000082258.8	CCNT2	135675804	135716912	2_135088145_T_C	135088145	TRUE	C	2_135088145_T_*_b37;2_135088145_T_C_b37	1.94172818676503	0.809248558689396	1.44381003856284	0.455799451329503	0.366668551280895	0.201242880926759	1.16469904643003	0.360744168073461	1.1807104192041	0.365387957596276	1.40804129966409	0.441662699419329	1.49383401603598	0.476803299146037	1.92009859965867	0.777431074431234	gt	1
ENSG00000082269.12	FAM135A	71122643	71270877	6_71171251_G_A	71171251	G	A	6_71171251_G_A_b37	1.49974116258028	0.479386413352305	0.268962744650025	0.188278484659193	-2.22817715235612	0.0397581184086437	1.31576669570535	0.408132801412901	-3.48792943180382	0.0191482072635753	0.658195812534871	0.246716046592809	1.99368256793099	0.936649029357383	1.19104149213769	0.368428347398111	gt:hepatocyte4	0.0986762497023435
ENSG00000082397.11	EPB41L3	5392382	5630699	18_6604462_G_A	6604462	G	A	18_6604462_G_A_b37	-0.84098399404678	0.0918879278346639	-2.55151207432425	0.0328896889707951	-1.32888947911277	0.0680728229928075	1.58851966013543	0.521219098054163	1.4636967414109	0.463968826839251	1.20553327059201	0.372752892829001	-0.734124267189259	0.0982253326867478	1.95165597312337	0.825970258135584	gt	0.118330246929181
ENSG00000082438.11	COBLL1	165510133	165700189	2_164961090_G_A	164961090	G	A	2_164961090_G_A_b37	-0.760082809234746	0.0966432347135662	-0.170417342343342	0.140688048627662	0.181438605108781	0.177484613315287	0.618216357139374	0.239797561609375	-2.21570599091052	0.0400513961138829	1.78446563182843	0.642463777167865	-0.268792839236824	0.132002686607448	1.99441540512663	0.940429420879272	gt	0.127177241263958
ENSG00000082512.10	TRAF5	211499956	211548288	1_211788601_A_AT	211788601	A	AT	1_211788603_T_TT_b37;1_211788603_T_TTT_b37;1_211788603_T_TTTT_b37;1_211788603_T_TTTTT_b37;1_211788601_ATT_A_b37;1_211788602_TT_T_b37	1.74743251083794	0.615273003540555	1.83442463541502	0.684074437193029	1.91214227562438	0.766918488351028	-0.733106059436864	0.0982879624539205	1.74936308494802	0.616626962656514	1.1590892634805	0.359136429589564	1.11780383934712	0.347600873521032	1.95453835135316	0.831157417215691	gt	0.183724217015269
ENSG00000082516.8	GEMIN5	154266975	154317769	5_154232963_CAA_C	154232963	CAA	C	5_154232963_CAA_C_b37;5_154232965_A_AA_b37;5_154232964_AA_A_b37	1.59462083076448	0.524324223693728	1.71792603474205	0.595345077442416	1.59939891347085	0.52677899396151	1.20167555387849	0.371594805190189	0.732076246163558	0.260156543902158	1.68287187625077	0.573338670452537	1.69813384359685	0.582714866716502	1.76687225654655	0.629214289837422	gt	1
ENSG00000082641.11	NFE2L1	46125690	46138849	17_45615913_G_T	45615913	G	TRUE	17_45615913_G_T_b37	1.93835217944826	0.803910196980318	1.98914659992636	0.917026780749361	0.840354190020264	0.281539008430242	1.9247005441016	0.783771508205437	0.0057184098570815	0.15789392055107	1.35448071053281	0.421719220540882	1.35857697615745	0.423195968944339	1.81720308409348	0.668980552071427	gt	1
ENSG00000082781.7	ITGB5	124480794	124620265	3_125040871_C_CT	125040871	C	CT	3_125040871_C_CT_b37;3_125040871_C_CTT_b37;3_125040871_C_CTTT_b37;3_125040871_C_CTTTTTT_b37;3_125040871_C_CTTTT_b37	-0.118428245972837	0.145535832430477	1.6310343707741	0.543568629339451	0.609934568461085	0.238394050121189	1.9390333691527	0.804974612898033	0.888760997645932	0.291812775453594	1.86907472032249	0.717474599826253	1.34724971238353	0.41913109287595	1.60856431648398	0.531545709410777	gt	0.221413811406363
ENSG00000082898.12	XPO1	61704983	61765761	2_61832020_G_C	61832020	G	C	2_61832020_G_C_b37;2_61832020_G_*_b37	0.089959063342917	0.166958711420718	1.86058803227394	0.708866297056258	0.576792921062918	0.232876254104691	1.93021972151445	0.791656963186873	0.530934063172367	0.225493125659734	1.93124787175003	0.793162419376363	0.178779335754541	0.177168046430432	1.64849750207276	0.553263832295446	gt	1
ENSG00000083093.5	PALB2	23614487	23652631	16_24589051_CA_C	24589051	CA	C	16_24589051_CA_C_b37;16_24589052_A_AA_b37	1.9023821700244	0.754707278321607	1.89844812716024	0.749975214458074	1.21016526991036	0.374150104163566	-3.03806614990719	0.0247961560596901	1.99271906620658	0.93200032349251	1.71968010853595	0.596491625185209	1.78792976205352	0.645149589298248	1.79421288043432	0.650089648533991	gt	0.106943266991945
ENSG00000083097.10	DOPEY1	83777384	83881069	6_83903633_T_TG	83903633	TRUE	TG	6_83903633_T_TG_b37;6_83903633_T_TGGG_b37;6_83903633_T_TGG_b37	0.298223027102665	0.192055751693682	1.59420854746145	0.524113364281747	1.99593133632942	0.94914056430448	-0.564914335331991	0.10925847583859	1.71615362039114	0.59419117446416	1.72181998141508	0.597896585616581	0.750864115868751	0.263717582917034	-1.73729464812504	0.0532105326126562	gt	0.141517044365219
ENSG00000083099.6	LYRM2	90277862	90348472	6_90804863_C_T	90804863	C	TRUE	6_90804863_C_T_b37	0.98115616238232	0.312793411161707	1.79345563303968	0.649489482393693	1.82067258509898	0.671951887753132	1.87030265977864	0.718746053497386	1.94340429302838	0.811959801554256	1.99304084487926	0.933516353256419	1.58833762760355	0.521126954507668	-0.45028829265857	0.117503285395807	gt	0.200811240213791
ENSG00000083123.10	BCKDHB	80816363	81055987	6_81139829_T_A	81139829	TRUE	A	6_81139829_T_A_b37	1.27985669528334	0.396096906634367	0	1	1.86306001889523	0.711342237271376	1.91318781577331	0.768269609371142	1.88542026086253	0.734989221535866	-0.333027304799884	0.126655349625187	1.76094676058216	0.624890752838839	1.3476668037564	0.419279734175542	gt	0.206923276348032
ENSG00000083223.13	ZCCHC6	88902647	88969369	9_89733268_G_A	89733268	G	A	9_89733268_G_A_b37	1.5164980597541	0.486840348939979	-2.63002051021618	0.0314171880859376	0.231290844915577	0.183541911966163	1.53781451175746	0.496604349762939	1.09395968352152	0.341167226800007	-0.18841608426726	0.139052243794466	1.95638801712886	0.834577186615015	1.61292415360225	0.533840479701845	gt	0.116308738868893
ENSG00000083290.15	ULK2	19674141	19771249	17_19771220_C_T	19771220	C	TRUE	17_19771220_C_T_b37	1.4730381603672	0.467886973280771	1.90505558599352	0.757983022824422	1.55715751338613	0.505753689264844	1.14265567074023	0.35448293078881	1.86306236449377	0.711344598644375	1.99699529915046	0.956285729286529	1.99335853406836	0.935048150280944	1.99998690841727	0.997113077062415	gt	1
ENSG00000083312.13	TNPO1	72112138	72212560	5_71580256_T_TA	71580256	TRUE	TA	5_71580257_AA_A_b37;5_71580256_TAA_T_b37;5_71580258_A_AA_b37	1.51236759131206	0.484985337811879	1.46050562555831	0.462642349625791	0.961844234475961	0.308250780267445	0.476641869358843	0.217112014458807	1.89891076206089	0.750526400868322	1.98934564177864	0.917788406119953	1.98907336605419	0.91674833302975	1.14704027054404	0.355716390884489	gt	1
ENSG00000083457.7	ITGAE	3617921	3704537	17_4619015_C_CACACACACAA	4619015	C	CACACACACAA	17_4619021_A_AACACAA_b37;17_4619021_A_CAAACACAA_b37;17_4619021_A_CACAAACACAA_b37;17_4619021_A_CACACACAAACACAA_b37;17_4619021_A_CACACAAACACAA_b37;17_4619015_CACACAA_*_b37	-0.789412045870904	0.0948890369169212	0.952974874404106	0.30619322332074	1.4064480585912	0.44104888258536	-0.0933000667768056	0.147946186374708	1.99349429451416	0.935713975950772	1.5006326789125	0.479778247779532	1.42727496875762	0.449178088983821	-0.219070577085461	0.136315099790651	gt	0.180159277331769
ENSG00000083544.9	TDRD3	60970590	61148012	13_61626572_G_A	61626572	G	A	13_61626572_G_A_b37;13_61626572_G_*_b37	1.15459560012272	0.357855670099323	1.78827445400634	0.645418287581148	1.35320916568548	0.421262382073052	1.75298407967443	0.619184141806216	1.91132147509649	0.765863907675193	-3.01473739828759	0.0251324410023063	1.97904466618382	0.884900702440676	-3.45757010571043	0.0194837230781554	gt:endothelial_periportal	0.0992470072163499
ENSG00000083720.8	OXCT1	41730166	41870621	5_41300437_AAC_A	41300437	AAC	A	5_41300439_CAC_C_b37;5_41300441_C_CAC_b37;5_41300441_C_CACACAC_b37;5_41300441_C_CACAC_b37;5_41300437_AACAC_A_b37	1.99941360684494	0.980680669831275	0.633824967325836	0.242470154662232	-0.010860765719201	0.156176685970261	1.99753274352838	0.960384179676301	-0.427436150604137	0.119227759339066	0.313807752650973	0.194103676255318	1.99963123084325	0.984678874682686	1.83388646777354	0.683589188165582	gt	0.20165878457598
ENSG00000083807.5	SLC27A5	58990878	59023780	19_58460417_CT_C	58460417	CT	C	19_58460418_TTT_T_b37;19_58460419_TT_T_b37;19_58460420_T_TT_b37;19_58460417_CTTT_C_b37;19_58460420_T_TTT_b37;19_58460420_T_TTTTTTT_b37	1.48945920085259	0.474904841949367	0.115626017905981	0.169837847797582	1.39302097951992	0.435927534925761	-0.510719148781334	0.113074320589453	-0.450874952098104	0.117459379331592	1.99989580805544	0.991855778220429	-0.460587925877007	0.116735080929262	1.38055193518687	0.431252462467442	gt	0.196946322204153
ENSG00000083828.11	ZNF586	58281022	58331307	19_58259213_CT_C	58259213	CT	C	19_58259214_TTT_T_b37;19_58259215_TT_T_b37;19_58259213_CTTT_C_b37	1.47159959471048	0.467280139678736	-0.416817755850388	0.120038558869193	0.775168630512553	0.268414573548655	1.96843807380327	0.85899254143838	1.48664988715467	0.473692203046239	0.486826942014829	0.218655543607788	0.242202816454153	0.184899512694879	1.67204965036404	0.566868496239518	gt	0.202263756872777
ENSG00000083838.11	ZNF446	58985383	58992597	19_58005536_A_G	58005536	A	G	19_58005536_A_G_b37	1.82678881234659	0.677273550843531	1.93589232749275	0.800117584283263	1.93091757173636	0.792677477455432	0.150612603576803	0.173854660593567	1.38723276132265	0.433747794322178	1.72152351295426	0.597701524042611	0.340268914288572	0.1976396360343	0.675027096097097	0.249701516274608	gt	1
ENSG00000083845.4	RPS5	58897766	58906173	19_58240689_T_C	58240689	TRUE	C	19_58240689_T_C_b37	1.99329365478832	0.934732375002244	1.99329365478832	0.934732375002244	1.80374425401396	0.657760227486582	1.49931095475574	0.479197518068593	1.41173011549989	0.443088924544202	1.07131714827301	0.335205419270018	1.86379092042671	0.712079169794823	1.74295421916321	0.612157046129957	gt	1
ENSG00000083857.9	FAT1	187508936	187647876	4_188235665_C_A	188235665	C	A	4_188235665_C_A_b37	1.93875322521569	0.804536104400704	1.82023881178026	0.671578551961309	1.96942458036665	0.861190989395075	1.28450876321062	0.397626859539136	1.86646772109799	0.714797400972473	1.4346622564147	0.45211754368161	1.51897264756326	0.487957336366477	1.94323488541477	0.811683859033574	gt	1
ENSG00000084070.7	SMAP2	40810521	40888998	1_41332132_A_C	41332132	A	C	1_41332132_A_C_b37	1.79330300537748	0.649368676166422	1.64480820162959	0.551188790608823	0.130410565613317	0.171522109501605	1.72466024427837	0.599772103080731	1.37413221248011	0.428875100272425	0.529970078539918	0.225340972829098	1.1074741966824	0.344793755834338	0.870479140898112	0.287877563569104	gt	1
ENSG00000084072.12	PPIE	40157853	40229586	1_40204166_G_T	40204166	G	TRUE	1_40204166_G_T_b37	0.346469000456807	0.198479023746673	-0.005084955787936	0.156772510922068	1.34869340631798	0.419645925258497	1.32016012457262	0.40964186788689	1.53059986062141	0.493263261969564	-4.47033180665977	0.0109690050983582	1.88370488858266	0.733088005537804	1.8157785432976	0.667770209063365	gt:macrophage	0.0830365717582705
ENSG00000084110.6	HAL	96366439	96390143	12_95963707_A_G	95963707	A	G	12_95963707_A_G_b37	1.68682355040158	0.575737498753357	0.945024939326117	0.304364061589588	1.95767757520906	0.837006395162645	-1.00726970802771	0.0828918050518002	1.20302399896667	0.37199903618294	1.9935406346687	0.935942845559235	-1.24389537949236	0.0716899997464775	1.28909592089667	0.399143842843512	gt	0.159141585277514
ENSG00000084207.11	GSTP1	67351065	67354131	11_67087144_AT_A	67087144	AT	A	11_67087144_AT_A_b37;11_67087145_T_TT_b37;11_67087145_T_TTT_b37;11_67087145_T_TTTT_b37	1.41958734237596	0.446150617768922	1.41958734237596	0.446150617768922	1.51478199522074	0.486068233271636	1.7791516725577	0.638394294297643	0.927258336491832	0.300326989137287	1.55648134424337	0.50542902113321	0.306043547885565	0.19308024178373	0.603848608957719	0.237369017501781	gt	1
ENSG00000084234.12	APLP2	129939731	130014699	11_129670836_T_TA	129670836	TRUE	TA	11_129670836_T_TA_b37	1.48265066267629	0.47197457460402	0	1	1.32351006967912	0.410798030697116	1.99274076855664	0.932101497417928	1.16164074045861	0.359866445381823	1.95755426488626	0.836772455072696	1.37524156742575	0.429284499361659	1.4193938457442	0.446074825862473	gt	1
ENSG00000084444.9	KIAA1467	13197217	13295455	12_12707130_C_CA	12707130	C	CA	12_12707130_C_A_b37;12_12707130_C_CA_b37;12_12707130_C_CAA_b37;12_12707130_C_CAAA_b37;12_12707130_C_CAAAA_b37	1.05968534178425	0.332196932754978	1.83758442736905	0.686942225579302	1.27468619030827	0.394406395418071	-0.99779190279537	0.08337808195432	0.120146719341221	0.17035082428335	0.639449224824148	0.243442050262966	1.62551941557069	0.540572038179329	1.33751607997857	0.415684393365686	gt	0.169843622908149
ENSG00000084453.12	SLCO1A2	21417533	21572528	12_21437631_G_T	21437631	G	TRUE	12_21437631_G_T_b37	-2.94238142329073	0.0262059068802339	-2.10579753753984	0.0427364306692087	1.8810384824385	0.73016354800391	-2.07410802275928	0.0435452511238385	1.71980112392464	0.5965708959477	-2.82949243172561	0.0279768658643895	-1.14311632725844	0.0762479935533084	1.75793159033998	0.622716175549307	gt	0.109685438215117
ENSG00000084623.7	EIF3I	32687528	32697205	1_33478983_G_A	33478983	G	A	1_33478983_G_A_b37	-0.410177424780954	0.120548702523089	1.53946892111895	0.4973758773253	-1.209235664218	0.0732236819584934	1.8841287219945	0.733556294186327	1.61730331097363	0.53616353588612	-1.27422910603531	0.0703759826240283	1.79043415341295	0.647107901956524	1.77926186417329	0.638478070583273	gt	0.157853458807206
ENSG00000084652.11	TXLNA	32645286	32663886	1_33190062_C_CAAA	33190062	C	CAAA	1_33190062_C_CAA_b37;1_33190062_C_CA_b37;1_33190062_C_CAAA_b37;1_33190062_C_CAAAA_b37	1.9985933692306	0.970082292469473	1.57627955037225	0.515086426034425	1.87484863249597	0.723513212752909	1.97267110780052	0.868696426760708	1.79756836846155	0.652765220966857	1.58949260372026	0.521712083354901	1.95030548145985	0.823595689163315	1.84313546061617	0.692059819929859	gt	1
ENSG00000084674.9	APOB	21224300	21266945	2_21086090_ATG_A	21086090	ATG	A	2_21086112_GTGTGTGTG_G_b37;2_21086116_GTGTG_G_b37;2_21086118_GTG_G_b37;2_21086090_A_G_b37;2_21086114_GTGTGTG_G_b37;2_21086090_ATGTGTGTGTGTGTGTGTGTGTGTGTGTGTG_*_b37	1.89882011717964	0.750418296691123	1.53503333799506	0.495311898750524	1.9971341071593	0.957306413976846	1.03318723790642	0.325476355189177	1.6442622540946	0.550882964514673	0.0516400298843109	0.162763689231208	1.99989282334099	0.991739955039865	1.27871851919582	0.395723881688228	gt	1
ENSG00000084676.11	NCOA1	24714782	24993571	2_24165837_C_CT	24165837	C	CT	2_24165839_T_TT_b37;2_24165838_TT_T_b37;2_24165837_CTT_C_b37;2_24165839_T_TTT_b37	1.6873390486698	0.576051891219749	0.926991632261092	0.300266914168048	-1.58262921821387	0.0583866723195507	0.755070966059179	0.264523219054526	0.877119702049299	0.289299095601376	1.11381585052476	0.346513466284468	-2.0804520721266	0.0433820506031361	1.81890869971909	0.670437066942404	gt	0.131242309449499
ENSG00000084754.6	HADHA	26413503	26467594	2_26221056_TC_*	26221056	TC	*	2_26221056_TC_*_b37	1.89149267845795	0.741849970443887	1.19601187481817	0.369903654186128	1.21769265551501	0.376436399489972	1.99668027930176	0.954053694237167	1.83353431815692	0.683272161734961	1.99632726062026	0.951675280637164	1.38964849366147	0.434655492492149	0.235204820147544	0.184027530415951	gt	1
ENSG00000084774.9	CAD	27440257	27466811	2_27605696_GT_G	27605696	GT	G	2_27605697_T_TT_b37;2_27605697_T_TTT_b37;2_27605696_GT_G_b37;2_27605697_T_TTTT_b37	1.9302463174601	0.791695755960647	1.75612478885898	0.621421136728009	0.494950079908961	0.219895981201831	1.78278719662364	0.641171878219053	-2.65271540755219	0.0310044650585634	-0.949281180967091	0.0859157646929253	-0.193688059001715	0.138577153188038	-2.36768125631352	0.0366267997976825	gt	0.115786194947691
ENSG00000085063.10	CD59	33719806	33757991	11_34502042_C_T	34502042	C	TRUE	11_34502042_C_T_b37	1.30022243675558	0.40285844631001	-0.0297252662701339	0.154248488411444	1.35436738057774	0.421678473500215	1.84905632168079	0.69763517184556	1.47765262678655	0.469842073496827	1.50170251818361	0.48024915059024	1.71326185060576	0.592318423399121	0.822947100795943	0.277956784333996	gt	0.227733991978987
ENSG00000085224.16	ATRX	76760355	77041702	X_77120208_A_ATT	77120208	A	ATT	X_77120209_T_TT_b37;X_77120209_T_TTT_b37;X_77120208_AT_A_b37	-0.0216112497657832	0.155074515571904	-1.01967639970894	0.0822598787547187	1.33221597781733	0.413825266160175	-1.29870413863671	0.0693345607769698	-0.379465514880962	0.122939603047541	-0.837542527028063	0.0920849489504046	-1.21989392760332	0.0727483439650971	-1.35325449890865	0.067072283193681	gt	0.15466866835668
ENSG00000085231.9	TAF9	68646810	68665840	5_68369166_TAAAA_T	68369166	TAAAA	TRUE	5_68369169_AAA_A_b37;5_68369171_A_AAAAAA_b37;5_68369168_AAAA_A_b37;5_68369171_A_AAAAAAA_b37;5_68369167_AAAAA_A_b37;5_68369166_TAAAAA_T_b37	0.500163202982719	0.22069647507038	-0.304445056668044	0.129004347172199	0.95401565628714	0.306433744654126	1.80765105313907	0.660968757996714	1.03454436036685	0.325816150242411	1.99997981933785	0.996415683869974	1.97532106607372	0.875169740033179	1.83427113081262	0.683935933266789	gt	0.20882411979823
ENSG00000085265.6	FCN1	137801430	137809809	9_137651201_T_C	137651201	TRUE	C	9_137651201_T_C_b37;9_137651201_T_*_b37	1.98879536754231	0.915699828864879	1.85647210988571	0.704798699110944	1.93834556716547	0.803899895405909	1.07955425123527	0.337357960415204	1.91256368960734	0.767462012020676	0.740263845541165	0.261701038853977	1.15098537114147	0.356831243991907	1.07285744249998	0.335606532125037	gt	1
ENSG00000085377.9	PREP	105725439	105850959	6_104858915_TTTC_T	104858915	TTTC	TRUE	6_104858915_TTTC_T_b37	1.46816364469214	0.465835839205045	1.6747154500361	0.56844899783751	1.36086000751754	0.424022389993276	1.9989031603539	0.973580034548154	1.32587490991659	0.411617099125965	1.03373728123353	0.325614017977833	0.711268541702339	0.256281858388122	1.87840443295403	0.727310370269551	gt	1
ENSG00000085415.11	SEH1L	12947131	12987535	18_12980328_C_T	12980328	C	TRUE	18_12980328_C_T_b37;18_12980328_C_*_b37	1.73533133913838	0.606930712115394	0	1	-3.15410374261347	0.0231915016465942	0.662646342368305	0.247501195690219	-2.19278366959844	0.0405963859568611	-7.74152315311227	0.00180151557047859	1.24556508160867	0.385075731635218	-5.60029960649285	0.00583586024586522	gt:macrophage	0.0491528792513689
ENSG00000085465.11	OVGP1	111956935	111970399	1_111317960_G_GAA	111317960	G	GAA	1_111317961_A_AAAA_b37;1_111317961_A_AAAAA_b37;1_111317961_A_AAA_b37;1_111317961_A_AA_b37;1_111317960_GA_G_b37	1.06276942976189	0.332991087282813	1.97263888540124	0.868619745176429	1.63174593615361	0.543957494346277	1.45255582377729	0.459363886856165	1.32704141943469	0.412022009010278	1.49896766452076	0.479046873827501	1.83086388281464	0.680880711529941	0.184004520508836	0.177790686127102	gt	1
ENSG00000085491.11	SLC25A24	108676657	108743471	1_109520800_TA_T	109520800	TA	TRUE	1_109520801_AA_A_b37;1_109520802_A_AA_b37;1_109520800_TAA_T_b37;1_109520802_A_AAA_b37;1_109520802_A_AAAA_b37	-1.24074283495463	0.071828064510807	1.65779312246082	0.558558131922187	1.55507138342409	0.504753164581537	1.99258145893191	0.931362318094528	1.70158593135153	0.584878369627006	1.69439607200457	0.580390403472491	1.90313706591814	0.755627217666355	1.54745521243842	0.50112894618661	gt	0.159230942775979
ENSG00000085514.11	PILRA	99965152	99997719	7_99899250_A_G	99899250	A	G	7_99899250_A_G_b37	1.98084700228839	0.889928757529875	-0.391498792851735	0.12199661408267	1.50756551446324	0.482843341433283	1.39861019943169	0.438048244995902	1.75807031013858	0.622815851930979	0.999438564763011	0.317174695096886	-0.876765961766864	0.0898663435152801	1.65807937813179	0.558722695019001	gt	0.175860583938773
ENSG00000085563.10	ABCB1	87133174	87342611	7_87916079_A_AAC	87916079	A	AAC	7_87916085_C_CAC_b37;7_87916085_C_CACAC_b37;7_87916081_CACAC_C_b37;7_87916083_CAC_C_b37;7_87916085_C_CACACAC_b37;7_87916079_AACACAC_A_b37	0.733537858601835	0.260431430466327	1.89753747611206	0.74889428531769	1.96337694975762	0.848234548680385	1.90405625841765	0.756752698491683	1.86884274694398	0.7172351640902	1.9506227277576	0.824150430606659	1.99897178872305	0.974419629905511	1.98125965967182	0.89111350435922	gt	1
ENSG00000085644.9	ZNF213	3179777	3192806	16_3386674_C_CTT	3386674	C	CTT	16_3386674_C_CTT_b37;16_3386674_C_CT_b37;16_3386674_C_CTTT_b37;16_3386674_C_CTTTTTTTTTTTTT_b37	0.395786337463903	0.205307094048085	1.97044516811638	0.863504206017053	0.0255253327921423	0.15997370124218	-1.58007385917773	0.0584765512644365	0.832624387253929	0.279941138298782	1.2074726478786	0.373337002185418	1.94424834215431	0.813341192372438	0.0881104984153467	0.166753520753846	gt	0.146761001780067
ENSG00000085662.9	AKR1B1	134127101	134144036	7_133795578_A_T	133795578	A	TRUE	7_133795578_A_T_b37;7_133795578_A_ATTTT_b37	1.98525401804113	0.903348052434721	1.52254351994247	0.489576691076903	1.8933392591166	0.743978340628984	1.96450463156265	0.850561417931388	1.99822388611454	0.966383931342094	1.99976030709462	0.987647629713097	1.95329062117861	0.828891461350277	1.63516800025639	0.545834836532824	gt	1
ENSG00000085719.7	CPNE3	87497058	87573726	8_87157229_C_CA	87157229	C	CA	8_87157229_C_CA_b37;8_87157229_C_CAA_b37;8_87157229_C_CAAA_b37;8_87157229_C_A_b37	0.427631475406656	0.209863379680138	1.99939882677245	0.98043876075988	1.29484101207282	0.401055610288322	1.92727687647471	0.787412409554099	1.07730620469806	0.336768662272268	1.37644577878177	0.429729573489438	1.57045961619724	0.512214561104859	1.95605353010893	0.833953236927925	gt	1
ENSG00000085721.8	RRN3	15153878	15188174	16_15187912_G_C	15187912	G	C	16_15187912_G_C_b37	1.99991976625347	0.992853180888839	-2.52078211587468	0.0334855204255921	1.24117810939947	0.383697460593378	1.97309847372026	0.869717880993781	0.571523922094002	0.232013304440093	1.52252663980164	0.489569015072645	-10.2876548108995	0.000455964331258217	1.84721773410951	0.695890579274342	gt:nkt_cell	0.0320928335873796
ENSG00000085733.11	CTTN	70244509	70282690	11_70685140_C_A	70685140	C	A	11_70685140_C_A_b37	1.59219889776125	0.523087694185978	0.627898046088319	0.241451067031171	1.63813881219369	0.547474392084849	1.73645202636379	0.607693060262198	1.71073582033881	0.590692447481321	1.6726625204351	0.567231098505478	0.703265452234461	0.254810558598346	1.9699808568223	0.862446801347986	gt	1
ENSG00000085741.8	WNT11	75897368	75921780	11_76532542_C_T	76532542	C	TRUE	11_76532542_C_T_b37	1.99189679274042	0.928273056910034	1.99189679274042	0.928273056910034	1.34513616423698	0.418379080077136	1.02165086399521	0.322606718010156	1.80427396942281	0.658193016237664	1.78977272355695	0.646589325382049	1.83159031415749	0.681529054780044	1.99527424948536	0.945193318945858	gt	1
ENSG00000085760.10	MTIF2	55463730	55496483	2_54749837_A_AG	54749837	A	AG	2_54749848_G_AG_b37;2_54749837_AAAGAAAGAAAG_*_b37	1.98110568195204	0.890669891887221	0	1	1.76575995523973	0.628397567054085	0.895982764411883	0.29338617632659	1.98882668653846	0.915817289742019	1.57372891584839	0.513824366052937	0.540945017428669	0.227080542761488	1.06906512546772	0.334620116294728	gt	1
ENSG00000085831.11	TTC39A	51752929	51810788	1_51866408_G_A	51866408	G	A	1_51866408_G_A_b37;1_51866408_G_*_b37	1.23984336796752	0.383279509503291	0	1	1.33042732537456	0.413200631769415	-1.13350124983685	0.0766988525418065	-0.0542647800531313	0.151780503803058	1.34034693246542	0.416682450194996	1.85843071329111	0.706725886303873	1.75656308227036	0.62173473755929	gt	0.16350318858776
ENSG00000085832.12	EPS15	51819934	51985000	1_52370574_C_T	52370574	C	TRUE	1_52370574_C_T_b37	1.85887967030715	0.707169783512305	0	1	1.92362069293688	0.782265382713664	-0.0715861788711436	0.150065376695442	1.34719617861975	0.419112020417929	-3.05711561611554	0.0245250227630538	1.90721344672295	0.760664076619286	1.22534027464303	0.378779377988822	gt	0.106221463655205
ENSG00000085840.8	ORC1	52838500	52870131	1_53429886_C_CT	53429886	C	CT	1_53429889_TT_T_b37;1_53429888_TTT_T_b37;1_53429890_T_TT_b37;1_53429887_TTTT_T_b37;1_53429886_CTTTT_C_b37	1.2572047315615	0.388766922694894	1.76438536731962	0.627391556511759	1.77906237222521	0.638326419915551	-1.43585289559752	0.0637956377011533	0.73342151926397	0.260409537269416	-0.919320390000848	0.0875247198845299	-0.297110014472707	0.129614963576032	1.50711819538174	0.482644605995672	gt	0.151375193491405
ENSG00000085871.4	MGST2	140586921	140661899	4_139613002_A_*	139613002	A	*	4_139613002_A_*_b37	-0.567552831800526	0.109076351486801	0.184621535630527	0.17786437704628	-1.8840157749421	0.0487478269462312	1.99777286022709	0.962359739836538	-1.4399895245262	0.0636360961876711	1.97311959084016	0.869768568654079	0.497581024221631	0.220299537821179	1.12385468105697	0.349259623497636	gt	0.136379132828485
ENSG00000085872.10	CHERP	16628699	16653341	19_15690758_CTT_C	15690758	CTT	C	19_15690760_TTT_T_b37;19_15690761_TT_T_b37;19_15690759_TTTT_T_b37;19_15690762_T_TT_b37;19_15690758_CTTTT_C_b37	1.88997093213834	0.740111044890237	0.361017825722854	0.200465175079633	1.92430197959021	0.783214264847519	-0.338567471473993	0.126205565950822	1.62143987112904	0.538374840075333	0.176338160794558	0.176878015580653	1.94831808735654	0.82016204453729	-2.71958868249061	0.0298208755359509	gt	0.113836102899239
ENSG00000086015.16	MAST2	46252658	46501796	1_45541566_G_T	45541566	G	TRUE	1_45541566_G_T_b37;1_45541566_G_*_b37	-2.96512897028128	0.0258633863047469	1.82074632019322	0.672015402294127	1.84933689971132	0.69790247968102	1.99703376807776	0.956566187408345	1.20551011945275	0.372745927804634	1.91611279847706	0.772097114872057	1.69714747502638	0.582099645537244	1.99986733387698	0.990810106515565	gt	0.109080680656199
ENSG00000086062.8	B4GALT1	33104079	33167354	9_33041584_CAA_C	33041584	CAA	C	9_33041593_AAAA_A_b37;9_33041594_AAA_A_b37;9_33041591_AAAAAA_A_b37;9_33041596_A_AA_b37;9_33041596_A_AAA_b37;9_33041584_CAAAAAAAAAAAA_C_b37	1.77066134199839	0.632014637740609	0	1	1.37307071127066	0.428483913161045	1.02128262655168	0.322515671264889	1.6421284897126	0.549690727039936	1.55645223353196	0.505415051410062	1.64264270005873	0.549977599216672	1.99227550803454	0.92996482876025	gt	1
ENSG00000086189.5	DIMT1	61683080	61699766	5_61691966_G_GTTTTTTTTTTTTTTTTTTTTTTT	61691966	G	GTTTTTTTTTTTTTTTTTTTTTTT	5_61691966_G_GTTTTTTTTTTTTTTTTTTTTTTT_b37;5_61691966_G_GTTTTTTTTTTTTTTT_b37;5_61691966_G_GTTTTTTTTTTTTTTTTTTTTTT_b37;5_61691966_G_GTTTTTTTTTTTTTTTTTTTTTTTT_b37;5_61691966_G_GTTTTTTTTTTTTTTTTTTTTT_b37;5_61691966_G_GTTTTTTTTTTTTTT_b37	-3.25047425328023	0.0219407902422843	1.09142509669175	0.340492821743586	1.64333262996678	0.550362943790758	1.99970151387532	0.986215832860244	-1.2259343783083	0.0724804219255896	1.99933385277552	0.97940902280317	1.99078178228154	0.923511399431556	-1.05898559264369	0.0802917807820408	gt	0.102940156459354
ENSG00000086205.12	FOLH1	49168186	49230222	11_48945328_A_G	48945328	A	G	11_48945328_A_G_b37;11_48945328_A_*_b37	-2.26376666640584	0.0389335022079291	0.542843760875542	0.227383135369514	-0.793716341024464	0.0946345250633277	-0.335480113897034	0.126455996477143	-2.87973030352316	0.0271738646994896	-0.962457231941272	0.0852183429719145	-1.02213609303237	0.0821352147705711	0.647729059394635	0.244881499966263	gt	0.110796643047558
ENSG00000086232.8	EIF2AK1	6061880	6098861	7_6003902_G_A	6003902	G	A	7_6003902_G_A_b37	1.85814702407697	0.706445808439507	-0.671526495203295	0.102157998088075	1.01399390295074	0.320720482321182	1.27522016538552	0.394580498364751	-1.22873624624253	0.072356505524713	1.80198144198391	0.656324984988099	-2.43245455126407	0.0352617631553011	1.66988102884517	0.565589041946688	gt	0.120727675779788
ENSG00000086289.7	EPDR1	37723445	37991543	7_38659964_C_CTGTG	38659964	C	CTGTG	7_38659966_G_GTGTG_b37;7_38659964_CTG_C_b37;7_38659966_G_GTGTGTG_b37;7_38659964_CTG_*_b37;7_38659966_G_GTG_b37	1.32324717282222	0.410707123945462	1.99113373556332	0.924981388940298	1.89725467998898	0.748559688744876	1.96292077595064	0.847303837410384	1.77595570876093	0.635975499780836	1.99897401587242	0.974447339525116	1.91704511094696	0.773332268245158	-0.123709879980936	0.145034856340466	gt	0.220943571480261
ENSG00000086300.11	SNX10	26331540	26413949	7_25678889_C_A	25678889	C	A	7_25678889_C_A_b37	1.93503481503603	0.798813707255063	1.80111813629992	0.655624891138699	1.50871099022959	0.483352869521022	1.97864115349722	0.883805611731018	1.05161794392455	0.330131473200878	1.72877361988367	0.602510290173854	-0.390888636771251	0.122044235521758	1.82215443609192	0.673231303799823	gt	0.20341372173353
ENSG00000086544.2	ITPKC	41223007	41246765	19_40749963_A_AAAT	40749963	A	AAAT	19_40749972_TAAT_T_b37;19_40749966_TAATAATAAT_T_b37;19_40749975_T_TAAT_b37;19_40749975_T_TAATAAT_b37;19_40749975_T_TAATAATAAT_b37;19_40749963_AAATAATAATAAT_A_b37	-0.895682637716618	0.0888171453297884	-9.61183512431825	0.000655334586228996	-6.14808203090013	0.00431067287178656	-0.7191528055709	0.0991506285372756	-11.4340963636188	0.000247091975993114	0.454128313199874	0.213745927987875	-1.75801212534685	0.0525550245662208	1.9419727603397	0.809641583300188	gt:hepatocyte4	0.0278799445642842
ENSG00000086598.6	TMED2	124069077	124083116	12_124586704_T_C	124586704	TRUE	C	12_124586704_T_C_b37	1.73566167847218	0.607155213214805	1.99986356445919	0.990680471422534	1.5374507782318	0.496434994759341	-0.631490593180217	0.104763318958184	1.76057548398046	0.624622068876534	0.556140575747918	0.229515821372429	-2.25736192020173	0.039080567080609	-0.108887346851418	0.146445762780904	gt	0.125570042316273
ENSG00000086619.9	ERO1LB	236378854	236445319	1_236427434_G_A	236427434	G	A	1_236427434_G_A_b37	-0.248908491443444	0.133708686073021	1.97231493542444	0.867851385120786	1.99961793354322	0.984405126268677	1.87354967493445	0.722141233588035	1.9404758466892	0.80724962226455	-2.8554985330241	0.0275581485836213	0.464059216141777	0.215223024077258	1.02220563771414	0.322743949890629	gt	0.111479012241471
ENSG00000086666.14	ZFAND6	80351909	80430735	15_79892181_G_A	79892181	G	A	15_79892181_G_A_b37	-0.914174118552751	0.0878043538892385	1.53760408348654	0.496506362093982	-0.164889973077493	0.141194728837351	1.24238567300966	0.384076145586373	1.29133161836029	0.399886231648733	1.58644223373193	0.520169224996055	1.84783843258703	0.696478186611031	1.7404403315274	0.610422829902848	gt	0.173883033572831
ENSG00000086712.8	TXLNG	16804549	16862642	X_16045739_T_A	16045739	TRUE	A	X_16045739_T_A_b37;X_16045739_T_TA_b37	1.9891002222505	0.916850335034014	1.71719468698711	0.594868382771821	-1.45271744359604	0.0631478681075855	0.173073694941934	0.17649102682442	1.9795358427674	0.886248333511763	0.670244258703576	0.248848676303248	0.509656546216604	0.222163178701025	-0.928852118871646	0.0870093367168518	gt	0.151035453285757
ENSG00000086730.12	LAT2	73613981	73644161	7_73019074_T_C	73019074	TRUE	C	7_73019074_T_C_b37	1.72599885132729	0.600660308995241	1.9951235804221	0.944327882217618	1.89516213478572	0.746099481537462	1.87676537754714	0.725552419301345	1.28820832232736	0.398849659252718	1.97060000360227	0.86385872159081	1.23170203876663	0.380744107174176	0.0196040398004698	0.159348699407595	gt	1
ENSG00000086758.11	HUWE1	53559056	53713673	X_52671014_CAAAA_C	52671014	CAAAA	C	X_52671014_CAAAA_C_b37;X_52671016_AAA_A_b37	1.62156774609059	0.538443463979658	1.41905069418573	0.44594046376049	1.96482138790549	0.851221880781318	1.08365650769809	0.338436886921988	1.89212182364884	0.742572854433708	1.90879801383073	0.762654604649034	1.85787104721885	0.7061736514528	1.98777907636855	0.911974557475325	gt	1
ENSG00000086827.4	ZW10	113603908	113644533	11_114183309_A_G	114183309	A	G	11_114183309_A_G_b37	1.98304575921827	0.896401508361106	1.97497740979378	0.874310784148569	0.632890674384726	0.242309163082932	1.52841259719264	0.492257794090657	1.10011913403184	0.34281365736524	1.50973580013431	0.483809474614423	1.99315286739539	0.934052392417376	1.54635763915815	0.500610311296393	gt	1
ENSG00000086848.10	ALG9	111652918	111742305	11_112207682_C_T	112207682	C	TRUE	11_112207682_C_T_b37	1.9738177601688	0.871456052908455	1.8209724535397	0.672210287010775	1.53787847907245	0.496634143138016	1.82576771392405	0.676377509761642	1.51496592074955	0.486150890531882	1.60272075215585	0.528497722175082	1.63160350088197	0.543879613433434	0.840636885823983	0.281597664103308	gt	1
ENSG00000087076.4	HSD17B14	49316273	49339935	19_48617176_A_ATTT	48617176	A	ATTT	19_48617178_T_TT_b37;19_48617178_T_TTT_b37;19_48617176_ATT_A_b37;19_48617178_T_TTTT_b37;19_48617177_TT_T_b37;19_48617178_T_TTTTT_b37	-0.869811852904661	0.0902554205475544	1.96098471235956	0.843418379429294	1.48282321661168	0.472048476734343	1.4557897541722	0.460693082676143	1.75478256489288	0.620462945014934	0.632821882282371	0.242297314400091	1.31984886289564	0.409534685467998	0.212998500241611	0.181291927564468	gt	0.17603212632997
ENSG00000087085.9	ACHE	100487614	100494594	7_100455700_C_T	100455700	C	TRUE	7_100455700_C_T_b37	1.52159876689416	0.48914738614036	1.79230017350756	0.648576260986362	1.96949507670263	0.861349482084688	1.02500521268496	0.323437644501779	1.39661494343829	0.437289380562817	1.87314314479858	0.721713481898812	1.88311575931647	0.732438662984619	1.60127821326751	0.527750118722887	gt	1
ENSG00000087088.15	BAX	49458071	49465055	19_50440073_A_G	50440073	A	G	19_50440073_A_G_b37	1.63906985010846	0.547990107371237	1.98903650022538	0.91660851978256	1.31375023886847	0.407442912701799	-0.0926997695830778	0.148004316682169	1.93841044117522	0.804000990922718	-0.156958447990519	0.141925378185246	-0.394210382919368	0.12178522904037	1.64016978957579	0.548600547397925	gt	0.203345259768326
ENSG00000087111.16	PIGS	26880400	26898890	17_27386391_A_AAAATAAAT	27386391	A	AAAATAAAT	17_27386391_A_AAAATAAAT_b37;17_27386391_A_AAAAT_b37;17_27386391_A_AAAATAAATAAATAAAT_b37;17_27386391_A_AAAATAAATAAAT_b37	0.326502704279108	0.195790754616462	1.99239086479383	0.930488409812764	-2.81439661513406	0.0282229509050225	-2.5042256861833	0.0338112012286995	-0.0719643851484193	0.150028172904927	-0.212972860963418	0.136854719348995	1.99100315593097	0.924432625155213	1.60687282219783	0.530660187673278	gt	0.112447778761146
ENSG00000087152.11	ATXN7L3	42269172	42277481	17_42363116_G_A	42363116	G	A	17_42363116_G_A_b37	1.68296006513515	0.573391989552461	1.95775094858556	0.837145765202284	-1.08891591230866	0.0788273089604422	-7.31090218789416	0.0022779428465669	1.71466183318012	0.593223548707758	-2.14334246731312	0.041798558561161	-1.09762584370367	0.0784065617360822	1.98019196205564	0.888074529252614	gt:hepatocyte3	0.0528137172601153
ENSG00000087157.14	PGS1	76374720	76421195	17_76999202_G_C	76999202	G	C	17_76999202_G_C_b37	1.71677478545956	0.594595046892078	1.29498012909431	0.401102068235016	1.31915462666029	0.409295774801611	1.99851311549037	0.969241081146604	1.55296908783782	0.503748309568776	1.99337109573912	0.935109468592482	1.58309341468384	0.518484647851627	0.771071896025148	0.267615597633069	gt	1
ENSG00000087191.8	PSMC5	61904511	61909379	17_61917490_G_GA	61917490	G	GA	17_61917491_A_AA_b37;17_61917490_GA_G_b37	0.47003570262774	0.216117803147254	1.0035212473299	0.318164049396743	1.59589074656537	0.524974661472177	1.5873886544457	0.520647056463749	1.85984410100474	0.70812607677833	1.93320648914607	0.796063949481509	1.02956276210995	0.324571157245429	1.21892832131255	0.376813582643346	gt	1
ENSG00000087237.6	CETP	56995761	57017757	16_57586321_T_C	57586321	TRUE	C	16_57586321_T_C_b37	1.49676751619791	0.478083229872919	1.50855806293509	0.483284793510348	1.97127523506225	0.865416098730729	1.97631477743818	0.877688551924533	1.94366417822516	0.81238396956872	1.95331801830207	0.828940873852404	1.89870885783995	0.750285680330206	1.9597474715635	0.840987642057859	gt	1
ENSG00000087258.9	GNAO1	56225301	56391356	16_56864618_C_T	56864618	C	TRUE	16_56864618_C_T_b37	1.00387750608832	0.318250573376452	1.99296816097876	0.933170874441999	0.962147525500654	0.308321456006271	1.9985053592473	0.969160999336652	1.55710020465847	0.505726158143802	0.729330496697855	0.259641119114305	1.46639133104418	0.465093638920007	0.827290417614847	0.278845193001492	gt	1
ENSG00000087263.12	OGFOD1	56485401	56513012	16_56838817_CAA_C	56838817	CAA	C	16_56838817_C_A_b37;16_56838819_A_AA_b37;16_56838818_AA_A_b37;16_56838817_CAA_C_b37	0.502531641347332	0.221061307546948	1.99998290883502	0.996701437954124	1.98925259872129	0.917431493697904	1.79475312174725	0.6505186380137	0.577053352660869	0.232919007671182	1.33708645479976	0.415533232792726	1.99080267081251	0.923597844710323	1.93652146209564	0.801080117327794	gt	1
ENSG00000087269.11	NOP14	2939659	2965112	4_2226680_GA_G	2226680	GA	G	4_2226681_A_AA_b37;4_2226680_GA_G_b37	-3.10764728987266	0.0238206015117062	-0.329275276229566	0.126960974047153	1.51428552136895	0.485845230996867	0.113319858921216	0.169576844499318	0.917838984281786	0.298214624601616	1.17586857045598	0.363974995436786	1.47597634314928	0.469130333084938	1.93046180031496	0.792010350799251	gt	0.105126739629069
ENSG00000087299.7	L2HGDH	50704280	50779266	14_50248087_C_CAAA	50248087	C	CAAA	14_50248088_A_CAA_b37;14_50248088_A_CAAA_b37;14_50248088_A_CAAAA_b37;14_50248088_A_AAAA_b37;14_50248088_A_CAAAAA_b37;14_50248087_CA_C_b37	-3.49429031382306	0.0190786698955555	0	1	1.8773095881466	0.726134643171983	-0.713689508035145	0.0994906476241688	1.8721857754112	0.720709178203747	1.7840031254317	0.642107175107383	1.69389760655162	0.580081819391651	1.95082552491596	0.824506024981419	gt:endothelial_venous	0.0986762497023435
ENSG00000087301.4	TXNDC16	52897307	53019240	14_53500798_TA_T	53500798	TA	TRUE	14_53500798_TA_T_b37;14_53500799_A_AA_b37	1.13069594446398	0.351148047537546	1.72199773947096	0.59801360533932	-1.41917061203975	0.06444338212462	0.818721855866045	0.277095944368514	-0.0739595807579008	0.149832079968351	0.689538909055671	0.252311189310976	0.395224519931048	0.205227766384437	-0.274138144474989	0.131548235299108	gt	0.152343855954067
ENSG00000087302.4	C14orf166	52456192	52471420	14_52056780_CA_C	52056780	CA	C	14_52056786_A_AA_b37;14_52056785_AA_A_b37;14_52056780_CAAAAAA_C_b37;14_52056781_AAAAAA_A_b37;14_52056786_A_AAA_b37;14_52056782_AAAAA_A_b37	-2.36224098965272	0.0367439386636043	0.69024576827286	0.252439157859412	0.437851296842553	0.211350885965556	1.30383838892323	0.404076462092819	-3.52832888805654	0.0187109678807427	-1.87747417676479	0.0489381290744468	0.456197546943656	0.214052703887281	-5.28473976412522	0.00695428043380071	gt:endothelial_periportal	0.0721477845004577
ENSG00000087365.10	SF3B2	65818199	65836779	11_65793454_C_T	65793454	C	TRUE	11_65793454_C_T_b37	1.89093689786193	0.741213312022869	1.58114640188523	0.51750963146131	-2.27135060400917	0.0387601110645987	1.88070840113971	0.729804081193924	-1.98737053241564	0.0458425518950937	1.97457987267723	0.873324663188228	1.74732839110436	0.615200166213336	-0.197964773936974	0.138193088898618	gt	0.125133284610424
ENSG00000087470.13	DNM1L	32832133	32898486	12_33003262_C_T	33003262	C	TRUE	12_33003262_C_T_b37	1.98816181833428	0.91335842040881	0.756064024414854	0.264713841526823	1.96600605688934	0.853719700880506	1.71449392194387	0.593114839235196	1.85086464278845	0.699363014948419	0.489226909525485	0.219021157520026	1.07973264870162	0.337404784339576	1.49073510955196	0.475457252636769	gt	1
ENSG00000087502.13	ERGIC2	29490284	29534122	12_30236174_A_T	30236174	A	TRUE	12_30236174_A_T_b37	1.988216596764	0.913558321764236	1.98175681945611	0.892558649362098	1.99394024365591	0.937951798198646	1.99969536748569	0.986074649363797	1.881515779555	0.730684324744677	1.56896065206388	0.511479396290405	1.96497938627851	0.851552471011352	1.33534793159612	0.41492237643182	gt	1
ENSG00000087586.13	AURKA	54944444	54967393	20_55666150_C_CCA	55666150	C	CCA	20_55666152_ACA_A_b37;20_55666154_A_ACACACACACCTCCACCCACACA_b37;20_55666154_A_ACA_b37;20_55666150_CCACA_*_b37;20_55666150_C_G_b37	1.49514152783797	0.477373095143604	1.91730987917254	0.773684409751945	1.96051266117576	0.84248630463841	1.98418003485835	0.899908097911241	1.62526600627541	0.54043507634497	1.53444866228261	0.495040912004867	-0.592000902985149	0.107404575105451	1.89986283105799	0.751665088024097	gt	0.191688317884045
ENSG00000087842.6	PIR	15402920	15511687	X_15809836_G_A	15809836	G	A	X_15809836_G_A_b37	1.54996922885681	0.502320341998705	1.71817181568792	0.595505456077998	-7.0842695929781	0.00257817430991918	0.00615795819635423	0.157939739210825	-6.23934781523189	0.00409918590676232	1.33641640706503	0.41529764375763	-1.47326620924918	0.0623680479759498	1.93054103544421	0.792126161438129	gt:hepatocyte0	0.0547588167762076
ENSG00000087995.11	METTL2A	60501227	60527454	17_60115027_CA_C	60115027	CA	C	17_60115029_A_AA_b37;17_60115028_AA_A_b37;17_60115027_C_A_b37;17_60115027_CAA_C_b37	1.54355865294411	0.499291827567052	1.00163767123644	0.317707101103227	0.245147459389443	0.185267861533972	-1.46586414648124	0.0626477652266502	1.94051359069437	0.8073095404828	0.407937006964687	0.207031637137598	1.98003320265292	0.887629854262937	1.73576188348977	0.607223348358633	gt	0.150546943733558
ENSG00000088179.4	PTPN4	120517206	120741394	2_119605316_T_G	119605316	TRUE	G	2_119605316_T_G_b37	1.34726815727936	0.419137664532883	1.96812629608814	0.858305128965368	1.95893532247572	0.8394131290169	1.15600924433073	0.35825790141502	1.952308904029	0.827130778998042	0.0782048897211212	0.165658903493245	1.71127009223096	0.591035587079501	0.237824178748099	0.184353354485416	gt	1
ENSG00000088205.8	DDX18	118572225	118589955	2_119309061_G_A	119309061	G	A	2_119309061_G_A_b37	1.1488311043106	0.356221873060397	0.732559944827472	0.260247473691468	-0.10727644958564	0.14660002871513	1.68051994811998	0.571920282371413	-3.19000260057641	0.0227171822660603	1.93973783448854	0.806082056083659	1.70117099691078	0.584617463560655	-1.18422236328638	0.0743523668439862	gt	0.104075287737094
ENSG00000088256.4	GNA11	3094407	3124002	19_3115857_A_G	3115857	A	G	19_3115857_A_G_b37;19_3115857_AGGGACTGAGGCTGTGAGGGGAGGAGGGGTCATAGGGGCCGAGGCTGTCAGGGAAGAGGGGTCATG_*_b37	1.50597794985669	0.48213862477886	0.930021162440596	0.300950225944855	1.36062973122085	0.423938923973091	1.94154543726279	0.808955453506176	0.0508234657776825	0.162675614644668	1.41664002095501	0.444998321893429	1.99701664924817	0.956441158521926	1.42711693819621	0.449115533513548	gt	1
ENSG00000088280.14	ASAP3	23755055	23811061	1_23720185_C_T	23720185	C	TRUE	1_23720185_C_T_b37	0.817296198219935	0.27680624189755	1.44200895413252	0.455070815029766	-0.706752937364797	0.0999241943557694	1.76389715961517	0.627035127780082	-1.1226976599205	0.0772088649494818	-1.64130892459121	0.056362606399066	1.99159121718162	0.926936861733538	-1.67688225617587	0.0551719255909046	gt	0.144012152890163
ENSG00000088320.3	REM1	30063095	30072708	20_30045562_AT_A	30045562	AT	A	20_30045562_AT_A_b37;20_30045563_T_TT_b37	0.795842587505433	0.272492326042969	1.74932513854503	0.616600287161303	-2.43692948466042	0.0351694456800588	1.82636647181823	0.676902560858909	-1.79060266879873	0.0515410875939213	1.91224219434247	0.767047231243618	1.89509746308687	0.746023880802821	1.99885564593944	0.973014066601499	gt	0.120727675779788
ENSG00000088340.11	FER1L4	34146506	34195484	20_35081229_C_CTT	35081229	C	CTT	20_35081229_C_CT_b37;20_35081229_C_CTT_b37;20_35081229_C_CTTT_b37	1.97444441384232	0.872990455439345	1.61954673310777	0.537360755380585	1.99594838096408	0.949247063365119	1.18287238597958	0.366021324681469	1.71362515181147	0.592553033576238	1.97930429686403	0.885611012721956	1.70781575136584	0.588824200517713	1.9782875831541	0.882854712717615	gt	1
ENSG00000088356.4	PDRG1	30532757	30539895	20_29644129_G_A	29644129	G	A	20_29644129_G_A_b37	-1.85057606500914	0.0497289080601297	1.70774162838842	0.588776934182579	0.301324384362488	0.192461268810319	1.997521482548	0.960293950407738	-0.981139941645722	0.0842399224349623	1.81107621261174	0.663813853281452	-0.187425478827095	0.139141717212406	0.879895424926588	0.289895937341596	gt	0.137431508441354
ENSG00000088386.11	SLC15A1	99336054	99404908	13_100398142_G_GAA	100398142	G	GAA	13_100398142_G_GA_b37;13_100398142_G_GAA_b37	0.583551699437294	0.233988881094357	-2.84177572346067	0.0277782771464712	0.626324823324239	0.241181439816684	1.83644530615908	0.685904661382666	0.791121297114273	0.271554305662589	0.683615531101168	0.25124195771958	-6.23010659878673	0.00412011097119624	-2.20775650996353	0.0402395239942528	gt:nkt_cell	0.0592114283104941
ENSG00000088448.10	ANKRD10	111530886	111567416	13_111541293_T_C	111541293	TRUE	C	13_111541293_T_C_b37	-0.924509690994398	0.0872437242362008	0.48742103017787	0.218745979837843	1.59022647948257	0.522084479771159	1.83818971198878	0.687495268340475	1.97167142049688	0.866338651453704	-1.76446789328054	0.0523525129728184	0.880756500160658	0.290081406307079	-3.93665769611738	0.0148291138953385	gt:endothelial_periportal	0.0906946467024398
ENSG00000088451.6	TGDS	95226307	95248511	13_95226210_G_C	95226210	G	C	13_95226210_G_C_b37	0.0566013348551451	0.163299987046342	-0.963693526028521	0.0851532196000492	1.82513003836834	0.675819495344753	1.74918446822477	0.616501421014496	1.99150346926632	0.92655770719784	1.94558873192915	0.815557785546719	1.99778513916891	0.962463567918223	1.14234035841423	0.354394454018716	gt	0.171544140223689
ENSG00000088543.10	C3orf18	50595461	50608458	3_50988389_A_ATC	50988389	A	ATC	3_50988391_C_CTC_b37;3_50988389_ATC_A_b37	1.65501152639115	0.556963836268242	0.990203735080684	0.314951652574348	0.908762680485097	0.296197221417968	1.71169812125368	0.591310786819167	1.78996015762277	0.646736177756544	1.18863242881639	0.367716236535847	1.9680648452325	0.858170050971406	1.86921342711366	0.717617883301358	gt	1
ENSG00000088727.8	KIF9	47269515	47324941	3_47523618_C_CAA	47523618	C	CAA	3_47523618_C_CAA_b37;3_47523618_C_CAAAA_b37;3_47523618_C_CAAAAA_b37;3_47523618_C_CA_b37;3_47523618_C_CAAAAAA_b37;3_47523618_C_CAAA_b37	1.52450636525123	0.490470636759885	0.235849026682047	0.184107601778548	1.96647603416011	0.854723078601045	1.81707040558553	0.668867588301304	1.99677079359935	0.95468371741096	-0.430109565654675	0.119024578965545	0.0816079976345918	0.166034033429381	-0.705907010630995	0.0999772071092664	gt	0.185196220740991
ENSG00000088766.7	CRLS1	5986735	6020699	20_5678139_C_T	5678139	C	TRUE	20_5678139_C_T_b37	-2.75025954530156	0.0292938757207358	1.99998342684881	0.996751810127348	-2.91458492792975	0.0266308612418994	-1.96034487954461	0.0465841582831555	1.96670394607037	0.855212276450702	-3.2490729199659	0.0219584671945479	0.0351464843492977	0.160995193508054	-3.27076772287256	0.0216864463551488	gt	0.102652541654116
ENSG00000088812.13	ATRN	3451686	3631769	20_4047433_T_C	4047433	TRUE	C	20_4047433_T_C_b37	1.41662390674895	0.444992034496126	1.29487561509347	0.401067165191511	1.99885624065331	0.973021077052063	1.49489958974436	0.477267578107579	1.8669565728307	0.715297146652649	1.10348027625042	0.343716618374077	-0.147863383826746	0.14276844911137	1.99950037344718	0.982166907837595	gt	0.219189975897787
ENSG00000088826.13	SMOX	4101626	4168394	20_4967295_TAC_T	4967295	TAC	TRUE	20_4967307_CAC_C_b37;20_4967309_C_CAC_b37;20_4967309_C_CACAC_b37;20_4967303_CACACAC_C_b37;20_4967305_CACAC_C_b37;20_4967295_TACACACACACACAC_T_b37	1.4854548840247	0.473177901914673	0.281455449455734	0.189880501098336	1.80525234931201	0.658994218091632	-3.74387270680813	0.016546270910349	1.85291503602173	0.70133678231141	-0.624866368960511	0.10520136160292	0.800311547571368	0.27338395550139	-0.132997022297445	0.144158652351178	gt:hepatocyte3	0.0936881258838971
ENSG00000088827.8	SIGLEC1	3667616	3687775	20_3450215_CTT_C	3450215	CTT	C	20_3450217_T_TT_b37;20_3450217_T_TTT_b37;20_3450216_TT_T_b37;20_3450215_CTT_C_b37	0.589646335020177	0.234997691721668	0.0532563594301223	0.162938187049037	1.89110820500827	0.741409355823008	-4.93338847519186	0.00846012547943676	1.74951995753696	0.616737267479486	-0.108567628426954	0.146476365720546	-4.06781502294405	0.0137667159073596	-4.79673243597057	0.00913248606134085	gt:hepatocyte3	0.0755479730611375
ENSG00000088832.10	FKBP1A	1349621	1373806	20_868279_CTTTT_C	868279	CTTTT	C	20_868280_TTTTT_T_b37;20_868283_TT_T_b37;20_868281_TTTT_T_b37;20_868282_TTT_T_b37;20_868279_CTTTTT_C_b37;20_868284_T_TT_b37	1.53805264166544	0.496715276275802	-0.878356979459568	0.0897775833178367	1.18678086479366	0.367170220731718	1.07223905730166	0.335445419374573	0.371803271576596	0.2019526478642	0.38457513121989	0.203730906221816	-0.448071528404853	0.117669353650935	1.96977915002719	0.861990067410868	gt	0.175772694387384
ENSG00000088833.13	NSFL1C	1422806	1454487	20_2139859_C_A	2139859	C	A	20_2139859_C_A_b37;20_2139859_C_*_b37;20_2139859_C_CAAAAA_b37	-0.12663248244229	0.144758475524496	0.85835302360249	0.285304581950063	0.0138760474029027	0.158746744914024	1.58044717544288	0.517160260472856	1.79394667236107	0.649878510338717	-0.00888487048501929	0.156380226735235	1.90406596439686	0.756764614182236	1.57942000044892	0.51664777758145	gt	0.220738238749295
ENSG00000088854.11	C20orf194	3229950	3388272	20_3859483_TCACA_T	3859483	TCACA	TRUE	20_3859487_ACACACACACA_A_b37;20_3859489_ACACACACA_A_b37;20_3859485_ACACACACACACA_A_b37;20_3859491_ACACACA_A_b37;20_3859493_ACACA_A_b37;20_3859483_TCACACACACACACA_T_b37	1.98848435872111	0.914542293098509	1.99851716553047	0.969282980216086	1.91231407697256	0.767139899618551	-4.30327213427222	0.0120515317814091	0.530141311891896	0.225367990856294	1.37329147223284	0.428565224161719	1.78340052881623	0.641643256385555	0.0794910703777987	0.165800567112972	gt:hepatocyte3	0.0849962425870798
ENSG00000088882.7	CPXM1	2774714	2781283	20_2769931_T_C	2769931	TRUE	C	20_2769931_T_C_b37	-0.229589076970171	0.135389851164897	1.97174127230943	0.866501994039037	1.97270402547571	0.868774810905531	1.98577368118634	0.905058176026085	1.71120154108695	0.590991536790146	1.90319694878588	0.755700360868131	1.72881608896637	0.602538698296562	1.98705823565302	0.909426561172973	gt	0.213896608041402
ENSG00000088888.13	MAVS	3827486	3849280	20_3050891_C_A	3050891	C	A	20_3050891_C_A_b37	1.62880927168942	0.542355933575844	-0.850497480997319	0.0913456670147394	0.277783695811422	0.189408007765809	1.01370478428021	0.320649545017321	1.95179366232259	0.826214300525974	1.13252328770272	0.351654809754844	0.359191621926414	0.200214591525155	-2.43409460333476	0.0352278996380638	gt	0.120727675779788
ENSG00000088899.10	LZTS3	3143262	3154192	20_3523467_G_T	3523467	G	TRUE	20_3523467_G_T_b37	1.81750227918161	0.669235467754472	1.59592222580994	0.524990803037065	-1.25267494122829	0.0713069983733595	1.96249098528182	0.846432371500956	0.0841312202960012	0.166312799763359	1.98550218677497	0.90416085320229	1.03317921875833	0.325474348756386	1.24710881533628	0.38556240557389	gt	0.15875970433367
ENSG00000088926.9	F11	187187098	187210835	4_187567114_A_T	187567114	A	TRUE	4_187567114_A_T_b37	1.84500762384909	0.693809400018009	1.04651858864293	0.328834714353635	-0.90044816016291	0.0885549289607697	0.614034635587927	0.23908763638081	-8.70117762760708	0.00107067361847142	-3.84146540728074	0.0156527849063467	-2.43740129377522	0.0351597270429983	-0.328236781066153	0.127045710369901	gt:hepatocyte4	0.0409219228930664
ENSG00000088930.6	XRN2	21283941	21370463	20_20409410_A_C	20409410	A	C	20_20409410_A_C_b37	0.912509536004336	0.297027910498751	0.298184423907855	0.192050710432894	0.575235243721636	0.232620736898316	0.645503227386087	0.244493520737661	0.577620306832216	0.233012114085132	1.77452626701472	0.634900489021471	0.395897194786585	0.205322751183756	1.97609304556454	0.877121896112915	gt	1
ENSG00000088970.11	PLK1S1	21106623	21227260	20_21051195_A_G	21051195	A	G	20_21051195_A_G_b37	1.99987989818987	0.991256080618705	1.90251705611519	0.754871367509763	1.55843431022259	0.506367730085278	1.99987368829619	0.99103288549504	1.55509119059928	0.50476264831635	1.79922689489274	0.654097540221702	1.89777747434545	0.749178644155421	1.9075037915398	0.761027409711588	gt	1
ENSG00000088986.6	DYNLL1	120907652	120936296	12_120865894_C_T	120865894	C	TRUE	12_120865894_C_T_b37	1.02520580728901	0.323487424497706	1.07372951804132	0.335833916868358	-0.999663944190445	0.0832817896635771	1.42910689443255	0.449904238148303	-1.24871450242284	0.0714794971521058	-0.776131715168617	0.0956790069134519	-0.936644593707399	0.0865904366611038	-1.93859012119441	0.0471903119311986	gt	0.135262145828422
ENSG00000088992.13	TESC	117476727	117537284	12_117227174_G_A	117227174	G	A	12_117227174_G_A_b37	1.65148470344468	0.554954790280978	0	1	1.63366170027433	0.545007005402478	0.669321004613437	0.248684459730542	1.85332834480278	0.701736553751261	1.91943793628678	0.776537159721747	1.98241265235509	0.894496051684754	1.49878846884587	0.478968269104696	gt	1
ENSG00000089006.12	SNX5	17922240	17949623	20_17603728_A_G	17603728	A	G	20_17603728_A_G_b37	1.97944464989632	0.885996891774677	1.99050093361939	0.92235859376229	1.51290078844801	0.485224141058018	1.91382559255686	0.769098136150982	1.08378303043912	0.338470236993995	1.99980831827645	0.988953707468469	1.92065133543258	0.778182028132771	1.76749982743502	0.629676153244837	gt	1
ENSG00000089009.11	RPL6	112842993	112856642	12_112135388_CT_C	112135388	CT	C	12_112135390_T_TT_b37;12_112135388_CTT_C_b37;12_112135389_TT_T_b37;12_112135390_T_TTT_b37	0.609089178885995	0.23825134397956	1.84310107099964	0.692027795251747	1.60466623365056	0.529508987542698	1.12824752918266	0.350470607133143	1.9860039443596	0.90582605401151	1.58782031397578	0.520865251016227	1.80856649937999	0.661726195941167	1.76199307233185	0.625649336957118	gt	1
ENSG00000089041.12	P2RX7	121570621	121623876	12_121599592_T_TA	121599592	TRUE	TA	12_121599594_A_AA_b37;12_121599593_AA_A_b37;12_121599592_TAA_T_b37	1.89010481314318	0.740263495621397	1.98529374858538	0.903477708496338	1.99306009410412	0.93360815197353	1.90845491608138	0.762222014710668	1.97931126707681	0.885630144675712	1.15749773655102	0.358682101530035	0.731992391012	0.260140784098039	1.89840457532506	0.749923397780384	gt	1
ENSG00000089048.10	ESF1	13694968	13765532	20_13179439_GTCTT_G	13179439	GTCTT	G	20_13179447_TTCTTTCTTTCTT_T_b37;20_13179451_TTCTTTCTT_T_b37;20_13179455_TTCTT_T_b37;20_13179459_T_TTCTT_b37;20_13179443_TTCTTTCTTTCTTTCTT_T_b37;20_13179439_GTCTTTCTTTCTTTCTTTCTT_G_b37	1.93724696957281	0.802196413460182	-4.89116276634002	0.00866229040860096	-0.474374933600188	0.115715437477951	1.99770480700721	0.961789426154164	1.27330583384003	0.393956841138968	-1.36757310559886	0.0664916369964836	1.37539519526126	0.429341241111587	-1.92024041214842	0.0477080572668028	gt:gdt	0.0763256532366511
ENSG00000089050.10	RBBP9	18467183	18477887	20_17597074_G_A	17597074	G	A	20_17597074_G_A_b37	1.1067023780198	0.344585245403528	1.23208029505349	0.380861378580398	1.22310300199172	0.378091831273327	1.20145006226272	0.37152726820755	1.56047120945675	0.507349975804236	1.52961147060012	0.492808481151386	0.730144982788204	0.259793880330839	-0.10634199183454	0.146689600108931	gt	0.22235032176178
ENSG00000089057.10	SLC23A2	4833001	4990939	20_5736429_T_C	5736429	TRUE	C	20_5736429_T_C_b37	0.33640394165576	0.197118489922799	0.603986308484821	0.237392150477123	-2.47172154424703	0.0344602542225076	1.60746461440374	0.530969697246469	-1.82901774709643	0.0503724444830608	-1.01912204687881	0.0822880030635006	1.67954693948599	0.571335499332271	1.6612358151354	0.560543427855277	gt	0.120322862394609
ENSG00000089060.7	SLC8B1	113736563	113797298	12_113939295_T_TCA	113939295	TRUE	TCA	12_113939295_T_A_b37;12_113939299_ACA_A_b37;12_113939301_A_ACA_b37;12_113939295_TCACACA_*_b37;12_113939297_ACACA_A_b37;12_113939301_A_ACACA_b37	-1.37677675946622	0.0661212484707311	1.74620709385044	0.614416947705135	1.97156406154676	0.866088004799901	1.18274612778293	0.36598429438288	1.93102388017053	0.792833422526094	1.2762445146912	0.394914798011293	-3.30207021598795	0.0213000940600049	0.543571753882418	0.227499280245919	gt	0.101935418963855
ENSG00000089063.10	TMEM230	5080485	5093749	20_4988559_C_CT	4988559	C	CT	20_4988560_TT_T_b37;20_4988561_T_TT_b37;20_4988559_CTT_C_b37	1.94182504873504	0.80940410927143	1.83275040152239	0.682567834378596	0.715059153353934	0.256982385738637	1.00345715519978	0.318148486723592	-1.98784691935248	0.045829591584487	1.20926313203023	0.373877405791327	1.13304708905213	0.351800255171706	1.98284050845081	0.89577986203559	gt	0.133679493710325
ENSG00000089157.11	RPLP0	120634488	120639038	12_120924777_CTT_C	120924777	CTT	C	12_120924780_T_TT_b37;12_120924779_TT_T_b37;12_120924778_TTT_T_b37;12_120924777_CTTT_C_b37	1.62045058114563	0.537844478423815	1.14710130360976	0.355733601941029	1.73907790169176	0.609487367571491	1.46575823872678	0.464828973907182	1.49909074173729	0.479100874242988	1.26495487136657	0.391252737964011	1.54391837798931	0.499460948718222	1.24250057412809	0.384112205552502	gt	1
ENSG00000089163.4	SIRT4	120740118	120751052	12_120398271_CTT_C	120398271	CTT	C	12_120398272_TTT_T_b37;12_120398273_TT_T_b37;12_120398271_CTTT_C_b37;12_120398274_T_TT_b37	1.97091774927418	0.864589262744968	0.93614632816633	0.302337894533909	1.24687845041865	0.385489725756141	1.93946782812105	0.805656789766863	1.13871363058081	0.353378960493863	1.83777011693707	0.687111760822197	1.1625554231511	0.36012864730589	1.87519274155909	0.723878007276157	gt	1
ENSG00000089177.13	KIF16B	16252748	16554078	20_16545368_C_T	16545368	C	TRUE	20_16545368_C_T_b37	1.91726056763758	0.77361877924541	1.89714811190845	0.7484337320712	-0.440780386822212	0.118217400089186	1.70982007280872	0.590105251782804	0.689041003268073	0.252221097179552	0.23919289817303	0.184523876808643	1.88007888084411	0.729120057912037	-0.715015804064763	0.0994079861347371	gt	0.184811317760632
ENSG00000089220.4	PEBP1	118573662	118583389	12_118833021_GTTT_G	118833021	GTTT	G	12_118833034_TTT_T_b37;12_118833035_TT_T_b37;12_118833033_TTTT_T_b37;12_118833021_GTTTTTTTTTTTTTTT_G_b37;12_118833024_TTTTTTTTTTTTT_T_b37;12_118833021_GTTTTTTTTTTTTTTT_*_b37	0.839144714813074	0.281288232429248	1.01242132689106	0.320334888864578	-5.31333791867064	0.00684446736882243	0.844764265616902	0.282455803097236	-4.63420614180177	0.0100038767500029	1.2597769812449	0.38958944662549	1.59379639154992	0.523902720483067	1.91840567628384	0.775148347431697	gt:hepatocyte0	0.0719681577804102
ENSG00000089234.11	BRAP	112079949	112123790	12_113020438_G_T	113020438	G	TRUE	12_113020438_G_T_b37;12_113020438_G_GTTTTTTTTTT_b37;12_113020438_G_GTTTTTTTTTTT_b37;12_113020438_G_GTTT_b37	0	1	1.99430632774374	0.939851565501427	1.99430632774386	0.939851565502027	1.99430632774386	0.939851565502027	1.99430632774374	0.939851565501427	1.99430632774374	0.939851565501427	0	1	1.99430632774386	0.939851565502027	gt	1
ENSG00000089248.6	ERP29	112451119	112461255	12_112310867_A_AT	112310867	A	AT	12_112310867_AT_A_b37;12_112310868_T_TT_b37	0.178515946718392	0.177136727340489	0.544390765496132	0.227630031602312	-3.83009664966085	0.015754257945273	1.47594163102229	0.469115612855032	-1.75841749523909	0.0525422841158684	-2.41604965784609	0.035602368424718	-0.182368697413153	0.13959946333453	1.13266289951935	0.35169356815036	gt:hepatocyte0	0.0919617899405704
[truncated: 9,281 more rows]
