# Supplementary material for: Author Correction: Cellular deconvolution of GTEx tissues powers discovery of disease and cell-type associated regulatory variants
Source: Nat Commun. 2020 Sep 1;11:4426. doi: 10.1038/s41467-020-18341-8 (PMC7462847; doi:10.1038/s41467-020-18341-8)
Supplement: Supplementary file 2 — Supplementary Data 20 [file 41467_2020_18341_MOESM2_ESM.csv]

gene_id	gene_name	start	end	id	pos	ref	alt	rsid	gt.merged_hepatocyte.delta_aic	gt.merged_hepatocyte.pval	gt.merged_endothelial.delta_aic	gt.merged_endothelial.pval	gt.merged_macrophage.delta_aic	gt.merged_macrophage.pval	gt.merged_b_cell.pval	gt.merged_b_cell.pval.1	gt.merged_nk_nkt_cell.delta_aic	gt.merged_nk_nkt_cell.pval	gt.merged_cholangiocyte.delta_aic	gt.merged_cholangiocyte.pval	gt.merged_heptatic_stellate_cell.delta_aic	gt.merged_heptatic_stellate_cell.pval	best	fdr
ENSG00000001617.7	SEMA3F	50192477	50226508	3_50807887_GA_G	50807887	GA	G	3_50807887_GA_G_b37;3_50807888_A_AA_b37	0.974050779736785	0.31111198190894	1.31793512475758	0.408876597375009	-0.0848065896785783	0.148771063991953	0.9422710082579	0.9422710082579	1.99558272768559	0.947009561975462	1.46460318323989	0.464346720903781	0.284861390037804	0.190320017186097	gt	0.227115104169113
ENSG00000002549.8	LAP3	17578814	17609595	4_16616215_A_C	16616215	A	C	4_16616215_A_C_b37	-0.774933229132898	0.0957506494052865	-1.99419446216314	0.0456572718998456	-10.2786189097712	0.000458177314106698	0.956689216867761	0.956689216867761	-0.492870892827682	0.114362942130899	1.99061217906689	0.922813140341803	0.449298120092237	0.213031854305471	gt:merged_macrophage	0.00916848278111682
ENSG00000002586.13	CD99	2609219	2659350	X_2833974_G_A	2833974	G	A	X_2833974_G_A_b37	1.69687386939728	0.581929222561069	-0.454279738836647	0.117204920023494	0.747551418130513	0.263085326230551	0.402950400539594	0.402950400539594	1.9566016118917	0.834976932000664	1.50423664166385	0.481367604438518	1.99935104489094	0.979676410305468	gt	0.19895114097455
ENSG00000002726.15	AOC1	150521714	150558592	7_150523544_A_G	150523544	A	G	7_150523544_A_G_b37	-1.68458446415326	0.054917654194379	-0.979819367816731	0.08430868099189	0.564298616782821	0.230836218694854	0.584770662202659	0.584770662202659	0.837606523323643	0.28096970698199	-2.36836164527182	0.0366121773142304	-0.217881974099043	0.136420098389154	gt	0.10403408523656
ENSG00000002933.3	TMEM176A	150497490	150502208	7_150511923_C_T	150511923	C	TRUE	7_150511923_C_T_b37	0.188893113116137	0.178375505423833	1.05655331748051	0.331393016616892	-2.54868994411601	0.0329439433465979	0.188010858543353	0.188010858543353	1.79086425794412	0.647445645375895	1.984250093887	0.90012880962596	1.63290663008524	0.544592909149363	gt	0.100073696721564
ENSG00000003056.3	M6PR	9092958	9102551	12_8573540_A_G	8573540	A	G	12_8573540_A_G_b37	1.52279884040121	0.489692818883356	0.443492767263251	0.21217736223328	0.654738109767038	0.246108150600717	0.498478540668097	0.498478540668097	0.802426899677585	0.273807277415384	1.30694982206927	0.405128835817433	0.780133879069183	0.269386927435537	gt	1
ENSG00000003147.13	ICA1	8152813	8302317	7_8279839_A_AGCAATATTTGCTGTTCT	8279839	A	AGCAATATTTGCTGTTCT	7_8279839_A_AGCAATATTTGCTGTTCT_b37	1.87359973822149	0.722193963802814	1.97034981111884	0.863286349576725	1.84352635688106	0.692424120421555	0.292280061429166	0.292280061429166	1.60421858463084	0.529275991456778	0.0861620376072949	0.166537554103948	-0.126862759664476	0.144736724200747	gt	0.223333233460367
ENSG00000004660.10	CAMKK1	3763608	3798185	17_3364086_C_CA	3364086	C	CA	17_3364087_A_AA_b37;17_3364087_A_AAA_b37;17_3364086_CA_C_b37;17_3364087_A_AAAA_b37;17_3364087_A_AAAAAAAAAAAAAAAAAAAAAAAAAAAAAAAAAAA_b37	1.99988584246518	0.99147520214648	0.614759636726035	0.239210535717403	1.97674668486121	0.878800179563433	0.765774986168928	0.765774986168928	0.459805388065206	0.214588839890647	-4.12647254060147	0.0133172316302093	-10.9442630747765	0.000320903396796815	gt:merged_heptatic_stellate_cell	0.00705773537355128
ENSG00000004777.14	ARHGAP33	36265433	36279724	19_36515950_A_G	36515950	A	G	19_36515950_A_G_b37	1.74586772149883	0.614180326097587	1.86338974077114	0.71167440238819	1.87600306185271	0.72473927859021	0.718629243694973	0.718629243694973	1.92024583401832	0.777630834127517	1.74942541843427	0.616670787222426	0.458455526458863	0.214388059712654	gt	1
ENSG00000004779.5	NDUFAB1	23592322	23607677	16_23054815_A_AC	23054815	A	AC	16_23054817_C_CC_b37;16_23054816_CC_C_b37;16_23054815_ACC_A_b37	-0.27024511052656	0.131879043147833	-1.37491492048156	0.0661959974560182	0.858553935033001	0.285346973981435	0.188246414877818	0.188246414877818	-0.0221765088912775	0.155016808399359	-1.18528256521847	0.0743041497963108	0.328983439365004	0.196122429866967	gt	0.143388440976628
ENSG00000004864.9	SLC25A13	95749531	95951459	7_94931438_G_A	94931438	G	A	7_94931438_G_A_b37;7_94931438_G_*_b37	-27.5875451236372	5.34472681679895e-08	-28.1124907342682	4.07696811670499e-08	-29.1235008635743	2.42122197142181e-08	2.31872594372399e-05	2.31872594372399e-05	-0.512358718600865	0.112956750648145	-23.9817804993596	3.44654691474044e-07	-22.6794898695849	6.77008328756835e-07	gt:merged_macrophage	8.87512364857839e-06
ENSG00000004866.14	ST7	116593291	116870157	7_115652880_GAA_G	115652880	GAA	G	7_115652882_AA_A_b37;7_115652880_GAAA_G_b37;7_115652881_AAA_A_b37	0.150013446636422	0.173784958291379	0.644651643276177	0.244345281663439	-3.11978695914229	0.0236545204891977	0.665048644426032	0.665048644426032	1.16394628000052	0.360527853396027	0.92097135463041	0.29891495629676	-2.13998034251176	0.0418816557512392	gt:merged_macrophage	0.083909960315982
ENSG00000004939.9	SLC4A1	42325752	42345509	17_42201478_T_C	42201478	TRUE	C	17_42201478_T_C_b37	-4.02953938326124	0.014068403962741	-1.93163472186768	0.0473858607198576	-1.27051582453629	0.0705354419927718	0.0209646433498065	0.0209646433498065	-0.881998607949072	0.0895747807185345	-4.02739525603823	0.0140855038066087	0.734358628975372	0.260585951062619	gt:merged_hepatocyte	0.0635304020179039
ENSG00000005187.7	ACSM3	20621564	20808903	16_19908653_C_CA	19908653	C	CA	16_19908656_AA_A_b37;16_19908655_AAA_A_b37;16_19908654_AAAA_A_b37;16_19908657_A_AA_b37;16_19908653_CAAAA_C_b37;16_19908657_A_AAA_b37	0.190705938422127	0.178592937038045	0.357576074154053	0.199993220037503	-1.12274712463704	0.0772065215390976	0.18099525814564	0.18099525814564	0.851890006444023	0.283945143888705	-0.840565269127865	0.091911874999891	-0.840565269112005	0.0919118750007984	gt	0.155334021772044
ENSG00000005206.12	SPPL2B	2328613	2355099	19_2493811_T_C	2493811	TRUE	C	19_2493811_T_C_b37	0.79688956944517	0.272700888572243	1.62269164858634	0.53904729300202	1.96359300075733	0.848677444821576	0.00185922653690434	0.00185922653690434	1.44565134264082	0.456546258995117	1.11628738135204	0.347186835446405	1.60543338372764	0.529908708535637	gt:merged_b_cell	0.0216734570503442
ENSG00000005243.5	COPZ2	46103532	46115392	17_45377710_C_CGT	45377710	C	CGT	17_45377710_C_T_b37;17_45377714_T_TGTGTGTGCGT_b37;17_45377714_T_CGT_b37;17_45377714_T_TGTGTGTGTGCGT_b37;17_45377714_T_TGCGT_b37;17_45377710_CGCGT_*_b37	1.24519132804897	0.384958034282114	-1.16673019503708	0.075152764909746	-1.4355471893308	0.0638074450937277	0.218878260302894	0.218878260302894	1.84710187178536	0.69578104634844	1.91973643441611	0.776940552226294	1.96556826281989	0.852791464841815	gt	0.140709065083026
ENSG00000005379.11	BZRAP1	56378591	56406152	17_57207540_G_A	57207540	G	A	17_57207540_G_A_b37	0.729533744054834	0.259679228831669	-0.644059678334713	0.103937640752921	0.0709078481067422	0.164857802263641	0.42271951724106	0.42271951724106	1.73490876220444	0.606643783803996	1.65727432804931	0.558260121890968	1.81455937309494	0.666738749827441	gt	0.184647429641296
ENSG00000005421.4	PON1	94926987	95025673	7_94953895_G_A	94953895	G	A	7_94953895_G_A_b37	-9.23063177835797	0.000804582513852462	-4.6588626415446	0.00986638677877486	-10.9651680923853	0.000317339966783891	0.040579810794203	0.040579810794203	1.88023693036627	0.729291601781965	-6.51199880523978	0.00352812313766245	-12.8458252694318	0.000116666012256924	gt:merged_heptatic_stellate_cell	0.00396784715912982
ENSG00000005469.7	CROT	86974996	87029111	7_86991620_CTT_C	86991620	CTT	C	7_86991623_TT_T_b37;7_86991622_TTT_T_b37;7_86991624_T_TT_b37;7_86991624_T_TTTTTTT_b37;7_86991624_T_TTTTTT_b37;7_86991620_CTTTT_C_b37	1.99694635910407	0.955931521315653	1.39942636607492	0.43835924242088	1.8545419197967	0.702914125158135	1	1	1.7854934890027	0.643257944884591	0	1	0	1	gt	1
ENSG00000005889.11	ZFX	24167289	24234372	X_24186788_CT_C	24186788	CT	C	X_24186791_TTT_T_b37;X_24186792_TT_T_b37;X_24186789_TTTTT_T_b37;X_24186790_TTTT_T_b37;X_24186788_CTTTTT_C_b37;X_24186793_T_TTTTTTTTT_b37	0.0828876323516852	0.166175340945422	-0.137030817285108	0.143779938367535	1.75990243292881	0.624135655575626	0.310930857586271	0.310930857586271	1.61553803751207	0.535224890293844	0.973282399122638	0.310930857584449	0	1	gt	0.222534095233121
ENSG00000005981.8	ASB4	95107755	95169544	7_94738951_A_T	94738951	A	TRUE	7_94738951_A_T_b37	-0.652783761168166	0.103368736005216	0.90453398419487	0.295263281886237	-0.571502242973054	0.108804363250846	0.921432654624437	0.921432654624437	0.741672090229486	0.261967831900347	0	1	0	1	gt	0.183834749369923
ENSG00000006047.8	YBX2	7191570	7197934	17_7184046_G_A	7184046	G	A	17_7184046_G_A_b37	-3.4397392406579	0.0196836078089068	-5.89260577151146	0.00496373001329181	-1.16713272383862	0.0751342425094085	0.274475840747181	0.274475840747181	1.36875807846695	0.426900134599411	-1.1353750042926	0.0766107662488618	-0.678659063349983	0.101701332745315	gt:merged_endothelial	0.0372166938951129
ENSG00000006114.11	SYNRG	35874899	35969544	17_35885952_C_T	35885952	C	TRUE	17_35885952_C_T_b37	0.908439291725244	0.296125664944983	1.91757642260518	0.774039529362073	-1.28735454438799	0.0698154238895814	0.873990326382061	0.873990326382061	1.66423032448353	0.562281283211731	0.791059851400234	0.271542124368369	1.17365378823808	0.363331192268475	gt	0.147641720135724
ENSG00000006125.12	AP2B1	33905064	34053436	17_33905468_A_G	33905468	A	G	17_33905468_A_G_b37	1.92724307269287	0.787364193314236	1.86727875860049	0.715627081244467	1.99798464902437	0.964192866942173	0.593354707795923	0.593354707795923	0.458494489642305	0.214393852016228	1.99743577876541	0.959613870377877	1.95495139586484	0.831914680969944	gt	1
ENSG00000006282.15	SPATA20	48620418	48633213	17_48624523_A_C	48624523	A	C	17_48624523_A_C_b37	0.244698527285664	0.185211649083974	1.84529064790917	0.694074953021916	0.501603827979068	0.220918302040785	0.210302966509807	0.210302966509807	1.64850985478364	0.553270804746817	-2.91540641398194	0.0266182001562855	0.280394226351291	0.189743798453378	gt:merged_cholangiocyte	0.0895142123502404
ENSG00000006327.9	TNFRSF12A	3068445	3072384	16_4017349_C_CT	4017349	C	CT	16_4017350_T_TT_b37;16_4017350_T_TTT_b37;16_4017349_CT_C_b37	0.755593121933998	0.264623428180251	1.08210381872476	0.338027973352537	1.37670429127581	0.429825210171614	0.38678247244811	0.38678247244811	1.83865340181478	0.687919750786195	1.86813216731815	0.716503212975342	0.906975546357558	0.295802057995827	gt	1
ENSG00000006432.11	MAP3K9	71189242	71276251	14_71475348_G_A	71475348	G	A	14_71475348_G_A_b37	1.97905253787104	0.884922171936967	1.84241957931465	0.691394004816551	1.45469301297362	0.460241622528304	0.585997370860485	0.585997370860485	1.64831620446796	0.553161518438997	1.74012309303941	0.610204733960213	1.74746794933702	0.615297798957291	gt	1
ENSG00000006451.3	RALA	39663081	39747723	7_39439475_G_A	39439475	G	A	7_39439475_G_*_b37;7_39439475_G_A_b37	0.506053380172887	0.221605127738836	-0.0631173855761062	0.150901182797892	1.99119161696922	0.925225940445344	0.140743121641524	0.140743121641524	1.53647623527525	0.495981725330534	-0.598761592058565	0.106947254227313	-2.64442638895622	0.0311545473987967	gt:merged_heptatic_stellate_cell	0.0969287280371839
ENSG00000006555.6	TTC22	55245384	55266940	1_54901763_A_ATTT	54901763	A	ATTT	1_54901763_A_ATTT_b37;1_54901763_A_ATT_b37;1_54901763_A_AT_b37;1_54901763_A_ATTTT_b37	1.99769669196775	0.961721987569152	1.73284506928366	0.605246685540497	1.44362977346532	0.455726441679165	0.511799318037934	0.511799318037934	1.30928615051204	0.405921680142693	-0.251960678937621	0.133445227387254	-0.25196067893819	0.133445227387204	gt	0.213706701529314
ENSG00000006652.9	IFRD1	112063022	112121072	7_112115023_A_T	112115023	A	TRUE	7_112115023_A_T_b37;7_112115023_A_AT_b37	0.844835860125443	0.28247071773537	1.72423573113264	0.599491000977204	0.988659027895494	0.31458179782054	0.0119316209989756	0.0119316209989756	-7.03981161620158	0.00264162858477552	1.97745037564596	0.880634183543121	1.77853565870595	0.637926421832795	gt:merged_nk_nkt_cell	0.0260920140753726
ENSG00000006756.11	ARSD	2822010	2847392	X_3195973_T_C	3195973	TRUE	C	X_3195973_T_C_b37	-9.68939797049205	0.000628572337741975	-11.747824539006	0.0002090628049383	-7.0724801676962	0.0025948489080746	0.106920584588918	0.106920584588918	1.60790722339652	0.531201395869915	-5.44325182863815	0.00636747372238762	-3.45751295763165	0.0194843603475915	gt:merged_endothelial	0.00553562947796964
ENSG00000006757.7	PNPLA4	7866287	7895780	X_8493995_G_GACACAC	8493995	G	GACACAC	X_8493995_G_GACAC_b37;X_8493995_G_GACACAC_b37;X_8493995_G_GACACACACACAC_b37;X_8493995_G_GACACACAC_b37;X_8493995_G_GACACACACAC_b37;X_8493995_G_GAC_b37	1.85647655863158	0.704803059414011	1.94149629467506	0.808876718285626	1.55792093541186	0.506120682688303	0.83785198154991	0.83785198154991	0.955203165558487	0.306708473420316	1.41389763420193	0.443930279889696	1.86767365710051	0.716032096683475	gt	1
ENSG00000007001.8	UPP2	158733213	158992666	2_158958378_C_T	158958378	C	TRUE	2_158958378_C_T_b37	1.44104467866231	0.454681465933015	1.53193189231484	0.49387727440768	1.02079108204214	0.322394189636514	0.92375313065882	0.92375313065882	1.38464317133628	0.432777969169011	1.82717633481406	0.677614423251494	1.79309829844067	0.649206733177641	gt	1
ENSG00000007129.13	CEACAM21	42055885	42093197	19_42084182_G_C	42084182	G	C	19_42084182_G_C_b37	1.96906345721436	0.860382035186615	1.72958306129533	0.603052223374098	1.93232037159589	0.794745690129623	0.164816251280999	0.164816251280999	0.52424125476216	0.22443928678452	0.934530979121121	0.301971134087192	1.26684956747852	0.391863912874316	gt	1
ENSG00000007216.10	SLC13A2	26800310	26824799	17_26752164_GT_G	26752164	GT	G	17_26752174_TT_T_b37;17_26752164_G_T_b37;17_26752175_T_TT_b37;17_26752173_TTT_T_b37;17_26752172_TTTT_T_b37;17_26752164_GTTTTTTTTTTT_G_b37	1.92275166343831	0.781061603561848	1.92687347489334	0.786837797174605	1.80504036673028	0.658820420374832	0.74515084711151	0.74515084711151	0.241096292096984	0.184761316083103	1.85144457071402	0.699919681658741	1.73087665831281	0.60392044913337	gt	1
ENSG00000007516.9	BAIAP3	1383601	1399439	16_1175903_T_C	1175903	TRUE	C	16_1175903_T_C_b37	0.852760743560509	0.284127816472755	1.96640325323773	0.854567221402371	0.18739155321316	0.178195638698975	0.294817235398324	0.294817235398324	1.70690460055891	0.588243719734442	1.29376964488813	0.400698090250912	1.7940655647738	0.649972787402474	gt	1
ENSG00000007908.11	SELE	169691780	169733846	1_170332859_TTGTG_T	170332859	TTGTG	TRUE	1_170332865_G_GTGTGTGTG_b37;1_170332865_G_GTG_b37;1_170332861_GTGTG_G_b37;1_170332859_TTGTGTG_T_b37;1_170332865_G_GTGTGTG_b37;1_170332865_G_GTGTG_b37	-0.630726880638463	0.104813719196856	0.410222931369333	0.207357987381164	-4.5405691454327	0.0105441610240575	0.862843562861418	0.862843562861418	-0.395765783617264	0.121664159289625	1.67735521852904	0.57002254650034	1.9557971345144	0.833476634904431	gt:merged_macrophage	0.0537262865470245
ENSG00000008128.18	CDK11A	1634168	1655766	1_1612111_C_T	1612111	C	TRUE	1_1612111_C_T_b37	1.96779222346913	0.857572399550487	1.66057786270056	0.560162965257391	1.68120228023253	0.572331068682911	0.6462051339486	0.6462051339486	1.93176670513071	0.793926683737171	1.0898365713777	0.340071060017389	1.84132687274501	0.690381085522258	gt	1
ENSG00000008838.13	MED24	38175349	38217468	17_38189055_A_G	38189055	A	G	17_38189055_A_G_b37	1.59772473654556	0.525916549370664	1.71775889119829	0.59523606297965	1.27958155252702	0.396006685100608	0.19686383243879	0.19686383243879	1.36561829689623	0.425752616897655	0.97922211065935	0.31233456266114	-0.194013892908345	0.138547850052471	gt	0.218067441470946
ENSG00000008988.5	RPS20	56979853	56987069	8_56414244_CAT_C	56414244	CAT	C	8_56414246_TAT_T_b37;8_56414244_CATAT_C_b37;8_56414248_T_TAT_b37;8_56414244_C_T_b37	1.99992589413682	0.993131514548547	1.11817265446564	0.347701672278997	1.48381846539644	0.472475091485561	0.280193181946352	0.280193181946352	-1.90398700938505	0.0481716599812658	0.934813218581155	0.302035174354384	1.82510248924268	0.675795414725335	gt	0.120392656271361
ENSG00000009724.12	MASP2	11086579	11107290	1_11099922_A_AGGAT	11099922	A	AGGAT	1_11099926_T_TGGATGGAT_b37;1_11099926_T_TGGATGGATGGAT_b37;1_11099926_T_TGGAT_b37;1_11099922_AGGAT_A_b37	1.28552010664515	0.397960595488328	1.70902232258766	0.589594691797749	1.33858954781454	0.416062441834582	0.416720177072241	0.416720177072241	1.04630814463866	0.328781344275321	1.87194440741456	0.720456647284107	1.98125429569478	0.891098019503245	gt	1
ENSG00000009950.11	MLXIPL	73007523	73038873	7_72103284_T_C	72103284	TRUE	C	7_72103284_T_C_b37	-0.965985116070442	0.0850326494557367	-0.906834058892798	0.0882048682694089	-2.96318021452817	0.0258925466310946	0.240881780109213	0.240881780109213	0.487972777054779	0.218830010558643	0.300919623776792	0.192408287765492	1.68032237683877	0.571801446044646	gt:merged_macrophage	0.0877994276334021
ENSG00000010030.9	ETV7	36322418	36356164	6_36350814_G_A	36350814	G	A	6_36350814_G_A_b37	-2.26312115613007	0.038948297988088	-1.00768328434543	0.0828706555868341	-0.772209982579795	0.0959136555538194	0.10261753289538	0.10261753289538	1.14235449457044	0.354398419983137	-0.473323527991624	0.115792848752447	-0.079140155161042	0.149324271373753	gt	0.107884496274309
ENSG00000010379.11	SLC6A13	329788	372039	12_1100100_C_CGT	1100100	C	CGT	12_1100100_C_CGT_b37;12_1100100_C_CGTGT_b37;12_1100100_C_CGTGTGT_b37;12_1100100_C_CGTGTGTGTGTGTGTGTGT_b37;12_1100100_C_CGTGTGTGTGTGTGTGTGTGTGTGTGT_b37	-1.09250148896075	0.0786538082382655	-0.13687754381067	0.143794308003263	0.600739479035894	0.236847422753835	0.0429989980417672	0.0429989980417672	1.76075478774214	0.624751794446238	-1.51122674677913	0.0609543060298897	-1.88704472954248	0.0486599761747639	gt	0.113762075342842
ENSG00000010626.10	LRRC23	6982732	7023407	12_7015915_A_G	7015915	A	G	12_7015915_A_G_b37	1.08842583775595	0.339697091893028	0.621038516716339	0.240278123718466	1.97478732995484	0.873838282468527	0.711195761497511	0.711195761497511	0.726482233069703	0.259107785140618	1.18555644475742	0.366809764855371	1.1899677452451	0.368110714738103	gt	1
ENSG00000010704.14	HFE	26087508	26098571	6_25169492_TAGC_T	25169492	TAGC	TRUE	6_25169492_TAGC_T_b37	1.95299079221525	0.828351688559105	1.74357933307749	0.612589937949842	1.33604059390859	0.415165594305937	0.0648927535700933	0.0648927535700933	1.8808762569995	0.72998681078555	1.01816449297951	0.321746068808482	1.93310611552857	0.795914158896556	gt	0.141967967011472
ENSG00000010932.11	FMO1	171217637	171255117	1_171323199_G_A	171323199	G	A	1_171323199_G_A_b37	0.76004447176291	0.265479624788393	-2.71425172382527	0.0299135817046814	1.84662870591688	0.695334224894617	0.110781914004748	0.110781914004748	1.8348026843849	0.684415862098987	1.92888801386096	0.789724557588076	1.73363140332992	0.605778216929515	gt:merged_endothelial	0.0945257720725517
ENSG00000011258.11	MBTD1	49254785	49337524	17_48573825_T_TA	48573825	TRUE	TA	17_48573825_TAAA_T_b37;17_48573827_AA_A_b37;17_48573826_AAA_A_b37;17_48573828_A_AA_b37;17_48573828_A_AAAAAAAAA_b37;17_48573828_A_AAA_b37	1.13188366324277	0.351477314573059	1.65146750335498	0.554945025927459	-0.504073124581623	0.113552275369588	0.638098418546294	0.638098418546294	1.8793700426566	0.728352251865576	0	1	0.669112379848002	0.248647370627371	gt	0.194501015806994
ENSG00000011295.11	TTC19	15902693	15948329	17_16106354_TACACACACAC_T	16106354	TACACACACAC	TRUE	17_16106354_TACACACACACAC_T_b37;17_16106356_CACACACACAC_C_b37;17_16106366_C_CAC_b37;17_16106366_C_CACACAC_b37;17_16106366_C_CACACACACAC_b37;17_16106366_C_CACAC_b37	1.98902816898379	0.916576956576727	1.98062161140149	0.889287145514471	1.8000792950549	0.654784858311917	0.254699536488766	0.254699536488766	1.30832234869735	0.405594334873837	1.85371015974988	0.702106437226438	1.93909302972025	0.805068137394295	gt	1
ENSG00000011523.9	CEP68	65283499	65314138	2_65291546_A_G	65291546	A	G	2_65291546_A_G_b37	1.48703894069877	0.473859838009164	0.185986578407437	0.178027531224881	1.97820317423719	0.882628873749422	0.704703801153886	0.704703801153886	1.99157669827167	0.926873988956442	1.83540797079348	0.684963459599723	0.747212913262786	0.263020825715236	gt	1
ENSG00000012048.15	BRCA1	41196311	41277500	17_41375509_T_TCTCACA	41375509	TRUE	TCTCACA	17_41375509_T_TCTCACA_b37;17_41375509_T_A_b37;17_41375509_T_*_b37;17_41375509_T_TCACA_b37	-0.684634539977822	0.101320468700986	-2.35207001446651	0.036963991814664	-7.9789359553215	0.00158341159451283	0.14729713941859	0.14729713941859	1.62906603295858	0.542495615747653	0.145648503723237	0.173278136608456	1.6442259042019	0.550862613516556	gt:merged_macrophage	0.0195436126833677
ENSG00000012124.10	CD22	35810163	35838258	19_35800662_G_T	35800662	G	TRUE	19_35800662_G_T_b37	1.72738475360285	0.601582813817175	1.3272856438204	0.412106856647047	1.31300795353224	0.407189385462575	0.779997806022059	0.779997806022059	1.37049057528162	0.42753531722355	0.541295915058981	0.227136426972235	1.98471198487681	0.901596588018109	gt	1
ENSG00000012211.8	PRICKLE3	49031150	49042845	X_48774432_CA_C	48774432	CA	C	X_48774433_A_AA_b37;X_48774432_CA_C_b37;X_48774433_A_AAA_b37	1.45734331753852	0.461333791836315	1.19321917715075	0.369073716221887	1.95839160331343	0.83836806244025	0.500472901683961	0.500472901683961	1.99999207412026	0.997753723430444	0.417543135129449	0.208407156609316	1.08682895616903	0.339274445130988	gt	1
ENSG00000013364.14	MVP	29831714	29859355	16_30603118_A_AT	30603118	A	AT	16_30603119_T_TT_b37;16_30603118_AT_A_b37	1.64565993921218	0.551666549283429	1.66160200143344	0.560755390278235	1.9855500043293	0.904318273872251	0.678066407293529	0.678066407293529	1.95725364946367	0.836203618149988	1.44385676591116	0.455818379503037	1.54854086482527	0.501642847616489	gt	1
ENSG00000013573.12	DDX11	31226778	31257725	12_31244846_C_G	31244846	C	G	12_31244846_C_G_b37	-0.823119344113593	0.0929156714493357	-2.96728653649245	0.025831141223419	-0.047045406910911	0.152501893246942	0.979299537329478	0.979299537329478	-1.8960165621329	0.0484007394772175	0.279931884963332	0.189684277297427	1.77175303590144	0.632826735659186	gt:merged_endothelial	0.0877620338785369
ENSG00000013583.4	HEBP1	13127797	13153207	12_13153773_T_C	13153773	TRUE	C	12_13153773_T_C_b37	-3.29998191109723	0.0213256458216163	-1.60936652912528	0.05745500074513	0.397407695843754	0.205536230006888	0.0176487495445799	0.0176487495445799	1.39314316382485	0.435973727264611	-2.98369740791236	0.0255872415632063	-1.40195621073519	0.0651191490971166	gt:merged_b_cell	0.0721477382249927
ENSG00000014164.6	ZC3H3	144519824	144623623	8_144629402_T_A	144629402	TRUE	A	8_144629402_T_A_b37	0.396460270637306	0.20540229998238	1.22228039021167	0.377839472731552	1.89627206176959	0.747401013469415	0.302341131046402	0.302341131046402	-1.44361456292791	0.0634966354285931	1.38579116962188	0.433207497800264	1.72417012625334	0.599447583677505	gt	0.14031673373701
ENSG00000014914.15	MTMR11	149900542	149908791	1_149679188_C_CCATCGA	149679188	C	CCATCGA	1_149679188_C_CCATCGA_b37	0.718414193844751	0.257604389588172	1.16649836508577	0.361261945172692	0.654011681199393	0.245980670566479	0.812079967616234	0.812079967616234	1.408154166543	0.441706232724022	0	1	0	1	gt	1
ENSG00000015676.13	NUDCD3	44418719	44530479	7_44535594_G_GA	44535594	G	GA	7_44535595_A_AA_b37;7_44535594_GA_G_b37	1.99999391778857	0.998032247931148	1.99843633001046	0.968457258150401	1.96494641444474	0.851483418274493	0.723689615647337	0.723689615647337	1.03527361384096	0.325998934000068	1.98795085546897	0.91259289776094	1.64799854135128	0.55298233371198	gt	1
ENSG00000016391.6	CHDH	53846361	53880417	3_53791456_G_A	53791456	G	A	3_53791456_G_A_b37	-0.694953673966211	0.10066641490717	0.735928294188966	0.260881777107136	-1.5668093566062	0.0589454684306325	0.122156195235566	0.122156195235566	0.297842864203574	0.192006112265018	-0.993137711831992	0.083618001390166	-2.89265016782906	0.026971254519131	gt:merged_heptatic_stellate_cell	0.0897434912599908
ENSG00000017621.11	MAGIX	49019060	49024822	X_48638647_CA_C	48638647	CA	C	X_48638648_AA_A_b37;X_48638649_A_AA_b37;X_48638647_CAA_C_b37	1.99226271789257	0.929907020211916	1.95716361487786	0.836033657107318	1.98877321504824	0.915616846859248	0.908547752358879	0.908547752358879	1.98082568456226	0.88986790895147	1.9372503692972	0.802201660520169	1.89249930831664	0.743007703509316	gt	1
ENSG00000018610.9	CXorf56	118672111	118699397	X_118685670_CAGA_C	118685670	CAGA	C	X_118685670_CAGA_C_b37	1.73398112649841	0.606014935510201	1.59960390631795	0.526884768494906	1.92464378540194	0.783692055711095	0.984719046047581	0.984719046047581	1.98707867778205	0.909497814147213	1.90738394093546	0.760877355079379	0.577293002789816	0.232958358038731	gt	1
ENSG00000018869.12	ZNF582	56887412	56904914	19_56891323_AT_A	56891323	AT	A	19_56891325_TT_T_b37;19_56891326_T_TT_b37;19_56891326_T_TTTTTTTTTTTTTTT_b37;19_56891326_T_TTTTTTT_b37;19_56891323_ATTT_A_b37	1.17155150129918	0.362721545751609	-0.529404196340238	0.111742401545385	1.28873414112121	0.399023897479139	0.966106782306795	0.966106782306795	0.886770769070495	0.291381061147047	1.82283045164064	0.673817055118011	1.8759808899041	0.72471567049024	gt	0.192603029750594
ENSG00000020922.8	MRE11A	94152894	94227074	11_94186521_T_C	94186521	TRUE	C	11_94186521_T_C_b37	1.32918873862678	0.412768907341479	0.133058240695277	0.171825754980364	-0.581126102705582	0.108144701416299	0.766347856286082	0.766347856286082	-8.15697708173138	0.00143756144674009	0.473354340303956	0.216616570318854	-2.69190191284088	0.0303050857522105	gt:merged_nk_nkt_cell	0.0185980988737081
ENSG00000021355.8	SERPINB1	2832565	2842240	6_3440942_GA_G	3440942	GA	G	6_3440942_G_A_b37;6_3440944_AA_A_b37;6_3440945_A_AA_b37;6_3440942_GAAA_*_b37	0.69233420333768	0.252817710818259	1.91483094603001	0.770410966713683	1.59388972158069	0.523950406239383	0.270546818396311	0.270546818396311	0.585091193631001	0.23424320966157	1.40406196129493	0.440132058707837	0	1	gt	1
ENSG00000022277.8	RTFDC1	55043646	55093943	20_54585277_A_C	54585277	A	C	20_54585277_A_C_b37	1.27860229202724	0.395685817993989	0.413290109489935	0.207796829173414	-0.419638306197783	0.11982259363929	0.822117909330538	0.822117909330538	1.08951632323442	0.339986117612617	0.860770913980105	0.285815284455881	1.99705119075196	0.956693807557496	gt	0.200846671152452
ENSG00000023318.7	ERP44	102741460	102861322	9_102433575_C_T	102433575	C	TRUE	9_102433575_C_T_b37	0.332073643515059	0.196536512254068	-0.563826877699512	0.109333635709662	1.99937952525602	0.980127284913308	0.061993489643196	0.061993489643196	-1.08537059001242	0.0789992671518738	1.66061872690022	0.560186580690217	0.081127493356405	0.165981007809219	gt	0.138561329493837
ENSG00000025423.7	HSD17B6	57145944	57181574	12_56612982_TA_T	56612982	TA	TRUE	12_56612982_TA_T_b37;12_56612982_TA_*_b37	-26.1915424255562	1.09883673025942e-07	-32.059380137793	5.34555936854516e-09	-27.1593921780814	6.6661806650321e-08	0.000143498682031685	0.000143498682031685	-0.768456524176088	0.0961388229873754	-17.7989917258726	8.60280452739289e-06	-22.893422127538	6.05888069660497e-07	gt:merged_endothelial	3.98073613746715e-06
ENSG00000025708.8	TYMP	50964180	50968485	22_50978931_C_T	50978931	C	TRUE	22_50978931_C_T_b37	1.8803342017909	0.729397241305797	1.07250540892494	0.335514801361947	1.91299137501733	0.768015082583801	0.788637036345179	0.788637036345179	1.77116181823442	0.632386640460957	1.99518986246778	0.944706924004916	1.99772688325635	0.961973493966648	gt	1
ENSG00000025772.7	TOMM34	43570770	43589127	20_43589041_G_A	43589041	G	A	20_43589041_G_A_b37	1.4812585282246	0.471379028559306	1.63000162723944	0.543005155124652	1.4643045920032	0.464222184496347	0.821738900017159	0.821738900017159	1.97940874710866	0.885898054935693	0.803861308208752	0.274094797430283	1.81242868602038	0.664945725744566	gt	1
ENSG00000026508.12	CD44	35160416	35253949	11_36247592_G_A	36247592	G	A	11_36247592_G_A_b37	-0.111148165919076	0.146229566437353	0.776190880885338	0.268614404192155	0.282918943703464	0.190069211086768	0.840985345730405	0.840985345730405	1.949464725491	0.822134460289504	-8.22955385706342	0.00138208089316077	1.48948701914759	0.474916874889546	gt:merged_cholangiocyte	0.0183111842029614
ENSG00000027697.8	IFNGR1	137518620	137540586	6_136877635_C_A	136877635	C	A	6_136877636_AAA_A_b37;6_136877635_C_A_b37;6_136877635_CAAA_C_b37;6_136877637_AA_A_b37;6_136877638_A_AA_b37	1.30445403473425	0.404284373962431	1.90852862775228	0.762314878307049	1.80645128922021	0.659979323421684	0.0213806002082104	0.0213806002082104	1.13866837503798	0.353366313960906	0.372945215877394	0.202110897707221	-0.811959153727571	0.0935640475289702	gt:merged_b_cell	0.0798277765956731
ENSG00000028137.12	TNFRSF1B	12227059	12269285	1_13137099_C_T	13137099	C	TRUE	1_13137099_C_T_b37	-4.13828757079824	0.0132285360766004	-5.39415581801831	0.00654361276252937	-1.47371021122575	0.062351311898575	0.983980635406438	0.983980635406438	-4.54628672824936	0.0105103286286106	1.0138921324712	0.320695509861101	1.6080203598043	0.53126065015756	gt:merged_endothelial	0.0428238389967849
ENSG00000028310.13	BRD9	850405	892939	5_301752_G_A	301752	G	A	5_301752_G_A_b37	1.67274109017313	0.56727761657325	1.80814820694633	0.661379834613122	1.74265694655367	0.611951416754587	0.451669373673928	0.451669373673928	1.87015501567186	0.718592818609549	1.77524776524001	0.635442567992624	1.97226355167544	0.867729935994191	gt	1
ENSG00000031691.6	CENPQ	49431090	49460820	6_48442120_C_CACACAG	48442120	C	CACACAG	6_48442122_GAG_G_b37;6_48442124_G_CAGAGAGAGAG_b37;6_48442124_G_CAGAGAG_b37;6_48442120_CAGAG_C_b37;6_48442124_G_CAGAGAGAG_b37;6_48442124_G_CAGAGAGAGAGAG_b37	-0.950368688467563	0.0858579686811952	-1.60397847780251	0.0576414710524326	0.622840595937419	0.240585597328921	0.120241854948414	0.120241854948414	1.6556894813603	0.557351613646119	-3.35290190542213	0.0206878115379632	0.929032052296122	0.30072691168096	gt:merged_cholangiocyte	0.0781632492557243
ENSG00000032444.11	PNPLA6	7598889	7626650	19_7254944_G_C	7254944	G	C	19_7254944_G_C_b37	1.56570084653788	0.509886924131445	1.93353656698577	0.796557383022263	1.13068209981259	0.351144211913539	0.704170527988182	0.704170527988182	0.379629742111433	0.203040168131465	1.0698658288693	0.334828063222871	1.3071701231961	0.40520349942103	gt	1
ENSG00000036448.5	MYOM2	1993154	2113475	8_2074042_A_G	2074042	A	G	8_2074042_A_G_b37	0.461353676372028	0.214819409680021	1.10784349433101	0.344893583687466	-0.817207169086601	0.0932585417617924	0.98393395480073	0.98393395480073	1.17864418244659	0.36478405468094	1.4696615191105	0.466464589862116	1.4952751575201	0.477431391686704	gt	0.172993603096078
ENSG00000036473.6	OTC	38211797	38280703	X_39259598_T_C	39259598	TRUE	C	X_39259598_T_C_b37	-15.6714838681121	2.62533059237812e-05	-16.8763676571181	1.39469815895626e-05	-20.4469693203247	2.16026080104934e-06	0.000603650942840215	0.000603650942840215	0.788481322742939	0.271031560191361	-20.109523862344	2.5752891084678e-06	-13.911352012382	6.63793854426957e-05	gt:merged_macrophage	0.000242586287982986
ENSG00000037241.3	RPL26L1	172385731	172396774	5_172472382_G_GT	172472382	G	GT	5_172472382_GT_G_b37;5_172472383_T_TT_b37	1.27017037196174	0.392938418246009	1.83069745182689	0.680732400390675	1.99539565598269	0.945900808757707	0.00682887641336859	0.00682887641336859	1.90296363504547	0.755415522446807	1.64470653707292	0.551131816552241	-0.912263630628729	0.0879084106729035	gt:merged_b_cell	0.0437445889081611
ENSG00000037474.10	NSUN2	6599351	6633404	5_6630993_G_A	6630993	G	A	5_6630993_G_A_b37	1.64428505971773	0.550895733282823	1.88298001866349	0.732289307849613	1.36360221414537	0.425018229184322	0.247323206506423	0.247323206506423	0.654119182490206	0.245999530744746	1.42058717589521	0.446542567202981	1.09830134305156	0.34232664680174	gt	1
ENSG00000037757.9	MRI1	13875345	13885096	19_13869251_G_A	13869251	G	A	19_13869251_G_A_b37	1.56943821323011	0.511713416737394	1.97704018237465	0.879561612189134	1.94541848925928	0.815274671759474	0.802755056535522	0.802755056535522	1.94418669001391	0.813239918759228	0.758149508975521	0.26511471690826	0.467763462359244	0.21577709043875	gt	1
ENSG00000037897.12	METTL1	58162253	58166576	12_57564308_GA_G	57564308	GA	G	12_57564308_GA_G_b37;12_57564308_G_A_b37;12_57564309_A_AA_b37	0.874688818502079	0.288777686727174	1.39332957618342	0.436044215712951	1.68326138573912	0.573574242058418	0.658741280272162	0.658741280272162	-3.86791753085595	0.0154192816041914	1.98581251973576	0.905187249953698	1.96397273960605	0.84945920790673	gt:merged_nk_nkt_cell	0.0670200395418016
ENSG00000041802.6	LSG1	194361516	194393206	3_194369579_C_A	194369579	C	A	3_194369579_C_A_b37	1.77638945008897	0.636302524648321	1.92166435505146	0.779565692274703	1.94637627410123	0.81687358559455	0.311841208982936	0.311841208982936	1.56956146577602	0.511773844621167	0.97219631034551	0.310675076583441	1.32079172935647	0.409859486628373	gt	1
ENSG00000041982.10	TNC	117782805	117880536	9_117888125_A_G	117888125	A	G	9_117888125_A_G_b37	1.12382941244192	0.349252674134292	1.5562073002277	0.505297538386705	1.96339881097799	0.848279301645604	0.356864199410366	0.356864199410366	0.502168313379002	0.221005293989043	1.9974729231817	0.959907199008292	0.11971505504772	0.170301765421733	gt	1
ENSG00000042753.7	AP2S1	47341392	47354249	19_46424813_TTATA_T	46424813	TTATA	TRUE	19_46424813_TTATA_T_b37	1.04082958272721	0.32739597909064	1.09754239945772	0.342123591782151	1.2739939248201	0.394180846297546	0.141109528280338	0.141109528280338	0.990163428289122	0.31494199455141	1.74661255804369	0.614699910930454	1.12531453248243	0.349661430653292	gt	0.220625750614614
ENSG00000042781.8	USH2A	215796235	216596738	1_217296006_C_CT	217296006	C	CT	1_217296008_T_TT_b37;1_217296007_TT_T_b37;1_217296008_T_TTT_b37;1_217296006_CTT_C_b37;1_217296008_T_TTTT_b37	1.52936569056703	0.492695501214294	1.0086816916612	0.319420381750431	1.88158578225813	0.730760802980172	0.171683051342628	0.171683051342628	1.49208935949542	0.476044725276016	-1.15067661351316	0.0758954865961166	0.724105855258301	0.258663847695377	gt	0.15453210729124
ENSG00000044115.16	CTNNA1	137946655	138270723	5_138839718_GT_G	138839718	GT	G	5_138839719_T_TT_b37;5_138839718_GT_G_b37	1.83393722243318	0.68363491288742	1.81417660328736	0.666415742860118	1.81777366886024	0.669466906897003	0.651583118875407	0.651583118875407	1.92066344026512	0.778198505452738	0	1	0	1	gt	1
ENSG00000044459.10	CNTLN	17134979	17503921	9_17569985_A_C	17569985	A	C	9_17569985_A_C_b37;9_17569985_A_*_b37	-2.78987935350426	0.0286274316960033	-3.23336553898713	0.0221576184504682	-3.34162091673028	0.0208221032811072	0.304621712168733	0.304621712168733	1.92141053325344	0.779218100109419	-2.97768469348352	0.025676324140036	-5.18722080979228	0.00734246175721505	gt:merged_heptatic_stellate_cell	0.0453610137397986
ENSG00000046604.8	DSG2	29078005	29128971	18_28183835_T_C	28183835	TRUE	C	18_28183835_T_C_b37	1.76150091975489	0.625292265839808	1.9959593088571	0.949315461888428	1.8355300520808	0.685074047565782	0.700075692388226	0.700075692388226	1.64538761616427	0.551513712676607	0	1	0	1	gt	1
ENSG00000046647.9	GEMIN8	14026397	14048012	X_13988965_C_G	13988965	C	G	X_13988965_C_G_b37;X_13988965_C_A_b37	1.2327779394584	0.381077804392214	0.690509161264174	0.252486862463041	0.554562276759782	0.229261421535573	0.588111051814495	0.588111051814495	1.90205150453937	0.754305548831926	1.3859558926016	0.433269182787727	1.84559255616608	0.694358533859333	gt	1
ENSG00000046651.10	OFD1	13752831	13787480	X_13279485_TA_T	13279485	TA	TRUE	X_13279485_TA_T_b37;X_13279486_A_AA_b37	1.99346368044348	0.935563225746301	1.87231711425636	0.720846704272925	1.62130144213631	0.538300570374323	0.326770332690156	0.326770332690156	1.81706538547365	0.668863315080893	1.99866003577961	0.970799540786839	1.82951927159041	0.679684922103508	gt	1
ENSG00000047230.10	CTPS2	16606125	16731059	X_16746986_G_C	16746986	G	C	X_16746986_G_C_b37	-0.414548584254362	0.120212618691932	-2.79050724677967	0.0286169979052643	0.726834746892678	0.259173719406577	0.277953012942838	0.277953012942838	-0.0511270741494627	0.152093560394931	1.96570477855516	0.853080255072678	1.4882000649161	0.474360714377516	gt:merged_endothelial	0.0924930899732358
ENSG00000047315.10	POLR2B	57843887	57897334	4_58473782_T_G	58473782	TRUE	G	4_58473782_T_G_b37	1.27023596245567	0.392959683795619	1.6320487335588	0.544123126735986	1.99399466630649	0.938230494129783	0.54375858691665	0.54375858691665	1.93182563746331	0.794013689707916	1.21516635544941	0.37566690407801	1.35182670350861	0.420766531744374	gt	1
ENSG00000047346.8	FAM214A	52873513	53002014	15_53231500_T_G	53231500	TRUE	G	15_53231500_TC_*_b37;15_53231500_T_G_b37	0.72449950258715	0.258737320971033	0.421116510723664	0.208921591167391	1.19176325307234	0.368642070998548	0.733453829019337	0.733453829019337	0.630713737719759	0.24193455156344	0	1	0	1	gt	1
ENSG00000047634.10	SCML1	17755587	17773105	X_18741106_A_AT	18741106	A	AT	X_18741107_T_TT_b37;X_18741106_AT_A_b37	1.07023848620787	0.334924903237012	1.24856812438389	0.386023268812642	-0.17900911467558	0.139904511277383	0.381279360381041	0.381279360381041	-0.668459777498072	0.102355034841621	-0.417228256807107	0.120007100661749	0.516146461442929	0.223172572406899	gt	0.182820389790205
ENSG00000049246.10	PER3	7844379	7905237	1_8239932_CT_C	8239932	CT	C	1_8239932_CT_C_b37;1_8239933_T_TT_b37	1.73043852280153	0.6036260888366	1.88779320908492	0.737645588566744	1.5273142602374	0.491754190532988	0.412588456718926	0.412588456718926	1.94579178408424	0.815896072918055	0.851236999370599	0.283808246661605	1.38712502220324	0.433707379170106	gt	1
ENSG00000049323.11	LTBP1	33172038	33624576	2_33251139_T_G	33251139	TRUE	G	2_33251139_T_G_b37	-8.13550560377428	0.00145440344642914	-6.92800135888552	0.00280831485964727	-11.1876690393466	0.000281797183985506	0.220345481109553	0.220345481109553	-2.83289237672864	0.0279217502350824	-0.547346840147952	0.110479642151291	-1.61556524222664	0.0572412670300802	gt:merged_macrophage	0.00659325468062542
ENSG00000050344.8	NFE2L3	26191859	26226745	7_26129947_C_T	26129947	C	TRUE	7_26129947_C_T_b37	-0.679005201771758	0.10167922796924	1.7702610376179	0.631717451516352	1.66562591664098	0.563094750246188	0.814244603764181	0.814244603764181	1.51350277708497	0.485493987694596	-2.41990581206738	0.0355219970991394	-3.26204682556187	0.0217953716439603	gt:merged_heptatic_stellate_cell	0.0806086671002523
ENSG00000050405.9	LIMA1	50569570	50677329	12_50915272_C_CTTT	50915272	C	CTTT	12_50915273_T_TTTTT_b37;12_50915272_C_T_b37;12_50915272_CT_C_b37;12_50915273_T_TTTT_b37;12_50915273_T_TT_b37;12_50915273_T_TTT_b37	1.36357759139219	0.42500927175376	1.24727587418437	0.385615124606306	1.79917425714137	0.654055154154434	0.411964824742295	0.411964824742295	1.38192761766743	0.431764503902961	1.40308562855989	0.439757760878462	1.35306168216101	0.421209442305245	gt	1
ENSG00000050555.13	LAMC3	133884468	133969860	9_134920800_TACACACAC_T	134920800	TACACACAC	TRUE	9_134920804_CACACAC_C_b37;9_134920806_CACAC_C_b37;9_134920808_CAC_C_b37;9_134920802_CACACACAC_C_b37;9_134920810_C_CAC_b37;9_134920800_TACACACACAC_T_b37	0.91914342768456	0.298506013948412	1.75511186373569	0.62069772330821	-0.396946342093884	0.121572355670383	0.802769413299501	0.802769413299501	-1.3234638456089	0.0682977895842772	1.96146548079889	0.844373708363942	1.95087794490956	0.82459806581415	gt	0.145834568180279
ENSG00000050748.13	MAPK9	179660142	179719099	5_179720555_T_C	179720555	TRUE	C	5_179720555_T_C_b37	-0.0615080380840141	0.151060608063799	0.0214503007182429	0.159543276338593	-4.78885419169205	0.00917287657382278	0.812408622573205	0.812408622573205	1.60632755313054	0.530375297018611	1.76485712883004	0.627736412014864	1.57344244404698	0.513682955646821	gt:merged_macrophage	0.0509377322896342
ENSG00000051596.5	THOC3	175344875	175461683	5_175392670_C_T	175392670	C	TRUE	5_175392670_C_T_b37	1.23608295750955	0.3821054673228	0.705674951722699	0.255252426641427	0.908264113933399	0.29608691248044	0.481940285569048	0.481940285569048	0.730205770779662	0.259805285902937	0.651208164159073	0.24548944076881	1.04409760469156	0.328221430101239	gt	1
ENSG00000053371.8	AKR7A2	19630458	19638640	1_19100332_C_T	19100332	C	TRUE	1_19100332_C_T_b37	-2.42786608440059	0.0353566860572854	0.0730974359628362	0.16509771868743	-2.58351025306951	0.0322810210740286	0.0488035877859133	0.0488035877859133	1.9768691052497	0.879117178655172	-3.85528790078104	0.0155303173156417	-1.72353778879278	0.0536505832226416	gt:merged_cholangiocyte	0.0671633903340215
ENSG00000053900.6	ANAPC4	25378834	25420120	4_25424375_ATGTGTGTGTGTGTG_A	25424375	ATGTGTGTGTGTGTG	A	4_25424389_GTG_G_b37;4_25424375_A_G_b37;4_25424391_G_GTGTGTG_b37;4_25424377_GTGTGTGTGTGTGTG_G_b37;4_25424391_G_GTGTG_b37;4_25424375_ATGTGTGTGTGTGTGTG_A_b37	0.191670945200087	0.178708805526316	-0.323409497253067	0.127440420918081	0.252867906749316	0.186237674760228	0.760991983294646	0.760991983294646	1.96164958727604	0.844741181976193	-2.1581898424223	0.0414336619363343	0.531723334697517	0.225617794031134	gt	0.111401508335751
ENSG00000054219.9	LY75	160628361	160761260	2_160879971_G_A	160879971	G	A	2_160879971_G_A_b37	1.83230092422946	0.682164860209947	1.96821578989847	0.858502090037942	1.72683047588902	0.601213509815827	0.337799122204867	0.337799122204867	1.88987279454437	0.739999360678004	1.99721248180322	0.957893689642276	1.96293053518201	0.847323686397486	gt	1
ENSG00000054690.9	PLEKHH1	68000017	68056329	14_67997451_C_T	67997451	C	TRUE	14_67997451_C_T_b37	0.456690733541052	0.214125898861818	0.315882714039901	0.194378259191028	0.0151093066527892	0.158876129125301	0.461044637401999	0.461044637401999	1.89891580494066	0.750532416634293	0.447504047975258	0.212767348714445	1.3636961760626	0.425052413887673	gt	1
ENSG00000054983.12	GALC	88304163	88460009	14_88426412_T_TA	88426412	TRUE	TA	14_88426412_T_TA_b37	0.372316979776997	0.202023819137505	-1.10490343183073	0.0780568602042153	-3.26640832062157	0.0217408252860607	0.782217722164932	0.782217722164932	-1.75659438415801	0.0525996087560321	1.50809431423625	0.48307845103458	1.51683246550238	0.4869910460764	gt:merged_macrophage	0.0805876209199037
ENSG00000055070.12	SZRD1	16679069	16724640	1_16902728_G_T	16902728	G	TRUE	1_16902728_G_T_b37	1.45749223762238	0.461395282662295	1.58255220027416	0.518213297560108	1.57195088060524	0.512947771497162	0.085965759810532	0.085965759810532	1.61230094823168	0.533511364145727	0.646659214306169	0.244694924220932	1.97582694740123	0.876445398686591	gt	0.166081257378871
ENSG00000056998.14	GYG2	2746828	2800859	X_3195555_C_T	3195555	C	TRUE	X_3195555_C_T_b37	0.291144458049473	0.191133925427031	-3.671320119455	0.017244474181439	-1.58397361370783	0.0583394452017475	0.116763169239286	0.116763169239286	1.79868367755859	0.653660439860529	-1.09711710678391	0.0784310704773417	0.284351504969493	0.190254144177409	gt:merged_endothelial	0.0712901257200091
ENSG00000057593.9	F7	113760104	113774995	13_113784443_G_C	113784443	G	C	13_113784443_G_C_b37;13_113784443_G_*_b37	1.90796899584262	0.761610860398621	1.19914753739914	0.370838619387364	1.98703592958077	0.90934887625294	0.878102391158415	0.878102391158415	1.13881285524201	0.353406690708221	1.92426910232194	0.783168368809556	0.150503859124967	0.173842007530691	gt	1
ENSG00000057657.10	PRDM1	106534194	106557814	6_107325048_C_CA	107325048	C	CA	6_107325049_AA_A_b37;6_107325048_CAA_C_b37;6_107325050_A_AA_b37;6_107325050_A_AAA_b37	-0.123578082918925	0.145047333953371	-1.42717917610474	0.0641315522456433	-0.866068951619411	0.0904655893081437	0.300616629661468	0.300616629661468	1.9098773449233	0.764021282986073	0.465758857496382	0.215477039202483	0.509124925401636	0.222080736714058	gt	0.141046660572251
ENSG00000058056.4	USP13	179370542	179507189	3_179764902_A_G	179764902	A	G	3_179764902_A_G_b37	1.5558035857394	0.505103948172469	1.26182329433186	0.390245571001186	1.12808886997726	0.350426769901681	0.496261229999214	0.496261229999214	-0.888913496526186	0.0891910561169307	1.9958440902617	0.948598903526561	1.95414267995568	0.830435370259904	gt	0.169201434232176
ENSG00000058453.12	CROCC	17066767	17299474	1_17284494_T_C	17284494	TRUE	C	1_17284494_T_C_b37;1_17284494_T_*_b37;1_17284494_T_G_b37;1_17284494_T_A_b37	1.94496592760805	0.814524317652296	1.27861935818231	0.395691406725856	1.41472503453133	0.444252098910041	0.568949140396663	0.568949140396663	-0.463828763810284	0.116494509891964	1.66827603344467	0.564645713125004	0.389667988425629	0.204445137790574	gt	0.198485310076555
ENSG00000059122.12	FLYWCH1	2961937	3001209	16_2987074_G_GCTCTGAGAGCTGGTGTCCGCTGCTCCTCCCCTCCCATTTCTC	2987074	G	GCTCTGAGAGCTGGTGTCCGCTGCTCCTCCCCTCCCATTTCTC	16_2987074_G_GCTCTGAGAGCTGGTGTCCGCTGCTCCTCCCCTCCCATTTCTC_b37	1.93856010652405	0.804234435672628	1.35779796004721	0.422914529723812	1.43120857259987	0.450739570973904	0.696199602930162	0.696199602930162	-2.61706697997715	0.031655322493288	1.98429696956799	0.900276763798339	0.497983557380849	0.220361359794119	gt:merged_nk_nkt_cell	0.0981493504749597
ENSG00000059377.11	TBXAS1	139476849	139720125	7_139118371_C_CT	139118371	C	CT	7_139118373_T_TT_b37;7_139118372_TT_T_b37;7_139118371_CTT_C_b37;7_139118373_T_TTT_b37	-1.36486465469511	0.0666010565093596	-2.21302023011492	0.0401148523271042	-0.932476947241014	0.0868142045519058	0.232961255253684	0.232961255253684	1.99136343999714	0.925956714114484	-1.31737254795894	0.0685513048752797	-1.57360701190044	0.0587046653982136	gt	0.109733746125304
ENSG00000059573.4	ALDH18A1	97365695	97416463	10_97623305_G_A	97623305	G	A	10_97623305_G_A_b37	1.99943920362938	0.981106950242344	1.98949761159184	0.918374765270625	1.99925937712652	0.97828874058921	0.182670910759891	0.182670910759891	1.92823300622229	0.788781201694573	1.98002240123969	0.887599665813214	1.45326796066428	0.459656064021208	gt	1
ENSG00000059758.3	CDK17	96672038	96794338	12_95858230_G_T	95858230	G	TRUE	12_95858230_G_T_b37	-4.91606407511404	0.00854247927020643	-2.66822755662707	0.0307256217094033	-9.93102141686404	0.000552069003091511	0.270388127309938	0.270388127309938	1.31289891101432	0.407152161501625	-0.520783948558233	0.112354716101428	-0.30657728169831	0.128827448672975	gt:merged_macrophage	0.0102896928881293
ENSG00000060069.12	CTDP1	77439800	77514510	18_77481980_C_G	77481980	C	G	18_77481980_C_G_b37	1.97430948316384	0.872658452634153	1.96171387825262	0.844869721442031	1.02078771844037	0.322393358554843	0.0883773004804587	0.0883773004804587	1.787185955349	0.644570668986925	1.84673159064124	0.695431313618517	0.930379536857174	0.301031189915678	gt	0.168576304163536
ENSG00000060237.12	WNK1	861758	1020618	12_1113972_CTGTGTGTGTG_C	1113972	CTGTGTGTGTG	C	12_1113984_GTGTGTGTGTGTG_G_b37;12_1113988_GTGTGTGTG_G_b37;12_1113990_GTGTGTG_G_b37;12_1113982_GTGTGTGTGTGTGTG_G_b37;12_1113986_GTGTGTGTGTG_G_b37;12_1113972_CTGTGTGTGTGTGTGTGTGTGTGTG_C_b37	1.67278167365595	0.567301647368484	1.28077818374402	0.396399286195162	1.61067810498145	0.53265605797257	0.157103244833016	0.157103244833016	1.17783902933655	0.364549105507656	1.78159931206346	0.640261225109061	1.98436037661963	0.900477253458317	gt	0.234104995467566
ENSG00000062716.6	VMP1	57784552	57919616	17_57492066_C_T	57492066	C	TRUE	17_57492066_C_T_b37	0.0336430652555464	0.160835084319851	1.04169812437817	0.32761509013942	-0.13220793872955	0.144232866954938	0.318702302651767	0.318702302651767	1.96780560065395	0.857601664457298	1.99225419289286	0.929868515880201	-2.36955064107542	0.0365866388496528	gt	0.10403408523656
ENSG00000062725.5	APPBP2	58520519	58603580	17_58621048_C_T	58621048	C	TRUE	17_58621048_C_T_b37	1.72421501489316	0.599477290261164	1.71977451901932	0.596553466606217	1.78861462376068	0.645683720631318	0.670096779381727	0.670096779381727	1.85377004720942	0.702164503425005	1.91858153805674	0.775384279434646	1.76730328672187	0.6295314257339	gt	1
ENSG00000063241.3	ISOC2	55964351	55973710	19_56146136_CTTT_C	56146136	CTTT	C	19_56146138_TTTTT_T_b37;19_56146141_TT_T_b37;19_56146136_CTTTTTT_C_b37;19_56146137_TTTTTT_T_b37;19_56146139_TTTT_T_b37;19_56146140_TTT_T_b37	1.9928809789244	0.932758846751718	1.37558439692634	0.429411137475649	0.424077181215523	0.209348957379552	0.0839342846077199	0.0839342846077199	1.82564486457943	0.676269914124696	1.99976300680072	0.987717384704812	1.60784965706239	0.531171250531422	gt	0.163362362785173
ENSG00000063587.12	ZNF275	152599612	152625568	X_152625375_T_G	152625375	TRUE	G	X_152625375_T_G_b37	1.75280389013579	0.619056339232543	1.98501481636532	0.902571163666853	1.99880559750216	0.972430495156977	0.360208275045844	0.360208275045844	0.513217575398471	0.222716356668507	1.99581977134665	0.948448941196408	1.99702806139527	0.95652446803636	gt	1
ENSG00000064115.6	TM7SF3	27126127	27167367	12_27103449_G_A	27103449	G	A	12_27103449_G_A_b37	-0.732527692916506	0.0983235570692676	-3.03330905008653	0.0248643486875939	1.51777087559304	0.487414346105503	0.225899826831514	0.225899826831514	0.161062187742743	0.175075493179061	1.97574455548283	0.876236708856627	1.56996530206857	0.511971922989313	gt:merged_endothelial	0.0858689489834968
ENSG00000064655.14	EYA2	45523262	45817492	20_45659380_C_CA	45659380	C	CA	20_45659380_C_CA_b37	1.25643714603211	0.388521953850373	0.798852236163384	0.273092397919333	0.853573912201682	0.284298546191153	0.902238920421967	0.902238920421967	0.705056271851561	0.255138879500068	1.86289014342429	0.711171280462495	1.99619557080547	0.950817623463357	gt	1
ENSG00000064666.10	CNN2	1026297	1039068	19_1325590_A_G	1325590	A	G	19_1325590_A_G_b37	1.04805469472342	0.329224630426668	0.956441104300666	0.306995209059537	-2.69385909828145	0.0302705891542362	0.318260741191841	0.318260741191841	-0.604587104191694	0.10655490604718	1.85456700792059	0.702938528255719	1.9273315546148	0.78749042552265	gt:merged_macrophage	0.0951979729454959
ENSG00000065000.11	AP3D1	2100987	2164464	19_1982681_G_A	1982681	G	A	19_1982681_G_A_b37	1.52955308975851	0.492781640770698	1.2772411243792	0.395240436353321	1.92885847608602	0.789681916687452	0.42205042974358	0.42205042974358	1.90444822213868	0.757234424958607	1.92693588036246	0.786926577245604	1.54867883701661	0.501708221978799	gt	1
ENSG00000065054.9	SLC9A3R2	2075356	2089027	16_1974427_G_A	1974427	G	A	16_1974427_G_A_b37	1.49090956982343	0.47553286719468	0.919171290948896	0.298512242095042	0.072913799593266	0.165077582046457	0.00242224922718532	0.00242224922718532	1.86361414952205	0.711900734662348	0	1	-0.711813284232448	0.0996077115979776	gt:merged_b_cell	0.0248167708089577
ENSG00000065268.6	WDR18	983173	994569	19_997255_AGGGTTTGGGAATGAGGAGCG_A	997255	AGGGTTTGGGAATGAGGAGCG	A	19_997255_AGGGTTTGGGAATGAGGAGCG_A_b37;19_997275_G_GGGGTTTGGGAATGAGGAGCG_b37	1.47782230339868	0.469914214096385	1.54224420066527	0.498674675174625	1.77783216228397	0.637393076076911	0.134023627153502	0.134023627153502	1.80880593858973	0.661924663246583	0.687161607622443	0.251881391335333	1.14645193032578	0.355550540018407	gt	0.214104859122251
ENSG00000065457.6	ADAT1	75630878	75657198	16_75538010_C_G	75538010	C	G	16_75538010_C_G_b37	0.799979599043411	0.273317600836849	1.05711079055658	0.331535916916317	1.11160849008644	0.345913565942281	0.0259584272366916	0.0259584272366916	1.88337384462932	0.732722901055182	-0.286171945122533	0.130531511662984	-1.22907626713567	0.0723414831058373	gt:merged_b_cell	0.0878326681577904
ENSG00000065621.10	GSTO2	106028630	106064703	10_106027186_A_T	106027186	A	TRUE	10_106027186_A_T_b37	1.41133245972935	0.442934835657177	1.83520288616114	0.684777790088679	1.77135090239159	0.632527316345599	0.411757598272819	0.411757598272819	1.78743202609326	0.644762055018673	1.5254659062407	0.490908635217981	1.34541501053985	0.418478180177265	gt	1
ENSG00000066185.8	ZMYND12	42895999	42921938	1_43054894_CAA_C	43054894	CAA	C	1_43054894_CAA_C_b37;1_43054895_AA_A_b37;1_43054896_A_AA_b37	-15.9940646149574	2.21594816991088e-05	-9.89453746528835	0.000562988065747941	-7.73642389871907	0.00180652016696384	0.00831897549265193	0.00831897549265193	-1.22923848321329	0.072334317436859	-10.4389603913116	0.000420469763855012	-13.9228951383768	6.59757935577458e-05	gt:merged_hepatocyte	0.00112467892500554
ENSG00000066230.6	SLC9A3	473424	524447	5_466075_G_C	466075	G	C	5_466075_G_C_b37	1.96834461724359	0.858786120741406	1.97505038313136	0.874492670228284	1.68467425327066	0.574430334530808	0.42439438038035	0.42439438038035	1.86328798467247	0.71157184370934	1.95840416694949	0.838392130103466	1.89190420320563	0.742322546261865	gt	1
ENSG00000066322.8	ELOVL1	43829067	43833696	1_43774128_A_AGGGATTGGGGACTCAGGTTTGGGTACCAGGACAGTGGAGTGG	43774128	A	AGGGATTGGGGACTCAGGTTTGGGTACCAGGACAGTGGAGTGG	1_43774128_A_AGGGATTGGGGACTCAGGTTTGGGTACCAGGACAGTGGAGTGG_b37	1.65012582075815	0.554184362785584	1.1397047251578	0.353656074216419	-1.44126469609915	0.0635870011933406	0.216677825037211	0.216677825037211	1.65994562494575	0.5597978372893	1.99999879338282	0.999123554879877	1.97998904422582	0.88750649010286	gt	0.14031673373701
ENSG00000066557.5	LRRC40	70610487	70671303	1_69989127_C_T	69989127	C	TRUE	1_69989127_C_T_b37;1_69989127_C_G_b37	1.43117852694945	0.450727611979348	1.99979065166923	0.988455911174318	1.77871505843501	0.638062596722139	0.938656838476469	0.938656838476469	1.99852558098695	0.969370224669534	0.162560932780764	0.175251401057604	0.111325299443422	0.169351478043314	gt	1
ENSG00000066697.10	MSANTD3	103189437	103213511	9_103120044_G_A	103120044	G	A	9_103120044_G_A_b37	-17.8268965210877	8.47812585998891e-06	-2.98195634130497	0.0256130036159927	-12.7489611939854	0.000122815173000457	0.194598771574344	0.194598771574344	-1.45241417746888	0.0631594544897461	-6.43562558626428	0.00367940279176303	-16.8961573762141	1.38030424635579e-05	gt:merged_hepatocyte	0.000582694525252155
ENSG00000066813.10	ACSM2B	20547547	20587749	16_19598956_C_CA	19598956	C	CA	16_19598957_AA_A_b37;16_19598958_A_AA_b37;16_19598956_C_A_b37;16_19598956_CAA_C_b37	0.627021195655516	0.241300742561909	-0.208976177330044	0.137209705274485	-1.35458668920967	0.0670180324923724	0.768302794556734	0.768302794556734	1.92822250353225	0.788766113155095	0	1	1.85687977605323	0.705198582060964	gt	0.144128089434378
ENSG00000067606.11	PRKCZ	1981908	2116834	1_1979724_C_A	1979724	C	A	1_1979724_C_A_b37	1.9817766421051	0.892616683053573	1.83584168780465	0.685356561283995	1.46166175661671	0.463122229318577	0.626240517581339	0.626240517581339	1.85340050163626	0.701806413392191	1.66153126438792	0.560714433053238	1.83645021332921	0.685909122031301	gt	1
ENSG00000067704.8	IARS2	220267443	220321380	1_221281521_C_T	221281521	C	TRUE	1_221281521_C_T_b37	-0.492225797691731	0.114409819372226	-0.944786682268614	0.0861550734848715	-2.42762257586099	0.0353617310498395	0.673010291641804	0.673010291641804	0.0329107375457625	0.160757159566549	-1.51684646029588	0.0607479305920164	-1.63029787212952	0.0567366609992297	gt	0.102511731751688
ENSG00000068001.9	HYAL2	50355220	50360337	3_50874280_C_T	50874280	C	TRUE	3_50874280_C_T_b37	-0.30750675110437	0.128750420496985	1.85775350265607	0.706057825496152	-5.68842297197381	0.00555761695504747	0.0248756408639502	0.0248756408639502	0.979814218746299	0.312474945368401	1.84568664395158	0.694446975427756	1.82045568352567	0.671765140526809	gt:merged_macrophage	0.0390929175579992
ENSG00000068028.13	RASSF1	50367218	50378411	3_49434586_G_A	49434586	G	A	3_49434586_G_A_b37	1.57289963267596	0.51341519462244	1.79819281734933	0.653266077602116	1.57836183783166	0.516120763017587	0.754005677431911	0.754005677431911	1.35938346261497	0.423487628215515	1.72755516292091	0.601696450114054	1.99309113408424	0.933756450737397	gt	1
ENSG00000068354.11	TBC1D25	48397844	48420997	X_47440029_TA_T	47440029	TA	TRUE	X_47440030_AA_A_b37;X_47440031_A_AAA_b37;X_47440031_A_AA_b37;X_47440029_TAA_T_b37	1.90173827689085	0.753925690867135	1.5808501835391	0.517361574419892	1.87118317010277	0.71966195802872	0.795157908077016	0.795157908077016	0.116123886685159	0.169894255387555	-2.82774351706632	0.0280052611480207	1.80459918552742	0.658459071761464	gt:merged_cholangiocyte	0.0912938305605932
ENSG00000068654.11	POLR1A	86247338	86333278	2_85671386_T_C	85671386	TRUE	C	2_85671386_T_C_b37;2_85671386_T_TACAC_b37	1.99624519822981	0.951139055829194	1.91223737435115	0.767041018969766	1.85473762082711	0.703104546592504	0.635645739823632	0.635645739823632	1.57099781381027	0.512478966837819	1.74700843040142	0.614976454159678	1.37360525536042	0.428680837319984	gt	1
ENSG00000068724.11	TTC7A	47143295	47303276	2_47187451_A_G	47187451	A	G	2_47187451_A_G_b37	1.21425349584376	0.375389396108193	1.51967135660158	0.488273492378131	1.92901836420657	0.789912845477521	0.0539898355632019	0.0539898355632019	1.14574328619432	0.355350916542091	0.126003002116249	0.171017999593415	-2.97132134902751	0.0257709525019051	gt:merged_heptatic_stellate_cell	0.0876830609307567
ENSG00000069275.12	NUCKS1	205681946	205719404	1_206115507_TC_T	206115507	TC	TRUE	1_206115507_TC_T_b37	1.77479663947867	0.635103501699022	0.796879489659432	0.272698879689881	0.207311925478166	0.180598990609845	0.538169106147409	0.538169106147409	-2.15552880828932	0.0414988138785492	0.480737778209857	0.21773117522749	1.86305256029414	0.711334728663028	gt	0.11148582002063
ENSG00000069535.12	MAOB	43625857	43741693	X_42754396_A_G	42754396	A	G	X_42754396_A_G_b37	-20.8354708139108	1.76478378829946e-06	-23.2227557308894	5.10759863329843e-07	-23.4386580858413	4.56674573370567e-07	0.0503678044705635	0.0503678044705635	1.93546876299513	0.799472387397584	-14.7741646186703	4.21026434427183e-05	-18.4496943345629	6.12193325839764e-06	gt:merged_macrophage	6.8385008562851e-05
ENSG00000069998.8	CECR5	17618400	17646177	22_17773049_C_T	17773049	C	TRUE	22_17773049_C_T_b37	-0.932335192987296	0.0868218265743548	0.990280849838825	0.314970131336612	1.06332042088144	0.333133234408007	0.278270066388138	0.278270066388138	1.3587877074595	0.423272149153299	-2.55523498986224	0.0328182600300654	0.0100913083609839	0.158350426772174	gt	0.100050442783385
ENSG00000070087.9	PFN2	149682690	149768575	3_150658965_C_CATAT	150658965	C	CATAT	3_150658969_T_TATATAT_b37;3_150658969_T_TAT_b37;3_150658969_T_TATATATAT_b37;3_150658969_T_TATAT_b37;3_150658967_TAT_T_b37;3_150658965_CATAT_C_b37	0.207716087856625	0.180648138477425	1.61169719091072	0.533192869010145	-1.98925312653165	0.0457913576283756	0.685123392515187	0.685123392515187	0.0725677548406338	0.165039644150054	1.48703327410487	0.47385739570324	1.76950066767256	0.631153828051062	gt	0.117556252430692
ENSG00000070159.9	PTPN3	112137745	112260590	9_113027433_TAA_T	113027433	TAA	TRUE	9_113027434_AA_A_b37;9_113027433_TAA_T_b37	1.6709271806518	0.566205556326144	1.83137125536115	0.681333372008011	1.96190115089485	0.845244782854601	0.369041300348963	0.369041300348963	1.85053964409587	0.699051595775524	1.98234470929367	0.894293652037152	1.54197630469167	0.498549053001022	gt	1
ENSG00000070182.13	SPTB	65213001	65346601	14_65443239_T_TA	65443239	TRUE	TA	14_65443239_TA_T_b37;14_65443240_A_AA_b37;14_65443239_T_A_b37;14_65443239_TA_*_b37	1.70036369279853	0.584110513343521	1.76967662477836	0.631284154258566	1.40396211118514	0.440093756595417	0.523669929042289	0.523669929042289	1.77418111428597	0.634641543250099	1.22074058435516	0.377367732526714	1.99997169124174	0.995754797392185	gt	1
ENSG00000070367.11	EXOC5	57670517	57735726	14_57654050_GT_G	57654050	GT	G	14_57654050_GT_G_b37;14_57654050_GT_*_b37	1.81662399194886	0.668487862854632	1.99318334585314	0.934198997577886	0.812237133527674	0.275781277500358	0.717734779644125	0.717734779644125	0.994658672159233	0.316021505391859	0.491383971541666	0.219350389656749	1.99810835320284	0.965308491763059	gt	1
ENSG00000070404.5	FSTL3	676391	683385	19_1326282_G_A	1326282	G	A	19_1326282_G_A_b37	-2.91862926645291	0.0265685886042322	-3.87011864528841	0.0154000139470513	-5.50201207714167	0.00616301006659147	0.567594912256059	0.567594912256059	1.83942283097059	0.688625686411166	-1.31754516340658	0.0685441069072263	0.791213229233165	0.271572532005468	gt:merged_macrophage	0.0417294323078643
ENSG00000070495.10	JMJD6	74708918	74722866	17_74061518_CA_C	74061518	CA	C	17_74061521_AA_A_b37;17_74061522_A_AAA_b37;17_74061522_A_AA_b37;17_74061520_AAA_A_b37;17_74061518_CAAAA_C_b37;17_74061519_AAAA_A_b37	1.5419324715516	0.498528503799796	1.37201933457624	0.428096987913245	1.72887483775776	0.602578000790204	0.138454701917394	0.138454701917394	0.724366827022607	0.258712554531166	1.29593050958158	0.401419655744473	0.694423124682714	0.253197050387966	gt	0.218024850417892
ENSG00000070540.8	WIPI1	66417088	66453654	17_66550171_ACACACATG_A	66550171	ACACACATG	A	17_66550171_ACACACATG_A_b37;17_66550171_A_G_b37	-0.0672345714172025	0.150494191669023	0.00464954428520059	0.157782564723664	0.774756592725112	0.268334080392773	0.469450313514158	0.469450313514158	0.470337074061547	0.216163040594148	-1.13342755902943	0.0767023190150145	0.716063363570981	0.257168365503529	gt	0.154765107296962
ENSG00000070669.12	ASNS	97481429	97501854	7_97587235_TTAA_T	97587235	TTAA	TRUE	7_97587235_TTAA_T_b37	1.41041417076684	0.442579320682573	1.62656259971112	0.541136526583066	0.300532279077117	0.192357602316049	0.319292507030248	0.319292507030248	0.727890913341128	0.259371389288674	1.33001349274247	0.413056311256998	1.75946911857125	0.623822946930676	gt	1
ENSG00000070718.7	AP3M2	42010463	42029191	8_42008186_A_G	42008186	A	G	8_42008186_A_G_b37	1.72710604143447	0.60139705387815	1.96590544320236	0.853505829461511	1.58229542345566	0.518084643793271	0.0138531245304794	0.0138531245304794	-3.57728162091934	0.0181949434702177	-2.00232322429378	0.0454375928427445	-1.92929192130623	0.047451920068578	gt:merged_b_cell	0.0631806858739524
ENSG00000070831.11	CDC42	22379119	22419437	1_22874572_A_C	22874572	A	C	1_22874572_A_C_b37	-1.45045655626927	0.0632343005969446	0.413119472280414	0.207772386136439	0.406763670485361	0.206864361361352	0.215875001384519	0.215875001384519	1.10148118714204	0.343179182538583	-1.0125812590735	0.0826206255903686	-1.92294759654965	0.0476312975562926	gt	0.119676809320799
ENSG00000071127.12	WDR1	10075962	10118573	4_9520329_T_G	9520329	TRUE	G	4_9520329_T_G_b37	1.60327315468197	0.528784510006747	1.63048683860171	0.543269756523265	1.75875490989495	0.623308287901122	0.0987374531022489	0.0987374531022489	-0.244326903162516	0.134105251581729	0	1	1.72832118319326	0.602207824744459	gt	0.178876912566897
ENSG00000071205.7	ARHGAP10	148653213	148993931	4_148981178_C_CGA	148981178	C	CGA	4_148981178_C_CGA_b37;4_148981178_C_A_b37;4_148981178_C_CAA_b37	-16.2807459489311	1.90624153932756e-05	-10.2860491001535	0.00045635679639027	-16.0037910998221	2.20465474631081e-05	0.0954789315721253	0.0954789315721253	1.06988772414644	0.334833751969311	-16.3404546161116	1.84742250985835e-05	-8.68860553050956	0.00107797431452565	gt:merged_cholangiocyte	0.000999122436069294
ENSG00000071655.13	MBD3	1576638	1592882	19_991795_C_T	991795	C	TRUE	19_991795_C_T_b37	-3.37186684067217	0.0204640641923218	-1.47105553362962	0.0624514477847779	1.51092408023777	0.484339805262412	0.164578863152813	0.164578863152813	-1.70192253517564	0.0543498104152887	-3.80164407170099	0.0160111965569583	-3.452688555294	0.0195382359665852	gt:merged_cholangiocyte	0.0683323899630083
ENSG00000071889.12	FAM3A	153733349	153744566	X_153699364_G_C	153699364	G	C	X_153699364_G_C_b37	1.98557673157859	0.904406378061413	1.23752593998819	0.382555379225473	0.22569015366679	0.182849599754616	0.565459422687472	0.565459422687472	1.83402477658575	0.683713809317677	1.78091831051012	0.639740517418969	0.667333407273247	0.248331381687378	gt	1
ENSG00000071894.10	CPSF1	145618443	145634753	8_145621556_A_G	145621556	A	G	8_145621556_A_G_b37	1.66408881193723	0.562198924091012	1.15599186923799	0.358252953822018	1.74311902394288	0.61227110928232	0.700101432061429	0.700101432061429	1.99960426942533	0.984128746763124	1.90807180645237	0.76174002072894	1.66880956744268	0.564958957632119	gt	1
ENSG00000072501.13	SMC1A	53401069	53449677	X_53773871_T_A	53773871	TRUE	A	X_53773871_T_A_b37	1.88464840229949	0.734131789132977	1.78811152963095	0.645291249867352	1.63203893396451	0.544117764826813	0.0463574765086593	0.0463574765086593	1.64270338466696	0.550011472957865	1.76552240032356	0.628223449290755	1.98615021729711	0.906317173407824	gt	0.117822276580945
ENSG00000072506.8	HSD17B10	53458205	53461320	X_53892956_C_CT	53892956	C	CT	X_53892957_T_TT_b37;X_53892956_CT_C_b37	-3.8972682659504	0.0151643865587682	-0.750474379834486	0.0972255785069784	1.74654121109063	0.614650099128249	0.0227504329444227	0.0227504329444227	-2.38143681507256	0.0363323582323787	-0.524733718104756	0.112073698194592	-0.524733718073094	0.112073698196842	gt:merged_hepatocyte	0.0665256798635323
ENSG00000072609.13	CHFR	133398772	133532890	12_133332131_C_CA	133332131	C	CA	12_133332132_AA_A_b37;12_133332133_A_AA_b37;12_133332131_CAA_C_b37	0.263185115814565	0.187542908525005	1.95102306335281	0.824853138856814	0.944990741788104	0.304356223835122	0.17271959120239	0.17271959120239	1.65209164046394	0.555299551770564	-0.570644653935858	0.108863360334837	-0.570644653936142	0.108863360334818	gt	0.189623685133868
ENSG00000072832.10	CRMP1	5749810	5894785	4_5719274_G_A	5719274	G	A	4_5719274_G_A_b37	1.06153298676122	0.332672398687229	0.132505973897707	0.171762367966893	1.90960384078016	0.763674124098302	0.59218712517362	0.59218712517362	1.56105444492096	0.507631830541209	-4.28672846500865	0.012164538380699	0.625876896023101	0.241104738685419	gt:merged_cholangiocyte	0.0584267073434452
ENSG00000072840.8	EVC	5712923	5830772	4_5719274_G_A	5719274	G	A	4_5719274_G_A_b37	1.9147339061368	0.770283882662643	0.689466158322318	0.252298023171863	1.04764384125502	0.329120281671842	0.622706008496475	0.622706008496475	-0.595666044028917	0.107156384084786	-0.877704109282547	0.089813994334788	1.66203288756697	0.56100500006091	gt	0.169505930955644
ENSG00000072864.8	NDE1	15737123	15820210	16_16573441_G_C	16573441	G	C	16_16573441_G_C_b37	-18.8593054033921	4.94285048109937e-06	-16.0171725603319	2.18921196978666e-05	-15.4183441102366	2.99917496980563e-05	0.00704908485665124	0.00704908485665124	1.12127965264608	0.348552405593977	-19.166019475444	4.21166016391637e-06	-19.0372418109637	4.50442193378818e-06	gt:merged_cholangiocyte	0.000355541025935564
ENSG00000072954.2	TMEM38A	16771937	16800840	19_15960107_CT_C	15960107	CT	C	19_15960108_T_TT_b37;19_15960107_CT_C_b37	1.46263695072133	0.463527623551861	1.74744225359842	0.615279820085161	1.98259194723647	0.895032081980107	0.925211104761034	0.925211104761034	1.26031326718424	0.389761247239036	0.968860373511632	0.309891152426572	-0.0777481226809869	0.149460529329564	gt	0.227542412949583
ENSG00000072958.4	AP1M1	16308388	16346160	19_16303015_C_T	16303015	C	TRUE	19_16303015_C_T_b37	1.95001727483873	0.823093335981367	1.97248424111723	0.868252372786142	1.91957960200239	0.776728506932942	0.947442222706307	0.947442222706307	1.97654264990672	0.878273736849887	1.84268072739945	0.69163668595957	1.64331852217367	0.550355059142995	gt	1
ENSG00000073169.9	SELO	50639407	50656045	22_50639360_T_TC	50639360	TRUE	TC	22_50639360_T_TC_b37;22_50639360_T_C_b37;22_50639360_T_TCCC_b37;22_50639360_T_TCC_b37;22_50639360_T_TCCCCCC_b37	1.76325002346624	0.626563370608687	0.727662659699149	0.259328654027333	1.8862802701297	0.735948377598996	0.704523547342125	0.704523547342125	1.00883082746492	0.319456786321066	1.91681825734707	0.773031036949449	1.84096587478058	0.690047335192291	gt	1
ENSG00000073578.12	SDHA	218355	256815	5_1181556_T_G	1181556	TRUE	G	5_1181556_T_G_b37	1.07520300763235	0.336218583025694	1.98771896143631	0.911759206394606	-0.566882346784496	0.109122600619276	0.11248109218835	0.11248109218835	0.279668478624671	0.189650376478028	1.13178875909051	0.351450989167218	1.99900400472569	0.974823427092089	gt	0.18977800071231
ENSG00000073605.14	GSDMB	38060847	38076107	17_38657135_G_C	38657135	G	C	17_38657135_G_T_b37;17_38657135_G_C_b37	0.967004327716836	0.309456107490428	1.89988642031898	0.751693376553889	1.45422234056372	0.460048091061932	0.97123014504134	0.97123014504134	0.022208461393916	0.159623257031463	1.51263296956711	0.485104168606548	-0.122883060470713	0.145113153769304	gt	0.223809394242606
ENSG00000073754.5	CD5L	157800703	157868046	1_158084591_A_G	158084591	A	G	1_158084591_A_G_b37	0.363444499067214	0.200798722962486	-1.9122860064677	0.0479343531241515	0.721910740991291	0.258254607736889	0.88871221616795	0.88871221616795	1.57555612720552	0.514727925953733	1.47425982903752	0.468403306671052	0.95723985511529	0.307180403020947	gt	0.120072460863004
ENSG00000074800.9	ENO1	8921060	8939308	1_9582074_CA_C	9582074	CA	C	1_9582075_AA_A_b37;1_9582074_C_A_b37;1_9582074_CAA_C_b37;1_9582076_A_AA_b37;1_9582076_A_AAAAAAAA_b37;1_9582076_A_AAAAAAA_b37	0.38011453449775	0.20310775851635	1.1322290897287	0.351573154921202	1.14329636424912	0.354662802771908	0.0414213693245589	0.0414213693245589	-2.37419097741315	0.0364871472670818	1.20700308244977	0.373195459109372	0.062969960268731	0.163991370911653	gt	0.104026465023771
ENSG00000075131.5	TIPIN	66628543	66679084	15_66654265_C_T	66654265	C	TRUE	15_66654265_C_T_b37	-0.40319029390065	0.121088082947176	1.25689578107284	0.388668297073931	0.37227419770835	0.202017890805003	0.2231847156755	0.2231847156755	1.75896524028775	0.623459753735247	-0.133613159582353	0.144100733523708	1.05422740405209	0.330797686015326	gt	0.201548731404003
ENSG00000075234.12	TTC38	46663857	46689905	22_47019096_C_T	47019096	C	TRUE	22_47019096_C_T_b37	1.91882598649369	0.775712683846282	0.971988840053655	0.310626247145866	1.49204955582559	0.47602744163246	0.861761509744793	0.861761509744793	1.78546043793955	0.643232372251539	0.987584926952877	0.31432495667876	1.5487353950885	0.501735024670711	gt	1
ENSG00000075240.12	GRAMD4	46971908	47075688	22_47059282_C_T	47059282	C	TRUE	22_47059282_C_T_b37	1.38635469654645	0.433418581061308	1.4683163988359	0.465899897449357	1.6463011619901	0.552026738872762	0.316654276456816	0.316654276456816	1.87273937061354	0.721289393850719	1.42328525547936	0.447602924983407	1.47098778412573	0.467022440689741	gt	1
ENSG00000075407.13	ZNF37A	38383263	38414472	10_39121547_T_C	39121547	TRUE	C	10_39121547_T_C_b37;10_39121547_T_G_b37	1.65145059324453	0.554935426509581	1.45837523794478	0.461760151353022	1.7356481973116	0.607146047845993	0.380643341395479	0.380643341395479	1.97744502778454	0.880620136088484	1.9259801368965	0.785571335786885	1.92786684742413	0.788255861623081	gt	1
ENSG00000075884.8	ARHGAP15	143848930	144525921	2_144905118_C_T	144905118	C	TRUE	2_144905118_C_T_b37	-1.08330978364597	0.0790994077527408	1.00852974178042	0.319383295861641	-1.07748505918931	0.0793831882702289	0.398745866494145	0.398745866494145	-0.372961483885263	0.123452655995664	1.52371167595726	0.490108380973524	1.19171901454149	0.36862896638132	gt	0.157482767758776
ENSG00000076351.8	SLC46A1	26721660	26734215	17_25885729_GT_G	25885729	GT	G	17_25885730_TT_T_b37;17_25885731_T_TT_b37;17_25885729_GTT_G_b37	0.0988982041446889	0.167955044867043	1.88246909314483	0.731728003565453	-0.556283134876253	0.109856590308845	0.869679174475053	0.869679174475053	-5.93259609218251	0.00485520864274352	1.26723985299799	0.391989977880596	1.99714583150967	0.957393749854759	gt:merged_nk_nkt_cell	0.0366522355537032
ENSG00000076662.5	ICAM3	10444451	10450499	19_10448774_C_CA	10448774	C	CA	19_10448776_A_AA_b37;19_10448776_A_AAA_b37;19_10448775_AA_A_b37;19_10448774_CAA_C_b37	1.85063607662488	0.699143958397313	1.89145842576772	0.741810681063735	1.51137378182773	0.484540757829991	0.451838781986629	0.451838781986629	1.92877235400749	0.789557644462293	1.81584014992012	0.667822437518629	1.80540653055817	0.659120697350727	gt	1
ENSG00000076770.10	MBNL3	131503344	131623996	X_132365962_TGAAG_T	132365962	TGAAG	TRUE	X_132365986_G_GGAAG_b37;X_132365962_T_G_b37;X_132365986_G_GGAAGGAAG_b37;X_132365962_TGAAGGAAGGAAGGAAGGAAGGAAG_T_b37;X_132365982_GGAAG_G_b37;X_132365978_GGAAGGAAG_G_b37	0.791197792470484	0.271569471425937	1.15643559749458	0.358379335777833	1.68756188077435	0.576187897554965	0.410254455317996	0.410254455317996	1.98494895674037	0.902358368994532	-1.39849935738704	0.0652557605259048	-0.314312529001882	0.12818796364488	gt	0.142446495662182
ENSG00000076944.10	STXBP2	7701766	7712759	19_7450719_ATCTCTCTCTCTC_A	7450719	ATCTCTCTCTCTC	A	19_7450719_A_C_b37;19_7450731_C_CTC_b37;19_7450729_CTC_C_b37;19_7450727_CTCTC_C_b37;19_7450719_ATCTCTCTCTCTC_A_b37;19_7450731_C_CTCTC_b37	0.464074068984416	0.215225242323572	-0.900179439699343	0.0885696925914468	1.42801890589601	0.449472754589054	0.463164405837047	0.463164405837047	1.232742830441	0.381066908588624	0.0510505294796531	0.162700100269356	1.98537500712729	0.903743440992254	gt	0.168781548446374
ENSG00000077063.6	CTTNBP2	117350704	117514193	7_117561229_G_A	117561229	G	A	7_117561229_G_A_b37	1.83079935303437	0.680823197180853	1.96367878071072	0.848853668030863	1.96820028684067	0.85846794990282	0.717807077458004	0.717807077458004	1.92689884092448	0.786873878818543	1.95001231504034	0.823084704224465	1.81616822988929	0.668100749357597	gt	1
ENSG00000077157.16	PPP1R12B	202317826	202561834	1_203406785_A_AG	203406785	A	AG	1_203406785_A_AG_b37;1_203406785_A_AAG_b37;1_203406785_A_AAAG_b37;1_203406785_A_AAAGAAG_b37;1_203406785_A_G_b37;1_203406785_A_AAGAAG_b37	1.99833232531307	0.967425704410374	1.8530973787245	0.701513073125191	-0.377162104393108	0.123121030332726	0.481260583193308	0.481260583193308	1.99866632851393	0.970868156464782	1.99993415216727	0.993525502939772	-0.109079555294102	0.146427368364964	gt	0.203597132364743
ENSG00000077235.13	GTF3C1	27470875	27561234	16_27010778_T_TGAGG	27010778	TRUE	TGAGG	16_27010778_T_TGAGG_b37	1.72710883797009	0.60139891715208	1.12466308942851	0.349482050880898	1.75618962172945	0.621467502827589	0.924047691822824	0.924047691822824	1.91728176710217	0.773646991784473	0.181842038384445	0.17753269615417	-1.01588793202455	0.0824522883682561	gt	0.161814455280712
ENSG00000077254.10	USP33	78161671	78225537	1_77468664_T_C	77468664	TRUE	C	1_77468664_T_C_b37	1.92272346712315	0.781022668496809	1.8474659295631	0.696125377388335	1.63907324889658	0.547991991666612	1	1	1.92433315208666	0.783257790959469	1.95586807097959	0.833608350716336	1.95586807097754	0.833608350712535	gt	1
ENSG00000077463.10	SIRT6	4174105	4182601	19_3582603_A_G	3582603	A	G	19_3582603_A_G_b37	0.410318043398945	0.207371579229484	-0.24780218058379	0.133804324103186	-2.42890266263612	0.0353352187261094	0.785512809292607	0.785512809292607	-1.53073931123998	0.0602409212849148	-0.200477195757003	0.137968021034226	-2.31942139216363	0.0376797323660664	gt	0.102511731751688
ENSG00000078018.15	MAP2	210288781	210598842	2_209945828_T_C	209945828	TRUE	C	2_209945828_T_C_b37	1.98069394782516	0.889492646551575	-0.947966523710022	0.0859856888763598	0.450476204267773	0.213205755284916	0.320675868438616	0.320675868438616	0.704531515463657	0.25504261904042	1.9931509498615	0.934043179836814	1.61533161506401	0.53511532455977	gt	0.166081257378871
ENSG00000078070.7	MCCC1	182733005	182833863	3_182472111_ATTATTTATTTATTTATTTAT_A	182472111	ATTATTTATTTATTTATTTAT	A	3_182472111_ATTATTTATTTATTTATTTAT_A_b37;3_182472119_TTTATTTATTTAT_T_b37;3_182472123_TTTATTTAT_T_b37;3_182472127_TTTAT_T_b37;3_182472115_TTTATTTATTTATTTAT_T_b37	-1.29179535633671	0.0696268504166222	-1.93804420872999	0.0472056292597507	-2.23867449079046	0.0395130048313854	0.301549661433261	0.301549661433261	1.5262349303174	0.491260140692308	1.55470505615784	0.504577820955159	0.38866801073533	0.204304666509456	gt	0.108718434477682
ENSG00000078237.4	C12orf5	4430370	4462338	12_3991792_T_A	3991792	TRUE	A	12_3991792_T_A_b37;12_3991792_T_*_b37	0.360891662933625	0.200447851735999	1.35806911579141	0.423012459762297	0.666813851856602	0.248239188764486	0.775881823382431	0.775881823382431	0.143101300573392	0.172983161923252	1.54207207947155	0.498593957698748	1.36476686624195	0.425442238340524	gt	1
ENSG00000078747.8	ITCH	32951040	33099198	20_33644620_TA_T	33644620	TA	TRUE	20_33644620_TA_T_b37;20_33644621_A_AA_b37	-4.0824145717491	0.0136534030479437	-3.34985118982462	0.0207240393780823	-4.56780849410882	0.0103839737884379	0.0166609824781047	0.0166609824781047	1.30447659922743	0.404291997259012	-6.01645783678782	0.00463541442633629	-3.5205308440087	0.018794554683989	gt:merged_cholangiocyte	0.0359381400959904
ENSG00000078814.11	MYH7B	33563205	33590240	20_33318516_C_CT	33318516	C	CT	20_33318517_T_TT_b37;20_33318516_CT_C_b37;20_33318517_T_TTT_b37;20_33318517_T_TTTT_b37	1.87383924447334	0.72244639169916	0.0705146465633675	0.164814760809464	1.53688585116402	0.496172156663232	0.698494789729685	0.698494789729685	1.1701789390471	0.362324276194095	1.99121416633028	0.925321431822752	0.968245383593626	0.309746914758941	gt	1
ENSG00000079313.7	REXO1	1815247	1848452	19_1478153_A_C	1478153	A	C	19_1478153_A_C_b37	1.99643341887725	0.952377957484766	1.99537678844064	0.945790249423665	1.99925109520314	0.978167716467305	0.451027992689629	0.451027992689629	1.90309719270851	0.755578528771515	0	1	1.48213833294989	0.47175526200012	gt	1
ENSG00000079335.13	CDC14A	100810583	100985833	1_100818178_G_C	100818178	G	C	1_100818178_G_C_b37	-0.1164053976579	0.145728220896525	-0.435648162339703	0.118604861583966	-3.36999443914931	0.0204860428686383	0.788667080480059	0.788667080480059	1.5103739725991	0.484094172482497	1.24130580304819	0.38373747952529	1.94683506205826	0.817644810602167	gt:merged_macrophage	0.0779224511168957
ENSG00000079337.11	RAPGEF3	48128454	48164823	12_47486635_G_A	47486635	G	A	12_47486635_G_A_b37	1.83865736156582	0.687923378768555	1.35428210474174	0.421647817013742	1.72537296313396	0.60024466998498	0.122627011103397	0.122627011103397	1.97815711343412	0.882505824896485	1.99961271914003	0.984299081948024	1.79583947821345	0.651383345401135	gt	0.203457853096423
ENSG00000079387.9	SENP1	48436680	48500091	12_49036649_C_CA	49036649	C	CA	12_49036651_A_AA_b37;12_49036650_AA_A_b37;12_49036649_CAA_C_b37	1.29289691087251	0.400407196793209	1.35779628673129	0.42291392549796	-0.418160143945954	0.119935720573001	0.778758263443959	0.778758263443959	1.53685031037031	0.496155628788488	1.99945386393057	0.981355490498472	1.87717701958485	0.725992681288055	gt	0.200846671152452
ENSG00000079432.3	CIC	42772688	42799949	19_43016835_C_CT	43016835	C	CT	19_43016836_T_TT_b37;19_43016835_CT_C_b37	-0.295863111549977	0.129719083789669	1.70606514276238	0.587709945233483	0.725311218657509	0.258888907193455	0.567210923069067	0.567210923069067	1.99914245154048	0.976638144725937	-1.3604453118885	0.0667800080798878	-2.41663698178337	0.0355901149406861	gt	0.1028867126837
ENSG00000079462.3	PAFAH1B3	42801184	42807698	19_43533939_T_G	43533939	TRUE	G	19_43533939_T_G_b37	1.22066767895217	0.377345417539293	1.04376324388141	0.3281368491007	0.541329933196494	0.227141845604227	0.428966663719377	0.428966663719377	1.86279786633048	0.711078466452365	1.3688284516528	0.4269259076998	1.41254023342674	0.443403095754258	gt	1
ENSG00000079689.9	SCGN	25652463	25702011	6_25646260_G_GACAA	25646260	G	GACAA	6_25646260_G_GACAA_b37	1.9446499017215	0.814002270206585	1.93641876787177	0.800922656784372	0.990212523967159	0.314953758555436	0.487300207109519	0.487300207109519	1.63135249882151	0.543742420382187	1.84986115724786	0.698402710510652	1.69659088817633	0.581753065138691	gt	1
ENSG00000079739.11	PGM1	64058946	64125916	1_64704812_GAAGAAGAAGAAGAAGAAGAAGAAGAAGA_G	64704812	GAAGAAGAAGAAGAAGAAGAAGAAGAAGA	G	1_64704819_AAGAAGAAGAAGAAGAAGAAGAAAGAAGA_A_b37;1_64704812_GAAGAAGAAGAAGAAGAAGAAGAAGAAGAAAGAAGA_*_b37;1_64704847_A_AGGAAGAAGAAGAAGAAGAAGAAGAAAAGAAGAAGAAGAAGAAGAAGAAGAAGAAAGAAGA_b37;1_64704847_A_AGGAAGAGGAAGAAGAAGAAGAAGAAGAAGAAAAGAAGAAGAAGAAGAAGAAGAAGAAGAAAGAAGA_b37	1.5334175443889	0.494563614447475	1.72982532715781	0.603214624359256	1.88134668516352	0.730499692620965	0.582004087206794	0.582004087206794	1.07470845936518	0.336089411529627	1.98285909140827	0.895835988308127	1.59890356369772	0.526523554149429	gt	1
ENSG00000080618.9	CPB2	46627320	46679211	13_45637671_G_A	45637671	G	A	13_45637671_G_A_b37	1.72227000793634	0.59819293484819	1.9586993006028	0.838958598839963	1.95185910832282	0.826330426084676	0.813441909998108	0.813441909998108	-2.35268220873189	0.0369507077906361	1.63806421744454	0.547433112085269	1.92621767861635	0.785907287811603	gt	0.104725416667791
ENSG00000080815.14	PSEN1	73603125	73690399	14_73714957_A_ATGTG	73714957	A	ATGTG	14_73714959_G_GTGTG_b37;14_73714957_ATG_A_b37;14_73714957_A_G_b37;14_73714959_G_GTG_b37;14_73714959_G_GTGTGTG_b37	-0.429946650500028	0.119036949600842	0.683118926518887	0.251152568470444	-2.88731899907293	0.0270546672399796	0.0218655794197841	0.0218655794197841	0.444994281868958	0.212397980073145	1.1075698748038	0.344819615614414	-0.61753668403253	0.105688395312389	gt:merged_b_cell	0.0806933262461988
ENSG00000080910.7	CFHR2	196788897	196928356	1_196661846_C_G	196661846	C	G	1_196661846_C_G_b37;1_196661846_C_CTTTCTCTTTCCCTTCCTTTCTTTTTCTTTCCCTTCCTTTCTTTTTG_b37	-3.5252873466913	0.0187435242171073	-1.8090044287178	0.0509777423217658	-4.92404632139716	0.00850443319115936	0.135034855173623	0.135034855173623	-0.00424587076895477	0.156859284504892	-4.49342196061389	0.0108274361022506	-5.28178853417626	0.00696571472957373	gt:merged_heptatic_stellate_cell	0.044362727592401
ENSG00000081041.8	CXCL2	74962751	74965010	4_75637019_A_T	75637019	A	TRUE	4_75637019_A_T_b37;4_75637019_A_*_b37	1.47966645413089	0.470699435501168	0.20635135214718	0.18048224286307	1.16961750510438	0.362161949942771	0.413792170850979	0.413792170850979	1.9736000962809	0.870927505173891	1.33752592006465	0.415687856484713	1.33212130887483	0.413792170850264	gt	1
ENSG00000081051.3	AFP	74296854	74321891	4_74299453_T_G	74299453	TRUE	G	4_74299453_T_G_b37	1.62167285057313	0.538499880108456	1.96604135575251	0.853794812121968	1.01838931433383	0.321801477087467	0.833913165725401	0.833913165725401	1.99248790932819	0.930931980792255	1.69691439302562	0.581954457520678	1.02595561301536	0.323673587527202	gt	1
ENSG00000081181.3	ARG2	68086514	68118437	14_69055528_T_C	69055528	TRUE	C	14_69055528_T_C_b37	-7.99099635779487	0.00157307466568558	-6.68863334089707	0.00320200627592924	-8.33421704054444	0.00130586506561248	0.711320282113684	0.711320282113684	-6.81997476173177	0.00297950786605743	-4.17101155280136	0.0129860336006706	-5.71777034158652	0.00546798858614387	gt:merged_macrophage	0.0178757213753343
ENSG00000081870.7	HSPB11	54382246	54411602	1_53509736_CT_C	53509736	CT	C	1_53509737_T_TT_b37;1_53509736_CT_C_b37	0.813250056428046	0.275986112782671	1.83420544937923	0.683876693153107	0.418055172175059	0.208480779030938	0.862300546456742	0.862300546456742	1.4687753070221	0.466092427791892	0.47305379960909	0.216571344823437	0.101180697997222	0.168210536256129	gt	1
ENSG00000082014.12	SMARCD3	150935849	150974982	7_150351090_T_C	150351090	TRUE	C	7_150351090_T_C_b37	1.36489150416867	0.425487652306001	1.75140738544394	0.618067808731563	1.06422960614009	0.33336796715941	1	1	1.30564662657957	0.404687572442737	0	1	0	1	gt	1
ENSG00000082146.8	STRADB	202252580	202345569	2_202416630_T_TA	202416630	TRUE	TA	2_202416633_A_AA_b37;2_202416632_AA_A_b37;2_202416630_TAAA_T_b37;2_202416631_AAA_A_b37	1.47484030168096	0.46864896199006	0.851897525812717	0.283946720745693	1.29988858831297	0.402746260839838	0.45447270556263	0.45447270556263	1.72933110763108	0.602883426255758	1.99198756718778	0.928674863352549	1.99320867581594	0.934321089106859	gt	1
ENSG00000082196.16	C1QTNF3	34019552	34043937	5_34358174_G_GTGTA	34358174	G	GTGTA	5_34358174_G_GTA_b37;5_34358174_G_GTGTA_b37;5_34358174_G_GTGTGTGTA_b37;5_34358174_G_GTGTGTA_b37;5_34358174_G_A_b37	1.6591952921043	0.559365097181184	1.00842759731989	0.319358368992537	0.431622689369135	0.210442824097191	0.911068903545579	0.911068903545579	1.77839227696535	0.637817635134491	1.84298420926973	0.691919000314763	1.84273167228145	0.691684055471584	gt	1
ENSG00000082397.11	EPB41L3	5392382	5630699	18_6604462_G_A	6604462	G	A	18_6604462_G_A_b37	-5.70385458885443	0.00551030279192662	-5.57957165529837	0.00590334666310888	-5.29300134653187	0.00692237347097113	0.057402233975236	0.057402233975236	-3.77040790105718	0.0162982510962023	-3.95662814241382	0.0146620558609871	-2.70037906676583	0.0301559656640731	gt:merged_hepatocyte	0.0389261004508906
ENSG00000083123.10	BCKDHB	80816363	81055987	6_81139829_T_A	81139829	TRUE	A	6_81139829_T_A_b37	1.99805324705392	0.964807137768327	1.4949638294317	0.477295591405969	1.99051371647897	0.922410687137363	1	1	1.97084452902908	0.864420556538172	0	1	0	1	gt	1
ENSG00000083290.15	ULK2	19674141	19771249	17_19771220_C_T	19771220	C	TRUE	17_19771220_C_T_b37	1.30781113854545	0.405420864207108	1.11900274170711	0.347928683865309	0.956328105966065	0.306969021582056	0.480320498495132	0.480320498495132	1.99446310821429	0.940683918445676	0.207703639972863	0.180646624530764	1.01160295812343	0.320134467280694	gt	1
ENSG00000083312.13	TNPO1	72112138	72212560	5_71580256_T_TA	71580256	TRUE	TA	5_71580257_AA_A_b37;5_71580256_TAA_T_b37;5_71580258_A_AA_b37	0.675494506572818	0.249785053463382	1.40681722434692	0.441190991581499	1.41108807920483	0.442840180891832	0.265631880774741	0.265631880774741	0.966455038457184	0.309327510025971	-0.123793864228048	0.145026905937301	-0.516671929754182	0.112648102434257	gt	0.193656117733514
ENSG00000083457.7	ITGAE	3617921	3704537	17_4619015_C_CACACACACAA	4619015	C	CACACACACAA	17_4619021_A_AACACAA_b37;17_4619021_A_CAAACACAA_b37;17_4619021_A_CACAAACACAA_b37;17_4619021_A_CACACACAAACACAA_b37;17_4619021_A_CACACAAACACAA_b37;17_4619015_CACACAA_*_b37	1.98580893189342	0.905175318807549	1.80819561523759	0.661419067776682	1.81362623185839	0.665951993039097	0.619948120844131	0.619948120844131	-0.0593616023480195	0.151273535112837	1.3825280633173	0.431988284331971	1.69004604222255	0.577708440059032	gt	0.229343470743221
ENSG00000083807.5	SLC27A5	58990878	59023780	19_58460417_CT_C	58460417	CT	C	19_58460418_TTT_T_b37;19_58460419_TT_T_b37;19_58460420_T_TT_b37;19_58460417_CTTT_C_b37;19_58460420_T_TTT_b37;19_58460420_T_TTTTTTT_b37	1.98857810741998	0.914889531264677	1.87017369817812	0.718612203117628	1.73816696587636	0.608863623445806	0.884206121600639	0.884206121600639	1.78320062228994	0.641489528557673	1.82372592202131	0.674594987681086	1.94824672965103	0.820040060924565	gt	1
ENSG00000083828.11	ZNF586	58281022	58331307	19_58259213_CT_C	58259213	CT	C	19_58259214_TTT_T_b37;19_58259215_TT_T_b37;19_58259213_CTTT_C_b37	-1.03200971674153	0.0816368405783857	1.75868572051638	0.62325848026841	-0.755238620297519	0.0969363527431485	0.0340802588295757	0.0340802588295757	1.94040450383625	0.807136421176441	-0.276577381163577	0.131341434806363	-0.655730376458962	0.103177355587119	gt	0.101231263257225
ENSG00000083838.11	ZNF446	58985383	58992597	19_58005536_A_G	58005536	A	G	19_58005536_A_G_b37	0.516346836589832	0.223203824572538	1.35041068386829	0.420259548007867	0.530780494925523	0.225468878592858	0.208312661874139	0.208312661874139	1.88323136726365	0.732565942544853	0.243262938746227	0.185032026599027	1.10368772379195	0.343772453731246	gt	1
ENSG00000083845.4	RPS5	58897766	58906173	19_58240689_T_C	58240689	TRUE	C	19_58240689_T_C_b37	1.95957299848914	0.84064800709597	1.90528219115674	0.75826299328713	1.67873703339149	0.570849635061662	0.847766331547755	0.847766331547755	1.97284311681284	0.869106554865384	0	1	0	1	gt	1
ENSG00000084072.12	PPIE	40157853	40229586	1_40204166_G_T	40204166	G	TRUE	1_40204166_G_T_b37	-2.94075556629195	0.0262305679581065	-2.0347639835241	0.0445719094388746	-7.0911513632297	0.00256849126366503	0.213843764765388	0.213843764765388	1.27525897637889	0.394593157028397	-0.626864876599882	0.105068994460175	1.95682487799058	0.835395876127853	gt:merged_macrophage	0.0256771293297907
ENSG00000084110.6	HAL	96366439	96390143	12_95963707_A_G	95963707	A	G	12_95963707_A_G_b37	1.14339642802088	0.354690906526564	-1.32791715349617	0.0681130808107555	1.68812679191581	0.576532978445808	0.595227730395482	0.595227730395482	1.42448304727088	0.448074916950916	1.99985759552158	0.990478802415837	-2.61545306324331	0.031685123981349	gt:merged_heptatic_stellate_cell	0.0981495061168736
ENSG00000084453.12	SLCO1A2	21417533	21572528	12_21437631_G_T	21437631	G	TRUE	12_21437631_G_T_b37	-1.02014580916955	0.0822360720402988	-0.677632733435189	0.1017669061834	-3.23506784459664	0.022135945100018	0.667012585299839	0.667012585299839	1.97879758740748	0.884228892409929	0.940855359876196	0.303410353779461	-0.711019432098112	0.0996572879996127	gt:merged_macrophage	0.0810504804494555
ENSG00000084623.7	EIF3I	32687528	32697205	1_33478983_G_A	33478983	G	A	1_33478983_G_A_b37	-7.7198084295452	0.00182292516797522	-6.57053555883311	0.00341646645753994	-8.66590696139122	0.00109128329561167	0.117175587018954	0.117175587018954	1.19145944866807	0.368552089200618	-6.50727548574304	0.00353729289344554	-6.6129600093866	0.00333779420687891	gt:merged_macrophage	0.0159945983989541
ENSG00000084676.11	NCOA1	24714782	24993571	2_24165837_C_CT	24165837	C	CT	2_24165839_T_TT_b37;2_24165838_TT_T_b37;2_24165837_CTT_C_b37;2_24165839_T_TTT_b37	-7.11709204207784	0.00253232186489819	-0.798729534808672	0.0943390323309317	-1.20689689157911	0.0733284318810428	0.046437463466032	0.046437463466032	-5.18661811590704	0.00734492845379635	1.2930112108013	0.40044527698571	0.634238021991393	0.242541371217935	gt:merged_hepatocyte	0.0254699080253022
ENSG00000085224.16	ATRX	76760355	77041702	X_77120208_A_ATT	77120208	A	ATT	X_77120209_T_TT_b37;X_77120209_T_TTT_b37;X_77120208_AT_A_b37	1.39472568760027	0.436572683616971	1.71011955626756	0.590297154917577	1.2090927285692	0.373825927484109	1	1	1.14158596516455	0.35418289352124	1.16206777418324	0.35998882566093	0	1	gt	1
ENSG00000085265.6	FCN1	137801430	137809809	9_137651201_T_C	137651201	TRUE	C	9_137651201_T_C_b37;9_137651201_T_*_b37	1.38126600473657	0.431518130587436	1.6057561068418	0.530077024298701	0.606806018123507	0.237866452300847	0.511574625210448	0.511574625210448	1.81480040510917	0.666942351712883	1.4829374679959	0.472097419094288	0.64025225173458	0.243581203794459	gt	1
ENSG00000085514.11	PILRA	99965152	99997719	7_99979564_C_G	99979564	C	G	7_99979564_C_G_b37	1.86797484158467	0.716341457457388	1.8773030700093	0.726127661171128	0.857207371994718	0.285063003637386	0.343133973908933	0.343133973908933	1.90543774500031	0.758455392189721	1.6949311729237	0.58072203330216	1.73133025569541	0.604225518008242	gt	1
ENSG00000085644.9	ZNF213	3179777	3192806	16_3386674_C_CTT	3386674	C	CTT	16_3386674_C_CTT_b37;16_3386674_C_CT_b37;16_3386674_C_CTTT_b37;16_3386674_C_CTTTTTTTTTTTTT_b37	0.712286440316291	0.256469740400871	0.517912156905254	0.223448145392385	0.639615508065162	0.243470856905736	0.531289555066294	0.531289555066294	0.961679477616656	0.308212395887235	1.76262477867766	0.626108328855932	0.516024108752447	0.223153491846189	gt	1
ENSG00000085719.7	CPNE3	87497058	87573726	8_87157229_C_CA	87157229	C	CA	8_87157229_C_CA_b37;8_87157229_C_CAA_b37;8_87157229_C_CAAA_b37;8_87157229_C_A_b37	1.89105435313002	0.741347709346547	1.18794488649706	0.367513352520253	0.230222202328434	0.183409580715091	0.943669240591018	0.943669240591018	-1.12274051491045	0.0772068346730631	1.7085497905216	0.589292697315806	1.21186736157944	0.37466537252895	gt	0.155334021772044
ENSG00000085721.8	RRN3	15153878	15188174	16_15187912_G_C	15187912	G	C	16_15187912_G_C_b37	1.43070329345903	0.450538521864942	1.98887794498177	0.91600989260984	1.99999449796218	0.998128449935953	0.116383504694453	0.116383504694453	-1.45118234898371	0.0632065402025009	-3.22088411947101	0.0223172019290868	0.605931732934835	0.237719266427712	gt:merged_cholangiocyte	0.0816235578315492
ENSG00000085831.11	TTC39A	51752929	51810788	1_51866408_G_A	51866408	G	A	1_51866408_G_A_b37;1_51866408_G_*_b37	1.99905497904291	0.975475939280562	1.17759144825982	0.364476901795326	1.33286659044904	0.414052819678309	0.706262964043568	0.706262964043568	1.8548488568872	0.703212847228204	0	1	0	1	gt	1
ENSG00000085832.12	EPS15	51819934	51985000	1_52370574_C_T	52370574	C	TRUE	1_52370574_C_T_b37	-0.499169451013927	0.113906354983608	1.69789863015234	0.582568039866881	-1.65628412663835	0.0558580803030856	1	1	1.99618447567701	0.950746049671368	0	1	0	1	gt	0.130322352842913
ENSG00000086712.8	TXLNG	16804549	16862642	X_16045739_T_A	16045739	TRUE	A	X_16045739_T_A_b37;X_16045739_T_TA_b37	-2.09372029710602	0.0430428021817207	-2.09500370388088	0.0430101357366465	-0.656321862299933	0.103138985789573	0.276725768416821	0.276725768416821	1.93741204180878	0.802451356942163	-0.492623975606648	0.114380882405253	-0.755347821959845	0.0969297343725417	gt	0.113762075342842
ENSG00000087085.9	ACHE	100487614	100494594	7_100455700_C_T	100455700	C	TRUE	7_100455700_C_T_b37	1.94070896419834	0.807620016311609	0.982556669967437	0.313126227009928	1.99391399421734	0.937817826136454	0.841484731428926	0.841484731428926	1.9812164220678	0.890988749187544	1.98266938108225	0.895264450803155	1.90605507587168	0.75922065890705	gt	1
ENSG00000087111.16	PIGS	26880400	26898890	17_27386391_A_AAAATAAAT	27386391	A	AAAATAAAT	17_27386391_A_AAAATAAAT_b37;17_27386391_A_AAAAT_b37;17_27386391_A_AAAATAAATAAATAAAT_b37;17_27386391_A_AAAATAAATAAAT_b37	0.758935470730762	0.265265991674079	-0.940464530068482	0.0863858862142895	-0.143668033161759	0.143159236270473	0.253921190076528	0.253921190076528	1.9998619396892	0.990625146456002	1.64371079696446	0.550574374902697	1.99516985232498	0.94459221860475	gt	0.166351426134163
ENSG00000087157.14	PGS1	76374720	76421195	17_76999202_G_C	76999202	G	C	17_76999202_G_C_b37	1.58478303582399	0.519333386784284	1.91805487047623	0.77467853472258	1.98192094479248	0.893040122310961	0.0633841409050185	0.0633841409050185	0.259389080092092	0.187061437769235	-2.27419370769672	0.0386953181864783	-0.813330748381986	0.093484097188062	gt	0.107726459660078
ENSG00000087258.9	GNAO1	56225301	56391356	16_56864618_C_T	56864618	C	TRUE	16_56864618_C_T_b37	0.213129464988754	0.181307922472512	-0.328233066384371	0.127046013583372	0.509883297534827	0.222198353682305	0.227105244452457	0.227105244452457	1.12153891012321	0.348623521132406	1.65409973561935	0.556443116544877	1.75677381220908	0.621885640717691	gt	0.207282294169903
ENSG00000087365.10	SF3B2	65818199	65836779	11_65793454_C_T	65793454	C	TRUE	11_65793454_C_T_b37	0.469582523836436	0.21604979982801	1.96494514526785	0.851480760916045	1.86548772441625	0.713798679467068	0.113039859382022	0.113039859382022	1.76589381050673	0.628495725341128	-2.49010805654962	0.0340915227277287	-0.32730295363757	0.127121960023678	gt	0.101231263257225
ENSG00000087842.6	PIR	15402920	15511687	X_15809836_G_A	15809836	G	A	X_15809836_G_A_b37	1.94887179261866	0.821111610074869	1.99760011917596	0.96092839804375	1.96259683298086	0.846646511051503	0.975335636516283	0.975335636516283	1.30517159249342	0.404526899846	0.00359415458490275	0.157672700450815	1.92372991398781	0.782417196148245	gt	1
ENSG00000088451.6	TGDS	95226307	95248511	13_95226210_G_C	95226210	G	C	13_95226210_G_C_b37	1.62219667071571	0.538781208197471	0.607616699330492	0.238003029236482	1.2889366718598	0.399091038589864	0.323200469668064	0.323200469668064	1.66980521219352	0.56554441246572	0.222531838356872	0.182460529182387	1.85235345575393	0.70079462693242	gt	1
ENSG00000088766.7	CRLS1	5986735	6020699	20_5678139_C_T	5678139	C	TRUE	20_5678139_C_T_b37	-19.7159866270754	3.16145661723704e-06	-20.6721858890695	1.92128935127436e-06	-19.7324092364198	3.13450827526527e-06	1.58533978935494e-05	1.58533978935494e-05	-2.06651864143709	0.0437413366982122	-21.1866262235936	1.47016200829891e-06	-21.1506111764338	1.49795586169115e-06	gt:merged_cholangiocyte	0.000179425727927025
ENSG00000088812.13	ATRN	3451686	3631769	20_4047433_T_C	4047433	TRUE	C	20_4047433_T_C_b37	1.57972253632767	0.516798627760105	1.22912929562494	0.379947827681682	1.95505281301627	0.832101170422631	0.358322806762495	0.358322806762495	1.98438670345075	0.900560618725768	1.13759317433403	0.353066033942937	0	1	gt	1
ENSG00000088882.7	CPXM1	2774714	2781283	20_2769931_T_C	2769931	TRUE	C	20_2769931_T_C_b37	0.901174115202025	0.294523917950748	1.49110361300256	0.475616992345625	1.88109400060648	0.730224063484469	0.204155407428513	0.204155407428513	1.98462377961675	0.901314571462362	0.971372974312828	0.310481358111445	1.44852073589465	0.457713896825531	gt	1
ENSG00000088992.13	TESC	117476727	117537284	12_117227174_G_A	117227174	G	A	12_117227174_G_A_b37	1.90142494005175	0.753546365176524	1.23679500891285	0.382327386273726	1.93988142991867	0.806308633747313	0.876582662148975	0.876582662148975	1.99773366949984	0.96203025630424	0	1	0	1	gt	1
ENSG00000089006.12	SNX5	17922240	17949623	20_17603728_A_G	17603728	A	G	20_17603728_A_G_b37	0.434137926150754	0.210808959934704	0.874806072728347	0.288802809529434	-0.30816187219358	0.128696159285699	0.514174838131263	0.514174838131263	1.19934215494686	0.370896757431804	1.92712613977892	0.787197497915624	1.74405210023093	0.612917770041501	gt	0.209250187029828
ENSG00000089063.10	TMEM230	5080485	5093749	20_4988559_C_CT	4988559	C	CT	20_4988560_TT_T_b37;20_4988561_T_TT_b37;20_4988559_CTT_C_b37	1.19865283313601	0.370690893775434	0.0608686584689053	0.163762882724032	0.733606329488111	0.26044431665405	0.888402656467885	0.888402656467885	0.667520071495233	0.24836451470541	1.0647667574778	0.333506752239172	0.360057055474329	0.200333296548015	gt	1
ENSG00000089157.11	RPLP0	120634488	120639038	12_120924777_CTT_C	120924777	CTT	C	12_120924780_T_TT_b37;12_120924779_TT_T_b37;12_120924778_TTT_T_b37;12_120924777_CTTT_C_b37	1.85152850201553	0.70000034975837	1.98931030517537	0.917652670394844	1.19189975950746	0.368682511885805	0.550733088936592	0.550733088936592	1.96304027461412	0.847547068707553	1.99723120000237	0.958035168948273	0	1	gt	1
ENSG00000089289.11	IGBP1	69353298	69386174	X_69130015_AT_A	69130015	AT	A	X_69130015_AT_A_b37;X_69130016_T_TT_b37;X_69130015_A_T_b37	1.52724025823926	0.49172029052299	1.33874606027564	0.416117604176117	1.34261016080103	0.417482943328219	0.736559020618014	0.736559020618014	1.33556462539781	0.414998442495354	1.83592798306842	0.685434847539174	1.85983396836377	0.708116010159756	gt	1
ENSG00000089685.10	BIRC5	76210266	76221717	17_76213474_C_T	76213474	C	TRUE	17_76213474_C_T_b37	1.27975890834006	0.396064838109561	1.98148181436522	0.891756820403932	0.523323668328317	0.224295265951615	0.979211067098943	0.979211067098943	-1.47269484925488	0.0623895916903431	1.9623412575466	0.84612999327936	1.96058865087252	0.842635955292735	gt	0.139236261944232
ENSG00000089723.5	OTUB2	94492674	94515276	14_94837464_TCACA_T	94837464	TCACA	TRUE	14_94837470_A_ACACA_b37;14_94837466_ACACA_A_b37;14_94837468_ACA_A_b37;14_94837470_A_ACA_b37;14_94837464_TCACACA_T_b37;14_94837470_A_ACACACA_b37	1.73866169867227	0.609202211199402	1.33314187047085	0.414149155306289	0.71177820191923	0.256375909381762	0.883356872916577	0.883356872916577	1.51754587952303	0.487312798782286	1.98875287895862	0.915540741857151	1.78704623727253	0.644462060414429	gt	1
ENSG00000090006.13	LTBP4	41098788	41135725	19_40787403_G_GA	40787403	G	GA	19_40787404_A_AA_b37;19_40787403_GA_G_b37	1.94259805799408	0.810650425282517	1.92906611400048	0.789981865220927	1.12881082050723	0.350626303768441	0.937181887921598	0.937181887921598	1.86451244218421	0.712808851900497	1.94306432990328	0.811406485951714	1.99171788931409	0.927487742114779	gt	1
ENSG00000090097.16	PCBP4	51991469	52002426	3_52729107_A_AACTT	52729107	A	AACTT	3_52729107_A_AACTT_b37	0.51601249191441	0.22315168033427	0.675398089754538	0.249767818717092	1.45064886967992	0.458582943176581	0.164639444324333	0.164639444324333	1.03441211892789	0.325783019115108	1.60860482770539	0.531566950249101	1.44636957457607	0.456838086839762	gt	1
ENSG00000090316.11	MAEA	1283638	1333935	4_1324515_C_T	1324515	C	TRUE	4_1324515_C_T_b37	0.696254798322173	0.253530251034083	0.395798159179833	0.205308763642536	1.82472097908311	0.675462166541214	0.502217559033766	0.502217559033766	1.85753758889661	0.705845210931122	-3.12757303222327	0.0235486329194535	-1.53510181536171	0.0600826452424811	gt:merged_cholangiocyte	0.0837939102020989
ENSG00000090372.10	STRN4	47222763	47250251	19_46516109_A_AT	46516109	A	AT	19_46516111_T_TT_b37;19_46516110_TT_T_b37;19_46516109_ATT_A_b37;19_46516111_T_TTT_b37;19_46516111_T_TTTT_b37	-1.55727435328964	0.0592850112759586	-2.35842677483043	0.0368262995433176	-3.75979916277777	0.0163969459826498	0.278151614057309	0.278151614057309	0.177397462091335	0.17700380160213	-1.36888397467641	0.0664387477853903	-2.85135452053595	0.0276244310761794	gt:merged_macrophage	0.0691733053667029
ENSG00000090382.2	LYZ	69742120	69748014	12_69713018_G_A	69713018	G	A	12_69713018_G_A_b37	-0.0176847241918949	0.155476047290629	-0.208532740716862	0.137249154906848	0.247186990492253	0.18552348835434	0.983771218546499	0.983771218546499	-2.46319820406728	0.0346325971624643	1.99666748893281	0.953965365424209	1.94365739618041	0.812372887229862	gt	0.102102714958865
ENSG00000090487.6	SPG21	65255361	65282648	15_65245057_T_TCTC	65245057	TRUE	TCTC	15_65245060_C_CCTC_b37;15_65245057_TCTC_T_b37	0.706330038387932	0.255372723455563	1.98499701350653	0.902513595298182	1.9862117509569	0.906524561475185	0.000252931939499108	0.000252931939499108	0.198241765428691	0.179500078152993	-1.93370709651208	0.0473275073516962	1.32822663358729	0.41243401324745	gt:merged_b_cell	0.00627357164753115
ENSG00000090661.7	CERS4	8271619	8327305	19_9002447_A_G	9002447	A	G	19_9002447_A_G_b37	-13.9634001442217	6.45790082781051e-05	-6.25708471379482	0.00405932637846845	-11.9542938811004	0.000187309334702981	0.0335470541293645	0.0335470541293645	0.7960365518137	0.272530949340182	-13.1944018041656	9.69905292698696e-05	-10.4706967962072	0.000413385860505969	gt:merged_hepatocyte	0.00247728079429615
ENSG00000090857.9	PDPR	70147528	70195203	16_70159791_C_T	70159791	C	TRUE	16_70159791_C_T_b37	-5.33181501342165	0.00677446115817888	-5.62360030003106	0.00576093636759653	-12.6589946836115	0.000128818436189073	0.135151180109298	0.135151180109298	0.74032718544612	0.261713031410728	-0.381471656881445	0.122781831615888	0.760304620653073	0.265529769725854	gt:merged_macrophage	0.00424972020987752
ENSG00000090889.10	KIF4A	69509878	69640682	X_69954907_A_AT	69954907	A	AT	X_69954907_AT_A_b37;X_69954908_T_TT_b37	1.95219890263434	0.826934681766709	0.488797279430514	0.218955653581189	0.791980861067088	0.271724781478546	0.351236426102682	0.351236426102682	1.97010707453893	0.862733406241237	0	1	0.630220786322752	0.241849821465694	gt	1
ENSG00000090905.13	TNRC6A	24741015	24838953	16_25066416_T_C	25066416	TRUE	C	16_25066416_T_C_b37	-9.06665533261963	0.000878940859589911	-7.89502269589036	0.00165726406924273	-14.0452973505295	6.18450337418849e-05	0.357893334130698	0.357893334130698	1.55844871149367	0.506374663282654	-6.75874612848708	0.00308120813481217	-6.49157499022863	0.00356794803526812	gt:merged_macrophage	0.002423564617487
ENSG00000090920.9	FCGBP	40353962	40440533	19_40659226_G_T	40659226	G	TRUE	19_40659226_G_T_b37	1.96960912223301	0.861606283951055	1.99792228557334	0.963643453749789	1.99799105612504	0.964249792188757	0.392870251577583	0.392870251577583	0.92496257483748	0.299810376488663	1.7224687535346	0.59832390948089	1.7224687535375	0.598323909482801	gt	1
ENSG00000091262.10	ABCC6	16242784	16317379	16_17178298_G_A	17178298	G	A	16_17178298_G_A_b37	-2.42381529256653	0.0354407080791227	-3.09852155322505	0.0239462454342144	-5.48947126882183	0.00620607756103784	0.644180550333303	0.644180550333303	1.99996920958864	0.995572632442505	0.807080115805832	0.274741371326446	-2.4659094104822	0.0345776787303011	gt:merged_macrophage	0.041794483650803
ENSG00000091428.13	RAPGEF4	173600001	173917621	2_172753814_CT_C	172753814	CT	C	2_172753815_T_TT_b37;2_172753815_T_TTT_b37;2_172753814_C_T_b37;2_172753814_CT_C_b37;2_172753815_T_TTTT_b37	1.86202926767226	0.710306771192201	1.84364506625519	0.692534857215837	1.97301267588318	0.869512149311995	1	1	1.67749627460188	0.570106868500163	0	1	0	1	gt	1
ENSG00000091490.6	SEL1L3	25749054	25865382	4_25913582_G_A	25913582	G	A	4_25913582_G_A_b37	1.97483032128883	0.873944990381561	1.78531168493015	0.643117307038202	0.386624175559859	0.204017913747375	0.661283786791561	0.661283786791561	1.99976516535594	0.987773443834634	0.469597183775306	0.216051999277365	1.45826891159209	0.461716191468033	gt	1
ENSG00000091527.11	CDV3	133292573	133309105	3_133527168_TG_T	133527168	TG	TRUE	3_133527168_TG_T_b37	-4.19672257231252	0.0127987094325273	-5.76562625615469	0.00532498310128613	-3.82932266924325	0.0157611907858161	0.277833640626049	0.277833640626049	0.933309870542473	0.30169426572254	0.456105089968617	0.214038985441884	-3.36324782416989	0.0205654389112211	gt:merged_endothelial	0.0386662032979331
ENSG00000091831.17	ESR1	151977825	152450754	6_152022346_G_GTT	152022346	G	GTT	6_152022346_GT_G_b37;6_152022347_T_TT_b37;6_152022347_T_TTT_b37	-43.4844323546684	1.53856854567422e-11	-36.9841351202772	4.27263662349564e-10	-28.4156490478737	3.48703724613398e-08	0.00117587501500342	0.00117587501500342	-3.39749307776793	0.0201656970855889	-29.7066774788191	1.79304640389722e-08	-28.3728057655488	3.56490963583691e-08	gt:merged_hepatocyte	5.07573763217925e-08
ENSG00000092020.6	PPP2R3C	35554672	35591723	14_35596284_G_C	35596284	G	C	14_35596284_G_C_b37	-5.13163430388494	0.00757356660328292	-2.06841748613596	0.043692189586974	-4.49783261745426	0.0108006076657191	0.801925654301675	0.801925654301675	-2.75876555550178	0.02914944679134	-1.09724500468525	0.0784249081343642	1.14386792908442	0.354823372602184	gt:merged_hepatocyte	0.0461245986640992
ENSG00000092094.6	OSGEP	20914569	20923264	14_20923149_T_G	20923149	TRUE	G	14_20923149_T_G_b37	1.64391773011499	0.550690134532597	1.44654352513197	0.456908809664368	1.99984452330051	0.990051411579872	0.0602266237420208	0.0602266237420208	1.54947393983838	0.502085242606207	1.83687473865143	0.686295313336659	1.86718519297756	0.715531218594491	gt	0.135901252889827
ENSG00000092200.8	RPGRIP1	21756097	21819460	14_21783437_T_C	21783437	TRUE	C	14_21783437_T_C_b37	0.650951563314777	0.245444539279784	0.461402315647263	0.214826657771538	1.03977543189012	0.327130304504394	0.315598317782535	0.315598317782535	1.85394184602382	0.702331153263327	0.767282901720819	0.266879277196976	1.69503422267087	0.580785942165722	gt	1
ENSG00000092208.12	GEMIN2	39583426	39606177	14_39901786_TGGGCG_T	39901786	TGGGCG	TRUE	14_39901786_TGGGCG_T_b37;14_39901786_T_G_b37	1.78698370085203	0.644413462298368	1.62501413412167	0.540299008370357	1.27546403991329	0.39466005062658	0.926957481069183	0.926957481069183	-6.69570638867714	0.00318960483529574	1.64207582750856	0.549661363187743	1.82861761522281	0.678886149603667	gt:merged_nk_nkt_cell	0.0287500173542094
ENSG00000092439.9	TRPM7	50844669	50979012	15_51281684_C_CT	51281684	C	CT	15_51281684_CT_C_b37;15_51281685_T_TT_b37	1.98404658833346	0.899489061402156	1.10996284554881	0.345467239600928	1.99157554502801	0.926868997286329	0.575713536655854	0.575713536655854	1.89965146404495	0.751411777534902	0	1	1.81792723762669	0.669597959500643	gt	1
ENSG00000092820.13	EZR	159186772	159240444	6_159219604_C_T	159219604	C	TRUE	6_159219604_C_T_b37	1.11856830563363	0.34780984955554	1.9440035947232	0.812939502777611	0.399243243717649	0.205796000305793	0.288654838019115	0.288654838019115	1.90766167248847	0.761225241062947	1.98853823202523	0.914741660297057	1.12535692683326	0.349673108598391	gt	1
ENSG00000093072.11	CECR1	17660193	17702879	22_18524601_G_C	18524601	G	C	22_18524601_G_C_b37;22_18524601_GGGGCAGAGGCGCTCCCCACATTTCAGACGATGGGCAGCCGGGCAGAGACGCTCCTCACTTCCTAGATGGGATGGCGGCCGGGCAGAGATGCTCCTCACTTTCCAGACTGGGCAGCCAGGCAGAGGGGCTCCTCACATCCCAGACGGGGTGGCGGCC_*_b37	1.62627621893807	0.540981452298414	1.08814755211898	0.339623387107806	0.927609327869334	0.300406073329969	0.571051846918187	0.571051846918187	1.97611016215558	0.877165543022463	1.85372719819037	0.702122956117368	1.81484890106645	0.666983335652617	gt	1
ENSG00000093217.5	XYLB	38388250	38462839	3_38440237_T_C	38440237	TRUE	C	3_38440237_T_C_b37	-8.11734995136771	0.00146880037225882	-6.85921920475744	0.00291612283341895	-10.6932929708223	0.000366969451295963	0.675584218489904	0.675584218489904	1.46251319976312	0.463476148191523	-9.95632476078634	0.000544621909451395	-4.92268528776839	0.00851090805307852	gt:merged_macrophage	0.00781053045048634
ENSG00000094755.12	GABRP	170190353	170241051	5_170170608_G_C	170170608	G	C	5_170170608_G_C_b37	0.877989044072422	0.289485854855088	1.47616818967481	0.46921170206099	1.47390296778934	0.468252386104895	1	1	-0.00967870937711268	0.156298415674286	0	1	0	1	gt	0.233610176321046
ENSG00000094841.9	UPRT	74493919	74524435	X_75063218_C_CT	75063218	C	CT	X_75063221_T_TT_b37;X_75063220_TT_T_b37;X_75063219_TTT_T_b37;X_75063218_CTTT_C_b37;X_75063221_T_TTT_b37	1.99979937868738	0.988699072883842	1.99939674341402	0.98040490226087	1.78105870467721	0.639847784865715	0.0536656475513525	0.0536656475513525	1.94187404865215	0.809482850405665	1.85718678347581	0.705500158010877	0	1	gt	0.127369044080512
ENSG00000095015.5	MAP3K1	56111400	56191979	5_55354126_C_CGAGA	55354126	C	CGAGA	5_55354126_C_CGA_b37;5_55354126_C_CGAGAGA_b37;5_55354126_C_CGAGAGAGA_b37;5_55354126_C_CGAGAGAGAGAGA_b37;5_55354126_C_CGAGA_b37;5_55354126_C_CGAGAGAGAGA_b37	0.603284750053206	0.237274319945808	0.634103067835554	0.242518100381472	1.68979782014765	0.577556146212552	0.15003575310202	0.15003575310202	1.54264550154386	0.498862954064576	1.09600669987054	0.341713212517219	0.701367895305111	0.254463236645447	gt	0.227901164384215
ENSG00000095261.9	PSMD5	123577773	123605262	9_123605711_CGAAGGCGTGAGTAATA_C	123605711	CGAAGGCGTGAGTAATA	C	9_123605711_CGAAGGCGTGAGTAATA_C_b37	1.9881666652696	0.913376089293998	1.57466868814544	0.51428873994874	1.95251308250926	0.827495392837581	0.561418537315472	0.561418537315472	1.58901602750211	0.521470501862364	1.12058639807969	0.348362339403629	1.96147334971056	0.844389395914061	gt	1
ENSG00000095303.10	PTGS1	125132823	125157982	9_124236218_G_GGAGA	124236218	G	GGAGA	9_124236222_A_AGAGA_b37;9_124236220_AGA_A_b37;9_124236222_A_AGA_b37;9_124236222_A_AGAGAGA_b37;9_124236218_GGAGA_G_b37	1.1525191668199	0.357265976030749	1.15696512854487	0.358530236167191	-0.197139074199413	0.138267146614002	0.165782907503083	0.165782907503083	-0.835340651565161	0.0922112452062392	1.2066775227251	0.373097368375628	0.554517768203027	0.229254252299255	gt	0.171673192965792
ENSG00000095319.10	NUP188	131709977	131769375	9_130802120_T_A	130802120	TRUE	A	9_130802120_T_A_b37	-8.89299041531501	0.000965288589564661	-9.22519477919508	0.00080694304414326	-8.67945935016695	0.00108331718344997	0.00639287337986967	0.00639287337986967	1.05137983866382	0.330070772215926	-9.30332372394463	0.000773684666694711	-10.842664439032	0.000338804831595412	gt:merged_heptatic_stellate_cell	0.00735340223311358
ENSG00000095321.12	CRAT	131857088	131873468	9_132330059_C_CA	132330059	C	CA	9_132330063_AAA_A_b37;9_132330064_AA_A_b37;9_132330065_A_AA_b37;9_132330065_A_AAA_b37;9_132330062_AAAA_A_b37;9_132330059_CAAAAAA_C_b37	1.46565197131775	0.46478457226999	0.900354090510859	0.294343825495982	0.999886421875885	0.317283026842554	0.672890297437574	0.672890297437574	1.99997308583733	0.995860684307794	-0.0261644749477909	0.154610369625587	1.39947117279621	0.43837632565758	gt	0.232322392779346
ENSG00000095383.15	TBC1D2	100961310	101017915	9_100969348_G_A	100969348	G	A	9_100969348_G_A_b37	0.794948343505268	0.272314347634049	1.55946530388445	0.506864493176931	1.94974441516922	0.822619132514999	0.984462844873914	0.984462844873914	1.63582609328063	0.546197243112405	-0.282104817404729	0.130874155170049	-0.344627573590856	0.12571560345216	gt	0.206336206860038
ENSG00000095397.9	DFNB31	117164359	117267730	9_117094073_T_C	117094073	TRUE	C	9_117094073_T_C_b37	-4.92293256460374	0.00850973130507613	-7.29341741025792	0.00229978732473313	-1.85613791760107	0.0495642949883736	0.169116757787322	0.169116757787322	1.67174967602045	0.566691181527625	-2.27715823664789	0.0386278790200692	-3.8424424237744	0.0156440959277084	gt:merged_endothelial	0.0240094885578943
ENSG00000095485.12	CWF19L1	101992054	102027437	10_101912064_T_C	101912064	TRUE	C	10_101912064_T_C_b37	1.67356191241112	0.567764036984006	0.556682510241671	0.229603252064162	1.97468651524235	0.873588417559828	0.843366160832963	0.843366160832963	0.973208929538032	0.310913546371192	1.9656178598475	0.852896315547048	0.841814635304388	0.281842197946429	gt	1
ENSG00000095539.11	SEMA4G	102729274	102745628	10_103383852_C_*	103383852	C	*	10_103383852_C_*_b37	-4.06931910957616	0.0137549975359486	0.0793637641460805	0.165786539062189	-4.1670126007408	0.0130154212333623	0.480692743058113	0.480692743058113	0.0956159000254502	0.16758841859562	-10.2770482139708	0.000458563097570256	-6.31024884040323	0.00394219898299419	gt:merged_cholangiocyte	0.00916848278111682
ENSG00000095917.9	TPSD1	1306059	1308532	16_1291160_G_T	1291160	G	TRUE	16_1291160_G_T_b37	-4.04025075408549	0.0139832979627281	-1.26639787674947	0.0707127316014832	-2.0174963505803	0.0450305137989794	0.935067633698929	0.935067633698929	-2.58601133330808	0.032233943807542	-2.08380709211423	0.0432960030166743	-1.08238029138204	0.0791446192314331	gt:merged_hepatocyte	0.0633666208503297
ENSG00000095932.5	C19orf77	3474404	3480540	19_3474213_T_TCAGGGCTCAAAGTC	3474213	TRUE	TCAGGGCTCAAAGTC	19_3474213_T_TCAGGGCTCAAAGTC_b37	1.99403328276571	0.938429018558255	1.81389673421342	0.666179820052165	-0.608860034810334	0.106268128088617	0.0864785376841739	0.0864785376841739	1.17382096966793	0.363379734350576	1.39653797101431	0.437260145613386	1.62811734550007	0.541979844365983	gt	0.166351426134163
ENSG00000096968.8	JAK2	4985032	5128183	9_4522050_TTTTC_T	4522050	TTTTC	TRUE	9_4522050_TTTTC_*_b37;9_4522050_TTTTC_T_b37	1.21839610599085	0.376651060443809	1.87669090397839	0.725472856123757	1.87135341462755	0.719839453282687	0.669753711484575	0.669753711484575	1.59310187993623	0.523548110638652	1.81368985726516	0.666005563042467	1.56114043496257	0.507673408933134	gt	1
ENSG00000099194.5	SCD	102106880	102124591	10_102933257_C_CTT	102933257	C	CTT	10_102933258_T_TTTT_b37;10_102933258_T_TT_b37;10_102933258_T_TTT_b37;10_102933257_CT_C_b37;10_102933257_C_T_b37;10_102933258_T_TTTTT_b37	1.7852535344	0.643072338906266	1.97995690047293	0.887416778292762	1.99289487495633	0.932824349338253	0.377412862604973	0.377412862604973	1.99480119620182	0.942520152968509	1.24344644724044	0.384409236178419	1.23861038468408	0.382893995685051	gt	1
ENSG00000099290.11	FAM21A	51827647	51893269	10_51804949_G_A	51804949	G	A	10_51804949_G_A_b37	1.99026198798913	0.921391264357147	1.96036414012769	0.842194245597217	1.76610252174299	0.628648845871935	0.654019198338483	0.654019198338483	1.9995341823992	0.982780747573664	1.74741750236109	0.615262503147708	1.98120537941503	0.890956910841001	gt	1
ENSG00000099330.4	OCEL1	17337012	17340028	19_16527452_TAA_T	16527452	TAA	TRUE	19_16527453_AA_A_b37;19_16527454_A_AA_b37;19_16527452_TAA_T_b37	0.00114615275373353	0.157418202341573	-2.10647613011105	0.0427192845366528	0.682457862910894	0.25103363702866	0.128595187558966	0.128595187558966	1.81206468335557	0.664640619732615	0	1	0	1	gt	0.113455824077476
ENSG00000099338.18	CATSPERG	38826414	38861589	19_38771175_G_A	38771175	G	A	19_38771175_G_A_b37	1.81322316081224	0.665612875423989	-0.703539014482033	0.100125768711403	0.725114716908934	0.258852200845211	0.123719429513869	0.123719429513869	1.1959042353796	0.369871617569259	1.24929659009706	0.386253618385054	1.98369729237294	0.898400590458862	gt	0.180401371370245
ENSG00000099365.5	STX1B	31000576	31021949	16_30552049_CAA_C	30552049	CAA	C	16_30552051_AA_A_b37;16_30552050_AAA_A_b37;16_30552052_A_AA_b37;16_30552049_CAAA_C_b37	1.01263857248961	0.320388120853143	0.361820325109761	0.200575407034829	0.256732838654614	0.186725387706803	0.842560872539485	0.842560872539485	1.67963134197947	0.571386179191128	0	1	1.84745134667963	0.696111575588466	gt	1
ENSG00000099817.7	POLR2E	1086593	1095598	19_1086352_C_A	1086352	C	A	19_1086352_C_A_b37	1.99758220519408	0.960782960645921	1.93687455593624	0.801622550337577	1.90681025987004	0.760160563507661	0.436076849137665	0.436076849137665	0.46359678150128	0.215153973868779	-0.300052991643383	0.129369585097517	1.60479643295275	0.529576789312398	gt	0.209828053705363
ENSG00000099821.9	POLRMT	617222	633597	19_585300_T_TGGGGTGCGGAGGTGGATGTCCACCCCGTCGGTGGGTGCCCGGCGCGGA	585300	TRUE	TGGGGTGCGGAGGTGGATGTCCACCCCGTCGGTGGGTGCCCGGCGCGGA	19_585396_A_AGGGGTGCGGAGGTGGATGTCCGCCCCGTCGGTGGGTGCCCGGCGCGGA_b37;19_585396_A_AGGGGTGCGGAGGTGGATGTCCGCCCCGTCGGTGGGTGCCCGGCGCGGA_b37;19_585396_A_AGGGGTGCGGAGGTGGATGTCCACCCCGTCGGTGGGTGCCCGGCGCGGAGGGGTGCGGAGGTGGATGTCCGCCCCGTCGGTGGGTGCCCGGCGCGGA_b37;19_585348_AGGGGTGCGGAGGTGGATGTCCGCCCCGTCGGTGGGTGCCCGGCGCGGA_A_b37;19_585300_TGGGGTGCGGAGGTGGATGTCCACCCCGTCGGTGGGTGCCCGGCGCGGAGGGGTGCGGAGGTGGATGTCCGCCCCGT…	1.4592015681713	0.462102018682237	1.78634757406132	0.643919608365759	1.32342587466928	0.410768913794483	0.222882908970817	0.222882908970817	1.99993730017809	0.993682159219844	1.86552966916548	0.713841340970188	1.96554871383671	0.852750158735216	gt	1
ENSG00000099864.13	PALM	708952	748329	19_1689905_T_C	1689905	TRUE	C	19_1689905_T_C_b37;19_1689905_T_TC_b37;19_1689905_T_TTC_b37;19_1689905_T_TTTC_b37	-0.0200469488264048	0.155234341834975	1.77665501214261	0.636502940174036	1.99960704831278	0.98418456293256	0.158045024582445	0.158045024582445	1.96593795129343	0.853574895183844	-1.97902642805201	0.0460701841455199	-4.46266114306059	0.0110164540891455	gt:merged_heptatic_stellate_cell	0.0549822723753268
ENSG00000099937.6	SERPIND1	21128166	21142008	22_20657828_T_C	20657828	TRUE	C	22_20657828_T_C_b37	0.163387502094849	0.175348502715999	1.86758481273085	0.715940916597577	1.23644667812266	0.382218802205455	0.287116976689088	0.287116976689088	1.11118415913131	0.345798405613148	1.21928537194168	0.376922670214459	0.142007258118042	0.17285664547883	gt	1
ENSG00000099953.5	MMP11	24110412	24126503	22_25091272_C_T	25091272	C	TRUE	22_25091272_C_T_b37	0.191353854223962	0.178670722794911	1.99782708228236	0.962820423052329	1.60654523660526	0.530488998681513	0.076135316292208	0.076135316292208	0.777024332106009	0.268777465565814	-0.55821355566934	0.109722506538139	-3.17364897755556	0.0229319976019691	gt:merged_heptatic_stellate_cell	0.0822311522705392
ENSG00000099954.14	CECR2	17840836	18037850	22_17893209_T_C	17893209	TRUE	C	22_17893209_T_C_b37	0.717699937162081	0.257471815188101	1.58443597753376	0.519158851464787	1.52736157778963	0.491775868556753	0.456796592565362	0.456796592565362	1.99970608322315	0.986321736187392	0	1	0	1	gt	1
ENSG00000099974.7	DDTL	24309088	24314721	22_24295217_A_G	24295217	A	G	22_24295217_A_G_b37	-0.0499696537241903	0.152209223619595	0.000102525090539984	0.157309847192802	-0.564661431912782	0.109275950244845	0.260621572848996	0.260621572848996	-0.0176420683222887	0.155480415812042	-0.290080477384038	0.130203171768578	0.913134405586845	0.297166736692567	gt	0.189937492021994
ENSG00000099977.9	DDT	24313553	24322660	22_24266954_A_C	24266954	A	C	22_24266954_A_C_b37;22_24266954_A_AC_b37	0.100711950639379	0.168158030609015	-4.94021841153307	0.00842788217205237	-0.733356019029515	0.0982725834529768	0.726366737642857	0.726366737642857	1.60759048096139	0.531035567831819	-0.422318320894561	0.119617787436009	-0.0918227184470766	0.148089293072447	gt:merged_endothelial	0.0492805504482114
ENSG00000099984.6	GSTT2	24322338	24326106	22_24266954_A_C	24266954	A	C	22_24266954_A_C_b37;22_24266954_A_AC_b37	0.761587208856781	0.265777167070024	-0.22052390994952	0.136186838477091	1.81901886852563	0.670531424017463	0.278130309606434	0.278130309606434	1.98767600039099	0.911605632785418	-0.507377867585888	0.113314334115566	1.69624359203027	0.581537017591265	gt	0.194412441566984
ENSG00000099994.10	SUSD2	24577226	24585078	22_24735753_C_CT	24735753	C	CT	22_24735755_T_TT_b37;22_24735753_CTT_*_b37	1.99196720436225	0.928584529995404	1.97083279751541	0.864393546319436	1.95282227581936	0.828049104625978	0.70297123555223	0.70297123555223	1.93629520531471	0.800733378088796	1.9902614890961	0.921389257288852	1.99961434374654	0.984332044246838	gt	1
ENSG00000099995.14	SF3A1	30727976	30752936	22_30024129_CTG_C	30024129	CTG	C	22_30024129_CTGTGTG_C_b37;22_30024135_G_GTG_b37;22_30024135_G_GTGTG_b37;22_30024133_GTG_G_b37;22_30024131_GTGTG_G_b37;22_30024135_G_GTGTGTG_b37	1.9037575274458	0.75638627949059	1.95298574869753	0.828342624305773	1.82062914830368	0.671914479017293	0.196494518681371	0.196494518681371	0.996761446235666	0.316528139533665	1.99666608373042	0.953955671634928	1.9475322795513	0.818823577045926	gt	1
ENSG00000100029.13	PES1	30972611	31003070	22_31228444_A_AT	31228444	A	AT	22_31228444_AT_A_b37;22_31228445_T_TT_b37	-2.98146569369993	0.0256202684497812	-0.517550247163001	0.112585365015667	1.91961473856406	0.776775993897536	0.085808030064746	0.085808030064746	-2.043579114301	0.0443396901403479	-0.960586110154054	0.0853170091796084	-1.18345114480144	0.0743874622877868	gt:merged_hepatocyte	0.0875868037469722
ENSG00000100031.14	GGT1	24979717	25024972	22_24626340_G_A	24626340	G	A	22_24626340_G_A_b37;22_24626341_A_AA_b37;22_24626340_GA_G_b37	1.94141852907973	0.80875219537278	1.71288865659199	0.592077623754106	-0.0409944314669701	0.153109524432573	0.593734526079814	0.593734526079814	-5.15883237803968	0.00745957397025388	1.95155057909403	0.825783702254882	1.3055843465969	0.404666501942099	gt:merged_nk_nkt_cell	0.0457418857395308
ENSG00000100034.9	PPM1F	22273792	22307209	22_22663260_A_G	22663260	A	G	22_22663260_A_G_b37	-8.2360719391707	0.00137720554625583	-7.8461849894818	0.00170184328070595	-7.84196442176039	0.00170575240901928	0.0127075253138639	0.0127075253138639	0.322640846553213	0.195275728768499	-7.77726525763626	0.00176682907873913	-7.06446980604505	0.00260624093760228	gt:merged_hepatocyte	0.0183111842029614
ENSG00000100053.5	CRYBB3	25595816	25603330	22_25597331_T_C	25597331	TRUE	C	22_25597331_T_C_b37	0.680889006992572	0.250751661970148	1.84551549885629	0.69428612393362	1.81897994563587	0.670498083574578	0.0855327898822471	0.0855327898822471	1.83383645493871	0.683544139718879	0.221832307468162	0.182374484295038	0.0557723830740997	0.163210240359216	gt	0.165400160505002
ENSG00000100055.16	CYTH4	37678067	37711382	22_37162411_A_G	37162411	A	G	22_37162411_A_G_b37	1.98585127694247	0.905316232290597	1.37801866512694	0.430311961156936	0.98719461433177	0.314231692259119	0.403526847343097	0.403526847343097	1.98276737212552	0.89555926742365	1.41049607334736	0.442611011334446	0	1	gt	1
ENSG00000100058.8	CRYBB2P1	25844071	25916821	22_25842620_G_A	25842620	G	A	22_25842620_G_A_b37	-6.53457667677816	0.00348462366279802	-11.3724045546866	0.000255353757798939	-15.5757604081174	2.76085156215282e-05	0.688101653825852	0.688101653825852	0.664349414419917	0.247802455063381	-10.040752615763	0.00052049951778346	-3.71191431630797	0.0168501549429781	gt:merged_macrophage	0.00130155900707233
ENSG00000100060.13	MFNG	37865100	37882439	22_38356858_CT_C	38356858	CT	C	22_38356860_T_TT_b37;22_38356859_TT_T_b37;22_38356860_T_TTT_b37;22_38356858_CTT_C_b37;22_38356860_T_TTTTTTTTT_b37	1.31780401421281	0.408831568485623	0.763000379059804	0.266050084521271	1.60365712300086	0.528984017098007	0.710159626169184	0.710159626169184	1.20801650149861	0.373501032232625	1.12541641917187	0.349689497248784	1.78458176161666	0.642553388691525	gt	1
ENSG00000100065.10	CARD10	37886399	37915549	22_37897718_T_C	37897718	TRUE	C	22_37897718_T_C_b37	1.99147076617078	0.926416904081312	1.12579621401187	0.349794145855092	1.72854874126966	0.602359913044017	0.903736483477358	0.903736483477358	1.89817231934342	0.749647272910368	1.35491364070685	0.421874931944855	1.65590783170313	0.557476615167351	gt	1
ENSG00000100084.10	HIRA	19318220	19435224	22_18878202_T_C	18878202	TRUE	C	22_18878202_T_C_b37	1.9096100633127	0.763682015990161	1.99816478057448	0.965829507456984	1.40910437568124	0.442072995192561	0.142399274143295	0.142399274143295	1.40564354991733	0.440739433757356	0.718806803260577	0.257677298397236	0.82931931301124	0.279261421808869	gt	0.221406897062192
ENSG00000100116.12	GCAT	38203911	38213183	22_39039320_C_CA	39039320	C	CA	22_39039321_AA_A_b37;22_39039322_A_AA_b37;22_39039320_CAA_C_b37	-1.44090334215338	0.063600909470266	-0.424911348030037	0.119419997530492	0.277238379012772	0.189337951498001	0.757802811692056	0.757802811692056	-1.78219305768914	0.0518007251797451	0.949452481492528	0.305381022139119	-0.812806615503234	0.093514640153549	gt	0.124920023660803
ENSG00000100139.9	MICALL1	38301663	38338829	22_37907655_G_T	37907655	G	TRUE	22_37907655_G_A_b37;22_37907655_G_T_b37;22_37907655_G_C_b37	1.01042009948162	0.319845072150232	1.77757424084245	0.637197795165176	0.274457350109856	0.18898114479228	0.1533118011998	0.1533118011998	1.84414845370407	0.693004977791465	0	1	0	1	gt	0.230910466559222
ENSG00000100147.9	CCDC134	42196682	42222303	22_42265506_G_T	42265506	G	TRUE	22_42265506_G_T_b37;22_42265506_G_*_b37	1.74908226730099	0.616429613740012	1.61196893426808	0.533336176985797	0.565468156332713	0.231026260782836	0.0586710846346408	0.0586710846346408	1.44842814484991	0.457676145346145	1.66245495205038	0.561249706000998	-1.52551122642336	0.0604311859968007	gt	0.134184858202565
ENSG00000100197.16	CYP2D6	42522500	42526908	22_42624445_A_C	42624445	A	C	22_42624445_A_C_b37	-7.14074774733228	0.00249978919718664	-3.41423415821663	0.0199732131435869	-9.24170086264888	0.000799798297274455	0.738069043681704	0.738069043681704	-1.09534762194278	0.0785163808525001	-1.90806629363789	0.048054859763693	-3.1059868504438	0.0238434115878323	gt:merged_macrophage	0.0129906049158919
ENSG00000100209.5	HSCB	29138018	29153503	22_29416751_T_TG	29416751	TRUE	TG	22_29416751_T_G_b37;22_29416753_G_TG_b37;22_29416751_TTG_*_b37;22_29416753_G_TGTG_b37;22_29416753_G_TGTGTG_b37;22_29416753_G_TGTGTGTG_b37	1.76974991732772	0.631338457944923	1.76288378168994	0.626296736471562	1.83897484821165	0.688214433139571	0.785064465805157	0.785064465805157	1.99652271609182	0.952977198361558	1.70736445977644	0.588536543276287	1.91208762730952	0.766848108984799	gt	1
ENSG00000100299.13	ARSA	51061181	51066607	22_51060049_G_A	51060049	G	A	22_51060049_G_A_b37	1.90546906708477	0.758494154285256	1.93207470221927	0.794381845957602	1.92856136048027	0.789253525255929	0.740865413379968	0.740865413379968	1.60510091164173	0.529735408568463	-0.243832209123468	0.134148149077203	0.259319160026735	0.187052582939232	gt	0.214104859122251
ENSG00000100300.13	TSPO	43547519	43559248	22_44487014_C_G	44487014	C	G	22_44487014_C_G_b37	-1.83315387773956	0.0502482981794062	-1.82077011312435	0.0506209666401649	-0.186426288916891	0.139232031438114	0.302949773247353	0.302949773247353	1.52320913565609	0.489879530281974	0.238445069315276	0.18443068565299	-2.4139113358824	0.0356470180653135	gt	0.1028867126837
ENSG00000100304.12	TTLL12	43562627	43583139	22_43573386_A_T	43573386	A	TRUE	22_43573386_A_T_b37;22_43573386_A_*_b37	-0.573675874899436	0.108654987434238	1.90521208347337	0.758176336177843	-0.298594125438456	0.129491157148017	0.195811811915683	0.195811811915683	-3.54901973780591	0.0184910399143051	1.78845276405599	0.645557389930831	1.99372527236591	0.936863062674464	gt:merged_nk_nkt_cell	0.0746773834660866
ENSG00000100307.8	CBX7	39516171	39548679	22_40547688_A_G	40547688	A	G	22_40547688_A_G_b37	-0.291724287581189	0.130065357132593	0.664988230240454	0.247915572032769	1.99754091164579	0.960449756429405	0.130882671042599	0.130882671042599	1.98087321945087	0.890003638229648	-2.23142729827634	0.0396820572231151	0.468068550448038	0.215822799912348	gt	0.108932416870265
ENSG00000100321.10	SYNGR1	39745929	39781593	22_39718120_G_T	39718120	G	TRUE	22_39718120_G_T_b37;22_39718120_G_A_b37	-3.98885940128019	0.0143965083533394	-1.35591197577946	0.0669641094555143	0.3168163744553	0.194501960133249	0.330738810870714	0.330738810870714	-1.15077238493956	0.0758910323965149	-0.348923809662324	0.125369531226478	-6.38546101926789	0.00378234261288893	gt:merged_heptatic_stellate_cell	0.0320769878661197
ENSG00000100330.11	MTMR3	30279143	30426855	22_30240778_C_T	30240778	C	TRUE	22_30240778_C_T_b37	-0.662575706007658	0.10273425178618	-2.23957280997632	0.0394921027901589	-2.92890022465315	0.0264111210141762	0.453952830854351	0.453952830854351	-3.78328890812497	0.0161792396358399	1.98336417788744	0.897373530411054	1.91135320471136	0.76590457556498	gt:merged_nk_nkt_cell	0.0686363361412894
ENSG00000100376.7	FAM118A	45704848	45737836	22_45728978_G_C	45728978	G	C	22_45728978_G_C_b37	0.198202556461524	0.179495344528961	1.1025099848701	0.343455623044461	1.07342014913917	0.335753228509202	0.0156476798467327	0.0156476798467327	1.56749978583269	0.510764674558698	-0.0762441126181557	0.149607906093523	-1.1929535084189	0.073956280687304	gt:merged_b_cell	0.0672935206173766
ENSG00000100380.8	ST13	41220538	41253026	22_40847965_GT_G	40847965	GT	G	22_40847991_TT_T_b37;22_40847990_TTT_T_b37;22_40847965_GTTTTTTTTTTTTGGTTTTTTTTTTTTT_G_b37	-10.8815919177024	0.000331829861925701	-1.47913289472586	0.0621472964755972	-12.1381065573956	0.000169867611203057	0.00206889842691469	0.00206889842691469	1.99754773343727	0.960504608080652	-7.93527242148434	0.00162141437189244	-6.18563189016038	0.00422234684877589	gt:merged_macrophage	0.00499400148237209
ENSG00000100401.15	RANGAP1	41641614	41682255	22_41066860_A_AAAT	41066860	A	AAAT	22_41066860_A_AAAT_b37;22_41066860_A_AAATAAAT_b37;22_41066860_A_*_b37;22_41066860_A_AAATAAATAAAT_b37	1.88563344585657	0.735226608797086	1.98895281857449	0.916292037375915	1.9538371686333	0.829880079357751	0.910730470195056	0.910730470195056	1.97886453546539	0.884410528384612	-0.14517781588745	0.143018465073841	-0.410456747836236	0.120527195215037	gt	0.201020837722147
ENSG00000100417.7	PMM1	41972897	41985894	22_41618618_GA_G	41618618	GA	G	22_41618618_GA_G_b37;22_41618619_A_AA_b37;22_41618619_A_AAA_b37	1.02142336264495	0.322550464276715	1.49493096663741	0.47728126043987	1.46555671224729	0.464744775996888	0.942609286590437	0.942609286590437	0.657786051998073	0.246643911115881	1.85456212630663	0.702933779744361	1.29523153887988	0.401186046029562	gt	1
ENSG00000100442.6	FKBP3	45584802	45604522	14_44996563_AT_A	44996563	AT	A	14_44996565_TTT_T_b37;14_44996566_TT_T_b37;14_44996567_T_TT_b37;14_44996567_T_TTT_b37;14_44996564_TTTT_T_b37;14_44996563_ATTTT_A_b37	1.47809869920854	0.470031766200565	1.62135858563761	0.538331226645466	1.94975389325322	0.822635581802792	0.0348578411250961	0.0348578411250961	1.60203769294407	0.528143487002006	-0.498216256210469	0.113975323525553	1.16634460595634	0.36121765896959	gt	0.102103120575664
ENSG00000100478.10	AP4S1	31494311	31562818	14_31462460_C_CA	31462460	C	CA	14_31462461_A_AA_b37;14_31462461_A_AAA_b37;14_31462460_C_A_b37;14_31462460_CA_C_b37;14_31462461_A_AAAA_b37	1.94144004133329	0.80878663331911	0.768309335200513	0.267078495821621	1.32254938410961	0.410465980034979	0.643390533895632	0.643390533895632	1.72412728467799	0.599419234684444	1.26321860231724	0.390693865945607	1.05231316316855	0.330308792800435	gt	1
ENSG00000100504.12	PYGL	51324608	51411454	14_52215267_G_GATT	52215267	G	GATT	14_52215267_G_GATT_b37	1.15149744406239	0.356976302834049	1.80020311060593	0.654884841008462	-3.04777254507405	0.0246576171881432	0.0776840425411934	0.0776840425411934	1.9010016107116	0.753034932886774	1.23473046854247	0.381684450638937	0	1	gt:merged_macrophage	0.0855367813918869
ENSG00000100505.9	TRIM9	51441979	51562779	14_51496202_T_C	51496202	TRUE	C	14_51496202_T_C_b37	0.589881906107621	0.235036789973835	1.84274836298147	0.691699576730197	-5.74594360127088	0.00538333242918957	0.763769863096262	0.763769863096262	0.440054132765397	0.2116731465222	1.99992438498708	0.993061931175473	1.93736123909667	0.802372857395027	gt:merged_macrophage	0.0386662032979331
ENSG00000100522.4	GNPNAT1	53241911	53258386	14_53218399_A_G	53218399	A	G	14_53218399_A_G_b37	-8.5535623743101	0.00115964371631977	-7.64732497605081	0.00189627530232445	-4.6580708263657	0.00987077187466963	0.192380556563472	0.192380556563472	-0.749877999223429	0.0972618495591776	-7.37593953007774	0.00219851994969884	-5.39756795340941	0.00653121192573479	gt:merged_hepatocyte	0.0162864350188949
ENSG00000100523.10	DDHD1	53510685	53620000	14_52627332_C_G	52627332	C	G	14_52627332_C_G_b37	-0.206902328015019	0.137394311284306	1.72056711370152	0.597073164209679	1.99472427190494	0.942097204976397	0.0726708790641857	0.0726708790641857	1.9930931425788	0.933766058204099	-0.429488354589807	0.119071757010665	-0.880665081097732	0.0896489872183835	gt	0.150685876827623
ENSG00000100526.15	CDKN3	54863566	54886936	14_55582654_TA_T	55582654	TA	TRUE	14_55582655_AA_A_b37;14_55582656_A_AA_b37;14_55582656_A_AAA_b37;14_55582654_TAA_T_b37	0.046863200581015	0.162249231354372	1.34908591386977	0.419786059407516	1.99911598553678	0.976280487251864	0.132182719084937	0.132182719084937	1.21825979509242	0.376609451142203	-1.78046548564419	0.0518542331886067	-2.55227611349358	0.0328750166648044	gt	0.100050442783385
ENSG00000100554.7	ATP6V1D	67761087	67826982	14_67147717_GA_G	67147717	GA	G	14_67147718_AA_A_b37;14_67147719_A_AA_b37;14_67147717_GAA_G_b37	1.74388192000475	0.612799717769926	-1.03431511886168	0.0815209451998593	1.56864158336606	0.511323145646788	0.61081094578888	0.61081094578888	1.93867353278443	0.804411556587446	1.93031579798935	0.791797137417336	1.93304274255803	0.795819647235131	gt	0.160614146809612
ENSG00000100558.4	PLEK2	67853699	67878917	14_67660429_A_G	67660429	A	G	14_67660429_A_G_b37	1.07176250434833	0.335321329895164	1.87839784186349	0.727303274528969	1.10856072855989	0.345087576848032	0.867472154498565	0.867472154498565	1.99974483604711	0.987255251985929	0.134058539046976	0.171940633751762	0.848875816824318	0.283313942337702	gt	1
ENSG00000100577.14	GSTZ1	77787226	77797940	14_77842048_A_G	77842048	A	G	14_77842048_A_G_b37	1.21015729256436	0.374147691548772	1.3761669721535	0.429626465062234	1.41748339960185	0.445327581137736	0.317917632256513	0.317917632256513	1.81959185453775	0.671022721190042	1.19278059082728	0.368943612263377	1.11942056368207	0.348043025608612	gt	1
ENSG00000100612.9	DHRS7	60610837	60636574	14_60579988_G_C	60579988	G	C	14_60579988_G_C_b37	1.52955503543694	0.49278253524987	1.13804086401581	0.353191021499843	1.56689920213631	0.510471343314756	0.949665508740299	0.949665508740299	1.09887984448886	0.342481533781135	1.94795152077677	0.819536348737613	1.59058531890634	0.522266739682566	gt	1
ENSG00000100714.11	MTHFD1	64854748	64926722	14_65545253_T_TG	65545253	TRUE	TG	14_65545253_T_*_b37;14_65545253_T_TG_b37	1.96195677034524	0.845356359268922	1.56901017414327	0.511503655091055	0.969177720686332	0.309965616144128	1	1	1.98223987562494	0.893982132720477	0	1	0	1	gt	1
ENSG00000100811.6	YY1	100704634	100749129	14_101319424_A_G	101319424	A	G	14_101319424_A_G_b37	-2.98430400403549	0.0255782722611699	-8.54634260653734	0.00116418224677209	-7.12039005433599	0.00252776059792886	0.810365228889736	0.810365228889736	0.226294938914748	0.182924212447743	1.80632223384043	0.659873110811769	1.48073638080359	0.471155970197619	gt:merged_endothelial	0.0162864350188949
ENSG00000100867.10	DHRS2	24099323	24114848	14_24136971_C_A	24136971	C	A	14_24136971_C_A_b37	-2.87476682884733	0.0272521224811519	-2.61424732578377	0.0317074074112455	-0.940147659557795	0.0864028341287128	0.601521053597011	0.601521053597011	0.836631969953658	0.280768134252706	-0.913654682971355	0.0878326322933503	0.460422812859122	0.214680750975415	gt:merged_hepatocyte	0.0897434912599908
ENSG00000100890.11	KIAA0391	35591051	35743271	14_36570396_C_CAA	36570396	C	CAA	14_36570397_A_AAA_b37;14_36570397_A_AAAA_b37;14_36570397_A_AAAAA_b37;14_36570396_CA_C_b37;14_36570397_A_AA_b37	0.404342053774599	0.206519630073077	1.31689239156424	0.408518679959178	1.78006752098838	0.639091370788515	0.0563257322873958	0.0563257322873958	1.79814521781606	0.653227866303014	-0.189420389592556	0.13896159886459	-1.5922839527496	0.0580484116288497	gt	0.130674114497974
ENSG00000100908.9	EMC9	24608173	24610797	14_24610733_T_C	24610733	TRUE	C	14_24610733_T_C_b37	1.43221484588418	0.451140381836885	-2.73022567680096	0.0296369963418683	1.80119769126634	0.65568932960558	0.647796031480019	0.647796031480019	1.98081520925211	0.889838021221457	1.91373806783179	0.768984237285447	0.919552146163539	0.298597389649743	gt:merged_endothelial	0.0938315268059727
ENSG00000100926.10	TM9SF1	24658348	24682679	14_24258041_C_CTTT	24258041	C	CTTT	14_24258041_C_CT_b37;14_24258041_C_CTT_b37;14_24258041_C_CTTTT_b37;14_24258041_C_CTTT_b37;14_24258041_C_CTTTTTTT_b37	-3.07024311138878	0.0243399698128384	-1.59326227157732	0.0580142518680791	-0.0678585190658509	0.150432621754957	0.216269193080394	0.216269193080394	-4.83190434882084	0.00895437454298811	0.306571594296656	0.193149645744255	1.76042439630754	0.624512804268032	gt:merged_nk_nkt_cell	0.0508325664982414
ENSG00000100994.7	PYGB	25228704	25278650	20_24606041_TGATCA_T	24606041	TGATCA	TRUE	20_24606041_TGATCA_T_b37;20_24606044_TCA_A_b37;20_24606045_CA_A_b37	1.4918096780583	0.475923302957745	1.39315416841396	0.43597788796697	1.99228237839861	0.929995901163833	0.742971295066497	0.742971295066497	-1.01619571750194	0.0824366383679604	0	1	0	1	gt	0.161814455280712
ENSG00000100997.14	ABHD12	25275378	25371619	20_25443278_A_ATTTGTTTTGT	25443278	A	ATTTGTTTTGT	20_25443278_A_ATTTGTTTTGT_b37;20_25443278_A_ATTTGTTTTGTTTTGT_b37;20_25443278_A_ATTTGT_b37	1.66852117435258	0.564789596747041	1.9312600149234	0.793180271519045	1.97773185687811	0.881375981348337	0.798918309182464	0.798918309182464	0.990118409727529	0.314931207986043	1.09062107466605	0.340279261810448	1.99945600691649	0.981392099446962	gt	1
ENSG00000101000.4	PROCR	33759875	33765165	20_33616014_C_CT	33616014	C	CT	20_33616015_TT_T_b37;20_33616016_T_TT_b37;20_33616016_T_TTT_b37;20_33616016_T_TTTT_b37;20_33616014_CTT_C_b37	0.25792562702128	0.186876204484916	1.51990074469143	0.488377361489295	1.87910778068624	0.728068813256112	0.0754250647392324	0.0754250647392324	1.90220179904463	0.754488051010386	-0.0553135794743298	0.151676025266202	-2.24554300291635	0.0393534830555024	gt	0.10837738426461
ENSG00000101152.6	DNAJC5	62526517	62567384	20_62000852_CAG_C	62000852	CAG	C	20_62000852_CAG_C_b37	-2.08449823133219	0.0432782993941531	-4.51833569335048	0.0106767871502336	-11.347060808198	0.000258827969633363	0.843380425481098	0.843380425481098	1.78640546700035	0.643964516335704	1.052287581109	0.33030226570659	0.773260918565995	0.268042147653362	gt:merged_macrophage	0.00632498868015159
ENSG00000101158.8	NELFCD	57556262	57570188	20_57556602_CCCGGGGTCCCGCGGCGCGGCCG_C	57556602	CCCGGGGTCCCGCGGCGCGGCCG	C	20_57556602_CCCGGGGTCCCGCGGCGCGGCCG_C_b37	0.753149289937028	0.264154828098692	-0.389593346173172	0.122145398641833	1.0445297911582	0.328330800277053	0.815524214610677	0.815524214610677	-0.0126991839687776	0.155987577178982	1.92500996449809	0.784205211241584	1.92228360278671	0.780416267107044	gt	0.202797015661503
ENSG00000101181.13	MTG2	60758084	60778624	20_60773684_C_T	60773684	C	TRUE	20_60773684_C_T_b37	-7.47690928371577	0.00208074219309034	-9.3232059694044	0.000765444435085467	-12.2182228909572	0.000162786436038147	0.117197645079248	0.117197645079248	-4.26393874085932	0.012321995617067	0.843687531600665	0.28223161689041	1.42045603523491	0.44649112771059	gt:merged_macrophage	0.00492690323385181
ENSG00000101188.4	NTSR1	61340188	61394123	20_61407076_T_C	61407076	TRUE	C	20_61407076_T_C_b37	-1.65177945516683	0.0560093403633555	-1.63908981930263	0.0564377801426904	0.725323478195037	0.258891197477222	0.0665672661499375	0.0665672661499375	1.88918176905662	0.739214507649696	-0.0994937378279701	0.147347919301152	0.439479069688787	0.211588962360485	gt	0.130398598347713
ENSG00000101204.11	CHRNA4	61975419	62009753	20_61994665_C_T	61994665	C	TRUE	20_61994665_C_T_b37	-3.15206016740757	0.0232188096322051	-2.71594665932861	0.0298841071626443	-2.20736764069545	0.0402487505142605	0.150638711339204	0.150638711339204	1.87633389653581	0.725091824700487	-3.78727694848192	0.0161425748471698	-4.7443802143531	0.00940434414509951	gt:merged_heptatic_stellate_cell	0.051478077995536
ENSG00000101236.12	RNF24	3907955	3996229	20_4891025_G_GA	4891025	G	GA	20_4891025_GA_G_b37;20_4891026_A_AA_b37;20_4891025_G_A_b37;20_4891026_A_AAA_b37;20_4891026_A_AAAA_b37	-0.676838269682321	0.101817697160679	0.419930194049982	0.208750638799156	-0.977471572057539	0.0844310739346127	0.449509460673615	0.449509460673615	1.28530263297444	0.397888796594645	1.22890369643142	0.379878115587886	1.44567221560516	0.456554735830902	gt	0.163920262270936
ENSG00000101294.12	HM13	30102230	30157370	20_30044439_C_CAA	30044439	C	CAA	20_30044453_A_AAA_b37;20_30044453_A_AA_b37;20_30044439_CAAAAAAAAAAAAAA_C_b37;20_30044453_A_AAAA_b37;20_30044440_AAAAAAAAAAAAAA_A_b37	1.99692150718761	0.955752743244901	1.8557883602565	0.704129459222418	1.81132550422069	0.664022120315846	0.0384125029598265	0.0384125029598265	1.04077205568683	0.327381473338848	0	1	0	1	gt	0.107301310130794
ENSG00000101307.11	SIRPB1	1544166	1600707	20_1889858_A_G	1889858	A	G	20_1889858_A_G_b37	-8.69939783331824	0.00107170410947816	-7.25465023692129	0.00234898193328414	-5.74067537550224	0.00539906041136431	0.0228170307630237	0.0228170307630237	1.94715259433963	0.818180638214926	-12.8495917258134	0.00011643327043437	-10.2499385859622	0.000465273471173361	gt:merged_cholangiocyte	0.00396784715912982
ENSG00000101323.4	HAO1	7863627	7921121	20_8685645_C_T	8685645	C	TRUE	20_8685645_C_*_b37;20_8685645_C_T_b37	1.84405689304384	0.692919402777562	1.84405689303276	0.692919402767204	1.84405689305214	0.692919402785317	1	1	1.84405689305515	0.692919402788132	0	1	0	1	gt	1
ENSG00000101361.10	NOP56	2632790	2639039	20_3077493_T_*	3077493	TRUE	*	20_3077493_T_*_b37	-1.44652681130015	0.0633848328335375	-1.96952888935505	0.0463307330775941	-1.18277012435897	0.0744184679248898	0.733807339582154	0.733807339582154	-1.36765312839981	0.0664884070537598	1.69560187170634	0.581138236628813	1.99474259503461	0.942197667128603	gt	0.117822276580945
ENSG00000101405.3	OXT	3052265	3053163	20_3048495_G_GTGAGCCACTGTGCCCAGCCAACCACGCTCCAGCCTGGGCCACGGAGCGTGACTCAGTCTCAAAACAAAAACAAAAACAGGCA	3048495	G	GTGAGCCACTGTGCCCAGCCAACCACGCTCCAGCCTGGGCCACGGAGCGTGACTCAGTCTCAAAACAAAAACAAAAACAGGCA	20_3048495_G_GTGAGCCACTGTGCCCAGCCAACCACGCTCCAGCCTGGGCCACGGAGCGTGACTCAGTCTCAAAACAAAAACAAAAACAGGCA_b37;20_3048495_G_A_b37;20_3048495_G_GTGAGCCACTGTGCCCAGCCAACCACGCTCCAGCCTGGGCCATGGAGCGTGACTCAGTCTCAAAACAAAAACAAAAACAGGCA_b37	-2.89781791416789	0.0268906539435552	1.28425074533192	0.397541780299916	-0.194327415196994	0.138519660694618	0.290637066083926	0.290637066083926	-1.04193593369916	0.0811390989197634	-2.70198214248728	0.0301278523363447	1.27553659439724	0.394683722472018	gt:merged_hepatocyte	0.0897434912599908
ENSG00000101442.8	ACTR5	37377084	37400834	20_37379249_GTT_G	37379249	GTT	G	20_37379255_TTT_T_b37;20_37379256_TT_T_b37;20_37379252_TTTTTT_T_b37;20_37379249_GTTTTTTTT_*_b37	1.9579359852741	0.837497796732793	1.72623053231257	0.600814316775671	1.44665462938383	0.45695399019455	0.810394055240186	0.810394055240186	1.99457491714895	0.941284777574774	1.99075537720995	0.923402265779607	1.9900619014926	0.920590430249921	gt	1
ENSG00000101447.9	FAM83D	37554954	37581703	20_37584444_C_A	37584444	C	A	20_37584444_C_A_b37;20_37584445_AA_A_b37;20_37584446_A_AA_b37;20_37584444_CAA_*_b37;20_37584444_C_G_b37	1.9574112957377	0.836501661950902	0.138179002249046	0.17241477806665	1.76933945738267	0.63103447809135	0.446460003104213	0.446460003104213	1.94300580862034	0.81131141444982	1.98645416456077	0.907346172643486	1.99999346126913	0.997959736221313	gt	1
ENSG00000101457.8	DNTTIP1	44420575	44440066	20_44395318_G_GAT	44395318	G	GAT	20_44395318_G_GAT_b37	1.78796779573378	0.645179224759494	1.16607506019631	0.36114004159399	-0.436068568285464	0.118573069940617	0.118596819331895	0.118596819331895	1.96887901075621	0.859970733195086	1.35581134760662	0.422198083038168	1.88134575436737	0.730498676703298	gt	0.19963950587822
ENSG00000101460.8	MAP1LC3A	33134657	33148149	20_33176908_TACACACAC_T	33176908	TACACACAC	TRUE	20_33176918_CACACACAC_C_b37;20_33176922_CACAC_C_b37;20_33176912_CACACACACACACAC_C_b37;20_33176916_CACACACACAC_C_b37;20_33176908_TACACACACACACACACAC_T_b37;20_33176914_CACACACACACAC_C_b37	1.94398188085802	0.812903909891034	1.99981010981065	0.98900544690993	0.578160109610167	0.23310080342149	0.770833613677104	0.770833613677104	1.6363091579035	0.546463547347589	1.89294621322051	0.743523616767276	0.668283033371551	0.248499997220691	gt	1
ENSG00000101546.8	RBFA	77794357	77806397	18_77794810_G_A	77794810	G	A	18_77794810_G_A_b37	1.98759429440332	0.911314302870483	1.78004346826822	0.639073041003822	1.47863696547353	0.470260828744631	0.839574141690291	0.839574141690291	1.00860793302229	0.319402379024319	1.99991573210912	0.992675718557661	1.51385088637778	0.485650143983206	gt	1
ENSG00000101639.14	CEP192	12991360	13125051	18_13091661_T_C	13091661	TRUE	C	18_13091661_T_C_b37	1.30668546626123	0.405039267886963	1.28181847292961	0.39674104977805	0.351934055331469	0.199222370891626	0.972780740582782	0.972780740582782	1.99847740261026	0.96887406516654	1.57380887183052	0.513863846635233	1.61831786286859	0.536704357144049	gt	1
ENSG00000101751.6	POLI	51795773	51847636	18_51859615_C_T	51859615	C	TRUE	18_51859615_C_T_b37	1.92725918639053	0.787387175690645	1.91791320424034	0.774489118256395	1.95016818612856	0.823356188894412	0.0276184808689783	0.0276184808689783	-4.05432311992848	0.0138722919541763	1.64447428995936	0.551001703873446	0.232026176030502	0.183633033175031	gt:merged_nk_nkt_cell	0.0631806858739524
ENSG00000101752.7	MIB1	19284917	19450918	18_20005510_CTTT_C	20005510	CTTT	C	18_20005512_TTTT_T_b37;18_20005514_TT_T_b37;18_20005511_TTTTT_T_b37;18_20005513_TTT_T_b37;18_20005510_C_T_b37;18_20005510_CTTTTT_C_b37	-2.31523119132476	0.0377726380116298	-0.713287606699396	0.0995157109653526	-1.15344639121878	0.0757667813503192	0.447897861367018	0.447897861367018	1.94096369985226	0.808025641849248	0.71656445298936	0.257261229419099	-1.70178207613355	0.054354385542877	gt	0.10605270876627
ENSG00000101773.12	RBBP8	20378223	20606451	18_19615176_TGAGATGGAGTCTTAC_T	19615176	TGAGATGGAGTCTTAC	TRUE	18_19615176_TGAGATGGAGTCTTAC_T_b37;18_19615182_GGAGTCTTAC_C_b37	0.325415665820117	0.195645624137873	0.657917047269223	0.246666969112663	0.69585337591036	0.253457181954154	1	1	1.14493433635732	0.35512322475312	0.799372889250947	0.273196375085135	0	1	gt	1
ENSG00000101846.6	STS	7137496	7272851	X_6612330_C_CT	6612330	C	CT	X_6612332_T_TT_b37;X_6612331_TT_T_b37;X_6612330_CTT_C_b37;X_6612332_T_TTT_b37	1.29169125572622	0.400005840169964	0.143887655956235	0.173074162839191	-1.61101224336778	0.0573981734665759	0.661937623916068	0.661937623916068	1.69759726929544	0.582380030668385	1.80058386091287	0.655192535006885	-1.58444816329717	0.0583227844962866	gt	0.131955800882393
ENSG00000101849.11	TBL1X	9431334	9687780	X_9909199_GC_G	9909199	GC	G	X_9909199_GC_G_b37	0.118761219794408	0.170193419069729	1.7219201821909	0.597962542807909	1.30205599820079	0.403475402975342	0.631435934219756	0.631435934219756	1.18044851752495	0.365311334442615	1.76988144304295	0.631435934233534	1.76988144305204	0.631435934240275	gt	1
ENSG00000101850.8	GPR143	9693385	9754337	X_10689759_T_TA	10689759	TRUE	TA	X_10689761_A_AA_b37;X_10689760_AA_A_b37;X_10689759_TAA_T_b37	0.805951520730446	0.274514448537025	0.458848194980874	0.214446442696746	1.79258181148231	0.648798571319155	0.0472626898122598	0.0472626898122598	1.70171899082527	0.584962085786328	-3.38453274770325	0.0203160280633208	0	1	gt:merged_cholangiocyte	0.0776130573150896
ENSG00000101856.8	PGRMC1	118370215	118378429	X_117414156_G_T	117414156	G	TRUE	X_117414156_G_T_b37	0.643203784478374	0.244093498005628	1.94384757411643	0.812683918958808	1.95637286741896	0.834548872571934	1	1	0.600905318323214	0.236875209232399	0	1	0	1	gt	1
ENSG00000101883.4	RHOXF1	119243010	119249847	X_119296832_T_A	119296832	TRUE	A	X_119296832_T_A_b37	1.88153843565215	0.730709073855883	1.60519580030706	0.529784858589936	1.79744202569918	0.652663997242701	0.782280945675705	0.782280945675705	1.89579413334877	0.746839643013809	1.87340961183276	0.72199377160379	1.87873508178745	0.727666612577981	gt	1
ENSG00000101940.13	WDR13	48448429	48463581	X_47467690_G_GAAGGGGAA	47467690	G	GAAGGGGAA	X_47467690_G_GGGAA_b37;X_47467690_G_GAAGGAAGGGGAA_b37;X_47467690_G_GAAGGAAGGAAGGAAGGGGAA_b37;X_47467690_G_GAAGGGGAA_b37;X_47467690_G_GAAGGAAGGAAGGGGAA_b37;X_47467690_G_*_b37	1.68732247408184	0.576041777405663	1.99300148401761	0.933329040144401	1.99791278033314	0.963560443413325	0.242793425654714	0.242793425654714	0.133301528445998	0.171853687122059	0	1	1.85244022853334	0.700878320896171	gt	1
ENSG00000101981.6	F9	138612916	138645617	X_139389329_T_TA	139389329	TRUE	TA	X_139389329_TA_T_b37;X_139389330_A_AA_b37	0.82728368662913	0.278843813438633	1.80900926716265	0.66209331528896	0.949651953545356	0.3054269422631	0.833008348131505	0.833008348131505	-2.59179265165898	0.0321253974158234	1.86189819932702	0.710175419068423	1.99296196129256	0.933141489691816	gt:merged_nk_nkt_cell	0.0989412294709629
ENSG00000102038.11	SMARCA1	128580479	128657477	X_129065192_A_C	129065192	A	C	X_129065192_A_C_b37;X_129065192_AC_*_b37	1.44440304040097	0.456039754562841	0.706029806911033	0.255317581789093	0.6638961954975	0.247722240580438	0.230995867329853	0.230995867329853	1.91738946599395	0.773790379440837	1.94133801875273	0.808623369576366	1.93954617689241	0.805780087144537	gt	1
ENSG00000102048.11	ASB9	15253409	15288589	X_15293976_T_C	15293976	TRUE	C	X_15293976_T_C_b37	-4.42423579571147	0.0112573341577367	-0.595643248846841	0.107157925751274	-4.77289319509293	0.00925526776794306	0.0948980605659674	0.0948980605659674	0.202406471925258	0.180003698078072	-2.17312247994585	0.0410700435758203	-0.557108060917926	0.109799270309114	gt:merged_macrophage	0.0510587430876993
ENSG00000102119.6	EMD	153607556	153609883	X_154209158_T_C	154209158	TRUE	C	X_154209158_T_C_b37	-11.2112841116144	0.000278268652328544	-13.3669323876962	8.85240215807656e-05	-9.27471145039374	0.000785700662948647	0.0796051807675474	0.0796051807675474	-8.02174180321981	0.00154703098165486	1.97396491717973	0.871814668969655	-0.358159577279366	0.124629145645501	gt:merged_endothelial	0.00317435594777115
ENSG00000102225.11	CDK16	47077258	47089396	X_46747524_GT_G	46747524	GT	G	X_46747525_T_TT_b37;X_46747524_GT_G_b37;X_46747525_T_TTT_b37	-0.686563988459397	0.101197823032707	0.81406952963863	0.276151968219884	0.957502929923976	0.30724142981941	0.397491515359171	0.397491515359171	-2.3777217719263	0.036411634696494	1.0760818477749	0.336448292166222	1.36878926879331	0.426911557289074	gt	0.104001716765137
ENSG00000102309.8	PIN4	71401202	71522776	X_71442689_A_G	71442689	A	G	X_71442689_A_G_b37	-2.73174708886734	0.0296107927727503	-4.47259431285164	0.010955049826938	-1.32520874809921	0.0682253529398921	0.175937485559806	0.175937485559806	-4.25099811920546	0.0124123345434435	0.698796067743217	0.253993428601735	1.83871194795381	0.687973396892938	gt:merged_endothelial	0.0548417441260523
ENSG00000102317.13	RBM3	48432836	48437454	X_48429991_C_A	48429991	C	A	X_48429992_AA_A_b37;X_48429991_CAA_C_b37;X_48429993_A_AA_b37;X_48429991_C_A_b37	1.77816654924953	0.637646457923681	1.98027787213039	0.888315915859007	1.44112911308235	0.454715537413606	0.104421671583223	0.104421671583223	0.91682366410771	0.297988073173139	-0.140822533955259	0.143424972873484	-0.816525719804758	0.0932981500162753	gt	0.172993603096078
ENSG00000102362.11	SYTL4	99929487	99987110	X_100022204_G_T	100022204	G	TRUE	X_100022204_G_T_b37	-0.839441892011052	0.091976155206666	-1.79699673681932	0.0513445990195717	1.64273587577065	0.550029610878866	0.0664725257047188	0.0664725257047188	0.932487214465823	0.301507925161451	-1.6346132118158	0.0565897523551702	1.58194356882751	0.517908443878781	gt	0.124274271581487
ENSG00000102575.6	ACP5	11685474	11689823	19_11691728_CAGAG_C	11691728	CAGAG	C	19_11691728_CAGAGAG_C_b37;19_11691730_GAGAG_G_b37;19_11691732_GAG_G_b37;19_11691734_G_GAG_b37;19_11691734_G_GAGAG_b37	0.488577551638627	0.218922161622201	-0.738420680265335	0.0979615401012282	0.405281852094163	0.206653335217385	0.837005563453395	0.837005563453395	1.27622777006269	0.394909330070392	1.65231897986035	0.555428792870363	1.71373316308086	0.59262282127465	gt	0.178106333480279
ENSG00000102804.10	TSC22D1	45007654	45151283	13_44453945_GGGGCGAGGTGGGCGAGGT_G	44453945	GGGGCGAGGTGGGCGAGGT	G	13_44453945_GGGGCGAGGTGGGCGAGGT_G_b37;13_44453954_TGGGCGAGGT_T_b37;13_44453945_GGGGCGAGGTGGGCGAGGT_*_b37	-1.69909148934255	0.0544421040025497	0.459089249766805	0.214482292717242	0.413246426782621	0.207790571492109	0.0977917093140711	0.0977917093140711	1.99962423899746	0.984534330802084	-3.35476235660639	0.0206657504910832	-1.6939533058034	0.0546100360483958	gt:merged_cholangiocyte	0.0781632492557243
ENSG00000102878.11	HSF4	67197287	67203848	16_66210396_A_C	66210396	A	C	16_66210396_A_C_b37	1.98533403960107	0.903609375214076	1.99819054153096	0.966070034809307	1.82196803453144	0.673070021974858	0.6409959682544	0.6409959682544	1.99867640567152	0.970978375825021	1.99783821626426	0.96291573025071	1.83148273083447	0.681432933229765	gt	1
ENSG00000102924.7	CBLN1	49311827	49315742	16_48996860_T_C	48996860	TRUE	C	16_48996860_T_C_b37	-1.19447792253976	0.0738873586089176	-1.9241945137091	0.0475959862089358	-3.21522672918132	0.0223899272657509	0.600913174663856	0.600913174663856	1.99546994954477	0.946338379435569	0.267373662649277	0.188075837248249	0.294796679060084	0.191608899685938	gt:merged_macrophage	0.0816469096721479
ENSG00000102931.3	ARL2BP	57279009	57287516	16_57144136_CTTT_C	57144136	CTTT	C	16_57144138_TTTT_T_b37;16_57144139_TTT_T_b37;16_57144140_TT_T_b37;16_57144137_TTTTT_T_b37;16_57144141_T_TTTT_b37;16_57144136_CTTTTT_C_b37	1.24512833399967	0.38493820209413	1.75471769885417	0.620416720994084	1.54535472570211	0.50013720270497	0.240231867469288	0.240231867469288	-0.744312565483881	0.0976010437122894	1.97800814974715	0.882108781831313	1.98806863589937	0.913019444547947	gt	0.177794502046849
ENSG00000103035.6	PSMD7	74330672	74340186	16_74734970_A_C	74734970	A	C	16_74734970_A_C_b37	1.61889257008067	0.537011153752165	1.85368699400408	0.702083979637567	1.97729335672761	0.880222441984089	0.45771704877291	0.45771704877291	1.5315388533096	0.493695966108854	1.22847730582544	0.379746406533604	1.4634537234341	0.463867596451196	gt	1
ENSG00000103051.14	COG4	70514470	70557468	16_70173838_G_T	70173838	G	TRUE	16_70173838_G_T_b37	-1.25640794240383	0.0711448141092926	-1.57088377171283	0.0588010088496009	-0.294225850366786	0.129855941708179	0.875001736669333	0.875001736669333	1.36887525479671	0.426943049931404	0.958837057561539	0.307551156451713	-2.081334413055	0.0433594034210659	gt	0.114288836485315
ENSG00000103168.12	TAF1C	84211457	84220669	16_84206843_C_G	84206843	C	G	16_84206843_C_G_b37	1.98892157001717	0.916174166843184	1.92164963377473	0.779545515884849	1.88983356841982	0.739954735350725	0.54666294051331	0.54666294051331	1.9952778478696	0.945214156133842	1.6622474961527	0.561129400975877	1.91525684054255	0.770969651939005	gt	1
ENSG00000103174.7	NAGPA	5074844	5084142	16_5661760_T_C	5661760	TRUE	C	16_5661760_T_C_b37;16_5661760_T_*_b37	-0.25216302693309	0.133427781631102	0.254418964826129	0.186433223575583	0.276517303138689	0.189245361988791	0.315516620123929	0.315516620123929	1.58009423227088	0.516984068076216	1.85225230627913	0.70069710199706	1.97337698409245	0.870388043458634	gt	0.213706701529314
ENSG00000103202.8	NME4	446724	460367	16_445021_C_T	445021	C	TRUE	16_445021_C_T_b37	1.75954142859706	0.623875106384934	1.71823966204215	0.595549743424879	1.31541022521441	0.408010717928275	0.520565058681884	0.520565058681884	1.43588254695425	0.452605999017434	1.99349232580062	0.935704270859268	1.19529217376083	0.369689523802383	gt	1
ENSG00000103222.14	ABCC1	16043433	16236931	16_16961537_G_A	16961537	G	A	16_16961537_G_A_b37	0.288540856702582	0.190796163519942	1.36786808077568	0.426574388687867	0.70010182150088	0.254231823307855	0.941273099881399	0.941273099881399	-2.59044579029194	0.0321506511042353	-2.27395907707415	0.0387006609963885	1.91480540761421	0.770377513830253	gt:merged_nk_nkt_cell	0.0989412294709629
ENSG00000103226.13	NOMO3	16326351	16388668	16_15440034_T_C	15440034	TRUE	C	16_15440034_T_C_b37	1.96250025239868	0.846451107192672	1.94726042053759	0.818362977504447	1.96062447214547	0.842706552085381	1	1	1.85540893633771	0.703758869910286	0	1	0	1	gt	1
ENSG00000103227.14	LMF1	903633	1031318	16_1022502_C_A	1022502	C	A	16_1022502_C_A_b37	-5.14694066275609	0.00750919721796072	-3.73911240402219	0.0165911747130005	-1.41409777237129	0.0646417400178593	0.190713599533993	0.190713599533993	1.72038897123349	0.596956275611315	1.6262037854882	0.540942242746857	-3.55027282036127	0.0184778066577931	gt:merged_hepatocyte	0.0459607451244015
ENSG00000103260.4	METRN	765114	769655	16_897254_G_GGTTTCCTGTAAACCCATGTGTGTCCCCTGTCTGTAATGGGTCC	897254	G	GGTTTCCTGTAAACCCATGTGTGTCCCCTGTCTGTAATGGGTCC	16_897254_G_C_b37;16_897254_G_GGTTTCCTGTAAACCCATGTGTGTCCCCTGTCTGTAATGGGTCC_b37;16_897254_G_GGTTTCCTGTAACCCGTGTGTGTCCCGTGTCCATGTGTGTCCCCTGTCTGTAATGGGTCC_b37;16_897254_G_GGTTTCCTGTAACCCGTGTGTGTCCCCTGTCTGTAATGGGTCC_b37	0.420286632704233	0.20880198544994	1.5583704776854	0.506337001178054	-0.341946816483755	0.125932082815032	0.719195576558283	0.719195576558283	1.87999524371543	0.729029331022766	-0.0998813104080796	0.147310573272583	1.7900999191786	0.646845730893345	gt	0.206501350792432
ENSG00000103363.10	TCEB2	2821414	2827298	16_1977807_G_A	1977807	G	A	16_1977807_G_A_b37	1.06863461091166	0.3345083807438	0.877558852189907	0.289393418286079	0.425988039095785	0.209625335019941	0.816185859674808	0.816185859674808	1.98021938928326	0.88815153504235	1.40612540637466	0.440924736465658	1.41732367298141	0.445265194118901	gt	1
ENSG00000103485.13	QPRT	29674599	29710020	16_30648785_TA_T	30648785	TA	TRUE	16_30648786_AA_A_b37;16_30648785_TAA_T_b37;16_30648787_A_AA_b37	1.83768185862363	0.687031166610219	0.675980350270891	0.24987192142448	1.38242371586966	0.431949382390077	0.533240855586378	0.533240855586378	-2.49472149889095	0.0339996514156919	-2.35391334337186	0.036924008492839	1.97818320266703	0.882575504522278	gt	0.101231263257225
ENSG00000103528.12	SYT17	19179292	19279652	16_18343802_C_CT	18343802	C	CT	16_18343802_C_T_b37;16_18343804_TTT_T_b37;16_18343806_T_TT_b37;16_18343802_CTTTT_C_b37;16_18343805_TT_T_b37;16_18343806_T_TTT_b37	1.31258730484069	0.407045815630296	1.35490892835963	0.421873236598676	1.40542524965713	0.440655523627577	0.541879268204649	0.541879268204649	1.18842083841076	0.367653782616107	1.43859576404822	0.453695007284045	0	1	gt	1
ENSG00000103534.12	TMC5	19421817	19510435	16_18790488_G_A	18790488	G	A	16_18790488_G_A_b37	1.20772118061802	0.373411948874555	-2.42323663731429	0.0354527276570832	-0.299425046204817	0.129421898229314	0.706007987085264	0.706007987085264	-0.136441856288684	0.143835163241933	0	1	0	1	gt	0.102595218018173
ENSG00000103549.17	RNF40	30773065	30787628	16_30499515_CAA_C	30499515	CAA	C	16_30499516_AAA_A_b37;16_30499517_AA_A_b37;16_30499518_A_AA_b37;16_30499515_CAAA_C_b37;16_30499515_C_A_b37;16_30499518_A_AAA_b37	-1.0068338725028	0.0829140991156466	-0.430050341775257	0.119029075847418	-1.14790016197315	0.0760247378398552	0.272340934001118	0.272340934001118	1.80699500948731	0.660427270032379	-0.52290973349767	0.112203374613025	0.0829163073712493	0.166178509046872	gt	0.15453210729124
ENSG00000103550.9	KNOP1	19714901	19729557	16_19831532_G_GA	19831532	G	GA	16_19831533_A_AA_b37;16_19831532_GA_G_b37	1.65293068273587	0.555776825286558	1.03625308493343	0.326244647246728	0.49023701443997	0.219175256233676	0.383156212471281	0.383156212471281	-0.400464912658208	0.121299196567929	1.99859113438993	0.970058546577351	1.65862354579849	0.559035782009507	gt	0.201733636235479
ENSG00000103671.5	TRIP4	64679946	64747502	15_64918135_TAGAGAGAGAGAGAGAG_T	64918135	TAGAGAGAGAGAGAGAG	TRUE	15_64918139_GAGAGAGAGAGAG_G_b37;15_64918137_GAGAGAGAGAGAGAG_G_b37;15_64918145_GAGAGAG_G_b37;15_64918141_GAGAGAGAGAG_G_b37;15_64918143_GAGAGAGAG_G_b37;15_64918135_TAGAGAGAGAGAGAGAG_T_b37	-0.120553635839883	0.145333999822237	-0.036542764642661	0.153558307039744	-0.62573236235869	0.105143981843402	0.0525595140079875	0.0525595140079875	1.45210211078074	0.459177889761675	-0.206093717894476	0.137466366017891	-0.955705463351705	0.085574952734523	gt	0.125830070183128
ENSG00000103769.5	RAB11A	66018391	66184329	15_67110141_A_AAG	67110141	A	AAG	15_67110141_A_AAG_b37;15_67110141_A_AAAG_b37;15_67110141_A_AAAAG_b37;15_67110141_A_G_b37;15_67110141_A_AAAAAG_b37	1.69973361536864	0.583715469727648	1.81565280233474	0.667663641307414	1.88282737763058	0.732121472801096	0.706921780522552	0.706921780522552	1.33959064539818	0.416415462912336	0	1	0	1	gt	1
ENSG00000103811.11	CTSH	79213399	79241916	15_79231518_A_G	79231518	A	G	15_79231518_A_G_b37	1.22041637665438	0.377268512813487	-0.0789905452579092	0.14933890908019	0.344142120980166	0.198163513985402	0.885849540703478	0.885849540703478	1.50130094205412	0.480072303215892	0.673311732611808	0.249395234036069	1.61405160515284	0.534436823223529	gt	0.227542412949583
ENSG00000103855.13	CD276	73976306	74006859	15_74002854_G_A	74002854	G	A	15_74002854_G_A_b37	1.30048201239612	0.402945704799423	1.63479094569573	0.545627396564048	1.61736659039036	0.536197238879513	0.857952874666306	0.857952874666306	1.99383403140735	0.937411493082994	1.53642713256846	0.495958905639633	-0.240061014198602	0.134475673773358	gt	0.214492520283727
ENSG00000103942.8	HOMER2	83509837	83654661	15_83985984_AT_A	83985984	AT	A	15_83985986_TT_T_b37;15_83985985_TTT_T_b37;15_83985987_T_TTTTTTTTT_b37;15_83985984_ATTT_A_b37;15_83985987_T_TTTTTT_b37;15_83985987_T_TTTTTTTTTTTT_b37	-4.83994669248943	0.0089141499125153	-2.14586900288782	0.041736227543245	-0.784839127966848	0.095160248834288	0.0598068662927627	0.0598068662927627	1.62211407616707	0.538736831302914	-4.61493959725289	0.0101126769104843	-6.79425515085046	0.00302180595064703	gt:merged_heptatic_stellate_cell	0.0278461950591747
ENSG00000103978.11	TMEM87A	42502729	42565861	15_42869358_CT_C	42869358	CT	C	15_42869358_CT_C_b37;15_42869359_T_TT_b37	-2.00498866141385	0.0453658022820198	1.50442175362377	0.481449472466944	1.99375843303756	0.937029768945425	0.0944027946405832	0.0944027946405832	1.51794549390831	0.487493180674546	-6.97330650229901	0.00273952378488667	-2.56108196775216	0.0327064050011565	gt:merged_cholangiocyte	0.0265034867048127
ENSG00000104299.10	INTS9	28625177	28747759	8_28156777_A_G	28156777	A	G	8_28156777_A_G_b37	1.9580859155771	0.837783630697943	1.3815995434357	0.431642308021962	1.95529742777819	0.832551883313647	0.311267058639454	0.311267058639454	1.74131400087248	0.611024331378561	1.9835237821809	0.897864305879577	1.92793661702933	0.788355851950269	gt	1
ENSG00000104324.11	CPQ	97657454	98161882	8_96780210_G_GCACACACA	96780210	G	GCACACACA	8_96780210_G_GCACACACACA_b37;8_96780210_G_GCACACACACACA_b37;8_96780210_G_GCACACACACACACA_b37;8_96780210_G_GCACACACACACACACA_b37;8_96780210_G_GCGCACACACA_b37;8_96780210_G_GCACACACA_b37	1.5482284126864	0.501494854268822	1.94163847537595	0.809104613212699	1.99225154615164	0.929856565854325	0.438407964578127	0.438407964578127	1.64854912583513	0.553292972276504	0.914417353255772	0.297452028142238	1.5196632453916	0.488269820217133	gt	1
ENSG00000104341.12	LAPTM4B	98787284	98865241	8_98835940_TTC_T	98835940	TTC	TRUE	8_98835940_TTC_T_b37;8_98835940_TTC_*_b37	0.348563021200391	0.198763463400793	-5.23647387543701	0.00714371412256897	-3.63679024463318	0.017587376461951	0.118543309761973	0.118543309761973	-0.139936691559114	0.143507813544174	1.81228808073985	0.664827829149266	1.84540854970913	0.694185659510657	gt:merged_endothelial	0.0447912691609042
ENSG00000104497.9	SNX16	82711815	82755101	8_82706835_C_CA	82706835	C	CA	8_82706836_A_AA_b37;8_82706835_CA_C_b37;8_82706835_C_A_b37;8_82706836_A_AAA_b37	1.74576320100067	0.614107490866394	1.85934009437443	0.707625856211729	1.92215571992369	0.780240313670155	0.114433395449802	0.114433395449802	0.995959341118578	0.316334758043266	-1.27219319977911	0.0704633626352525	0.91096840315879	0.296685875316185	gt	0.148251679422001
ENSG00000104518.6	GSDMD	144635376	144645232	8_144572758_T_C	144572758	TRUE	C	8_144572758_T_C_b37	-6.72904304645601	0.00313180826098961	-4.90955210100361	0.00857364652395331	-2.92012102554332	0.0265456574950174	0.259431247888478	0.259431247888478	-0.0147140006562836	0.155780621795212	-3.88361068607679	0.0152824508295348	-1.0616289775723	0.0801612686945068	gt:merged_hepatocyte	0.0284623566198477
ENSG00000104529.13	EEF1D	144661866	144681711	8_145181191_C_CT	145181191	C	CT	8_145181192_T_TT_b37;8_145181191_CT_C_b37	1.47626477957158	0.469252677886348	1.96393959751373	0.849390809228898	0.960612282122895	0.30796391528626	0.144569188067206	0.144569188067206	1.80886431221603	0.661973070647764	-0.355302610713295	0.124857654293857	0.756834158478568	0.264861790166963	gt	0.205263547457326
ENSG00000104537.12	ANXA13	124693033	124749647	8_124749704_T_G	124749704	TRUE	G	8_124749704_T_G_b37	1.91610458959963	0.772086272642606	1.92371972764221	0.782403032539868	1.88181053564631	0.731006517995437	0.789500246149447	0.789500246149447	1.22308325418845	0.37808577031647	0.592440344143085	0.235461927016462	1.80917147279365	0.66222793435907	gt	1
ENSG00000104671.3	DCTN6	30013812	30041156	8_29935655_C_CAA	29935655	C	CAA	8_29935655_C_CAA_b37;8_29935655_C_CA_b37;8_29935655_C_CAAA_b37;8_29935655_C_A_b37	-2.1157975293512	0.0424844895369199	-1.21158668307089	0.0731185453489742	-5.77999139089764	0.00528280490473024	0.691976177359147	0.691976177359147	0.989333729603288	0.314743274155971	1.34975478192075	0.420025021342341	0.827475724657631	0.278883176361638	gt:merged_macrophage	0.0385574632316484
ENSG00000104689.5	TNFRSF10A	23047964	23082639	8_22281299_T_TTC	22281299	TRUE	TTC	8_22281299_T_TTCTCTCTCTCTCTCTCTCTCTCTCTCTCTCTC_b37;8_22281299_T_TTC_b37;8_22281299_T_TTCTC_b37;8_22281299_T_TTCTCTCTCTCTCTCTCTCTCTCTCTCTC_b37;8_22281299_T_TTCTCTCTCTCTCTCTCTCTCTCTCTCTCTC_b37;8_22281299_T_TTCTCTCTCTCTCTCTCTCTCTCTCTC_b37	1.82102757565627	0.672257813977963	1.9214946540863	0.779333230868766	1.9496120187344	0.822389527586143	0.739585217199741	0.739585217199741	1.96511320427305	0.85183307127799	1.88135510259838	0.730508880034577	1.86309158873883	0.711374021354329	gt	1
ENSG00000104731.9	KLHDC4	87730090	87799598	16_87741662_C_A	87741662	C	A	16_87741662_C_A_b37	-0.867645944145124	0.0903769744616081	0.676106818048595	0.249894539707092	0.840263907073052	0.281520279155127	0.0458740010149761	0.0458740010149761	1.9938770955265	0.937629992873492	-0.739683366260067	0.0978841602813444	-2.51004940103547	0.033696267492588	gt	0.100874760851223
ENSG00000104825.12	NFKBIB	39390339	39399533	19_39395389_CTTGT_C	39395389	CTTGT	C	19_39395393_TTTGT_T_b37;19_39395389_CTTGTTTGT_C_b37	1.01507184015799	0.320985143974735	-1.13502915783022	0.0766270165028558	0.701221995815786	0.254436555875803	0.966104854921267	0.966104854921267	1.97246463048464	0.868205861702196	1.42805024893994	0.449485175848594	1.34250060395976	0.417444141007881	gt	0.154707789132755
ENSG00000104852.10	SNRNP70	49588675	49611862	19_49700615_T_C	49700615	TRUE	C	19_49700615_T_C_b37;19_49700617_CTTTCTC_C_b37;19_49700615_TTCTTTCTC_*_b37;19_49700615_TTCTTTCTC_T_b37	1.96473657260213	0.85104473318822	1.98647868945841	0.907429708379112	1.81446882855249	0.666662306576749	0.0559413163754674	0.0559413163754674	1.99553163366653	0.94670442990232	1.98925256554872	0.917431366727258	1.3068044554654	0.405079579733289	gt	0.130398598347713
ENSG00000104870.8	FCGRT	50010072	50029590	19_50109572_CT_C	50109572	CT	C	19_50109573_TT_T_b37;19_50109574_T_TT_b37;19_50109572_CTT_C_b37	-5.56163954690584	0.00596237246649071	-10.8776111303569	0.000332536436457073	-14.7878374548135	4.1800361208916e-05	0.750696479379387	0.750696479379387	1.99869891134983	0.971226059719048	-1.05389476566967	0.0805437764830572	0.736875821493982	0.261060553658786	gt:merged_macrophage	0.00188903276203033
ENSG00000104899.4	AMH	2249307	2252072	19_2249477_G_T	2249477	G	TRUE	19_2249477_G_T_b37	1.46054902943018	0.462660351130621	1.86974260076363	0.718165307755716	1.86344835843079	0.711733502091645	0.183651993232846	0.183651993232846	1.01637845383192	0.321306337327322	1.70618395131265	0.587785430443123	1.940356592032	0.807060438880758	gt	1
ENSG00000104964.10	AES	3052907	3063105	19_3057341_C_T	3057341	C	TRUE	19_3057341_C_T_b37	1.96999431183286	0.862477324299155	1.97001235663504	0.862518270349007	1.7556581934748	0.621087670686173	0.845041692855662	0.845041692855662	1.95882561315506	0.83920168246106	1.56283942398579	0.508496117821819	1.99256492586795	0.931286066367968	gt	1
ENSG00000104969.5	SGTA	2754711	2783369	19_3164364_CT_C	3164364	CT	C	19_3164365_TT_T_b37;19_3164366_T_TT_b37;19_3164364_CTT_C_b37	1.88366228591696	0.733040987061186	1.84846202090773	0.697069921885358	0.840729362254024	0.281616855102272	0.633857265591272	0.633857265591272	-0.817418194541801	0.0932462799199214	-0.269032025101694	0.131982313905333	1.96092097535143	0.843292188514225	gt	0.172993603096078
ENSG00000105063.14	PPP6R1	55741147	55770363	19_55452050_G_C	55452050	G	C	19_55452050_G_C_b37	-1.88075145931589	0.0488426915460099	-1.36275236954145	0.0666865248514912	1.84505147424687	0.693850525192172	0.094379745286398	0.094379745286398	-0.895012006662284	0.0888541133942788	0.17840890819906	0.17712400141917	-0.438220430388924	0.118410490843179	gt	0.120879249370058
ENSG00000105088.4	OLFM2	9964393	10047228	19_10058911_G_A	10058911	G	A	19_10058911_G_A_b37	1.64994341118592	0.554081098264986	1.86880382860454	0.717195017253011	1.50982768578979	0.483850449099218	0.142368171803121	0.142368171803121	1.26279477229292	0.390557616747673	0.513564501188853	0.222770336962629	1.16381466781502	0.3604900517304	gt	0.221406897062192
ENSG00000105136.15	ZNF419	57999078	58006048	19_57962814_C_CT	57962814	C	CT	19_57962822_T_TT_b37;19_57962814_C_T_b37;19_57962822_T_TTTT_b37;19_57962822_T_TTTTT_b37;19_57962822_T_TTT_b37;19_57962814_CTTTTTTTT_*_b37	1.79238509404524	0.648643273654344	1.93457252585358	0.798114580804163	1.93597566589017	0.800244796746735	0.0193984688866804	0.0193984688866804	1.88925586128414	0.739298529819482	1.97033577260237	0.863254307093087	1.86835897869679	0.716736602967601	gt:merged_b_cell	0.0758241100203301
ENSG00000105146.8	AURKC	57742376	57746916	19_57735035_C_CT	57735035	C	CT	19_57735036_TT_T_b37;19_57735037_T_TT_b37;19_57735035_CTT_C_b37;19_57735037_T_TTT_b37	1.84458668894104	0.693414966862805	1.77169212428089	0.632781361464344	1.95143433629534	0.825578189732604	0.95975332340136	0.95975332340136	0.831493365802885	0.279708299543795	0.720941954041109	0.258074249181427	1.96516420157275	0.851940153030683	gt	1
ENSG00000105173.9	CCNE1	30302804	30315215	19_29443685_A_G	29443685	A	G	19_29443685_A_G_b37	-0.886817420191448	0.0893071840528022	1.57598245488418	0.514939144492757	-0.187048714297816	0.139175764274611	0.054874302922577	0.054874302922577	1.34904396667474	0.419771079973401	-1.9793162999768	0.0460622563248715	1.04771568206763	0.329138524664479	gt	0.117663643163978
ENSG00000105185.7	PDCD5	33071973	33078358	19_33070644_TA_T	33070644	TA	TRUE	19_33070645_AA_A_b37;19_33070644_TAA_T_b37	-0.595233181941751	0.107185663243465	0.24029488134579	0.184661300736628	1.86634521360469	0.714672325962032	0.19264744517501	0.19264744517501	0.939435724032023	0.303086521985383	-1.93909049764653	0.0471762768658662	-1.04541137157224	0.0809656005792954	gt	0.118986649373465
ENSG00000105202.3	FBL	40325097	40337054	19_41203756_T_TAGAGAGAG	41203756	TRUE	TAGAGAGAG	19_41203756_T_TAGAG_b37;19_41203756_T_TAGAGAG_b37;19_41203756_T_G_b37;19_41203756_T_TAGAGAGAG_b37;19_41203756_T_TAG_b37;19_41203756_T_TAGAGAGAGAG_b37	1.97819173299519	0.882598296721537	1.29436879058198	0.40089797080403	1.71518246981128	0.593560882025357	0.175737047180026	0.175737047180026	1.65619223674707	0.557639511741407	1.21831601600422	0.376626611957246	0	1	gt	1
ENSG00000105255.6	FSD1	4304596	4323840	19_3997546_CTT_C	3997546	CTT	C	19_3997547_TT_T_b37;19_3997548_T_TT_b37;19_3997546_CTT_C_b37;19_3997548_T_TTT_b37	1.91420542311039	0.769593151747304	1.91677722080266	0.772976593435668	1.92188840436643	0.779873017921536	0.877990393600077	0.877990393600077	1.93736570941235	0.802379763498466	0	1	0	1	gt	1
ENSG00000105270.10	CLIP3	36505561	36524245	19_37456626_A_T	37456626	A	TRUE	19_37456626_A_T_b37;19_37456626_A_*_b37	-1.23150203728125	0.0722344074638355	1.69408640099061	0.580198657385248	0.274871185221571	0.189034190311088	0.601015693433086	0.601015693433086	-14.2724393010389	5.48560631166e-05	0.932565091694528	0.301525558840506	1.99807255886611	0.964982016953783	gt:merged_nk_nkt_cell	0.00229076142052738
ENSG00000105341.14	ATP5SL	41937222	41946622	19_42922137_ATT_A	42922137	ATT	A	19_42922139_T_TT_b37;19_42922137_ATT_A_b37;19_42922138_TT_T_b37	-0.789827047758649	0.0948644655417496	1.6251299501435	0.540361567432012	1.63639600000585	0.546511447302585	0.060340514617855	0.060340514617855	1.3540809021323	0.421575498293461	-0.761776501650161	0.0965409787352565	-0.78611562255378	0.0950844573321819	gt	0.136065179579155
ENSG00000105398.3	SULT2A1	48373722	48389654	19_49388654_C_A	49388654	C	A	19_49388654_C_A_b37	1.12722254426211	0.35018753740223	-3.65939610595893	0.0173621000621952	0.216110087282175	0.181672392135039	0.446612049956393	0.446612049956393	1.97778440548922	0.881514994531053	1.75502306524214	0.620634393816462	1.38762778067155	0.433896023210285	gt:merged_endothelial	0.0715075756619001
ENSG00000105419.13	MEIS3	47906380	47922780	19_47315260_TA_T	47315260	TA	TRUE	19_47315261_AA_A_b37;19_47315262_A_AA_b37;19_47315260_TAA_T_b37;19_47315262_A_AAA_b37;19_47315262_A_AAAA_b37;19_47315262_A_AAAAA_b37	1.75462695964501	0.620352072328759	1.94024894297002	0.806889838430419	1.69381190276783	0.580028795975026	0.0914206633549881	0.0914206633549881	0.552707428024462	0.228962879528546	1.10368663440249	0.3437721604856	1.33389618506885	0.414413301419299	gt	0.170876356038587
ENSG00000105426.10	PTPRS	5158505	5340814	19_5293048_C_T	5293048	C	TRUE	19_5293048_C_T_b37	1.92087628372093	0.778488453814154	1.79404133746721	0.649953573427658	1.17927747075771	0.364968999947987	0.301946258631538	0.301946258631538	0.451858377917574	0.213409997588617	1.22051708469655	0.377299329319248	1.9998993246133	0.991994390030086	gt	1
ENSG00000105499.9	PLA2G4C	48551099	48614074	19_48613788_T_TGCTCCGGAATCCGGTGCGGAGGCTTGGGCTCCGGAATCCGGTGCGGAGGCTTGG	48613788	TRUE	TGCTCCGGAATCCGGTGCGGAGGCTTGGGCTCCGGAATCCGGTGCGGAGGCTTGG	19_48613788_T_TGCTCCGGAATCCGGTGCGGAGGCTTGGGCTCCGGAATCCGGTGCGGAGGCTTGG_b37;19_48613788_T_TGCTCCGGAATCCGGTGCGGAGGCTTGG_b37;19_48613788_T_G_b37;19_48613788_T_TGCTCCGGAATCCGGTACGGAGGCTTGG_b37;19_48613788_T_TCCGGAATCCGGTGCGGAGGCTTGGGCTCCGGAATCCGGTGCGGAGGCTTGG_b37;19_48613788_T_TGCTCCGGAATCCGGTGCGGAGGCTTGGGCTCCGGAATCCGGTGCGGAGGCTTGGGCTCCGGAATCCGGTGCGGAGGCTTGG_b37	1.23863334143982	0.382901168493227	1.58622658504066	0.520060455815324	1.19378346664246	0.369241203277407	0.495625166668764	0.495625166668764	1.72314729021042	0.598771521447878	1.52644083031788	0.491354324808656	1.34096314781465	0.416900176705535	gt	1
ENSG00000105501.7	SIGLEC5	52114780	52150151	19_51588434_T_C	51588434	TRUE	C	19_51588434_T_C_b37	-10.6141932950903	0.000382828720144924	-10.8685313095837	0.000334153752131364	-7.87386472533279	0.00167643003796246	0.000342245548436221	0.000342245548436221	1.96437808232446	0.850298405833179	-10.1787040651275	0.000483382155695156	-11.0466463003899	0.000303827970140285	gt:merged_heptatic_stellate_cell	0.00680304493751592
ENSG00000105519.8	CAPS	5911717	5915888	19_6384519_C_CA	6384519	C	CA	19_6384519_CAA_C_b37;19_6384520_AA_A_b37;19_6384521_A_AA_b37	1.47122119928684	0.467120729933012	1.89000745543467	0.740152623868939	1.58043649691155	0.517154928111079	0.740904003590337	0.740904003590337	1.56563731638914	0.509855973764347	1.99973730052295	0.987068447982367	0.852680805571083	0.284111040017472	gt	1
ENSG00000105607.8	GCDH	13001839	13025021	19_12820174_C_CAAAT	12820174	C	CAAAT	19_12820178_T_TAAAT_b37;19_12820174_CAAAT_C_b37	1.83600787806728	0.685507348902139	1.93109337092051	0.792935428752364	0.411424021663436	0.207529704810367	0.0716912338597636	0.0716912338597636	1.99976724564658	0.987827714762181	1.71045284887452	0.590510872684131	1.11153043207406	0.345892377668553	gt	0.149784281509411
ENSG00000105613.5	MAST1	12944764	12985765	19_13639268_G_T	13639268	G	TRUE	19_13639268_G_T_b37	1.96940192904714	0.861140103769393	1.00990156786872	0.319718318010818	1.83519480881273	0.684770480168338	0.395921379327231	0.395921379327231	0.390776538691171	0.204600993861156	1.95985654258311	0.841200352335023	1.97655460604909	0.878304520819278	gt	1
ENSG00000105640.8	RPL18A	17970684	17974962	19_17995818_AT_A	17995818	AT	A	19_17995819_TT_T_b37;19_17995820_T_TT_b37;19_17995820_T_TTT_b37;19_17995818_ATT_A_b37;19_17995820_T_TTTT_b37	-2.84735030777858	0.0276886350563733	-0.186789018988975	0.139199237590185	-4.04346447903566	0.0139578671124223	0.334274554901252	0.334274554901252	0.00243334771653281	0.157551962872608	-1.32223591318547	0.068348814406669	-0.480440353995277	0.115269975763672	gt:merged_macrophage	0.0633383818485298
ENSG00000105647.10	PIK3R2	18263927	18281350	19_17995818_AT_A	17995818	AT	A	19_17995819_TT_T_b37;19_17995820_T_TT_b37;19_17995820_T_TTT_b37;19_17995818_ATT_A_b37;19_17995820_T_TTTT_b37	-5.88436219859017	0.00498640602347078	-5.04473603676882	0.00794985397276882	-2.45864711090303	0.0347249896260851	0.221406626955826	0.221406626955826	0.111297044628259	0.169348287983967	-4.46888508975394	0.0109779380917399	-6.18084565855418	0.00423350195155723	gt:merged_heptatic_stellate_cell	0.0345371034791014
ENSG00000105656.8	ELL	18553472	18632937	19_18910553_G_GTGGA	18910553	G	GTGGA	19_18910557_A_ATGGATGGA_b37;19_18910557_A_ATGGA_b37;19_18910553_GTGGA_G_b37;19_18910557_A_ATGGATGGATGGA_b37	-0.82294928357544	0.0929255147652633	-0.908389779543711	0.0881198144974239	-3.10588629221496	0.0238447937211449	0.918602644275879	0.918602644275879	1.82541431851217	0.676068114128344	0.24422009051915	0.185151764043417	-0.320526823206876	0.127676777981234	gt:merged_macrophage	0.0843129415713366
ENSG00000105671.7	DDX49	19030483	19039436	19_19934417_G_A	19934417	G	A	19_19934417_G_A_b37	-0.107218603705803	0.146605571674996	-2.81896689827823	0.0281482114050181	-0.836746293099736	0.0921305980220058	0.210271214149736	0.210271214149736	-2.42588086920023	0.0353978375667346	-0.049759239929017	0.152230261369868	-1.59241886737107	0.0580436995724369	gt:merged_endothelial	0.0916537323279479
ENSG00000105672.10	ETV2	36132646	36135773	19_36135279_C_CT	36135279	C	CT	19_36135279_C_CT_b37	-1.04378952856763	0.0810465152293448	1.93731954205344	0.802308453055783	0.834640843499301	0.280356864901381	0.0337583507196747	0.0337583507196747	1.95243322533906	0.827352689476915	-0.046574807499951	0.152549052129277	-3.06370030856476	0.0244320192260698	gt:merged_heptatic_stellate_cell	0.0850631203319976
ENSG00000105677.7	TMEM147	36036496	36038428	19_36038390_A_G	36038390	A	G	19_36038390_A_G_b37	-0.436886115564164	0.118511272935371	0.308439712887946	0.19339541664906	-0.0209871043516046	0.15513826275748	0.660818189298204	0.660818189298204	1.94411817558404	0.813127441982965	-3.60150214773967	0.0179450849272415	0.150389955209391	0.173828755270097	gt:merged_cholangiocyte	0.0730874508332959
ENSG00000105700.6	KXD1	18668571	18680197	19_18491735_CT_C	18491735	CT	C	19_18491736_TTT_T_b37;19_18491737_TT_T_b37;19_18491738_T_TT_b37;19_18491735_CTTT_C_b37;19_18491738_T_TTT_b37	-30.669246225436	1.09252228216121e-08	-16.1717495584114	2.01850909339766e-05	-23.5689622207394	4.26850503516498e-07	0.00206530893053782	0.00206530893053782	-11.7980662638881	0.000203545622332173	-14.2091340777345	5.67199717832428e-05	-13.957937022218	6.47656507305102e-05	gt:merged_hepatocyte	5.343199698907e-06
ENSG00000105726.12	ATP13A1	19756006	19774502	19_19143727_CAG_C	19143727	CAG	C	19_19143727_CAGT_C_b37;19_19143728_AGT_T_b37	1.57435623157306	0.514134263288639	1.95583579299745	0.833548402817236	1.36095713451471	0.424057602066089	0.184324552507836	0.184324552507836	1.97391841541065	0.871701233788484	0.0584482931299704	0.163500151210143	1.11847162115674	0.347783410275823	gt	1
ENSG00000105755.3	ETHE1	44010870	44031396	19_44033594_T_TA	44033594	TRUE	TA	19_44033595_A_AA_b37;19_44033594_TA_T_b37	1.99261854203633	0.931533660065047	1.83869935767007	0.687961859401607	1.81445028693571	0.66664665533578	0.7933903276106	0.7933903276106	1.07347371942768	0.335767198639629	1.72933235328418	0.602884260539223	1.67920815499934	0.57113216329623	gt	1
ENSG00000105852.6	PON3	94989255	95025680	7_94738951_A_T	94738951	A	TRUE	7_94738951_A_T_b37	-0.881409009257425	0.0896075817785379	0.920202747061978	0.298742916317586	0.22436199033416	0.182685867253384	0.484553418853921	0.484553418853921	-1.24454841143319	0.0716614359858993	0	1	0	1	gt	0.149784281509411
ENSG00000105875.9	WDR91	134868589	134896316	7_134830305_G_T	134830305	G	TRUE	7_134830305_G_A_b37;7_134830305_G_T_b37	-1.32821331248414	0.0681008160555143	-0.0905725697056141	0.148210513673576	1.45046858876611	0.458509222464118	0.565355685998934	0.565355685998934	1.99987902234153	0.991224257084775	-1.35785665697694	0.06688506850435	-4.56148104750201	0.0104209599011569	gt:merged_heptatic_stellate_cell	0.0534661690729652
ENSG00000105877.13	DNAH11	21582832	21941457	7_21600154_T_C	21600154	TRUE	C	7_21600154_T_C_b37	-0.853216701716576	0.0911913130400147	-0.712951530292116	0.0995366746296855	-4.81483117403599	0.00904038500279486	0.681878410130534	0.681878410130534	1.99880091356971	0.972376511747112	1.49730197171863	0.478317024832851	-0.0563304657821959	0.151574803562938	gt:merged_macrophage	0.0508325664982414
ENSG00000106049.4	HIBADH	27565060	27702614	7_28664615_ATT_A	28664615	ATT	A	7_28664622_TT_T_b37;7_28664623_T_TT_b37;7_28664621_TTT_T_b37;7_28664620_TTTT_T_b37;7_28664623_T_TTT_b37;7_28664615_ATTTTTTTT_A_b37	0.26797812045919	0.188152890698314	1.99188848953105	0.92823641687502	1.13384832937624	0.352022896640567	1	1	-4.60011517942166	0.0101972171061382	1.49308951267199	0.476479349675101	0	1	gt:merged_nk_nkt_cell	0.0532879206460299
ENSG00000106080.6	FKBP14	30050202	30066300	7_29611258_C_CAAAA	29611258	C	CAAAA	7_29611259_A_AA_b37;7_29611259_A_AAA_b37;7_29611259_A_AAAAA_b37;7_29611258_CA_C_b37;7_29611259_A_AAAAAA_b37;7_29611259_A_AAAA_b37	1.38482609219795	0.432846366458874	1.98766953595248	0.911582547711341	1.4987513123138	0.478951972920381	0.33705711111504	0.33705711111504	1.98763313881528	0.911452684550361	-0.085206839278726	0.148732075737649	-0.0852068392720184	0.148732075738303	gt	0.227115104169113
ENSG00000106133.13	NSUN5P2	72418119	72425329	7_72350159_A_G	72350159	A	G	7_72350159_A_G_b37	1.63228361590973	0.544251673315779	1.85331323196016	0.701721924538502	1.75740877386426	0.622340827013285	0.0890945308215305	0.0890945308215305	1.97212277528877	0.867397792106657	1.5670177203923	0.510529205757674	0.4179549354443	0.208466364232437	gt	0.169134001651558
ENSG00000106290.10	TAF6	99704692	99717464	7_99636617_C_CA	99636617	C	CA	7_99636618_AA_A_b37;7_99636617_C_A_b37;7_99636619_A_AA_b37;7_99636617_CAA_C_b37	-0.976716246878141	0.0844704906142766	-0.290180425783262	0.130194787594458	-1.1942545283128	0.0738974544346831	0.773511623242396	0.773511623242396	0.0624579671263064	0.163935665033931	0.252766726901427	0.186224926848995	-0.0740125678337336	0.149826876214479	gt	0.152272143772654
ENSG00000106327.8	TFR2	100218038	100240402	7_99727853_AT_A	99727853	AT	A	7_99727853_AT_A_b37	-3.26338619020896	0.0217786060265377	-3.47818824808007	0.0192552063024626	1.20238446947451	0.371807244242381	0.0911226540465242	0.0911226540465242	0.120139017987754	0.170349948878576	0.916662591594957	0.297952152908074	1.15068107510979	0.356745082018375	gt:merged_endothelial	0.0756072607265041
ENSG00000106392.6	C1GALT1	7196564	7288282	7_7206542_A_G	7206542	A	G	7_7206542_A_G_b37	-3.21376653938631	0.0224087377352881	-2.11128952146436	0.0425978710400851	-0.499684087833657	0.11386913749297	0.126495618946158	0.126495618946158	1.39233076519969	0.435666736460123	-7.07270478227798	0.002594530199398	-9.06967884159729	0.000877508798385842	gt:merged_heptatic_stellate_cell	0.0139850315259657
ENSG00000106397.7	PLOD3	100849257	100861701	7_100055424_A_ATGTGTGTG	100055424	A	ATGTGTGTG	7_100055424_A_ATGTGTGTGTGTG_b37;7_100055424_A_ATGTGTGTGTG_b37;7_100055424_A_ATGTGTG_b37;7_100055424_A_ATGTGTGTG_b37;7_100055424_A_G_b37;7_100055424_A_ATGTGTGTGTGTGTG_b37	1.99731553967672	0.958678670795804	1.50712825564386	0.482649074100503	1.95195193495408	0.826495277057864	0.481419292615966	0.481419292615966	1.52129527482538	0.489009609386454	1.66764878541539	0.564277876678275	0	1	gt	1
ENSG00000106415.8	GLCCI1	8008424	8133902	7_7365071_AT_A	7365071	AT	A	7_7365071_AT_A_b37	1.66888558393475	0.565003615201994	1.10965181985523	0.345382971841216	1.72217029498415	0.598127245924443	0.885218146036542	0.885218146036542	1.65427414362517	0.556542648707162	0	1	0	1	gt	1
ENSG00000106537.7	TSPAN13	16793159	16824161	7_16750345_A_G	16750345	A	G	7_16750345_A_G_b37;7_16750345_AGGAAGGAAGGAG_A_b37;7_16750345_AGGAAGGAAGGAG_*_b37;7_16750357_G_AGGAAGGAG_b37	1.43761519671779	0.453300961845977	1.33489635770206	0.414763926675116	1.86907399407738	0.717473849844349	1	1	1.71081684868699	0.590744462171835	0	1	0	1	gt	1
ENSG00000106560.6	GIMAP2	150382784	150390729	7_149992184_C_G	149992184	C	G	7_149992184_C_G_b37	1.06823593187204	0.334404952239323	0.988771263165916	0.314608651571437	1.95973972163182	0.840972539556348	0.00524470522691783	0.00524470522691783	1.8375508763296	0.686911605377499	1.42519517965968	0.448355900933397	-0.961007041878645	0.0852948022439793	gt:merged_b_cell	0.0384495167635598
ENSG00000106610.10	STAG3L4	66767607	66786513	7_66783821_C_T	66783821	C	TRUE	7_66783821_C_T_b37	-0.483340940378866	0.115057617615556	1.81303976998583	0.665458726104593	1.99829255860169	0.967039833997146	0.144435369219632	0.144435369219632	0.646487472486172	0.244664989452698	-0.959912485966697	0.0853525603277989	-1.42457477531167	0.0642327829658008	gt	0.141175183880198
ENSG00000106636.3	YKT6	44240566	44253893	7_44962408_T_TAACAGCAAACCAGTCA	44962408	TRUE	TAACAGCAAACCAGTCA	7_44962408_T_TAACAGCAAACCAGTCA_b37;7_44962408_T_TAACAGCAAACCAG_b37;7_44962408_T_TAACAGCAAACCAGTCATTAGCA_b37	1.94512480561377	0.814787367805354	1.9964859168046	0.952729327288735	1.89168739918892	0.742073454623904	0.350002180425476	0.350002180425476	1.88894171879735	0.738942499629049	0	1	0	1	gt	1
ENSG00000106683.10	LIMK1	73497262	73536855	7_74022320_G_T	74022320	G	TRUE	7_74022320_G_T_b37	-9.48841029722712	0.000700315099913389	-9.08168811508887	0.00087184395105017	-4.44977244883466	0.0110966553706666	0.0834815318029873	0.0834815318029873	-0.29703460647022	0.129621257728439	-8.72260569543829	0.00105834527310684	-8.79409701638167	0.00101824270080751	gt:merged_hepatocyte	0.0120330183052827
ENSG00000106689.6	LHX2	126763948	126795580	9_126142990_AT_A	126142990	AT	A	9_126142990_AT_A_b37	0.109381155657104	0.169132138669652	0.61329805947156	0.238962853416665	0.256207795973637	0.186659045892284	0.170336166249722	0.170336166249722	1.01668530071083	0.321381828165158	-2.66196299790107	0.0308379160842026	-1.73377956071818	0.0533226074686321	gt:merged_cholangiocyte	0.0962544450929081
ENSG00000106701.7	FSD1L	108210076	108314714	9_107702346_C_CA	107702346	C	CA	9_107702347_AA_A_b37;9_107702346_CAA_C_b37;9_107702348_A_AA_b37	1.93028003596839	0.791744949059757	1.91616062940091	0.772160301069583	1.97791109130725	0.88185082436783	0.783503502500584	0.783503502500584	1.95775832518234	0.837159783753202	1.83293474752998	0.682733290641257	1.92934024340258	0.790378586672463	gt	1
ENSG00000106733.16	NMRK1	77675488	77703133	9_77746804_T_C	77746804	TRUE	C	9_77746804_T_C_b37	1.71963165805789	0.596459893987998	1.11880334472494	0.347874134585096	1.42910544395721	0.449903662476816	0.74835799596252	0.74835799596252	1.95692845815319	0.8355906211958	1.7533169962233	0.61942042166729	1.99342204881191	0.935358791754828	gt	1
ENSG00000106772.13	PRUNE2	79226291	79521003	9_79289627_T_C	79289627	TRUE	C	9_79289627_T_C_b37	1.93658580329969	0.801178840404129	1.73802878426039	0.608769126123437	0.872835883648349	0.288381047304394	0.674910654052353	0.674910654052353	1.75645000120954	0.621653793988039	1.93587587104793	0.800092474635532	1.98321649932882	0.896921553446495	gt	1
ENSG00000106819.7	ASPN	95218486	95244788	9_95447797_C_CA	95447797	C	CA	9_95447799_A_AA_b37;9_95447798_AA_A_b37;9_95447797_CAA_C_b37	0.425771989914494	0.209594065014037	1.57936645698572	0.516621087813731	-0.233825939163921	0.135019147532081	0.320840973560666	0.320840973560666	0.839957500127753	0.281456726508365	1.63172917362408	0.543948327842292	1.86136484827506	0.709641643697022	gt	0.214885553051428
ENSG00000106823.8	ECM2	95256364	95298937	9_95209094_T_TA	95209094	TRUE	TA	9_95209096_A_AA_b37;9_95209095_AA_A_b37;9_95209094_TAA_T_b37;9_95209096_A_AAA_b37	-6.57319002119823	0.00341148917013863	-9.54798415633951	0.000678227526691831	-8.95852009576305	0.000931742010188889	0.12506473456049	0.12506473456049	1.35346244333755	0.421353320238143	-3.73303572727588	0.0166486784948959	-6.86243228206536	0.00291099433366309	gt:merged_endothelial	0.0117761716345071
ENSG00000106976.14	DNM1	130965657	131017527	9_130965264_C_T	130965264	C	TRUE	9_130965264_C_T_b37	-2.37031476262456	0.0365702361129429	-3.46155409728919	0.0194393498698461	-1.2879372942873	0.0697906470153466	0.443746108527817	0.443746108527817	-0.0945344476131709	0.14782673500295	0.591306121233288	0.235273337831143	0.467604940544163	0.215753344638235	gt:merged_endothelial	0.0758497385916429
ENSG00000107164.15	FUBP3	133454351	133513739	9_132500691_C_A	132500691	C	A	9_132500691_C_*_b37;9_132500691_C_A_b37	1.78961055945496	0.646462335637383	1.72926473271866	0.602838974796577	1.84790874721187	0.696544839594601	0.104089331277361	0.104089331277361	1.95336406718394	0.829023960223418	-4.28378249899163	0.0121847755842044	0	1	gt:merged_cholangiocyte	0.0584267073434452
ENSG00000107223.8	EDF1	139756570	139760738	9_138963388_CAAAAA_C	138963388	CAAAAA	C	9_138963388_CAAAAA_C_b37;9_138963389_AAAAA_A_b37;9_138963392_AA_A_b37;9_138963391_AAA_A_b37;9_138963390_AAAA_A_b37	1.99110900080967	0.924877129169138	1.90463963038951	0.757470060595128	1.93438515231469	0.797831962744781	0.59638411069633	0.59638411069633	1.94676419616621	0.817525456402404	0	1	0	1	gt	1
ENSG00000107833.6	NPM3	103541081	103543170	10_103226952_T_TA	103226952	TRUE	TA	10_103226954_A_AA_b37;10_103226954_A_AAA_b37;10_103226953_AA_A_b37;10_103226952_TAA_T_b37	0.59707441438087	0.236234345835343	-0.757192750436502	0.0968179934524245	0.00754702222189962	0.158084635128789	0.854114784855129	0.854114784855129	1.92423933131522	0.783126818298405	-0.319620555928282	0.127751185681955	1.66740947347063	0.564137659081867	gt	0.17705241707292
ENSG00000107897.14	ACBD5	27484145	27531059	10_27262599_G_T	27262599	G	TRUE	10_27262599_G_*_b37;10_27262599_G_T_b37	-2.74482877275557	0.0293864779123296	-3.19055076977941	0.0227100179426337	-3.04947488360068	0.0246334027273818	1	1	-3.27259913987729	0.0216636433987383	0	1	0	1	gt:merged_nk_nkt_cell	0.0804149405302329
ENSG00000108001.9	EBF3	131633546	131762105	10_131590300_T_A	131590300	TRUE	A	10_131590300_T_A_b37	1.43031318803003	0.450383395797368	0.642792609847049	0.244022052161645	1.66140413855214	0.56064084073569	0.758509595181482	0.758509595181482	1.2105020739134	0.374251984797918	1.60880757684271	0.531673278638374	1.99715868811433	0.957489727053773	gt	1
ENSG00000108039.13	XPNPEP1	111624523	111683311	10_110685839_A_C	110685839	A	C	10_110685839_A_C_b37;10_110685839_A_*_b37	-0.610825889424405	0.106136474071833	1.03914882744101	0.326972518616934	-0.735013329090066	0.0981706822576308	0.266660797429113	0.266660797429113	0.562877617130994	0.230605569628707	-0.185741214374161	0.13929399158625	1.0589232613799	0.332001085800245	gt	0.178241651495831
ENSG00000108107.8	RPL28	55896712	55914612	19_55389372_A_ATTT	55389372	A	ATTT	19_55389372_A_ATT_b37;19_55389372_A_ATTT_b37;19_55389372_A_AT_b37;19_55389372_A_ATTTT_b37;19_55389372_A_ATTTTTT_b37	-0.0503808180595797	0.152168123780942	1.29366766703629	0.400664083901485	-0.0521776733442607	0.151988658193551	0.487235705152095	0.487235705152095	-0.150227922352371	0.142548726692966	1.25319684247813	0.387490261311355	1.02335194484323	0.323027750788251	gt	0.221406897062192
ENSG00000108179.9	PPIF	81107224	81115093	10_81110417_G_C	81110417	G	C	10_81110417_G_C_b37	0.419086585135915	0.208629172514673	-0.32930675378168	0.126958406608801	-0.216788716823146	0.13651675432125	0.580125171295722	0.580125171295722	-0.598242313452204	0.106982304503599	1.98704286502095	0.909373022917116	1.86452897751889	0.712825600081482	gt	0.187932761843941
ENSG00000108187.11	PBLD	70042416	70092806	10_70573058_G_T	70573058	G	TRUE	10_70573058_G_T_b37	0.925733165726626	0.299983654020659	1.2249243570123	0.378651427117182	0.715786997461294	0.257117165925289	0.896980867382161	0.896980867382161	1.41839947265299	0.445685648280433	-3.39883548225993	0.0201501920079083	-3.78250668651765	0.0161864411997342	gt:merged_heptatic_stellate_cell	0.0686363361412894
ENSG00000108219.10	TSPAN14	82213921	82292879	10_82264813_A_G	82264813	A	G	10_82264813_A_G_b37	1.83732034685761	0.686701313045915	1.99668238635718	0.954068261687346	1.05827776885241	0.33183532111314	0.751162117055559	0.751162117055559	-0.331296438149536	0.12679623692556	1.99118246207587	0.925187206766393	1.17518893029296	0.363777266740639	gt	0.207079596840308
ENSG00000108242.8	CYP2C18	96443250	96495947	10_97100481_C_CT	97100481	C	CT	10_97100481_CT_C_b37;10_97100482_T_TT_b37;10_97100482_T_TTT_b37;10_97100482_T_TTTTTT_b37	-10.2105210824517	0.000475207594018972	-6.10393699348248	0.0044169216960332	-7.28844157648177	0.00230604260513142	0.439840045943093	0.439840045943093	-6.84008759311405	0.00294685001776524	0	1	1.8758997832137	0.724629330451468	gt:merged_hepatocyte	0.0092218226627564
ENSG00000108270.6	AATF	35306174	35414171	17_34346018_A_C	34346018	A	C	17_34346018_A_C_b37	1.94071948637418	0.807636752888205	1.3908350617109	0.435102398966323	1.36759418096779	0.426474214585986	0.0097787738855241	0.0097787738855241	1.23157591211981	0.380705015274438	1.67875142662962	0.57085826252861	1.97038940503046	0.863376763568563	gt:merged_b_cell	0.0521165994318966
ENSG00000108272.9	DHRS11	34948227	34957235	17_34596586_T_G	34596586	TRUE	G	17_34596586_T_G_b37	0.432197795062336	0.210526474091235	0.597947107287496	0.236380151731928	-0.389920408990179	0.122119846031783	0.527317738688175	0.527317738688175	1.25879891243653	0.389276398411792	-0.86770695574387	0.0903735479724079	0.47872878685456	0.217427222123578	gt	0.169881672228475
ENSG00000108298.5	RPL19	37356535	37360980	17_37570165_T_TA	37570165	TRUE	TA	17_37570167_AA_A_b37;17_37570166_AAA_A_b37;17_37570165_TAAA_T_b37;17_37570168_A_AA_b37;17_37570168_A_AAA_b37;17_37570168_A_AAAA_b37	1.29082805057618	0.399718841732452	1.99393393417608	0.937919569223695	1.83472894171547	0.68434922764831	1	1	1.65031182324719	0.554289698729383	1.96153856387627	0.844519471684985	0	1	gt	1
ENSG00000108312.10	UBTF	42282400	42298994	17_41649235_A_AT	41649235	A	AT	17_41649236_T_TT_b37;17_41649236_T_TTTT_b37;17_41649235_AT_A_b37;17_41649236_T_TTT_b37;17_41649236_T_TTTTTT_b37;17_41649236_T_TTTTTTTTTTT_b37	1.98774263092622	0.911843934325559	1.86619726605983	0.71452136432169	1.39912570243234	0.438244636262601	0.281070609736539	0.281070609736539	1.20240736664482	0.371814108612159	0.556165242873135	0.229519800066906	0.780885975906131	0.26953459523419	gt	1
ENSG00000108375.8	RNF43	56429860	56494956	17_56436968_A_AAAT	56436968	A	AAAT	17_56436968_AAATAAT_A_b37;17_56436974_T_TAAT_b37;17_56436971_TAAT_T_b37	1.9997452219061	0.987264891118013	1.99596693529412	0.949363251378631	1.99525458978979	0.945079615882568	0.791109362260303	0.791109362260303	1.99999501381819	0.998218344407278	0	1	0	1	gt	1
ENSG00000108387.10	SEPT4	56597610	56618179	17_57031107_C_CT	57031107	C	CT	17_57031108_T_TT_b37;17_57031107_CT_C_b37;17_57031108_T_TTT_b37;17_57031108_T_TTTT_b37	-9.56486244575626	0.000672098621822839	-11.3363958553979	0.00026030416575692	-24.1456666198375	3.16606832910149e-07	0.0937896900046239	0.0937896900046239	0.80733317979923	0.274792286359936	-0.315225082794996	0.128112754772137	-2.37033817816518	0.0365697335933727	gt:merged_macrophage	5.27864875978643e-05
ENSG00000108433.11	GOSR2	45000482	45105003	17_45395468_A_AAG	45395468	A	AAG	17_45395468_A_G_b37;17_45395468_A_AAG_b37	-0.743828316682595	0.0976306179574918	-0.199801638827125	0.138028498379536	-0.498076565090741	0.113985434763253	0.54577795640802	0.54577795640802	1.92833247407458	0.788924159471152	-0.273836795922819	0.13157380908573	-1.56589650525791	0.058977885539169	gt	0.134184858202565
ENSG00000108448.16	TRIM16L	18601310	18639431	17_18856896_G_A	18856896	G	A	17_18856896_G_A_b37	1.99695622238869	0.956002677352329	1.97914025759167	0.885161700782722	1.79543216550883	0.651058812613396	0.48824334957341	0.48824334957341	1.95309909407888	0.828546452576368	1.95676670072811	0.835286601670042	1.90670438101893	0.760028535964662	gt	1
ENSG00000108479.7	GALK1	73747674	73761792	17_73767437_A_G	73767437	A	G	17_73767437_A_G_b37	-4.84920342920714	0.00886808028849521	-1.63649800289431	0.0565257144603553	-2.81871920854519	0.0281522566814735	0.0194214593147129	0.0194214593147129	1.95510645497177	0.8321998980524	-6.92815629542156	0.00280807664019832	-6.10683192872273	0.00440987313790733	gt:merged_cholangiocyte	0.0269224730075144
ENSG00000108551.4	RASD1	17397750	17399709	17_18258119_C_T	18258119	C	TRUE	17_18258119_C_T_b37	1.6096907955876	0.532136915575076	1.76960786842676	0.631233221180464	1.57253090752982	0.513233446283914	0.469490358787611	0.469490358787611	1.90402173579508	0.756710321629907	0	1	0	1	gt	1
ENSG00000108622.6	ICAM2	62079953	62097994	17_62799938_G_A	62799938	G	A	17_62799939_A_AA_b37;17_62799938_GA_G_b37;17_62799938_G_A_b37;17_62799939_A_AAA_b37	-0.406412782250982	0.120838987440988	-0.106787719186229	0.146646867718304	0.0933803812943097	0.167339240831752	0.0660882810515767	0.0660882810515767	1.27105502376469	0.393225376635672	1.32849221291741	0.412526417291664	0	1	gt	0.143343352524097
ENSG00000108651.5	UTP6	30187922	30228784	17_30167067_CA_C	30167067	CA	C	17_30167070_A_AA_b37;17_30167069_AA_A_b37;17_30167067_C_A_b37;17_30167070_A_AAA_b37;17_30167068_AAA_A_b37;17_30167067_CAAA_C_b37	1.99840201087557	0.968113172148834	1.88850226096247	0.738445382054011	1.73572440664452	0.607197863788426	0.675423235553166	0.675423235553166	1.97734594703007	0.880360183854275	0	1	1.99817567220714	0.965930993781141	gt	1
ENSG00000108823.11	SGCA	48241574	48253292	17_48243736_G_A	48243736	G	A	17_48243736_G_A_b37	1.32089198845631	0.409894046418412	1.9974872739914	0.960021105361354	0.961284545721298	0.308120411535541	0.538777898485327	0.538777898485327	1.73045893961444	0.603639799075119	1.44090761956738	0.45462616757053	1.92729856083821	0.787443345513514	gt	1
ENSG00000109061.9	MYH1	10395623	10421860	17_9717710_T_C	9717710	TRUE	C	17_9717710_T_C_b37	1.96589216294433	0.853477624417023	1.99865012795033	0.970691832443101	1.98850739256153	0.914627475837738	0.717718845350804	0.717718845350804	1.99435282901328	0.940097226831808	1.53307304401221	0.49440431989358	1.39021341529235	0.434868176082422	gt	1
ENSG00000109062.5	SLC9A3R1	72744790	72765492	17_72956801_G_T	72956801	G	TRUE	17_72956801_G_T_b37	0.96751643702936	0.309576063157074	1.99103415854557	0.924562548634068	1.9382272746613	0.803715701166836	0.0806076431874986	0.0806076431874986	1.93534495755455	0.799284226044151	-1.49452347166272	0.0615721260816925	-0.598877844601986	0.106939409137477	gt	0.138160002044934
ENSG00000109184.10	DCUN1D4	52709165	52783003	4_53395800_A_C	53395800	A	C	4_53395800_A_C_b37	-2.40644086415801	0.0358034671260372	-0.891609138648562	0.0890419513454894	0.553297538258676	0.229057808288352	0.27797815894672	0.27797815894672	-2.05102008785008	0.044144661843613	0	1	0	1	gt	0.10324793535734
ENSG00000109458.4	GAB1	144257914	144395721	4_145056485_T_A	145056485	TRUE	A	4_145056485_T_A_b37	-0.775682583533239	0.0957058480355639	-0.181852195504518	0.139646312771128	-1.29774642134083	0.0693750003653683	0.163935600339758	0.163935600339758	1.98455475467404	0.901094452046475	-0.668915344029642	0.10232573840009	0.931803805202833	0.301353238365812	gt	0.147168208636601
ENSG00000109511.6	ANXA10	169013665	169108841	4_169081188_T_C	169081188	TRUE	C	4_169081188_T_C_b37	1.97721223201762	0.880010283756445	1.59104710637115	0.522501454166001	1.23196854289154	0.380826726563626	0.143416518653703	0.143416518653703	1.44939706164331	0.458071438473308	1.94580614247519	0.815920019439697	-1.67174457190407	0.0553422286971078	gt	0.129945916350006
ENSG00000109519.8	GRPEL1	7060632	7069924	4_7040817_CAA_C	7040817	CAA	C	4_7040820_AAA_A_b37;4_7040821_AA_A_b37;4_7040818_AAAAA_A_b37;4_7040819_AAAA_A_b37;4_7040817_CAAAAA_C_b37;4_7040822_A_AA_b37	-4.36246011692344	0.0116559820607532	-1.90746798646103	0.0480719720914529	-5.09750640410249	0.00771912693245386	0.880255168784112	0.880255168784112	1.98504303493871	0.902662484056819	-6.85775174361515	0.0029184681488978	-4.254900676685	0.0123850192227455	gt:merged_cholangiocyte	0.0273523477932211
ENSG00000109606.8	DHX15	24519063	24586173	4_24138736_CA_C	24138736	CA	C	4_24138739_A_AA_b37;4_24138736_CAAA_C_b37;4_24138738_AA_A_b37;4_24138737_AAA_A_b37;4_24138739_A_AAA_b37	0.754919757262314	0.264494208748028	0.380900756415997	0.203217430948469	1.92076787779467	0.778340724116759	0.0136839014202088	0.0136839014202088	1.43834158323597	0.453592811998803	0.71552992369908	0.257069551742569	1.10561790185642	0.344292557081133	gt:merged_b_cell	0.0628735247705694
ENSG00000109618.7	SEPSECS	25121626	25162204	4_24884825_CT_C	24884825	CT	C	4_24884826_TTT_T_b37;4_24884827_TT_T_b37;4_24884828_T_TT_b37;4_24884825_CTTT_C_b37	1.65104655033622	0.554706155486097	1.99626312551396	0.951255693000402	1.5214862865684	0.489096315742542	0.678861833054229	0.678861833054229	1.76085354580101	0.624823271244989	0	1	0	1	gt	1
ENSG00000109790.12	KLHL5	39046658	39128477	4_39632487_C_A	39632487	C	A	4_39632488_AA_A_b37;4_39632489_A_AA_b37;4_39632487_C_A_b37;4_39632487_CAA_C_b37	-0.287576918723801	0.130413379374018	1.07444069559165	0.336019501804006	-0.0478343861003054	0.15242286649797	0.192700282903587	0.192700282903587	0.801483927870322	0.273618469487265	1.94680956914982	0.817601865132512	1.41116205778752	0.442868831376479	gt	0.211002323960218
ENSG00000109920.8	FNBP4	47738071	47788995	11_47571791_C_CA	47571791	C	CA	11_47571792_A_AA_b37;11_47571791_CA_*_b37	1.75657297715713	0.621741821444368	1.95815521657778	0.837915929284654	1.98075483895872	0.88966593698585	0.829728997154017	0.829728997154017	1.97701705437822	0.879501430224541	1.69152964330243	0.578620355871243	1.82949246935095	0.679661142527632	gt	1
ENSG00000109956.8	B3GAT1	134248397	134281812	11_134271645_T_A	134271645	TRUE	A	11_134271645_T_A_b37	-1.08594558301286	0.07897135093356	-0.764163317326222	0.0963970758069286	0.718264802172143	0.257576653774322	0.108145097217485	0.108145097217485	-2.11255451476956	0.0425660229532408	-4.7979599889041	0.00912620901069916	-1.84820346377393	0.0497993051249164	gt:merged_cholangiocyte	0.050857032983609
ENSG00000109991.4	P2RX3	57105847	57138073	11_57121311_TCC_T	57121311	TCC	TRUE	11_57121311_TCCC_T_b37;11_57121313_CC_C_b37;11_57121312_CCC_C_b37;11_57121314_C_CC_b37;11_57121314_C_CCCC_b37;11_57121314_C_CCCCC_b37	-0.857054922511111	0.0909739218660608	0.95726009736137	0.30718509815905	-1.6432172676478	0.0562980449149476	0.189237180554618	0.189237180554618	1.88795693193561	0.737830013945615	0.185039964670636	0.177914370636832	-0.622812327368251	0.105337597402712	gt	0.130674114497974
ENSG00000110013.8	SIAE	124503008	124565603	11_124799656_C_A	124799656	C	A	11_124799656_C_A_b37	-0.601379955961306	0.106770711691718	0.0264935150358383	0.160076159754652	0.157938603123284	0.174709531006318	0.826583029015997	0.826583029015997	1.69194677385104	0.578877267668162	0.0697411836926563	0.16473013187293	-0.869665623411549	0.0902636215702021	gt	0.169771771699029
ENSG00000110074.6	FOXRED1	126138949	126148026	11_126164349_T_C	126164349	TRUE	C	11_126164349_T_C_b37	-1.58253196575424	0.0583900902654511	-2.55330508852091	0.0328552674354904	0.141053543522787	0.172746443541251	0.108534366834386	0.108534366834386	1.99769831473958	0.961735463787829	-0.552071648312449	0.110149738732752	-1.04844505203005	0.0808144823637574	gt	0.100050442783385
ENSG00000110076.14	NRXN2	64373645	64490660	11_64381132_T_C	64381132	TRUE	C	11_64381132_T_C_b37	-1.11083991391882	0.0777728445740641	-1.80812263089831	0.0510045883119963	-7.80556704885686	0.0017398438124176	0.751095464847199	0.751095464847199	0.0048889782579522	0.15780750150658	1.98853066228094	0.914713618614545	1.99811230190255	0.965344696102734	gt:merged_macrophage	0.0209479734933053
ENSG00000110080.14	ST3GAL4	126225534	126310239	11_126239143_C_CT	126239143	C	CT	11_126239143_C_CT_b37	1.07230349491249	0.335462202979995	-0.903241147404913	0.0884016387398963	0.0824536520262882	0.166127401945668	0.852477948049825	0.852477948049825	1.83509723801387	0.684682196040301	-0.781919609964973	0.095333841731752	1.94011247917337	0.80667380678545	gt	0.168576304163536
ENSG00000110169.6	HPX	6452278	6463847	11_6127655_A_C	6127655	A	C	11_6127655_A_C_b37	-0.178341247972298	0.139965242261044	-0.228858778869153	0.135453863485216	1.60384606669379	0.529082240383715	0.0484702427154609	0.0484702427154609	1.98371062658777	0.898441923545141	0.54465766894549	0.227672661001435	0.544766139314277	0.227689988461217	gt	0.120499872432785
ENSG00000110203.4	FOLR3	71825914	71850936	11_71850156_C_CTA	71850156	C	CTA	11_71850156_C_CTA_b37	-1.24727166195856	0.0715424518454866	0.554322385181138	0.229222784081779	0.808382676979647	0.275003565683003	0.0915661427944634	0.0915661427944634	-0.449544303913626	0.117558992200592	-7.57323355232239	0.00197434728052159	-4.14928618347426	0.0131465152196066	gt:merged_cholangiocyte	0.0221543254368732
ENSG00000110218.4	PANX1	93862093	93915138	11_93986752_C_T	93986752	C	TRUE	11_93986752_C_T_b37	-0.43405067142578	0.118725751924974	0.128634014056104	0.171318713420671	1.97387564611915	0.871596995081566	0.147963082552176	0.147963082552176	0.918289260020401	0.298315166820618	1.74280955308598	0.612056959065781	1.11051374512181	0.345616565919072	gt	0.19963950587822
ENSG00000110442.7	COMMD9	36295050	36310999	11_36280996_T_TTCAC	36280996	TRUE	TTCAC	11_36280996_T_TTCAC_b37	1.9036160168734	0.756212922298477	1.97971743217494	0.886750729652257	1.98900722610688	0.916497667204538	0.634207794459707	0.634207794459707	-4.26048732712843	0.0123460238017939	0.878875002314942	0.289676341768657	1.67805297349588	0.570439896120442	gt:merged_nk_nkt_cell	0.0590283080030697
ENSG00000110665.7	C11orf21	2316874	2324279	11_2368983_G_A	2368983	G	A	11_2368983_G_A_b37	1.34476596959064	0.418247569323618	1.34421489883147	0.418051916627154	1.99888444942911	0.973355722226284	0.541362269338461	0.541362269338461	1.88346055825809	0.732818480513221	0.315615100673028	0.194342819985928	0.686407112467521	0.251745172439432	gt	1
ENSG00000110680.8	CALCA	14988213	14993900	11_14530107_C_CAAAAAAAAAAAAAA	14530107	C	CAAAAAAAAAAAAAA	11_14530107_C_CAAAAAAAAAAAAA_b37;11_14530107_C_CAAAAAAAAAAA_b37;11_14530107_C_CAAAAAAAAAAAA_b37;11_14530107_C_CAAAAAAAAAAAAAAA_b37;11_14530107_C_CAAAAAAAAAA_b37;11_14530107_C_CAAAAAAAAAAAAAA_b37	1.73110879181235	0.604076530729126	1.50114786660919	0.480004919453602	1.73745361741533	0.6083761282695	0.176786565674837	0.176786565674837	-0.144269950559647	0.143103095190184	0	1	1.91205632758164	0.76680781004239	gt	0.222009572358326
ENSG00000110693.11	SOX6	15987994	16761138	11_16244588_G_C	16244588	G	C	11_16244588_G_C_b37	1.37671309992163	0.4298284694968	1.13194833356528	0.351495254975072	1.90337397808082	0.755916736366775	0.036732484408064	0.036732484408064	0.554451247170846	0.229243537896461	1.31142465903542	0.40664938315551	0.970620852749846	0.310304532731218	gt	0.104286115371948
ENSG00000110700.2	RPS13	17095935	17099334	11_16458648_T_TA	16458648	TRUE	TA	11_16458648_TAAA_T_b37;11_16458649_AAA_A_b37;11_16458650_AA_A_b37;11_16458651_A_AA_b37	-6.00702835595268	0.00465961395757334	-5.73645707402432	0.00541168767447641	-5.90321368370866	0.00493470481099791	0.0171839011468912	0.0171839011468912	-5.83300255795092	0.00513008112997252	-5.98277297172393	0.00472245516484282	-5.9537122696218	0.00479888412545408	gt:merged_hepatocyte	0.0359381400959904
ENSG00000110768.7	GTF2H1	18343841	18388591	11_18374782_G_A	18374782	G	A	11_18374782_G_A_b37	0.132214755516486	0.171728953886321	-4.29907052684916	0.0120801296084598	-0.0276204016776092	0.154462288345706	0.685040440780908	0.685040440780908	0.438169124897854	0.211397346203495	0.0646865010199917	0.164178291836981	-0.577183593788391	0.108414405696505	gt:merged_endothelial	0.0582477297878862
ENSG00000110841.9	PPFIBP1	27676363	27848497	12_27804206_C_CT	27804206	C	CT	12_27804208_T_TT_b37;12_27804207_TT_T_b37;12_27804206_CTT_C_b37	1.78276040060621	0.641151302541584	0.876715738211374	0.289212364960933	1.25158867353167	0.386979680788712	0.19108139350476	0.19108139350476	-2.09324537217111	0.043054897019538	-0.582961793016636	0.10801937460756	-2.88483374547013	0.0270936437268833	gt:merged_heptatic_stellate_cell	0.0897434912599908
ENSG00000110871.10	COQ5	120941076	120972237	12_120895901_A_ATT	120895901	A	ATT	12_120895901_AT_A_b37;12_120895902_T_TTT_b37;12_120895902_T_TT_b37	1.99545601203829	0.946256017837168	0.0404606418822482	0.161562591852118	1.29651256728988	0.401614341684789	0.691689081734905	0.691689081734905	-0.151655680847909	0.14241623781105	1.9811639691099	0.890837600799651	1.99488623493642	0.942991393300525	gt	0.221406897062192
ENSG00000110880.6	CORO1C	109038884	109125372	12_109114301_A_AT	109114301	A	AT	12_109114302_T_TT_b37;12_109114301_AT_A_b37	1.90462173846771	0.757448023540868	1.73279157319189	0.605210560277282	1.91957008393649	0.776715645222931	0.57997018143148	0.57997018143148	1.83974449261012	0.688921386281038	1.56143053228959	0.507813721688114	1.52380029862604	0.490148757137262	gt	1
ENSG00000110887.3	DAO	109252707	109294819	12_109868859_CA_C	109868859	CA	C	12_109868860_AA_A_b37;12_109868861_A_AA_b37;12_109868859_C_A_b37;12_109868859_CAA_C_b37	-4.5752502719086	0.0103406462110017	-3.44296931135699	0.019647241971403	-5.49916273084949	0.00617276840443703	0.538566182390192	0.538566182390192	1.66842176275469	0.564731239316609	-2.61607775074026	0.0316735854563514	-3.85896145966768	0.0154979358530941	gt:merged_macrophage	0.0417294323078643
ENSG00000111012.5	CYP27B1	58156116	58162769	12_57358839_TA_T	57358839	TA	TRUE	12_57358839_T_A_b37;12_57358839_TA_T_b37;12_57358840_A_AA_b37;12_57358839_TA_*_b37	0.593919749201689	0.235708185314206	1.51353166824413	0.485506944648238	0.285953378347529	0.190461182676656	0.113258887495505	0.113258887495505	1.93588099104272	0.800100286481899	-1.89831645045274	0.0483345203550351	-1.17948392425018	0.0745682778902415	gt	0.120499872432785
ENSG00000111145.3	ELK3	96588159	96663613	12_96009165_C_CTTT	96009165	C	CTTT	12_96009165_C_CTTTT_b37;12_96009165_C_CTTT_b37;12_96009165_C_CTTTTTTT_b37;12_96009165_C_CTTTTT_b37;12_96009165_C_CTTTTTT_b37;12_96009165_C_CTTTTTTTTTTT_b37	-0.148454480370049	0.142713486355617	-1.07309383570811	0.0795978537245387	0.335957328506026	0.197058373282304	0.556489865405572	0.556489865405572	1.86820031134602	0.71657330961715	-1.98660246846913	0.0458634555366108	-1.67740827254516	0.0551545206727576	gt	0.117556252430692
ENSG00000111215.7	PRR4	10977558	11324212	12_11337456_A_AACAAAC	11337456	A	AACAAAC	12_11337456_A_AACAAAC_b37	0.946459448691826	0.304693072969346	-3.47443220564537	0.0192966282936475	-0.834558736713518	0.0922561399348952	0.24424376448386	0.24424376448386	1.8123113354003	0.664847324407583	1.99503308085087	0.943814505407324	1.95946001916263	0.84042848446521	gt:merged_endothelial	0.0756072607265041
ENSG00000111249.9	CUX2	111471827	111788358	12_111219352_CA_C	111219352	CA	C	12_111219353_AA_A_b37;12_111219352_CAA_C_b37;12_111219354_A_AA_b37;12_111219352_C_A_b37;12_111219354_A_AAA_b37	-3.87881623028119	0.0153241211447747	-1.224555418497	0.0725414918400748	-3.28213642883509	0.02154529535491	0.192530954897698	0.192530954897698	1.98302997837527	0.896353577328231	-5.0479891303836	0.00793542863455925	-4.36732846726761	0.011624046304373	gt:merged_cholangiocyte	0.0472544748473122
ENSG00000111254.3	AKAP3	4724673	4758213	12_4757896_T_C	4757896	TRUE	C	12_4757896_T_C_b37	1.19627889098541	0.369983142641658	1.87636543892131	0.725125464750256	0.770409004365263	0.267486594423701	0.0228591862288768	0.0228591862288768	-8.09738890186412	0.00148479555461118	-6.48738031279896	0.00357618375583582	-6.03672473729995	0.00458383433792118	gt:merged_nk_nkt_cell	0.0187966476684153
ENSG00000111271.10	ACAD10	112123856	112194903	12_111512906_A_C	111512906	A	C	12_111512906_A_C_b37	1.73373327028077	0.60584714771754	1.62435595755346	0.539943740448486	1.97582356603345	0.876436826885959	0.0273104032469748	0.0273104032469748	-1.22702222651344	0.0724322833606055	0	1	1.97657881645051	0.87836688094396	gt:merged_b_cell	0.0897715757088943
ENSG00000111275.8	ALDH2	112204690	112247782	12_111268142_TA_T	111268142	TA	TRUE	12_111268143_AA_A_b37;12_111268144_A_AA_b37;12_111268142_TAA_T_b37	1.0349766893126	0.325924494964192	0.458490152131276	0.214393207188547	-0.139028684926302	0.143592782825557	0.768291906378778	0.768291906378778	1.99761087097465	0.961015949553012	1.97387085237563	0.871585317072492	1.48779828757256	0.47418730178753	gt	0.222400277249536
ENSG00000111364.11	DDX55	124086623	124105488	12_124193574_C_G	124193574	C	G	12_124193574_C_G_b37	-1.53039043644822	0.060253597953538	-2.71108858132453	0.0299686690762273	-4.5487254816311	0.0104959317896877	0.556596715441858	0.556596715441858	-2.86830047089296	0.0273544275504359	1.3476270258966	0.419265554919452	1.96296926781696	0.84740249018904	gt:merged_macrophage	0.0536838433708213
ENSG00000111412.4	C12orf49	117153592	117175875	12_117246992_GTTCA_G	117246992	GTTCA	G	12_117246996_ATTCATTCA_A_b37;12_117247000_ATTCA_A_b37;12_117246992_GTTCATTCATTCA_G_b37;12_117247004_A_ATTCA_b37;12_117247002_TCA_A_b37	0.818698361301188	0.277091167036914	1.99068264880367	0.923102485850528	1.41865897015106	0.445787159611466	0.424247602330664	0.424247602330664	0.504630625481411	0.221385236285063	0.224897545873546	0.182751868687334	1.89855788713135	0.750105857922119	gt	1
ENSG00000111450.9	STX2	131274144	131323811	12_131320911_A_C	131320911	A	C	12_131320911_A_C_b37	1.8671420350168	0.715487014000835	1.78409285351285	0.642176321008346	0.94471014761001	0.304291924142209	0.888536579636951	0.888536579636951	1.66033109127477	0.560020396433329	1.97766109949771	0.881189062937695	1.75323035722431	0.61935891250534	gt	1
ENSG00000111452.8	GPR133	131438451	131626014	12_131455221_T_G	131455221	TRUE	G	12_131455221_T_G_b37	-3.61136503363088	0.0178443570256676	-5.05223814935277	0.00791662732666602	-1.24507027576868	0.0716386182947305	0.0960094191531008	0.0960094191531008	1.37303561308596	0.428470987892153	-6.80064929314523	0.00301123359751102	-3.1863897555067	0.0227644591465022	gt:merged_cholangiocyte	0.0278264975859632
ENSG00000111641.6	NOP2	6666028	6677857	12_7532463_GT_G	7532463	GT	G	12_7532463_GT_G_b37;12_7532464_T_TT_b37;12_7532464_T_TTT_b37;12_7532464_T_TTTT_b37	1.43074574311959	0.450555407074223	1.08193756527072	0.337984228432847	0.900987771104553	0.294482980988362	0.592760826741859	0.592760826741859	1.99977095261733	0.987925027524533	0.396904278771842	0.205465053081435	1.69709614412864	0.582067664999512	gt	1
ENSG00000111671.5	SPSB2	6980098	6998522	12_6990138_TTA_T	6990138	TTA	TRUE	12_6990138_TTA_T_b37	1.76501537121169	0.627852182168305	1.89880995896789	0.750406185208625	1.36776891921232	0.426538117976642	0.0510384429348078	0.0510384429348078	1.81427077907938	0.666495178129626	0.829547522193423	0.279308288017021	-2.67685693751014	0.0305716347456308	gt:merged_heptatic_stellate_cell	0.0958705542070685
ENSG00000111684.6	LPCAT3	7085347	7125814	12_6134050_G_A	6134050	G	A	12_6134050_G_A_b37	1.98510751654504	0.902871486878202	1.67833387726796	0.570608082485222	1.98580309048288	0.905155896832879	0.28031052556272	0.28031052556272	-1.00912241023468	0.0827971069721455	1.37440325291266	0.428975071227371	0.987546873475537	0.314315862284847	gt	0.161965255960513
ENSG00000111696.7	NT5DC3	104164230	104234975	12_104180872_G_A	104180872	G	A	12_104180872_G_A_b37	0.790688966551272	0.271468612888028	1.95953417001681	0.840572526115265	1.69413123034093	0.580226407552432	0.0512767267109943	0.0512767267109943	0.96440535612561	0.30884825921648	-0.0216946278332557	0.155066001991689	1.40000229064395	0.438578900066745	gt	0.124201117048143
ENSG00000111737.7	RAB35	120532898	120555306	12_121251121_CT_C	121251121	CT	C	12_121251122_TT_T_b37;12_121251123_T_TTTT_b37;12_121251123_T_TTT_b37;12_121251123_T_TT_b37;12_121251121_CTT_C_b37	-1.06865937859794	0.0798152675382562	1.29483883832768	0.401054884430989	0.234550621604967	0.183946258441098	0.609292175969788	0.609292175969788	0.685572164550081	0.251594533813493	-7.16530731732229	0.00246646212304626	-0.361070322382602	0.124396813187464	gt:merged_cholangiocyte	0.0250804287582408
ENSG00000111788.9	RP11-22B23.1	9429830	9466684	12_9432903_G_A	9432903	G	A	12_9432903_G_A_b37	1.99615248483178	0.950540262076627	1.9778353833853	0.881650013206156	1.62924475547635	0.542592882737955	0.0872020185934121	0.0872020185934121	1.10356438377482	0.343739254782732	1.93115686124281	0.793028674960253	1.95178824498157	0.826204691850867	gt	0.16706124235753
ENSG00000111845.4	PAK1IP1	10694927	10710015	6_11477487_G_A	11477487	G	A	6_11477487_G_A_b37	1.92418653466103	0.783053153166358	1.83836774207197	0.687658161398002	1.68002721348671	0.571623999719414	0.837312259238149	0.837312259238149	1.78311291426462	0.64142210843217	1.96048038312045	0.842422782998857	1.96519997294877	0.852015312507277	gt	1
ENSG00000111860.9	CEP85L	118781934	119031238	6_118914147_TAGTG_T	118914147	TAGTG	TRUE	6_118914147_TAGTG_T_b37	0.156281675805587	0.174515761504806	0.366726841444631	0.201250921832385	1.99057549853535	0.922662965506845	0.72174661143081	0.72174661143081	1.98118373907278	0.890894544695847	-3.83284452838365	0.0157296695105915	-1.46875088296059	0.0625385194052824	gt:merged_cholangiocyte	0.0673987683185667
ENSG00000111877.13	MCM9	119134604	119256327	6_119344546_A_C	119344546	A	C	6_119344546_A_C_b37	1.97993103514443	0.88734464255696	1.78177083421235	0.640392530357329	1.9986563647962	0.970759587052894	0.285167106820433	0.285167106820433	1.76565598005948	0.628321344214703	1.99121313105951	0.925317044982652	1.97933137446796	0.885685354210654	gt	1
ENSG00000111879.14	FAM184A	119280927	119470552	6_119310392_CT_C	119310392	CT	C	6_119310392_CT_C_b37	-1.94202768493864	0.0470939803752244	0.716663399291406	0.257279571441842	-0.616281405562802	0.105772052116303	0.137397901645826	0.137397901645826	1.84785259738152	0.696491612345023	-3.47681863206299	0.0192702999017418	-1.28965470673438	0.0697176822396448	gt:merged_cholangiocyte	0.0756072607265041
ENSG00000112031.11	MTRF1L	153308496	153323820	6_153335954_C_A	153335954	C	A	6_153335954_C_A_b37	-7.74634165545007	0.00179679942600317	-4.17050609804409	0.0129897443346049	-11.7894032605642	0.000204486355723404	0.653591949395928	0.653591949395928	0.313457727364948	0.194057401577038	-5.90472916594319	0.00493057231291482	-1.0871129711141	0.0789147062932645	gt:merged_macrophage	0.00552951219288123
ENSG00000112139.10	MDGA1	37600283	37667082	6_37663624_T_C	37663624	TRUE	C	6_37663624_T_C_b37	0.193276743961803	0.178901806547544	1.22230882242854	0.377848191128792	1.24843517068933	0.385981248365788	0.0243043442078497	0.0243043442078497	1.98886738976393	0.915970194898077	0.179107794741071	0.17720711181761	-0.721677004554692	0.0989939586426338	gt:merged_b_cell	0.0850631203319976
ENSG00000112159.7	MDN1	90352217	90529442	6_90532337_A_AAT	90532337	A	AAT	6_90532339_T_TAT_b37;6_90532339_T_TATAT_b37;6_90532337_AAT_A_b37	1.55773398521006	0.506030769463059	1.17902166890002	0.364894280037827	-0.747118504969308	0.0974298703747193	0.745862102868976	0.745862102868976	1.80925455731443	0.662296914955996	1.35230256143933	0.420937110196195	1.45575587823964	0.460679127549607	gt	0.177599758877995
ENSG00000112294.8	ALDH5A1	24495079	24537435	6_24435065_CA_C	24435065	CA	C	6_24435067_A_AA_b37;6_24435067_A_AAA_b37;6_24435065_CAA_C_b37;6_24435066_AA_A_b37	1.30678117841836	0.405071693340646	1.91065846138071	0.765015927659362	1.51490867426799	0.486125161117763	1	1	0.307876311306359	0.193321256701684	-7.30017840504684	0.0022913154365527	0	1	gt:merged_cholangiocyte	0.0239969829371027
ENSG00000112297.10	AIM1	106959729	107018326	6_106960039_G_A	106960039	G	A	6_106960039_G_A_b37	0.775013353188683	0.268384235993555	0.408560684103577	0.207120616223278	1.705627037792	0.58743176500431	0.358527034199807	0.358527034199807	1.30345095881324	0.403945701658666	0.961844460208226	0.308250832861885	0.0180654844450601	0.159186757851921	gt	1
ENSG00000112306.7	RPS12	133135579	133138703	6_132425558_G_A	132425558	G	A	6_132425558_G_A_b37	0.884764467622688	0.290946684996804	1.1242650402055	0.349372506614599	1.52958925416812	0.492798266938509	0.141855695528072	0.141855695528072	0.310173136825597	0.193623793985311	0.733060728382213	0.260341656704398	0.506484415317118	0.221671797200904	gt	0.221372724478292
ENSG00000112308.8	C6orf62	24705088	24721064	6_23975052_G_T	23975052	G	TRUE	6_23975052_G_T_b37	1.2579731715972	0.38901238530602	1.50819444959802	0.483122993436178	1.99142851918441	0.926235412153017	0.808178248200383	0.808178248200383	1.79927255161329	0.654134310281413	0.274388794155186	0.188972358941614	0.150553965392987	0.173847837560909	gt	1
ENSG00000112414.10	GPR126	142622990	142767403	6_142281766_T_*	142281766	TRUE	*	6_142281766_T_*_b37	1.98868623209427	0.915291811626823	1.99378839138734	0.937180759967303	1.88550023462511	0.735078245615196	0.389970570367462	0.389970570367462	1.85913212363567	0.707419745667117	1.32663550587131	0.411881044813955	0	1	gt	1
ENSG00000112559.9	MDFI	41604619	41621984	6_42285892_C_CA	42285892	C	CA	6_42285893_AA_A_b37;6_42285894_A_AA_b37;6_42285892_CAA_C_b37;6_42285892_C_A_b37	-6.65816098853202	0.00325599741667264	-5.0464558764919	0.00794222427263335	-3.1674147617976	0.0230144413673147	0.0226754662754417	0.0226754662754417	1.21257179138678	0.374878913331943	-8.00538582352726	0.00156083088445893	-7.84346535800864	0.00170436118684837	gt:merged_cholangiocyte	0.0193578236384587
ENSG00000112584.9	FAM120B	170599790	170716153	6_170677911_G_GC	170677911	G	GC	6_170677911_G_GC_b37;6_170677911_G_GA_b37;6_170677911_G_GGT_b37	-1.3331154204526	0.0678981490137013	-0.198389181941991	0.138155040687628	0.394394491959304	0.205110634042098	0.256667743523071	0.256667743523071	1.62717280048832	0.541467220950125	0.810656656174615	0.275462051634015	-0.108122023182432	0.146519030379525	gt	0.14526329026991
ENSG00000112599.8	GUCA1B	42152138	42162654	6_42167460_GACTCCAGCCCCAGCTTCTGAGCT_G	42167460	GACTCCAGCCCCAGCTTCTGAGCT	G	6_42167460_GACTCCAGCCCCAGCTTCTGAGCT_G_b37	1.95352539803935	0.829315389991008	1.11075638906158	0.345682364476846	1.56732916360158	0.510681311250614	0.975369132245697	0.975369132245697	1.99843648159981	0.96845878633984	1.93570931372005	0.799838530097232	1.75652161834512	0.621705054913495	gt	1
ENSG00000112699.6	GMDS	1624040	2245926	6_2066568_T_C	2066568	TRUE	C	6_2066568_T_C_b37	-0.967429285654021	0.0849567604867834	-4.0030165640876	0.0142814395435119	-1.67426809630922	0.0552585097812257	0.781554331920495	0.781554331920495	1.49228727453908	0.476130679579457	1.16730432163661	0.361494201966379	0.951217837991692	0.30578773266922	gt:merged_endothelial	0.0640142242582143
ENSG00000112874.5	NUDT12	102884555	102898494	5_103291996_G_C	103291996	G	C	5_103291996_G_*_b37;5_103291996_G_C_b37	-0.549791218201278	0.110308831256124	-1.93009558106621	0.0474292485409044	-2.78811018854464	0.0286568514633471	0.36652008564815	0.36652008564815	0.798569206250534	0.273035896162446	1.87366986506453	0.722267846163378	1.2514926717551	0.386949231345492	gt:merged_macrophage	0.0925038678841312
ENSG00000112977.11	DAP	10679341	10761384	5_11017077_CTG_C	11017077	CTG	C	5_11017077_CTG_C_b37	-1.24560970851383	0.0716150406375836	-0.247473808433085	0.133832725834387	1.25868789312557	0.389240887446066	0.458114304805661	0.458114304805661	1.91630023231124	0.772344832822082	1.41206489422569	0.443218713153612	-4.89608294282624	0.00863848169382666	gt:merged_heptatic_stellate_cell	0.0499095465988339
ENSG00000112992.12	NNT	43602793	43707507	5_43434723_GT_G	43434723	GT	G	5_43434724_TT_T_b37;5_43434725_T_TT_b37;5_43434723_GTT_*_b37	1.2956107429722	0.401312758958169	0.330775847954328	0.196362485122059	1.97508440283013	0.874577557517017	0.291926110138417	0.291926110138417	1.93491066146834	0.798625688532454	-0.595486233896793	0.107168545528734	-0.131180239365619	0.144329588279524	gt	0.187958017915627
ENSG00000113068.5	PFDN1	139624623	139682706	5_139715003_G_C	139715003	G	C	5_139715003_G_C_b37	1.8032457999646	0.657353617530261	1.98851807705114	0.914667018063118	1.66333876284705	0.561762788342879	0.781083296486306	0.781083296486306	-0.597996100752141	0.106998927777584	1.99999740858999	0.998715577396203	1.80378859761242	0.657796430336785	gt	0.187932761843941
ENSG00000113083.8	LOX	121398889	121413980	5_121487045_T_C	121487045	TRUE	C	5_121487045_T_C_b37	1.17328198549376	0.363223269363221	1.99933883659094	0.979486176613787	1.94582307732202	0.815948267200686	0.0107182160158986	0.0107182160158986	1.85114259502029	0.699629662911545	-3.05514826871172	0.0245528812065798	-3.05514826868875	0.0245528812069053	gt:merged_b_cell	0.0541491495198307
ENSG00000113231.9	PDE8B	76506273	76725632	5_76515824_A_G	76515824	A	G	5_76515824_A_G_b37	-2.59056599367756	0.0321483964455729	0.864488883802153	0.286602853360384	0.499537239664619	0.220600172415552	0.0826484827507864	0.0826484827507864	1.99757485900898	0.960723475725509	-8.09453775635598	0.00148709458667972	-5.92310712769381	0.00488073803972333	gt:merged_cholangiocyte	0.0187966476684153
ENSG00000113273.11	ARSB	78073031	78281910	5_78278229_A_G	78278229	A	G	5_78278229_A_G_b37	0.613721440595157	0.23903456851824	0.173266282330815	0.176513830126782	1.99825217970692	0.966652601951019	0.47798661954272	0.47798661954272	1.98365475245652	0.898268840924272	-2.06314698776532	0.0438287473856766	-0.171512078015041	0.140587939432368	gt	0.114391643690939
ENSG00000113318.9	MSH3	79950466	80172279	5_79951133_T_C	79951133	TRUE	C	5_79951133_T_C_b37	-2.5347732993377	0.03321285571192	-0.952258830503297	0.0857576164095704	-7.4407229304681	0.0021221982553415	0.945665968277742	0.945665968277742	-1.62893553334754	0.0567831236053032	1.32360219228428	0.410829892656157	0.88775938903251	0.291595407593254	gt:merged_macrophage	0.0231060463510614
ENSG00000113328.14	CCNG1	162864574	162873157	5_162205087_C_CA	162205087	C	CA	5_162205087_CAA_C_b37;5_162205088_AA_A_b37;5_162205089_A_AA_b37;5_162205087_C_A_b37;5_162205089_A_AAA_b37	1.8705634965001	0.719017008197191	1.73775740571978	0.60858363182572	1.57235403774348	0.51314630509031	0.87484647124257	0.87484647124257	1.99286444189829	0.932680978992433	0.0560967602778533	0.163245352435411	1.93279799146444	0.79545508355494	gt	1
ENSG00000113492.9	AGXT2	34998205	35048198	5_34909994_A_G	34909994	A	G	5_34909994_A_G_b37	1.99057934946234	0.9226787178238	1.99251416887256	0.931052503393416	0.774281485236827	0.268241303707436	0.574243680642061	0.574243680642061	-3.34947804471238	0.0207284750522273	-3.03791173381103	0.0247983665500798	-4.73121050298528	0.00947402842422633	gt:merged_heptatic_stellate_cell	0.0515273633186385
ENSG00000113719.11	ERGIC1	172261277	172379688	5_173233525_T_C	173233525	TRUE	C	5_173233525_T_C_b37	1.84034253985908	0.689472080783348	1.72896292628479	0.602636941486856	1.73093355960958	0.60395870044144	0.888139858894133	0.888139858894133	1.69650347660479	0.58169867258285	1.96072269867915	0.842900308983041	1.98773533317825	0.911817802291161	gt	1
ENSG00000113734.13	BNIP1	172571444	172591390	5_172527083_G_GTGTGTGTA	172527083	G	GTGTGTGTA	5_172527083_G_GTGTGTGTA_b37;5_172527083_G_*_b37	-1.88806786444701	0.0486303392931482	0.0235497255433756	0.159764862961548	-4.5457399358923	0.0105135593188985	0.707013590593596	0.707013590593596	1.38696165684672	0.433646108405461	-3.0620894813573	0.0244547370080052	-6.74410257625357	0.00310604922846828	gt:merged_heptatic_stellate_cell	0.0283846437803791
ENSG00000113812.9	ACTR8	53901092	53916229	3_53937267_A_G	53937267	A	G	3_53937267_A_G_b37	1.7852051139829	0.643034900768224	0.637864158402181	0.24316766435407	-1.52019713767953	0.060625236020533	0.00997505559714835	0.00997505559714835	1.67583671668291	0.569116340871271	1.97466422689314	0.87353324574606	1.97693449515003	0.879286852958414	gt:merged_b_cell	0.0526523334639879
ENSG00000113889.7	KNG1	186435064	186461743	3_186631852_C_*	186631852	C	*	3_186631852_C_*_b37	-28.8527810941284	2.78362923263009e-08	-26.3587705508647	1.00789136186481e-07	-23.4952183727948	4.43480660670226e-07	0.00747525340590177	0.00747525340590177	1.93321118958198	0.796070967026245	-23.4423504489891	4.55801368051284e-07	-23.3606517665144	4.75519340661222e-07	gt:merged_hepatocyte	9.18319283844667e-06
ENSG00000113946.3	CLDN16	190040329	190129932	3_190061937_C_T	190061937	C	TRUE	3_190061937_C_T_b37;3_190061937_C_G_b37	-9.57470566651284	0.000668550173358093	-5.84904309619168	0.00508476136090093	-9.3692979991763	0.000746680932874057	0.0138858259713595	0.0138858259713595	-0.965623229334881	0.0850516775503734	-4.77830041676663	0.00922727096177858	-5.32351601279504	0.00680581358118711	gt:merged_hepatocyte	0.011669560962478
ENSG00000114054.9	PCCB	135969147	136056738	3_136716621_CT_C	136716621	CT	C	3_136716623_TT_T_b37;3_136716624_T_TT_b37;3_136716621_CTTT_C_b37	0.921264598702749	0.29898062766683	1.98479112615195	0.901850328376781	1.98403506195268	0.899452950999758	0.0263564970624455	0.0263564970624455	0.192862996587792	0.17885205521167	1.38280815738437	0.432092732952194	0.528506738812155	0.225110238452535	gt:merged_b_cell	0.0888152030735523
ENSG00000114127.6	XRN1	142025448	142166904	3_141338641_G_A	141338641	G	A	3_141338641_G_A_b37	1.82640056992585	0.676932493465091	1.88501708083442	0.734540941720938	0.66984258578259	0.248777215566224	0.849884243428291	0.849884243428291	1.74394224458143	0.612841558670202	1.99830167691096	0.967127911032654	1.49130512401246	0.475704380706589	gt	1
ENSG00000114270.11	COL7A1	48601505	48632700	3_48632756_A_C	48632756	A	C	3_48632756_A_C_b37	1.81160726936429	0.664257713877441	1.93287570792381	0.795570767547645	1.76682511020402	0.629179623259543	0.880247121920315	0.880247121920315	1.74463563540644	0.613322937035881	0	1	0	1	gt	1
ENSG00000114331.8	ACAP2	194995464	195163807	3_194565177_C_T	194565177	C	TRUE	3_194565177_C_T_b37	1.96100982920029	0.843468136894652	1.99103451319723	0.924564036192253	1.95352923679513	0.829322330802737	0.71538082517854	0.71538082517854	1.96052400562087	0.842508636362415	1.88215529896229	0.731383943912601	1.87485837680975	0.723523535059741	gt	1
ENSG00000114353.12	GNAI2	50263723	50296787	3_50703679_C_CAA	50703679	C	CAA	3_50703679_C_CA_b37;3_50703679_C_CAA_b37;3_50703679_C_CAAAA_b37;3_50703679_C_CAAA_b37;3_50703679_C_A_b37	0.281227271304601	0.189851098390475	1.18584519213709	0.36689472462006	1.81433290700011	0.666547594777955	0.144854787422838	0.144854787422838	-0.36948330509523	0.123727997419402	1.99542435561051	0.94606941905328	0.536375972208873	0.226354379163388	gt	0.204089331743304
ENSG00000114391.8	RPL24	101399934	101405626	3_101134393_C_T	101134393	C	TRUE	3_101134393_C_T_b37	1.97176532838301	0.866558295189641	0.901245863069676	0.294539681808009	1.99825209397767	0.966651784605178	0.915421724050572	0.915421724050572	1.98251756988572	0.89480937986469	1.93300485197409	0.79576316167881	1.99999356324446	0.997975708258374	gt	1
ENSG00000114395.6	CYB561D2	50388125	50395891	3_50255305_A_G	50255305	A	G	3_50255305_A_G_b37	1.99249089931288	0.930945693112151	1.99647835776392	0.952678572914972	1.14625083469042	0.355493876217986	0.668112316793357	0.668112316793357	1.93933078250194	0.805441324525452	1.59393554490822	0.523973821888318	1.68502780160986	0.574644953058319	gt	1
ENSG00000114405.6	C3orf14	62304647	62321888	3_62305073_G_C	62305073	G	C	3_62305073_G_C_b37	0.770375402929915	0.267480057421205	1.70052908121073	0.584214297396573	-0.529387005883791	0.111743618958059	0.238375850080195	0.238375850080195	1.92760437740861	0.787880166311787	1.71036904674065	0.590457121181308	1.67289499715497	0.567368760358196	gt	0.192603029750594
ENSG00000114670.9	NEK11	130745693	131069309	3_130867795_A_G	130867795	A	G	3_130867795_A_G_b37	1.978720442498	0.884019954246322	1.09642365149421	0.341824567290298	1.99995302349879	0.994531389462006	0.609428345894717	0.609428345894717	1.96990256268543	0.862269329206891	1.99094417193425	0.92418606150429	1.26885350680487	0.392511817689096	gt	1
ENSG00000114735.5	HEMK1	50606582	50622366	3_50945628_C_CTT	50945628	C	CTT	3_50945630_T_TTT_b37;3_50945629_TT_T_b37;3_50945630_T_TT_b37;3_50945628_CTT_C_b37	1.8906877125421	0.740928449090891	1.62106166470198	0.538171969641966	1.87122211656447	0.719702551539135	0.893214049627816	0.893214049627816	1.95179438649399	0.826215585023293	0	1	1.89918125232151	0.750849308397369	gt	1
ENSG00000114771.9	AADAC	151531824	151546276	3_150936922_T_C	150936922	TRUE	C	3_150936922_T_C_b37	1.3988755215392	0.438149307965687	1.98470421767672	0.901571721025674	0.381186515317893	0.203257309590038	0.921949012839064	0.921949012839064	1.12251533181256	0.348891535191384	1.99040012645378	0.921949012842289	1.99040012645486	0.921949012846665	gt	1
ENSG00000114790.8	ARHGEF26	153838791	153975616	3_152894226_G_GT	152894226	G	GT	3_152894227_T_TT_b37;3_152894226_G_T_b37;3_152894226_GT_G_b37	1.78273159131669	0.641129182669463	0.464586781932496	0.215301831791819	-0.570613670577757	0.108865492465458	0.248085663238176	0.248085663238176	1.78401937458585	0.642119695671546	1.92217300502074	0.780264087045721	0.881100942648573	0.290155638906864	gt	0.189623685133868
ENSG00000114853.9	ZBTB47	42695175	42709072	3_42469247_GCGCACA_G	42469247	GCGCACA	G	3_42469255_ACACACACA_A_b37;3_42469263_A_ACA_b37;3_42469247_GCGCACACACACACACA_G_b37;3_42469253_ACACACACACA_A_b37;3_42469257_ACACACA_A_b37;3_42469259_ACACA_A_b37	0.608028383607177	0.238072422858548	1.02884781772315	0.324392995996861	1.68876931956544	0.576925970781445	0.879822806266545	0.879822806266545	1.7306431576722	0.603763534463947	-2.47697978041521	0.0343543794613704	0.870996700085868	0.287988036678361	gt	0.101645827661938
ENSG00000114982.13	KANSL3	97258906	97308524	2_97782784_CT_C	97782784	CT	C	2_97782785_TTT_T_b37;2_97782786_TT_T_b37;2_97782784_CTTT_C_b37	-1.36241290956423	0.0667002711768422	-2.46545087830839	0.0345869603966476	-3.90773201412151	0.0150745675149292	0.860938664483852	0.860938664483852	1.45665812034065	0.461051033607492	0.909246650683087	0.296304351297725	0.987729789044181	0.31435958039183	gt:merged_macrophage	0.0663079976423352
ENSG00000115042.5	FAHD2A	96068468	96082364	2_95399277_G_A	95399277	G	A	2_95399277_G_A_b37	1.61427284084903	0.53455398320407	1.4792844004246	0.470536587136969	1.99963589375119	0.984776035119452	0.929130338538947	0.929130338538947	1.3822001539055	0.431866053783232	-1.235192397476	0.0720718374880957	-3.78482796540305	0.0161650798659034	gt:merged_heptatic_stellate_cell	0.0686363361412894
ENSG00000115107.15	STEAP3	119981383	120023228	2_120537192_CAA_C	120537192	CAA	C	2_120537194_A_AA_b37;2_120537194_A_AAA_b37;2_120537192_C_A_b37;2_120537193_AA_A_b37;2_120537192_CAA_C_b37	1.91869066056694	0.775530814179426	1.858090082903	0.7063896306668	1.51756106483077	0.487319651252219	0.565144646809097	0.565144646809097	1.22018570583845	0.377197941245819	0	1	1.98793290289552	0.912528067375287	gt	1
ENSG00000115109.9	EPB41L5	120770580	120936695	2_120154985_C_*	120154985	C	*	2_120154985_C_*_b37	-6.61789607972571	0.00332876110961392	-3.42410579508334	0.0198606034724026	-4.02551733558994	0.0141004981660092	0.0910280891276629	0.0910280891276629	-2.75930892803984	0.0291402457624349	0.0642131908480792	0.164126726920772	0.0822460467588257	0.166104474730538	gt:merged_hepatocyte	0.0293625211246426
ENSG00000115129.9	TP53I3	24300302	24308731	2_24896992_ATG_A	24896992	ATG	A	2_24896994_G_GTGTG_b37;2_24896994_G_GTGTGTG_b37;2_24896994_G_GTGTGTGTG_b37;2_24896992_ATG_A_b37;2_24896994_G_GTGTGTGTGTG_b37;2_24896994_G_GTG_b37	1.12792699440075	0.350382051687058	1.56598926965586	0.510027477810891	0.694636814848934	0.253235895102598	0.556754933514768	0.556754933514768	1.61382010243068	0.534314275943941	0.574464150335359	0.232494374091672	1.79578305257081	0.651338364135416	gt	1
ENSG00000115159.11	GPD2	157291801	157470247	2_157050825_GT_G	157050825	GT	G	2_157050849_GT_T_b37;2_157050847_GTGT_T_b37;2_157050845_GTGTGT_T_b37;2_157050833_GTGTGTGTGTGTGTGTGT_T_b37;2_157050825_GTGTGTGTGTGTGTGTGTGTGTGTGT_*_b37;2_157050843_GTGTGTGT_T_b37	0.169592164158587	0.176079381546247	-0.962960239666529	0.0851918398999121	-8.28350694622947	0.00134224587866248	0.666212490108995	0.666212490108995	-0.360490859387596	0.12444302691201	-1.02155769003184	0.0821645114678106	1.33518703274251	0.414865909430848	gt:merged_macrophage	0.0180826071670472
ENSG00000115204.10	MPV17	27532359	27548547	2_27907294_CAA_C	27907294	CAA	C	2_27907296_AA_A_b37;2_27907297_A_AA_b37;2_27907295_AAA_A_b37;2_27907294_CAAA_C_b37;2_27907297_A_AAA_b37	1.16782960527519	0.361645686661855	1.96612738873932	0.853978048011482	1.28688774887127	0.398412552079551	0.892178844431516	0.892178844431516	-0.739647181515011	0.0978863768239068	1.81230767024175	0.664844251671816	1.87727532487185	0.726097943878768	gt	0.178106333480279
ENSG00000115226.5	FNDC4	27714749	27718112	2_27907294_CAA_C	27907294	CAA	C	2_27907296_AA_A_b37;2_27907297_A_AA_b37;2_27907295_AAA_A_b37;2_27907294_CAAA_C_b37;2_27907297_A_AAA_b37	0.986712177704817	0.314116464966753	1.79840345468585	0.653435235187898	1.95994772957721	0.841378415987873	0.991921686162717	0.991921686162717	1.2076800431538	0.373399542145525	1.99816184389186	0.965802195638646	-0.413017178157872	0.120330245163034	gt	0.200997204452076
ENSG00000115239.17	GPR75-ASB3	53759809	54087170	2_54071150_GC_G	54071150	GC	G	2_54071150_GC_G_b37	-2.48114280769386	0.0342707979648778	-0.807633026448912	0.0938167053026824	-4.57379254501916	0.0103491187775276	0.215772259266978	0.215772259266978	-3.87358213442667	0.0153697461808219	0.452905903388626	0.213564944120727	0.149672507689672	0.173745309870449	gt:merged_macrophage	0.0534101862886169
ENSG00000115255.6	REEP6	1491164	1497926	19_1080311_G_C	1080311	G	C	19_1080311_G_C_b37	1.59732743312401	0.52571224981643	1.88163425552898	0.730813775039976	-0.120344099376553	0.145353883932023	0.0176116547846034	0.0176116547846034	1.14405089881905	0.354874795351906	1.59642260179891	0.525247498691827	1.80092551018856	0.655468930519002	gt:merged_b_cell	0.0720854207622911
ENSG00000115275.7	MOGS	74688183	74692537	2_74678921_T_C	74678921	TRUE	C	2_74678921_T_C_b37	1.89267782342051	0.743213641143336	1.9896160453556	0.918834707666541	1.99395700379478	0.938037491458505	0.697897789155857	0.697897789155857	0.113251231127947	0.169569084491238	1.99896629774969	0.974351440690226	1.84779468325786	0.696436724486734	gt	1
ENSG00000115282.15	TTC31	74710199	74722013	2_73778582_A_T	73778582	A	TRUE	2_73778582_A_T_b37	1.7759785914601	0.635992742801558	1.9178980872685	0.7744689163822	1.70763214206141	0.588707131708187	0.0737092569969539	0.0737092569969539	1.75287005293569	0.619103259601534	0	1	1.59513512170673	0.524587465531378	gt	0.151979274270594
ENSG00000115339.9	GALNT3	166604100	166651192	2_166694485_G_A	166694485	G	A	2_166694485_G_A_b37	0.342344298250794	0.197920143765079	1.75997094527992	0.624185130707107	-1.02501500149503	0.0819895627557452	0.852776303606488	0.852776303606488	1.99103511041858	0.924566541256771	-1.73329025743664	0.0533382281971075	1.83130822404468	0.681277094358226	gt	0.127048963770583
ENSG00000115423.14	DNAH6	84743578	85046713	2_84909835_G_A	84909835	G	A	2_84909835_G_A_b37	-0.548099946310742	0.11042698479755	0.323588339895025	0.195401941601102	-2.1778328528228	0.0409560398666187	0.239884654690045	0.239884654690045	0.758161865417264	0.265117094333391	-1.1592362563398	0.075498496582814	-2.01095928960672	0.0452054233090703	gt	0.110658456609316
ENSG00000115425.9	PECR	216861051	216947678	2_216884335_A_C	216884335	A	C	2_216884335_A_C_b37	-11.6857220083416	0.000216091167908477	-6.13501728531548	0.00434184334791583	-2.71008944749286	0.0299860913455308	0.02065821087941	0.02065821087941	1.99267438971231	0.931792523733859	-9.66329409367739	0.000637453687059605	-10.1353051640769	0.000494761718902935	gt:merged_hepatocyte	0.00561326584984304
ENSG00000115446.7	UNC50	99225041	99234978	2_99185867_C_T	99185867	C	TRUE	2_99185867_C_T_b37	-2.44502908101998	0.0350029940142136	-0.158549592050804	0.141778462455077	-3.65160439085292	0.0174394093620364	0.920160907915464	0.920160907915464	-1.46453099115053	0.0626982858548486	1.99986541878411	0.990744017089632	1.7654330570744	0.62815799262179	gt:merged_macrophage	0.0715579744842762
ENSG00000115468.7	EFHD1	233470766	233547491	2_233520254_A_T	233520254	A	TRUE	2_233520254_A_T_b37	-5.54727403134848	0.00601009257725994	-4.24966774791631	0.0124216604017693	-4.71675943400635	0.00955110158632317	0.209322130537453	0.209322130537453	1.91154964802746	0.766156533784131	-1.93039139194144	0.047420906487895	-4.1083013113265	0.0134548384023644	gt:merged_hepatocyte	0.0411354676605405
ENSG00000115520.4	COQ10B	198318146	198340032	2_199289719_T_A	199289719	TRUE	A	2_199289719_T_A_b37;2_199289719_T_*_b37	-0.859698052952297	0.0908245459972203	0.796214425622111	0.272566374631625	-0.235396023101373	0.134882061757335	0.111333704659087	0.111333704659087	-0.607555397066847	0.106355599034809	0.582748026814613	0.233856244856418	0	1	gt	0.170341203663917
ENSG00000115525.12	ST3GAL5	86066266	86116137	2_86638575_C_CA	86638575	C	CA	2_86638575_C_CA_b37;2_86638575_C_CAAAA_b37;2_86638575_C_CAAA_b37;2_86638575_C_CAA_b37;2_86638575_C_CAAAAA_b37;2_86638575_C_CAAAAAAA_b37	1.11309198658034	0.346316584591689	1.36818385488777	0.426689921557227	0.889872533418213	0.292054241811179	1	1	1.30748486505701	0.405310205381744	1.8515529658369	0.700023867368619	1.94893758265215	0.821224793924515	gt	1
ENSG00000115556.9	PLCD4	219472487	219501907	2_219466860_G_T	219466860	G	TRUE	2_219466860_G_T_b37	-3.98018500234269	0.0144674845484974	-1.33884112389882	0.0676622483790131	-1.02455188399108	0.0820129743366432	0.141812909380608	0.141812909380608	1.7246494543798	0.599764954854777	-6.90835104511018	0.00283869476237002	-8.0355947349596	0.00153543964420573	gt:merged_heptatic_stellate_cell	0.0191147750423951
ENSG00000115641.14	FHL2	105974168	106054970	2_106318198_G_A	106318198	G	A	2_106318198_G_A_b37	-7.57408415076253	0.00197343274185411	-8.28373924927041	0.00134207690014215	-4.29181270864854	0.0121296935236394	0.232415802374327	0.232415802374327	-8.17853975576008	0.00142084661670924	-5.78258180968868	0.0052752353651321	-4.52456571930674	0.0106394524191198	gt:merged_endothelial	0.0180826071670472
ENSG00000115750.12	TAF1B	9983482	10074545	2_9983686_G_T	9983686	G	TRUE	2_9983686_G_T_b37	-2.00705832265459	0.045310140683984	-4.28581963044536	0.0121707779007654	-5.3832530036297	0.00658339859723388	0.123030972791326	0.123030972791326	1.97653237445917	0.878247286649249	-0.165287521027608	0.141158218261157	0.973109459357943	0.310890110788121	gt:merged_macrophage	0.0429221975736652
ENSG00000115762.12	PLEKHB2	131862419	132111282	2_132997565_C_A	132997565	C	A	2_132997565_C_A_b37;2_132997565_C_*_b37	-17.5941541715014	9.57617547405297e-06	-16.155556039358	2.03574618316735e-05	-17.624645800366	9.42456259236194e-06	1.64240395710557e-05	1.64240395710557e-05	1.94743158550682	0.818652829142127	-18.7411693912564	5.25734545337433e-06	-16.5646234078803	1.64240395711091e-05	gt:merged_cholangiocyte	0.000412951967873379
ENSG00000115944.10	COX7A2L	42560685	42652228	2_42560975_A_G	42560975	A	G	2_42560975_A_G_b37	1.95803008689074	0.837677134194563	1.52406802977259	0.490270768163182	1.62842083091971	0.542144741545857	0.486411373185612	0.486411373185612	1.79615608995175	0.65163588015535	1.8598262564783	0.708108348801511	1.99522219690203	0.944892784583227	gt	1
ENSG00000115977.14	AAK1	69688531	69901481	2_70440789_C_CT	70440789	C	CT	2_70440790_TT_T_b37;2_70440789_CTT_C_b37;2_70440791_T_TT_b37	1.83179248660053	0.681709785153326	0.641355802647922	0.243772592263297	-3.00052138973342	0.0253396841281424	0.832393149913434	0.832393149913434	1.58647802920291	0.520187283443634	1.86919737876769	0.717601301039985	1.90804627914969	0.761707943580105	gt:merged_macrophage	0.0868425467374322
ENSG00000116001.11	TIA1	70436575	70475792	2_70864418_A_G	70864418	A	G	2_70864418_A_G_b37	0.348651484322147	0.198775490247117	-1.08455235198574	0.0790390113726542	-1.58866649622479	0.0581749073211726	0.953669741308145	0.953669741308145	-2.25207682080406	0.0392023615028285	1.64412585324021	0.550806605858175	1.84797335402709	0.696606097653001	gt	0.108224762006553
ENSG00000116138.8	DNAJC16	15853307	15918874	1_16908275_T_G	16908275	TRUE	G	1_16908275_T_G_b37	0.0805478055124809	0.165917062661275	1.04557365119081	0.32859516168595	0.564819328092142	0.230920807393681	0.30145671530176	0.30145671530176	0.913711942605346	0.297295121171108	0.634384600861893	0.242566649645198	0.798160956784386	0.27295442241027	gt	1
ENSG00000116157.5	GPX7	53068043	53074723	1_53068430_G_A	53068430	G	A	1_53068430_G_A_b37	1.94880743211536	0.821000959603214	1.57119139744873	0.512574128570424	1.90653310758137	0.759815136762211	0.128249140510887	0.128249140510887	1.73388234592665	0.605948053537158	1.58126759879337	0.517570230000746	1.99876902676698	0.972011780404469	gt	0.208626190604249
ENSG00000116191.13	RALGPS2	178694299	178889238	1_178539343_C_T	178539343	C	TRUE	1_178539343_C_T_b37	-7.8052878936968	0.00174010793220479	-2.78083359951	0.0287781865513524	-8.54491798266218	0.00116507992253992	0.116263426904911	0.116263426904911	1.40881675209965	0.441961928523319	-2.77516161518116	0.0288731361978103	-4.59933786628625	0.010201669880628	gt:merged_macrophage	0.0162864350188949
ENSG00000116209.7	TMEM59	54497346	54519177	1_54777964_T_TA	54777964	TRUE	TA	1_54777965_AA_A_b37;1_54777966_A_AA_b37;1_54777964_TAA_T_b37	-2.56451358007911	0.0326409423166125	-1.69172597546276	0.0546830027264507	-3.13895633214474	0.023394708319365	0.952603542006923	0.952603542006923	-0.705866422014537	0.0999797514992292	-1.86150827280119	0.0494058957538593	-2.64145387893836	0.0312085525608455	gt:merged_macrophage	0.0835272107636203
ENSG00000116237.11	ICMT	6281252	6296032	1_5731274_G_A	5731274	G	A	1_5731274_G_A_b37	-1.49887608469203	0.0614104922021241	-0.928108180663287	0.0870494431840319	1.83609684700048	0.685588108676129	0.0779424687601629	0.0779424687601629	1.66234315294633	0.561184866830805	-2.70132909304601	0.0301393016427522	-8.78346228028283	0.00102410944980005	gt:merged_heptatic_stellate_cell	0.015496714915206
ENSG00000116473.10	RAP1A	112084839	112259313	1_111346977_GTTT_G	111346977	GTTT	G	1_111346979_TT_T_b37;1_111346978_TTT_T_b37;1_111346977_GTTT_G_b37;1_111346980_T_TT_b37	1.99211773146175	0.929255051152892	1.72148993540543	0.597679440047	1.62076541871886	0.538013160377967	0.710174516133781	0.710174516133781	1.69354896238423	0.579866179871204	1.75486592489938	0.620522359153938	0.88685474986562	0.291399261524733	gt	1
ENSG00000116489.8	CAPZA1	113161794	113214241	1_113203460_CT_C	113203460	CT	C	1_113203460_CT_C_b37;1_113203461_T_TTT_b37;1_113203461_T_TT_b37;1_113203461_T_TTTT_b37;1_113203461_T_TTTTTTT_b37	1.69030601410742	0.577868028536482	0.0389132164098669	0.161397136604789	1.98066152273384	0.889400481446606	0.0627446044028424	0.0627446044028424	1.50127370396655	0.480060311884871	1.9998047581571	0.988851604206398	0.998129619504482	0.316858353389803	gt	0.139484130677208
ENSG00000116560.6	SFPQ	35641978	35658749	1_34687248_A_G	34687248	A	G	1_34687248_A_G_b37	0.430731135975293	0.210313224143897	0.58575425932338	0.234352852871373	-2.87983727694024	0.0271721806530707	0.490007363504836	0.490007363504836	1.64795230866059	0.552956264279364	1.39508897424281	0.436710358385146	1.76936487381107	0.631053291407622	gt:merged_macrophage	0.0897434912599908
ENSG00000116584.13	ARHGEF2	155916629	155976861	1_156028446_C_T	156028446	C	TRUE	1_156028446_C_T_b37	1.99896178101494	0.974295485763448	1.96702430899205	0.855902848569819	1.99218917322486	0.929575545368921	0.642720935008129	0.642720935008129	1.99841887989078	0.968281834609087	1.99099242358812	0.924387701483785	1.99891956280726	0.973778252843576	gt	1
ENSG00000116667.8	C1orf21	184356191	184598154	1_184600250_G_C	184600250	G	C	1_184600250_G_C_b37	0.576050002765896	0.232754345527594	1.92640407188958	0.786171308101057	-0.0297216027308309	0.154248860240775	0.192855973033524	0.192855973033524	1.78886557464796	0.645879702449826	0.0267275759906624	0.160100940625369	-0.176276366878881	0.140153194951973	gt	0.219859909722567
ENSG00000116701.10	NCF2	183524697	183560011	1_183748293_CCCTT_C	183748293	CCCTT	C	1_183748309_TCCTT_T_b37;1_183748301_TCCTTCCTTCCTT_T_b37;1_183748293_CCCTTCCTTCCTTCCTTCCTT_C_b37;1_183748297_TCCTTCCTTCCTTCCTT_T_b37;1_183748305_TCCTTCCTT_T_b37;1_183748313_T_TCCTT_b37	1.83585954189653	0.685372756383291	1.99122674591848	0.92537475721858	1.9924870032134	0.930927825816905	0.134341815061067	0.134341815061067	-0.409625498248261	0.1205912122432	1.53637521951077	0.495934781806964	0.688228054599449	0.252074085467026	gt	0.201025977357411
ENSG00000116785.9	CFHR3	196743924	196763203	1_196675356_G_A	196675356	G	A	1_196675356_G_A_b37	-4.80798327107294	0.00907512031793853	-2.64225697124476	0.0311939521985544	0.974932672374678	0.311320032966025	0.00574149212538638	0.00574149212538638	1.82200099957413	0.673098537360508	-3.26232362852102	0.0217919056426224	-3.5423274907879	0.0185618797339087	gt:merged_b_cell	0.0399603006785858
ENSG00000116786.7	PLEKHM2	16010826	16061264	1_16961337_A_AG	16961337	A	AG	1_16961337_A_AG_b37	-6.35840897678418	0.00383906556949297	-7.1716406563686	0.00245794121903862	-6.50032106885135	0.00355083818191038	0.166202994042564	0.166202994042564	1.96883601278432	0.859875031660062	-6.08288931987187	0.00446851443269957	-6.40854490413858	0.00373461454275096	gt:merged_endothelial	0.0250804287582408
ENSG00000116824.4	CD2	117297006	117311850	1_116436689_C_A	116436689	C	A	1_116436689_C_A_b37	1.99984769294468	0.990153337600443	1.93650669580177	0.80105746790864	1.99764268537075	0.961276176152682	0.906062348976971	0.906062348976971	1.99121308048382	0.925316830680684	1.9195618617303	0.776704535262922	1.99817654033995	0.965939095933831	gt	1
ENSG00000116885.14	OSCP1	36881427	36916086	1_36870884_A_T	36870884	A	TRUE	1_36870884_A_T_b37	1.37147185146284	0.427895713148745	1.95823514807319	0.838068663763473	1.53245175506459	0.494117258044091	0.332396994519367	0.332396994519367	-0.0767411804112044	0.149559180645011	-2.66185053764656	0.0308399358785098	0.0653457542235287	0.164250145222606	gt:merged_cholangiocyte	0.0962544450929081
ENSG00000116957.8	TBCE	235530674	235612283	1_235606498_C_CATAT	235606498	C	CATAT	1_235606498_C_CATAT_b37;1_235606498_C_CAT_b37;1_235606498_C_CATATAT_b37;1_235606498_C_T_b37	1.2139167035632	0.375287084435439	0.837239247098807	0.280893719581636	1.3958480732594	0.436998248482106	0.447027133792804	0.447027133792804	0.115132755845366	0.169781983332192	-0.377947503931239	0.123059135273934	1.00477192571367	0.318467935767822	gt	0.203596834136764
ENSG00000116985.6	BMP8B	40222853	40254533	1_40236074_A_C	40236074	A	C	1_40236074_A_C_b37	1.9856846010145	0.904762805122107	1.96335701195335	0.848193745286979	1.23719260662011	0.382451381573458	0.926850335743181	0.926850335743181	1.95949956184268	0.84050528097574	1.36103449466628	0.424085651075681	0.689467695243138	0.252298301308965	gt	1
ENSG00000117114.15	LPHN2	81771844	82458120	1_82281492_T_C	82281492	TRUE	C	1_82281492_T_C_b37	1.84194809803387	0.690956452917032	1.89602678817749	0.74711273937276	1.97200644435281	0.867123974062409	0.24242693324733	0.24242693324733	1.49567495053532	0.477605872532546	1.20435521191172	0.372398704633239	-0.0119192020717946	0.156067778191572	gt	0.233610176321046
ENSG00000117115.8	PADI2	17393255	17445948	1_17425473_C_G	17425473	C	G	1_17425473_C_G_b37;1_17425473_C_T_b37	1.45658029249114	0.461018934030101	1.72906913408252	0.60270802211388	1.50828287719509	0.483162333592596	0.775786658659848	0.775786658659848	0.248485314381526	0.185686428550568	1.98718266453784	0.909861156898472	1.97965395013165	0.886574836522955	gt	1
ENSG00000117151.8	CTBS	85015288	85040163	1_85474958_C_A	85474958	C	A	1_85474959_AA_A_b37;1_85474958_C_A_b37;1_85474960_A_AA_b37;1_85474958_CAA_C_b37;1_85474960_A_AAA_b37	1.31035209118062	0.406284165789719	0.311350028518802	0.193779028270815	1.20110151024545	0.371422907146401	0.785909429053751	0.785909429053751	1.87622617346938	0.724976974054772	0	1	0	1	gt	1
ENSG00000117226.7	GBP3	89472348	89488577	1_89475135_C_T	89475135	C	TRUE	1_89475135_C_T_b37	1.39836995346701	0.437956764491145	1.97834053060996	0.882996604434925	1.99681792501491	0.955015283397463	0.197244032732679	0.197244032732679	0.239245983438309	0.184530494138752	-3.49031117464068	0.0191221393503021	-1.67187148640318	0.055338015048264	gt:merged_cholangiocyte	0.0756072607265041
ENSG00000117245.8	KIF17	20990506	21044510	1_21032041_G_A	21032041	G	A	1_21032041_G_A_b37	1.96959145463495	0.861566468500381	1.61902435745355	0.537081550985366	0.272161638892328	0.188687194383917	0.405910336218261	0.405910336218261	1.96549897950331	0.85264512698735	1.92166268918317	0.779563409000035	-0.285551090675256	0.130583752050093	gt	0.211174410790812
ENSG00000117472.5	TSPAN1	46640744	46651630	1_46618911_G_GT	46618911	G	GT	1_46618911_G_GT_b37	1.04665616257591	0.328869610289458	1.75345485449293	0.619518321601183	0.186671450408312	0.178109454363143	0.15937409261061	0.15937409261061	1.76983687496806	0.631402900120915	-1.00668158216496	0.0829218906690836	0.636323954273735	0.242901405422659	gt	0.161965255960513
ENSG00000117480.11	FAAH	46859936	46879520	1_46757224_G_GTTTT	46757224	G	GTTTT	1_46757224_G_GTT_b37;1_46757224_G_GT_b37;1_46757224_G_GTTT_b37;1_46757224_G_GTTTT_b37;1_46757224_G_GTTTTT_b37;1_46757224_G_GTTTTTTT_b37	1.91107358496299	0.765546458878371	1.92609535894519	0.785734220351406	1.80553302316383	0.659224507536323	0.695389638093282	0.695389638093282	1.95188077867294	0.826368895581169	0	1	0	1	gt	1
ENSG00000117533.10	VAMP4	171669299	171711387	1_171651731_T_TTTTCC	171651731	TRUE	TTTTCC	1_171651731_T_C_b37;1_171651731_T_TTTTCC_b37;1_171651731_T_TTTTCCTTTCC_b37;1_171651731_T_TTTTCCTTTCCTTTCC_b37;1_171651731_T_TTTTCCTTTCCTTTCCTTTCCTTTCC_b37;1_171651731_T_TTTTCCTTTCCTTTCCTTTCC_b37	1.71292937696103	0.592103888365546	-1.21231104655203	0.0730861847559111	1.17381261200819	0.363377307443404	0.199879873486696	0.199879873486696	1.81858520599843	0.670160197699964	1.9973479831134	0.958928905301391	1.82779010485302	0.678155225799224	gt	0.151166973987305
ENSG00000117601.9	SERPINC1	173872946	173886516	1_173895834_TAA_T	173895834	TAA	TRUE	1_173895835_AA_A_b37;1_173895834_TAA_T_b37;1_173895836_A_AA_b37	1.71275547060588	0.591991735619954	-1.43091584374815	0.0639866084278777	-1.85109293699611	0.049713585986365	0.709149158725607	0.709149158725607	0.969090708325439	0.309945196870234	1.98786297471639	0.912276006673635	1.98786297471963	0.912276006685297	gt	0.122391880723148
ENSG00000117602.7	RCAN3	24829386	24867530	1_24862643_T_G	24862643	TRUE	G	1_24862643_T_G_b37	-0.0711388396575785	0.150109394495008	0.873024440713891	0.288421378152802	-1.54659560119927	0.0596677532702685	0.0368346236040598	0.0368346236040598	1.74109885623511	0.610876090646693	1.99999448666267	0.998126529129041	1.73167645884848	0.604458578348885	gt	0.104486176500252
ENSG00000117616.13	C1orf63	25568727	25664704	1_25916311_G_A	25916311	G	A	1_25916311_G_A_b37	0.512993868631725	0.222681557076484	1.79173743653575	0.648132610407642	0.770795539783364	0.267561807410527	0.325856081343164	0.325856081343164	1.98071379158966	0.889549089401206	0.36694019299938	0.201280356087763	0.68491422248087	0.251475908000042	gt	1
ENSG00000117640.13	MTFR1L	26145130	26159432	1_26282101_A_AAAGG	26282101	A	AAAGG	1_26282101_A_AAAGG_b37;1_26282101_A_G_b37;1_26282101_A_AAAGGAAGG_b37	0.638625974641513	0.243299492910774	1.85298466893221	0.701404089329607	-0.258211985511196	0.132907435879462	0.959237898072643	0.959237898072643	0.620573785541922	0.240198908051871	-1.28218286363045	0.0700357221887995	-0.510967250900251	0.11305652107849	gt	0.147823318938483
ENSG00000117643.10	MAN1C1	25943958	26112698	1_25964399_T_TA	25964399	TRUE	TA	1_25964399_T_TA_b37	0.544216726114655	0.227602239475034	1.66733534725273	0.564094240702311	1.45545957087899	0.460557092873163	0.0042411982722632	0.0042411982722632	-0.0865345291484232	0.14860282829036	0.227429744036556	0.183064309240755	-5.86271397599461	0.00504645879193496	gt:merged_b_cell	0.0345371034791014
ENSG00000117676.9	RPS6KA1	26856251	26901521	1_26775367_G_C	26775367	G	C	1_26775367_G_C_b37	-6.31075868583019	0.00394109253257598	-6.84184828526895	0.00294400849061795	-5.41681944793464	0.00646169377500253	0.00346835050670943	0.00346835050670943	-1.09131799164703	0.0787110304027863	0.820987756594093	0.277557174916597	0.225886262536619	0.18287378995005	gt:merged_endothelial	0.0275105611401193
ENSG00000117713.13	ARID1A	27022523	27108595	1_27281355_C_CT	27281355	C	CT	1_27281356_TT_T_b37;1_27281357_T_TT_b37;1_27281355_CTT_C_b37	1.99995073647494	0.994399855438437	1.72563199604025	0.600416614935544	0.81549313700981	0.276440394038069	0.997160999981537	0.997160999981537	1.73528986881882	0.606902541093275	0	1	0	1	gt	1
ENSG00000117748.5	RPA2	28218034	28241257	1_28219658_C_G	28219658	C	G	1_28219658_C_G_b37	1.56588182840301	0.50997511196501	1.28637162244712	0.398241903664215	1.87582659008757	0.724551441814355	0.80330183566288	0.80330183566288	1.99875875788183	0.971895330876938	0.355239011379922	0.199673491141018	1.34562543604414	0.41855298711055	gt	1
ENSG00000117791.11	MARC2	220921566	220958150	1_220192171_T_TAAA	220192171	TRUE	TAAA	1_220192171_T_TAAA_b37;1_220192171_T_TAAAA_b37;1_220192171_T_TAA_b37;1_220192171_T_TA_b37	-12.5643373810951	0.00013545400271444	-11.982047680519	0.000184564494703522	-2.94258430470779	0.0262028312562971	0.0285286613122728	0.0285286613122728	-1.58444025615779	0.058323062062357	-7.60055469222044	0.00194518600615647	-7.04326904386323	0.00263663748228975	gt:merged_hepatocyte	0.00434800899712836
ENSG00000117899.6	MESDC2	81239666	81282219	15_82052995_AC_A	82052995	AC	A	15_82052995_AC_A_b37	1.72414908406228	0.599433659353765	1.77345789780264	0.634099746370512	1.98337674093358	0.897412074150237	0.00273562426761719	0.00273562426761719	1.60418467796984	0.529258350929322	1.76166199598646	0.625409081102798	0.445310985539436	0.212444548167611	gt:merged_b_cell	0.0265034867048127
ENSG00000118094.7	TREH	118528025	118550399	11_118556398_G_A	118556398	G	A	11_118556398_G_A_b37	-4.11964813051628	0.0133687409186847	0.0153163593307681	0.158897863286783	-3.28315858773794	0.0215326511844885	0.139751076699024	0.139751076699024	1.56380680454629	0.508965583912599	-6.97975913497481	0.0027298663097255	-4.00137539494688	0.0142947302492581	gt:merged_cholangiocyte	0.0265034867048127
ENSG00000118181.6	RPS25	118886421	118889401	11_118569378_G_T	118569378	G	TRUE	11_118569378_G_T_b37	1.22590171074245	0.378952192163353	0.284672876245736	0.190295659638137	1.5523345764438	0.503445697477826	1	1	1.79347166493426	0.649502174913959	0	1	0	1	gt	1
ENSG00000118292.4	C1orf54	150240599	150253327	1_150170113_G_T	150170113	G	TRUE	1_150170113_G_T_b37	1.89059692134185	0.740824748205582	-0.0268446176908697	0.154541172751192	1.63235944615627	0.544293185737548	0.678251133971008	0.678251133971008	1.7603369522148	0.624449585366158	1.92749316936806	0.787721205221506	1.84207793393284	0.691076869908765	gt	0.232322392779346
ENSG00000118514.9	ALDH8A1	135238527	135271260	6_135981097_C_CT	135981097	C	CT	6_135981098_TTT_T_b37;6_135981100_T_TT_b37;6_135981099_TT_T_b37;6_135981100_T_TTT_b37;6_135981097_CTTT_C_b37;6_135981100_T_TTTT_b37	-14.0270456516278	6.24440716842664e-05	-11.4093282257598	0.000250376064862689	-10.993670124884	0.00031254575155752	0.00515932560209791	0.00515932560209791	-5.33490774728403	0.00676281502000084	-6.42664696339057	0.00369761569701001	-11.3276953181321	0.000261514739434648	gt:merged_hepatocyte	0.002423564617487
ENSG00000118579.7	MED28	17616253	17635728	4_17533328_G_C	17533328	G	C	4_17533328_G_C_b37	-1.65619105699193	0.0558612010533776	-2.94615562234816	0.0261487524798038	-5.96231262650059	0.0047761350254539	0.260396791678623	0.260396791678623	1.88482473856641	0.734327392730547	1.30987044212418	0.406120316776909	1.95711523378293	0.835942403567384	gt:merged_macrophage	0.0365579337563165
ENSG00000118939.13	UCHL3	76123618	76180085	13_76763246_ATGTGTGTG_A	76763246	ATGTGTGTG	A	13_76763246_ATGTGTGTGTG_A_b37;13_76763250_GTGTGTG_G_b37;13_76763254_GTG_G_b37;13_76763248_GTGTGTGTG_G_b37;13_76763252_GTGTG_G_b37;13_76763256_G_GTG_b37	-5.14055896134727	0.00753596658564299	-3.56057781025703	0.0183693504538071	-4.12344882484621	0.0133400288098276	0.127733562566167	0.127733562566167	1.88423805268781	0.733677247422808	-7.5461092771659	0.00200373694218787	-6.23778447986757	0.00410271818176104	gt:merged_cholangiocyte	0.0224078921094162
ENSG00000118961.10	C2orf43	20883787	21022882	2_20883618_T_TA	20883618	TRUE	TA	2_20883619_A_AA_b37;2_20883618_TA_T_b37;2_20883619_A_AAA_b37	-4.01162708881213	0.0142119168884518	-1.75805746906082	0.0525535992872786	-2.86415319916637	0.0274202522325911	0.17856396445753	0.17856396445753	-0.843217225533976	0.0917603222078051	1.62555685088563	0.540592276496458	-2.37806692210756	0.0364042618047765	gt:merged_hepatocyte	0.0638761768596764
ENSG00000119139.12	TJP2	71736208	71870124	9_71060050_A_AT	71060050	A	AT	9_71060050_AT_A_b37;9_71060051_T_TT_b37	1.47412267829111	0.46834529486035	1.92828560029403	0.78885677802106	1.495230511481	0.477411913361944	0.976709419199633	0.976709419199633	0.961990643444722	0.308284895240797	1.12206433448893	0.34876770796892	1.99986842360983	0.990847926033925	gt	1
ENSG00000119227.3	PIGZ	196673213	196695931	3_196674916_A_C	196674916	A	C	3_196674916_A_C_b37	1.86599601877151	0.714316168903823	1.92436684465707	0.783304846693594	1.20257655499631	0.371864835278304	0.896175955620496	0.896175955620496	1.39066617710267	0.435038747887642	1.25088195990025	0.38675560821972	1.9844911688931	0.900892119576534	gt	1
ENSG00000119411.10	BSPRY	116111820	116133513	9_117055846_A_G	117055846	A	G	9_117055846_A_G_b37	1.85410481001668	0.702489336909094	1.62026642634333	0.537745857701972	1.75048350380348	0.617415733251346	0.92847602049316	0.92847602049316	1.99244285681442	0.930725698061569	1.30224302510828	0.403538411115239	1.98368160980885	0.898351999992179	gt	1
ENSG00000119431.5	HDHD3	116135698	116139279	9_115560153_A_AT	115560153	A	AT	9_115560155_T_TT_b37;9_115560154_TT_T_b37;9_115560153_A_T_b37;9_115560153_ATT_A_b37;9_115560155_T_TTT_b37	1.4443306991426	0.456010428898631	0.829767106274744	0.279353392292594	-2.75378372460568	0.0292339462340314	0.201398285078037	0.201398285078037	1.62036596128252	0.53779915771243	1.22237744649647	0.377869235040778	1.90656656842265	0.759856810691398	gt:merged_macrophage	0.0934171202481652
ENSG00000119471.10	HSDL2	115142216	115234690	9_114955600_C_T	114955600	C	TRUE	9_114955600_C_T_b37	1.39613587510547	0.437107473874814	1.40637216123656	0.441019674906118	1.4041286131793	0.440157628960772	1	1	1.44714380848723	0.457152998652116	1.54159453088278	0.498370123593317	0	1	gt	1
ENSG00000119509.8	INVS	102861537	103063282	9_103067106_T_C	103067106	TRUE	C	9_103067106_T_C_b37	-2.95770887534377	0.0259746000657739	0.670699485251475	0.248929695050075	-3.04029223148854	0.0247643120742119	0.0272640041852093	0.0272640041852093	1.89037488249244	0.740571338412408	-7.1522971024753	0.00248406029367264	-0.914096505788621	0.0878085785507406	gt:merged_cholangiocyte	0.0251377757939449
ENSG00000119596.13	YLPM1	75230068	75322244	14_75042338_A_G	75042338	A	G	14_75042338_A_G_b37	0.974682651688966	0.311261031113745	1.98982613174269	0.919657154981822	1.2500562104014	0.386494027899502	0.785555608769168	0.785555608769168	-11.8056778614205	0.000202722662288978	1.71663348773177	0.594503127272929	1.98871032481446	0.915381713662522	gt:merged_nk_nkt_cell	0.00552951219288123
ENSG00000119673.10	ACOT2	74034323	74042357	14_73994258_G_GA	73994258	G	GA	14_73994258_G_GA_b37	0.364689903756698	0.200970157990437	0.0404234692792897	0.161558614982227	-0.878098297475333	0.0897920082735927	0.721798624339989	0.721798624339989	0.693776318831112	0.253079518323506	1.15576476085494	0.358188292882684	1.59158838151194	0.522776807959264	gt	0.169505930955644
ENSG00000119685.15	TTLL5	76099967	76421421	14_75999770_CA_C	75999770	CA	C	14_75999772_A_AA_b37;14_75999771_AA_A_b37;14_75999770_CAA_C_b37;14_75999772_A_AAA_b37	-2.63653849450981	0.0312980705867462	-1.84654906913528	0.0498484546956598	-1.8461903640017	0.0498591180434445	0.970792991574459	0.970792991574459	-2.16623565448697	0.0412373235207375	1.99098075402543	0.924338885410654	1.93343671209203	0.796407972283275	gt:merged_hepatocyte	0.0972244207774724
ENSG00000119711.8	ALDH6A1	74523552	74551196	14_75061036_T_C	75061036	TRUE	C	14_75061036_T_C_b37	-1.63427959850827	0.0566010952600168	1.27939493297799	0.395945507910362	-0.819432116839209	0.0931293471291754	0.00083518202037957	0.00083518202037957	-0.0125452447461498	0.156003402147815	-5.05242503217329	0.00791580144326632	-6.88574541248045	0.00287405679352843	gt:merged_b_cell	0.0134403194401571
ENSG00000119720.13	NRDE2	90742579	90798481	14_90796774_A_G	90796774	A	G	14_90796774_A_G_b37	-16.9190793384579	1.36381848784444e-05	-2.50447535860809	0.033806265431952	-8.39296784871016	0.00126496139271572	0.000123969635743277	0.000123969635743277	-4.34255770829549	0.0117874790377499	-21.1189034291972	1.52286158895323e-06	-12.7699006348374	0.0001214588194186	gt:merged_cholangiocyte	0.000179425727927025
ENSG00000119771.10	KLHL29	23608087	23931481	2_24642152_C_CAAAAAAAAA	24642152	C	CAAAAAAAAA	2_24642152_C_CAAAAAAA_b37;2_24642152_C_CAAAAAAAA_b37;2_24642152_C_CA_b37;2_24642152_C_CAAAAAAAAA_b37;2_24642152_C_CAAAAAAAAAA_b37;2_24642152_C_CAAAAAA_b37	-0.466534626359476	0.116294070072321	-0.504218303226594	0.113541810961358	-0.587500079437575	0.107710219278244	0.853534645669972	0.853534645669972	0.013575908197879	0.158715274729468	0	1	-0.115717866015814	0.145793675720674	gt	0.188407218133047
ENSG00000119943.6	PYROXD2	100143321	100174941	10_100155296_T_G	100155296	TRUE	G	10_100155296_T_G_b37	0.460766059314608	0.214731867572224	1.37424322359101	0.428916041519173	1.83579495590232	0.685314176538104	0.842512365227627	0.842512365227627	-2.39083261586336	0.0361326635617381	1.98398957827828	0.899310586627918	0.255600551735029	0.186582351659718	gt	0.103583011290064
ENSG00000119969.10	HELLS	96305546	96373662	10_95539772_T_C	95539772	TRUE	C	10_95539772_T_C_b37	1.96008525919689	0.841647373531917	1.46691955273985	0.465314646966992	1.99000457151027	0.920362474267579	0.687022135161248	0.687022135161248	-2.76290561068203	0.0290794186801427	1.06370557440243	0.33323264610716	1.1055954135536	0.344286491290432	gt:merged_nk_nkt_cell	0.0932293510454721
ENSG00000120054.7	CPN1	101801949	101841634	10_101231628_A_AAAAGAAAGAAAG	101231628	A	AAAAGAAAGAAAG	10_101231636_G_GAAAG_b37;10_101231636_G_GAAAGAAAGAAAGAAAG_b37;10_101231636_G_GAAAGAAAG_b37;10_101231636_G_GAAAGAAAGAAAG_b37;10_101231632_GAAAG_G_b37;10_101231628_AAAAGAAAG_A_b37	-2.17368270259732	0.0410564672349344	-2.1981921756385	0.0404670980994217	-0.990702897540586	0.0837438109699927	0.00854583731208645	0.00854583731208645	0.631725774803328	0.24210861710017	-4.27683735671201	0.0122326219554857	-4.53221241203153	0.0105938109746092	gt:merged_b_cell	0.0494824737812607
ENSG00000120071.8	KANSL1	44107281	44302733	17_44191483_A_G	44191483	A	G	17_44191483_A_G_b37	1.91688195244609	0.773115570569627	1.36991983867512	0.427325911726865	0.503448461264327	0.221202727339494	0.585208187289902	0.585208187289902	1.33097478163518	0.41339166680194	1.91909403604251	0.776073410312445	1.99999918872624	0.999281339593627	gt	1
ENSG00000120256.5	LRP11	150139933	150186199	6_151104508_CT_C	151104508	CT	C	6_151104510_TT_T_b37;6_151104511_T_TT_b37;6_151104509_TTT_T_b37;6_151104508_CTTT_C_b37	-3.39849225434739	0.0201541551948442	-4.40610708626309	0.0113728490828331	-1.29836469205401	0.0693488910132223	0.0074435484045798	0.0074435484045798	0.272324291169355	0.188708003383694	-4.1942582801305	0.0128165426951813	-6.78531354441435	0.00303665366298012	gt:merged_heptatic_stellate_cell	0.0279050708472741
ENSG00000120306.5	CYSTM1	139554226	139661637	5_139688473_A_G	139688473	A	G	5_139688473_A_G_b37	0.939731199398182	0.303153885785072	1.98397057060828	0.899251153301325	1.49390769841693	0.476835379451739	0.508297670904097	0.508297670904097	0.447754581532308	0.212804262215999	-0.596227654030884	0.107118409388541	1.69945310001498	0.583539766605764	gt	0.187958017915627
ENSG00000120332.11	TNN	175036993	175117202	1_175015808_A_T	175015808	A	TRUE	1_175015808_A_T_b37	-6.71230258627537	0.00316069736209503	-1.84943299716946	0.049762810706536	-6.1860244443983	0.00422143326490502	0.0425966179559177	0.0425966179559177	-0.57222305649816	0.108754802687545	0.0165184311715052	0.159024110723582	-1.61902175661123	0.057122452007835	gt:merged_hepatocyte	0.028645990652614
ENSG00000120334.11	CENPL	173768687	173793858	1_173178463_C_T	173178463	C	TRUE	1_173178463_C_T_b37	-4.50800456680429	0.0107389950125215	-4.5870465327601	0.0102723453406475	0.0599653934625621	0.163664776629204	0.101551484773522	0.101551484773522	1.83232201141186	0.682183751596606	-5.91661338126784	0.00489828779551303	-7.60565430609427	0.00193979147094967	gt:merged_heptatic_stellate_cell	0.0219156577488458
ENSG00000120341.14	SEC16B	177893090	177953438	1_177890130_CT_C	177890130	CT	C	1_177890130_CT_C_b37	1.97239825996206	0.868048575021426	1.79790174742971	0.653032501128278	1.35102096877739	0.420477939160411	0.903277441870419	0.903277441870419	1.43609224266515	0.452690018776141	1.73503431856005	0.60672900592053	1.55536747758333	0.504894967163233	gt	1
ENSG00000120451.6	SNX19	130745330	130786404	11_130767486_G_T	130767486	G	TRUE	11_130767486_G_T_b37	1.4197963453816	0.446232505897828	1.99195585174385	0.928534217732534	1.93149124320973	0.793520531134445	0.214581938136928	0.214581938136928	0.39545907499587	0.205260880755452	0.42413195478008	0.209356873566234	1.99888627049859	0.973377470623512	gt	1
ENSG00000120539.10	MASTL	27443752	27475853	10_27489803_G_A	27489803	G	A	10_27489803_G_A_b37	0.726597853278804	0.259129408484435	1.67176493501756	0.56670019851635	1.92327776366244	0.781789480924237	0.249973869583133	0.249973869583133	1.97092223883828	0.864599614222761	-1.71084512515284	0.0540600123937094	-4.46810829820282	0.0109827375992148	gt:merged_heptatic_stellate_cell	0.05489704748456
ENSG00000120586.4	MRC1	18098351	18200091	10_18231002_G_A	18231002	G	A	10_18231002_G_A_b37	1.93685737269215	0.801596115656876	1.99369039164583	0.936688186982877	1.94827903222597	0.820095270132995	0.943257646525947	0.943257646525947	-3.38361912125686	0.0203266691482987	1.82470274645755	0.675446251063426	1.48549259722404	0.473194118959333	gt:merged_nk_nkt_cell	0.0776130573150896
ENSG00000120675.4	DNAJC15	43597338	43683045	13_43597706_C_T	43597706	C	TRUE	13_43597706_C_T_b37	1.26118581154691	0.390041000794408	1.56406947449528	0.509093185706695	1.57851580971612	0.51619738975651	0.90732016348594	0.90732016348594	-1.44527757021791	0.0634327660652118	1.99466804454755	0.94179001129759	1.98885253498247	0.915914358936512	gt	0.14031673373701
ENSG00000120784.11	ZFP30	38104649	38183238	19_38132334_A_G	38132334	A	G	19_38132334_A_G_b37	1.50879680961714	0.483391079181988	1.51506784861806	0.486196707564077	1.95411260143777	0.830380614487466	0.525768778261271	0.525768778261271	-0.141072129091754	0.143401641388178	1.67127717208274	0.566412102779331	1.3984643365518	0.437992700053997	gt	0.222208555631564
ENSG00000120798.12	NR2C1	95414004	95467479	12_94993339_C_G	94993339	C	G	12_94993339_C_G_b37	-3.58730552769464	0.0180911041678028	-9.94092270428195	0.000549142762955759	-0.695541206623147	0.100629314624907	0.431167741427324	0.431167741427324	0.264192205891561	0.187670884774839	-0.143942343569563	0.143133648154414	1.28249392055346	0.396963180682386	gt:merged_endothelial	0.0102896928881293
ENSG00000120860.6	CCDC53	102406704	102455927	12_102586795_A_C	102586795	A	C	12_102586795_A_C_b37	1.99949179391615	0.982014471356325	1.46203904752537	0.463279004461532	1.97700840236598	0.879478924559205	0.835029703239301	0.835029703239301	1.90218147837959	0.754463366689892	1.99702931094737	0.956533599596043	1.5661338589739	0.510097963943668	gt	1
ENSG00000120896.9	SORBS3	22402498	22433301	8_21548697_A_G	21548697	A	G	8_21548697_A_G_b37	1.99504754564407	0.943896242334034	1.36560105441185	0.425746327985578	1.99597428555177	0.949409353198925	0.895117229730866	0.895117229730866	-2.73691822807103	0.0295219095438149	1.21981641760595	0.377084999650789	1.96234878549524	0.846145181218117	gt:merged_nk_nkt_cell	0.093646903447159
ENSG00000120910.10	PPP3CC	22298331	22398652	8_22601195_A_AG	22601195	A	AG	8_22601195_A_AG_b37	1.99762028638099	0.961092781188225	1.6400407809009	0.548528885038363	1.95656301956518	0.834904630105848	0.614388567295772	0.614388567295772	0.754551534405778	0.264423579543602	1.99979853032659	0.988675205760778	1.96118782045994	0.843821222807362	gt	1
ENSG00000120915.9	EPHX2	27348295	27403081	8_26414021_GTTA_G	26414021	GTTA	G	8_26414021_GTTA_G_b37	-2.33347903691299	0.0373697896047024	0.581239898430965	0.233607592098251	-5.40174167794879	0.00651607583943125	0.490002987017647	0.490002987017647	-0.64799752377678	0.103680427223861	1.61353512270966	0.534163490210168	-1.69458275538096	0.0545894341754554	gt:merged_macrophage	0.0428238389967849
ENSG00000121152.5	NCAPH	97001524	97039583	2_96598252_T_C	96598252	TRUE	C	2_96598252_T_C_b37;2_96598252_T_A_b37;2_96598252_T_G_b37	1.74479936044929	0.613436720924093	1.92930241643893	0.790323794352503	1.5434158198579	0.499224702931845	0.107620958729838	0.107620958729838	-0.608486971318825	0.106293132503741	-4.30305440876987	0.0120530119990484	-2.44943463984492	0.0349128032230989	gt:merged_cholangiocyte	0.0582179891432806
ENSG00000121270.11	ABCC11	48200820	48281479	16_48274012_C_T	48274012	C	TRUE	16_48274012_C_T_b37	1.85752107872031	0.705828960610389	1.42397936339148	0.447876345199763	-0.54580630911039	0.110587442482606	0.227693944602356	0.227693944602356	-2.97310424726084	0.0257444028092299	-1.87442484865454	0.0490271052012932	1.92565253041175	0.785108954862786	gt:merged_nk_nkt_cell	0.0876830609307567
ENSG00000121350.11	PYROXD1	21590548	21623300	12_21590557_A_C	21590557	A	C	12_21590557_A_C_b37	1.0121737023012	0.320274227259989	1.44612605814569	0.456739109710379	1.91562205057738	0.771449945798107	0.263356050311349	0.263356050311349	-2.06644562636905	0.0437432276817587	1.23697320504226	0.38238295169018	1.81474203156677	0.666893028658526	gt	0.114391643690939
ENSG00000121390.13	PSPC1	20248895	20357142	13_19328992_A_C	19328992	A	C	13_19328992_A_C_b37	1.97494716075033	0.874235468101611	1.97046525559983	0.863550144811592	-0.69146654342461	0.100886920763233	0.0403476154604938	0.0403476154604938	1.63694921440924	0.546816769917342	1.71625922400284	0.594259796336828	-1.21926949288058	0.0727761010659086	gt	0.110096595040669
ENSG00000121417.9	ZNF211	58141760	58154147	19_58141704_CTT_C	58141704	CTT	C	19_58141705_TTT_T_b37;19_58141707_T_TT_b37;19_58141706_TT_T_b37;19_58141704_CTTT_C_b37	1.73092048129416	0.60394990822493	1.16505158146833	0.36084553392563	1.96933882806957	0.860998451264199	0.569042997543333	0.569042997543333	1.56602552247097	0.510045149185822	1.99287540236344	0.93273257827583	0.501924421762453	0.220967703216125	gt	1
ENSG00000121577.9	POPDC2	119355303	119384171	3_119361250_A_G	119361250	A	G	3_119361250_A_G_b37	-1.68540339592965	0.0548906921300236	0.195704073568834	0.179194004772625	-0.566234080617903	0.109167337616613	0.0344585233719535	0.0344585233719535	1.99970824367063	0.986372095325197	1.41181165811673	0.443120531969793	-2.75110010047649	0.0292795702748114	gt:merged_heptatic_stellate_cell	0.0934171202481652
ENSG00000121644.14	DESI2	244816236	244872335	1_245422577_C_T	245422577	C	TRUE	1_245422577_C_T_b37	1.99639118232369	0.952097146985636	1.89919463559551	0.750865297538632	1.46664505417652	0.465199775777565	0.937178251878701	0.937178251878701	1.87333400549875	0.721914209531306	1.81908069154298	0.670584388882068	1.98750302102673	0.91099000577586	gt	1
ENSG00000121691.4	CAT	34460471	34493609	11_35242660_C_T	35242660	C	TRUE	11_35242660_C_T_b37	1.91719828286404	0.773535912443885	1.93683533176971	0.8015622135278	1.89194608724785	0.742370699796336	0.999305155395793	0.999305155395793	1.14231145911566	0.354386346374925	1.56864648864979	0.511325547179672	0.00411403860175596	0.157726808617427	gt	1
ENSG00000121716.14	PILRB	99933736	99965356	7_100111319_T_C	100111319	TRUE	C	7_100111319_T_C_b37	-2.2046404781205	0.0403135190574689	-0.0207821808907624	0.1551591991312	-0.236769782605904	0.134762244985648	0.124892523567106	0.124892523567106	-3.66574662340673	0.0172993519230976	0.310537609793357	0.193671853129871	-2.13615009437598	0.0419765345057802	gt:merged_nk_nkt_cell	0.071427486851438
ENSG00000121766.10	ZCCHC17	31769841	31837783	1_31767295_A_ATATTTATT	31767295	A	ATATTTATT	1_31767295_A_ATATT_b37;1_31767295_A_ATATTTATT_b37	-2.339681793453	0.0372338816399605	-2.06922234233605	0.0436713753204123	-2.0585594876656	0.0439479743780166	0.058003959282747	0.058003959282747	1.9976391449984	0.961247130911302	-2.70060392673679	0.0301520206203482	-3.11046895994883	0.0237818910763986	gt:merged_heptatic_stellate_cell	0.0842208866315546
ENSG00000121807.5	CCR2	46395224	46402419	3_45664160_AT_A	45664160	AT	A	3_45664161_TT_T_b37;3_45664162_T_TT_b37;3_45664160_ATT_A_b37	1.96454682930823	0.85064922701892	1.99165752322568	0.927224692064808	1.18310076414116	0.366088318978256	0.500319485953355	0.500319485953355	-0.604537870569857	0.106558215307277	1.29579130500855	0.401373115090679	1.23681338575807	0.382333116043523	gt	0.187585673585222
ENSG00000121871.3	SLITRK3	164904507	164914897	3_164110962_A_C	164110962	A	C	3_164110962_A_C_b37	1.4442863227514	0.455992441088237	1.94518918657502	0.814894076035743	-0.922469741905729	0.0873540687948148	0.456831556092272	0.456831556092272	0.0003129361063543	0.157331686392677	1.48609924424875	0.473455106880947	1.89959805508477	0.75134781661711	gt	0.167158394984973
ENSG00000121898.8	CPXM2	125465722	125699783	10_125650709_G_C	125650709	G	C	10_125650709_G_C_b37	1.92205584798012	0.780103008632539	0.620970005253128	0.24026644361401	1.07109941522071	0.335148770471678	0.507405376528951	0.507405376528951	1.56505157242856	0.509570766195642	0.387698603869921	0.204168598259538	1.97518818066732	0.874836875649544	gt	1
ENSG00000121903.10	ZSCAN20	33938245	33962107	1_34526252_C_CT	34526252	C	CT	1_34526253_TT_T_b37;1_34526252_CTT_C_b37;1_34526254_T_TT_b37	-4.94298421581937	0.00841486093781259	-2.87976521046664	0.0271733151593243	-4.89280519710297	0.00865433523397922	0.347534621893593	0.347534621893593	0.0716790226218791	0.164942255511112	-6.44781007213135	0.00365483268847551	-1.94335775158163	0.047056763306005	gt:merged_cholangiocyte	0.0317297185244229
ENSG00000121964.10	GTDC1	144695634	145090135	2_145237269_T_G	145237269	TRUE	G	2_145237269_T_G_b37	1.94191802626733	0.809553550787265	1.24777101744229	0.385771438021458	1.52642684037772	0.491347924484004	0.703151500927404	0.703151500927404	0.540496160094222	0.227009081501412	1.08863041982272	0.33975128978457	1.98723402759117	0.910041176624459	gt	1
ENSG00000122121.6	XPNPEP2	128872949	128903514	X_128848348_A_G	128848348	A	G	X_128848348_A_G_b37	1.91010830664857	0.76431489025455	1.92099775098092	0.778654112582834	1.34442711366711	0.418127245468948	0.0485136157225594	0.0485136157225594	-10.6053404169387	0.000384646182230727	-4.46435717104481	0.0110059447421181	-1.31798343149734	0.0685258350037937	gt:merged_nk_nkt_cell	0.00805419726439981
ENSG00000122194.14	PLG	161123269	161174347	6_160170458_GTT_G	160170458	GTT	G	6_160170459_TT_T_b37;6_160170460_T_TT_b37;6_160170458_GTT_G_b37	-0.184631747432775	0.13939440066405	-0.309707626544252	0.128568231191722	-0.869662801817299	0.0902637798222797	0.140371498393881	0.140371498393881	-2.53735634399936	0.0331627706238037	0.0931865234442739	0.167317652844507	0.383260073919189	0.203546958173099	gt	0.100370624117366
ENSG00000122359.13	ANXA11	81910644	81965328	10_81865857_T_C	81865857	TRUE	C	10_81865857_T_C_b37	-2.72807678172768	0.0296740483342411	0.682062904750069	0.250962613403206	1.43389666482062	0.451811515352251	0.223688214701019	0.223688214701019	0.342705839838345	0.197969057264651	-4.31430673474381	0.0119767564734221	-4.68304311018312	0.00973343154194251	gt:merged_heptatic_stellate_cell	0.0519588845580394
ENSG00000122406.8	RPL5	93297581	93307481	1_94184244_CTT_C	94184244	CTT	C	1_94184245_TTTT_T_b37;1_94184246_TTT_T_b37;1_94184244_CTTTT_C_b37	0.537393648679711	0.226515877900616	1.3091323150382	0.405869405630465	1.96636573744746	0.854486951108947	0.0408167948127668	0.0408167948127668	1.65675602050186	0.557962693805046	1.36899206343833	0.426985837067336	0.0918735592758253	0.167171525238215	gt	0.110553863782691
ENSG00000122477.8	LRRC39	100614408	100643771	1_100356197_GAAA_G	100356197	GAAA	G	1_100356199_AA_A_b37;1_100356197_GAAA_G_b37;1_100356198_AAA_A_b37;1_100356200_A_AA_b37	1.71773707040569	0.595221834063787	1.63626400627948	0.546438645910292	1.94147525779738	0.808843024141973	0.365783631548189	0.365783631548189	-0.435151790665827	0.118642409991606	1.99982671169704	0.989497029566578	1.97462344588422	0.873432362215203	gt	0.19963950587822
ENSG00000122497.13	NBPF14	148003641	148025863	1_148003856_G_A	148003856	G	A	1_148003856_G_A_b37	-3.35122700425495	0.0207076931947569	0.208253369759689	0.180713498208636	-0.831600478578025	0.0924262074657736	0.0329485757107676	0.0329485757107676	-0.490717488926862	0.114519506629362	0.899469286785632	0.294149664446721	0.682685176647055	0.251074525065894	gt:merged_hepatocyte	0.0781632492557243
ENSG00000122512.10	PMS2	6012869	6048756	7_6769155_A_G	6769155	A	G	7_6769155_A_G_b37	-1.80425113241802	0.0511226315849277	-0.698444589340568	0.100446197075703	-0.635770085289039	0.104481390116411	0.357108731869516	0.357108731869516	1.98780385487885	0.912063478098995	-3.90201403178207	0.0151235816021839	-4.87316938731828	0.00874993372998926	gt:merged_heptatic_stellate_cell	0.0500492682810076
ENSG00000122591.7	FAM126A	22980877	23053749	7_22868389_G_A	22868389	G	A	7_22868389_G_A_b37	1.49169816424779	0.475874903837124	1.49601486523693	0.477754302658817	-2.43717221469865	0.0351644454148712	0.861381609714659	0.861381609714659	-0.305996971057311	0.128875566945773	1.81045039279155	0.663291740119353	1.85358611826939	0.701986211339339	gt	0.102413613753521
ENSG00000122674.8	CCZ1	5938355	5965605	7_5922471_CTT_C	5922471	CTT	C	7_5922474_TT_T_b37;7_5922473_TTT_T_b37;7_5922472_TTTT_T_b37;7_5922471_CTTTT_C_b37;7_5922475_T_TT_b37	0.402200168693014	0.206215285586368	0.618096953655026	0.239777255150728	1.49565416559085	0.477596798838316	0.320709187415708	0.320709187415708	0.248094874113178	0.185637410661499	-0.152891898132395	0.142301634854565	-2.18439674227108	0.04079772997302	gt	0.110553863782691
ENSG00000122687.13	FTSJ2	2273865	2281840	7_2765426_G_A	2765426	G	A	7_2765426_G_A_b37;7_2765426_GT_G_b37	1.58897053560355	0.521447451874946	1.49885499344657	0.478997447859092	1.72128975062969	0.597547813581131	0.781650011084116	0.781650011084116	1.98170409772473	0.892404454877132	-0.15517767500711	0.142090005993748	1.31842887658973	0.409046237923923	gt	0.221406897062192
ENSG00000122778.5	KIAA1549	138516125	138666064	7_138575947_T_C	138575947	TRUE	C	7_138575947_T_C_b37	1.75144487678119	0.618094302036101	1.63439502032554	0.545409731940144	1.86756337597183	0.715918921454249	0.365305854938475	0.365305854938475	0.116936782424602	0.169986401149511	0.888157132438153	0.291681700623119	0.98346504119138	0.313342339023704	gt	1
ENSG00000122786.15	CALD1	134429002	134655479	7_134392998_G_A	134392998	G	A	7_134392998_G_A_b37	1.7705562945219	0.631936619586356	1.68053224660878	0.57192768134106	1.98759494062557	0.911316603216127	0.523772035009936	0.523772035009936	1.85384910935124	0.702241182054041	1.76714049795407	0.629411609319467	1.82526368981581	0.675936351370775	gt	1
ENSG00000122861.11	PLAU	75668934	75677255	10_76055824_CT_C	76055824	CT	C	10_76055826_TTT_T_b37;10_76055827_TT_T_b37;10_76055825_TTTT_T_b37;10_76055824_CTTTT_C_b37	0.320800473385987	0.195030850550665	1.90341102722255	0.755962047482082	-0.306090923604529	0.128867775218291	0.331124779233776	0.331124779233776	0.749056690520547	0.263372386748419	0.67159107728844	0.249088469411497	1.92571207596598	0.7851929154395	gt	0.209322890421045
ENSG00000122965.6	RBM19	114254542	114404176	12_114245401_G_A	114245401	G	A	12_114245401_G_A_b37	-1.62185578961112	0.0570252296522779	-1.50236952653762	0.0612810903651963	-1.52857546956773	0.0603195921533936	0.309279360191251	0.309279360191251	1.89375602313754	0.744461518491364	-0.143295962974378	0.143193951801936	-3.44666386024636	0.0196057319413365	gt:merged_heptatic_stellate_cell	0.0761344709428453
ENSG00000122971.4	ACADS	121163537	121177811	12_121550088_TAA_T	121550088	TAA	TRUE	12_121550091_A_AAAA_b37;12_121550090_AA_A_b37;12_121550089_AAA_A_b37;12_121550091_A_AA_b37;12_121550091_A_AAA_b37;12_121550088_TAAA_T_b37	-4.11290668417558	0.0134198251762415	-3.55148240862712	0.0184650420035462	-5.30179547270728	0.00688857404970332	0.41360134161614	0.41360134161614	0.7186757836987	0.257652964817609	-2.39485199477321	0.0360475884085451	-2.84226646485945	0.0277703736747415	gt:merged_macrophage	0.0440414840890916
ENSG00000123064.8	DDX54	113594978	113623284	12_113048310_T_A	113048310	TRUE	A	12_113048312_AA_A_b37;12_113048310_T_A_b37;12_113048311_AAA_A_b37;12_113048310_TAAA_T_b37	1.92754074704277	0.787789196872481	1.89199431200785	0.742426155980578	1.98330440453964	0.897190346631294	0.766134145766285	0.766134145766285	1.91182257774955	0.766507099482144	1.77039684881521	0.631818242127524	1.81592892271397	0.667897714927117	gt	1
ENSG00000123124.9	WWP1	87354966	87490649	8_88203114_C_CCTATATCTATTTA	88203114	C	CCTATATCTATTTA	8_88203114_C_CCTATATCTATTTA_b37;8_88203114_C_T_b37;8_88203114_C_*_b37	1.35610064195902	0.422302300352124	1.50886624094761	0.48342199597458	-3.34153776094104	0.0208230965309347	0.393001027029397	0.393001027029397	0.777983146977135	0.268965206678175	0.309972944189042	0.193597402658672	1.56382373925908	0.508973808921245	gt:merged_macrophage	0.078422711801957
ENSG00000123130.12	ACOT9	23720369	23784592	X_24685833_CA_C	24685833	CA	C	X_24685834_AA_A_b37;X_24685835_A_AA_b37;X_24685833_CAA_C_b37	-11.7692157960365	0.000206695587129682	-18.4642089715008	6.07568171528982e-06	-12.1829779031805	0.000165864228810138	0.120684451936916	0.120684451936916	1.22482378427247	0.378620496558951	-7.22633685705392	0.00238558445927136	-8.34761778742762	0.00129641882851294	gt:merged_endothelial	0.000446549089410919
ENSG00000123143.8	PKN1	14543864	14582679	19_14864600_TAA_T	14864600	TAA	TRUE	19_14864604_AA_A_b37;19_14864603_AAA_A_b37;19_14864605_A_AA_b37;19_14864600_TAAAAA_*_b37	0.851249796218383	0.283810928605776	1.40691561605729	0.441228878998686	1.55599311546177	0.505194816127555	0.353829585527434	0.353829585527434	1.99135508545379	0.925921013056768	0.171443237279846	0.176298108622215	0.211789080714084	0.181144296626516	gt	1
ENSG00000123201.10	GUCY1B2	51568646	51654998	13_51655576_A_G	51655576	A	G	13_51655576_A_G_b37	-0.7772388320235	0.0956128781098644	-0.613381115762991	0.105965616886764	1.07854140461552	0.337092283990299	0.317415140403467	0.317415140403467	-0.334698697986653	0.126519468500578	0.988363911202612	0.314511201605273	1.2739412375409	0.394163687695783	gt	0.175725284058185
ENSG00000123360.7	PDE1B	54943133	54973023	12_54928046_G_A	54928046	G	A	12_54928046_G_A_b37	1.09347656834956	0.341038540446715	1.70149338528825	0.584820157313274	1.22341423571942	0.37818737259716	0.260329080784	0.260329080784	-0.155597373195747	0.142051186664564	1.99959036507312	0.983852365842679	1.99909899159536	0.976053653119147	gt	0.221406897062192
ENSG00000123416.11	TUBA1B	49521564	49525180	12_48727063_C_G	48727063	C	G	12_48727063_C_G_b37	-5.29861421133381	0.0069007814339812	-4.39435992080956	0.0114483501448123	-0.617127197030584	0.105715677197532	0.981851144196784	0.981851144196784	9.65010241316122e-05	0.157309221987358	-6.10276787030023	0.00441977151556741	-3.55060175450308	0.018474334549381	gt:merged_cholangiocyte	0.0352193870286398
ENSG00000123427.11	METTL21B	58165274	58176324	12_58283731_T_C	58283731	TRUE	C	12_58283731_T_C_b37	1.53807634536327	0.496726320303165	1.48405067266418	0.472574717168015	1.84092952848277	0.690013756598487	0.117917557154595	0.117917557154595	1.43844323794428	0.453633678696239	1.19080595734852	0.368358639543537	1.84753077019479	0.696186754256147	gt	0.199358774264409
ENSG00000123453.12	SARDH	136528681	136605077	9_136554137_T_C	136554137	TRUE	C	9_136554137_T_C_b37	-9.76254029003201	0.000604346911066585	-2.80468573272174	0.0283824429405625	-7.70620145991529	0.00183647217911651	0.0556976034690182	0.0556976034690182	1.79919734451693	0.654073744230868	-8.30957919289375	0.00132341456390588	-9.20520147511792	0.000815683699690341	gt:merged_hepatocyte	0.0108898424787154
ENSG00000123454.6	DBH	136501481	136524466	9_136500515_T_C	136500515	TRUE	C	9_136500515_T_C_b37	-13.2702966414319	9.31701536519509e-05	-21.60008635897	1.18582194199277e-06	-23.3858711974794	4.69343066096319e-07	0.119682029648411	0.119682029648411	1.74104101200516	0.610836247565147	-5.53482009430184	0.00605177800550704	-3.9171521501936	0.0149941753214365	gt:merged_macrophage	6.8385008562851e-05
ENSG00000123485.7	HJURP	234742061	234763212	2_235569410_C_CAAA	235569410	C	CAAA	2_235569411_A_AAA_b37;2_235569411_A_AAAA_b37;2_235569411_A_AAAAA_b37;2_235569411_A_AA_b37;2_235569410_CA_C_b37;2_235569411_A_AAAAAA_b37	1.97270421588422	0.868775264450819	1.69208059705022	0.578959737932954	1.54974744331082	0.502215043620257	0.509943426179489	0.509943426179489	0.237731252429512	0.184341783862326	1.99724716180555	0.958156193641949	1.99235367355601	0.930319172156183	gt	1
ENSG00000123496.3	IL13RA2	114238537	114254540	X_113569358_T_G	113569358	TRUE	G	X_113569358_T_G_b37	1.97519073755478	0.874843271761009	0.875192451430109	0.288885614429667	1.51663071835816	0.486900121170398	0.434909002242394	0.434909002242394	-0.0824939205907071	0.148996566984532	1.6762178738702	0.569343541857895	1.54405623345474	0.499525785834643	gt	0.227249040444739
ENSG00000123643.8	SLC36A1	150816606	150871942	5_150853193_CTTTTGCTTTG_C	150853193	CTTTTGCTTTG	C	5_150853193_CTTTTGCTTTG_C_b37	-0.89198696113516	0.0890210743536754	-0.635097239910749	0.104525661403768	0.0664365296119058	0.164369110042675	0.5295012708987	0.5295012708987	1.8589831183852	0.707272179904443	-6.77330926973127	0.00305670361508709	-1.51894428421275	0.0606710819140173	gt:merged_cholangiocyte	0.0280112922949231
ENSG00000123689.5	G0S2	209848764	209849733	1_209454296_G_A	209454296	G	A	1_209454296_G_A_b37	-4.24511693225617	0.0124536159329079	-3.95395063112335	0.0146843409990116	-6.31430318600371	0.00393340909892412	0.184163311178457	0.184163311178457	-3.04170903123622	0.0247440669336805	-2.47129815123077	0.0344687940802296	-2.42913975766021	0.035330310451081	gt:merged_macrophage	0.0331764233283978
ENSG00000123838.6	C4BPA	207277606	207318317	1_207253133_A_G	207253133	A	G	1_207253133_A_G_b37	-0.92102175906075	0.0874324845379749	-5.11483217460068	0.00764487605087522	1.36360720567825	0.425020045072252	0.0104279195931977	0.0104279195931977	0.433606815468465	0.210731584832179	1.08927372828776	0.339921790886189	1.08927372828811	0.33992179088628	gt:merged_endothelial	0.0462760478749309
ENSG00000123892.7	RAB38	87846409	87908635	11_87911594_GT_G	87911594	GT	G	11_87911594_GT_G_b37	1.60244051474143	0.528352339331288	1.62209687005401	0.538727587540317	1.91446942359664	0.769937912619153	0.678562229637634	0.678562229637634	1.01255481866838	0.320367597160354	1.61801423209209	0.536542398397704	1.13852157624268	0.353325295710365	gt	1
ENSG00000123965.12	PMS2P5	74306893	74366314	7_74297908_C_G	74297908	C	G	7_74297908_C_G_b37	1.89800778823866	0.749451874796293	1.98659644964113	0.907831892128512	1.96366535600964	0.848826074590869	0.0374853072291603	0.0374853072291603	1.47594630860954	0.469117596417032	1.92236736094679	0.780531594140253	-1.00357591451433	0.0830809569669555	gt	0.10551538272099
ENSG00000124209.3	RAB22A	56884751	56942563	20_57304741_T_TACACACACAC	57304741	TRUE	TACACACACAC	20_57304743_CAC_C_b37;20_57304741_T_C_b37;20_57304741_TACAC_T_b37;20_57304745_C_CACACACACAC_b37;20_57304745_C_CACACACAC_b37;20_57304745_C_CACACAC_b37	-1.20664279018717	0.0733398223601524	0.234464308972974	0.183935538814678	-0.880055646980964	0.0896829224730801	0.262589620908725	0.262589620908725	1.38497179380448	0.432900858574979	0.726383898528979	0.259089396326349	-2.27007167457509	0.0387892942988248	gt	0.107806134702463
ENSG00000124217.3	MOCS3	49575362	49577820	20_49450829_C_CTTT	49450829	C	CTTT	20_49450830_T_TTT_b37;20_49450830_T_TTTT_b37;20_49450830_T_TTTTT_b37;20_49450830_T_TT_b37;20_49450829_CT_C_b37;20_49450830_T_TTTTTT_b37	1.97682408691463	0.87900050725084	1.24267401420605	0.384166646184045	1.99002408690205	0.92043999723879	0.853770897335071	0.853770897335071	1.99938026050296	0.980139060303268	1.99467595162423	0.9418331122532	1.99744980320742	0.95972436920329	gt	1
ENSG00000124224.12	PPP4R1L	56806187	56884495	20_57089403_C_T	57089403	C	TRUE	20_57089403_C_T_b37	-2.66001479002404	0.0308729255492909	-2.26176153570765	0.0389794812234704	-3.7117961890703	0.0168512887989946	0.569008368703065	0.569008368703065	-7.59797794476953	0.00194791755355927	1.95835353491191	0.838295159401188	1.87638955934779	0.72515119251176	gt:merged_nk_nkt_cell	0.0219323549801776
ENSG00000124228.10	DDX27	47835883	47860614	20_48721192_C_CAAAA	48721192	C	CAAAA	20_48721192_CA_C_b37;20_48721193_A_AAAAAA_b37;20_48721193_A_AAA_b37;20_48721193_A_AAAA_b37;20_48721193_A_AAAAA_b37;20_48721193_A_AAAAAAA_b37	-1.44241723183751	0.0635426625082807	-1.68437314062197	0.0549246139739998	1.55738525255128	0.505863120600482	0.103595661851954	0.103595661851954	0.201995149859556	0.179953886035275	1.94012841282517	0.806699017399912	-2.7511110060471	0.0292793847202401	gt:merged_heptatic_stellate_cell	0.0934171202481652
ENSG00000124343.8	XG	2670090	2734539	X_2736301_G_C	2736301	G	C	X_2736301_G_C_b37	-5.55497165609165	0.00598447394762759	-4.98811253023507	0.00820528359036172	-11.3892855672046	0.00025306576473459	0.290385786706025	0.290385786706025	-3.14798576959669	0.0232733547327935	0.669618540406134	0.248737367072638	1.5717888642626	0.512868024613361	gt:merged_macrophage	0.00627357164753115
ENSG00000124562.5	SNRPC	34725182	34741571	6_34227123_G_A	34227123	G	A	6_34227123_G_GA_b37;6_34227123_G_GAA_b37;6_34227123_G_GAAA_b37;6_34227123_G_A_b37	1.6329627746635	0.544623679965083	1.96123635705931	0.843917652003887	1.88510585009158	0.734639565410745	0.162579279040264	0.162579279040264	1.68253610747081	0.57313575358917	1.79649918647726	0.651909806302436	0.146649845042418	0.173394253722157	gt	1
ENSG00000124564.13	SLC17A3	25833293	25882514	6_25872557_C_CA	25872557	C	CA	6_25872557_CAA_C_b37;6_25872559_A_AA_b37;6_25872558_AA_A_b37;6_25872559_A_AAA_b37;6_25872557_C_A_b37	1.8890859967255	0.739105945997309	1.99957724089455	0.983595766322722	1.80032080583038	0.654979915925276	0.724007944319896	0.724007944319896	0.380335084500473	0.203138516654914	1.99526248375543	0.945125242633694	1.83835155896764	0.687643349959032	gt	1
ENSG00000124568.6	SLC17A1	25783124	25832287	6_25830038_C_A	25830038	C	A	6_25830038_C_A_b37	1.98610454892327	0.906163558216918	1.97581692490382	0.876419993343703	1.45695068564942	0.461171731963236	0.479437634520806	0.479437634520806	1.12739831100293	0.35023605672613	1.99938941765458	0.980286306989518	1.99987522950391	0.991087757782181	gt	1
ENSG00000124587.9	PEX6	42931607	42946958	6_42942779_A_G	42942779	A	G	6_42942779_A_G_b37	-0.895738358469146	0.0888140745128789	-0.0421715803208258	0.152991102040615	0.313168160748148	0.194019129514954	0.291759741117187	0.291759741117187	1.89987590479217	0.751680765752886	-3.50700123769008	0.0189404942954366	-2.11941569535236	0.0423937180789492	gt:merged_cholangiocyte	0.075515693225337
ENSG00000124588.15	NQO2	2988220	3019996	6_3003970_A_G	3003970	A	G	6_3003970_A_G_b37	0.754291910951622	0.26437379499293	0.849629135850932	0.283471528232097	0.372155486621352	0.202001442022818	0.961538311075466	0.961538311075466	1.21150160448201	0.37455456423814	1.94817748090418	0.819921767042875	1.17826168303355	0.364672412595524	gt	1
ENSG00000124615.13	MOCS1	39867353	39902290	6_39891369_C_T	39891369	C	TRUE	6_39891369_C_T_b37	1.57099351921488	0.512476856051008	1.98734059410896	0.910415849767207	1.5298524048219	0.492919275703602	0.623195702212069	0.623195702212069	-2.28139677057266	0.0385316718736194	1.23315834676151	0.381195889020055	1.67717252040455	0.569913367501845	gt	0.107452227820009
ENSG00000124713.5	GNMT	42928495	42931618	6_42285892_C_CA	42285892	C	CA	6_42285893_AA_A_b37;6_42285894_A_AA_b37;6_42285892_CAA_C_b37;6_42285892_C_A_b37	-13.2436564988143	9.44935979801033e-05	-10.2345884375461	0.000469116904042344	-6.81374522890553	0.00298969734491474	0.00209125317463195	0.00209125317463195	0.45792331669162	0.214308959529837	-16.0252709011148	2.17991897370868e-05	-15.6492446157517	2.65620748330098e-05	gt:merged_cholangiocyte	0.0011236801084789
ENSG00000124786.8	SLC35B3	8413300	8435794	6_8347404_G_A	8347404	G	A	6_8347404_G_A_b37	-0.512872882303384	0.112919908847268	1.65798965654528	0.558671105792704	1.76465662652527	0.627589793578319	0.0149252197455031	0.0149252197455031	1.79092375295556	0.647492397418295	-0.901670754311908	0.0884877927198209	-0.458602532320924	0.116882729951774	gt:merged_b_cell	0.0659147254891763
ENSG00000124920.9	MYRF	61520113	61555990	11_61524974_G_A	61524974	G	A	11_61524974_G_A_b37	-2.63004224300283	0.0314167901300114	-1.46228600180086	0.0627834590489636	-8.7583036938521	0.00103812488519567	0.42553962982691	0.42553962982691	0.750282406083386	0.263606422165316	0.720322370468182	0.25795898322513	1.27797734928185	0.395481243481939	gt:merged_macrophage	0.015496714915206
ENSG00000125124.7	BBS2	56500747	56554195	16_56452967_ACT_A	56452967	ACT	A	16_56452967_ACT_A_b37	-1.70324633512735	0.0543067107437303	1.20939845142402	0.373918292397208	-4.09895496957512	0.0135261848304918	0.667730907222776	0.667730907222776	0.526469395836671	0.224789469026189	-0.873157184152262	0.090068024202135	-0.217502666627354	0.136453624644636	gt:merged_macrophage	0.0625157714893452
ENSG00000125246.11	CLYBL	100258918	100549387	13_100878820_T_C	100878820	TRUE	C	13_100878820_T_C_b37	1.20420861862942	0.372354663697826	1.22847228048778	0.379744854626634	1.92122214620156	0.778960507747887	0.103904835204253	0.103904835204253	1.97983739113749	0.887083874883603	1.69398261386823	0.580134421494361	0.119460881302359	0.170272886035441	gt	0.184647429641296
ENSG00000125445.6	MRPS7	73257754	73262454	17_73219644_G_A	73219644	G	A	17_73219644_G_A_b37	0.165084868693839	0.175548096175875	1.97604485579092	0.876999099164163	1.16630374894987	0.361205892461407	0.0617778159774044	0.0617778159774044	1.99928277533775	0.978634367361682	-2.05888550606602	0.0439394900567028	-1.35083963318857	0.0671707432943942	gt	0.114590021894911
ENSG00000125450.6	NUP85	73201753	73231853	17_73222865_G_A	73222865	G	A	17_73222865_G_A_b37	-1.18427163457079	0.0743501252852408	-0.763613161871888	0.0964302243577809	1.07970128284012	0.337396551120783	0.747958949153749	0.747958949153749	-0.724902732683859	0.0987941399507974	-0.227419733217118	0.135580098316481	-0.274426969533863	0.131523729518299	gt	0.152466399707375
ENSG00000125454.7	SLC25A19	73269072	73285591	17_73204530_T_C	73204530	TRUE	C	17_73204530_T_C_b37	1.93872366782205	0.804489900416724	1.87459135810144	0.72324084128897	1.7601083232787	0.624284362483915	0.649231381208435	0.649231381208435	-0.0116947856380989	0.156090862306513	0.99661609690952	0.316493085420231	0.85271622760763	0.284118473827585	gt	0.233610176321046
ENSG00000125485.13	DDX31	135468383	135545788	9_135501960_A_G	135501960	A	G	9_135501960_A_G_b37	-5.84761033418118	0.00508879273504864	-5.96019262420265	0.00478173249422434	-5.13332783809534	0.00756641694709978	0.124291524694215	0.124291524694215	1.99882389371822	0.972642385625797	-4.04001714047541	0.0139851484516963	-6.96119360701044	0.00275774660620747	gt:merged_heptatic_stellate_cell	0.0266017720873639
ENSG00000125534.5	PPDPF	62152076	62153559	20_62139177_A_G	62139177	A	G	20_62139177_A_G_b37	1.64653196989082	0.552156497165352	1.98365420442929	0.898267144777508	1.65599005646101	0.557523701133389	0.482412248887292	0.482412248887292	1.63102264332281	0.543562224678334	0.934843819004527	0.302042118657793	1.1909908270091	0.368413351216791	gt	1
ENSG00000125538.7	IL1B	113587327	113594480	2_113480938_G_GCACACACACA	113480938	G	GCACACACACA	2_113480938_G_GCACACA_b37;2_113480938_G_GCACACACACA_b37;2_113480938_G_GCACACACACACA_b37;2_113480938_G_GCACACACACACACA_b37;2_113480938_G_GCACACACA_b37;2_113480938_G_GCACA_b37	-2.41511654746694	0.0356218452143297	-6.08161813749575	0.00447164997454043	-1.77181616728944	0.0521230088158458	0.3088611308465	0.3088611308465	1.97626333552375	0.877556846376639	-0.950429303287649	0.0858547485207677	-2.20570744559149	0.0402881661747982	gt:merged_endothelial	0.0354470048592061
ENSG00000125618.12	PAX8	113973573	114036527	2_113992800_TCC_T	113992800	TCC	TRUE	2_113992800_TCC_T_b37	1.76985889034961	0.631419217556162	-1.16351583839275	0.0753008499508766	-1.2093559151229	0.0732183004526044	0.0481209007192043	0.0481209007192043	1.56709277507917	0.510565854483954	1.92932065820639	0.790350215575041	0.887064596271216	0.291444745929498	gt	0.120392656271361
ENSG00000125637.11	PSD4	113914901	113966973	2_113943470_A_G	113943470	A	G	2_113943470_A_G_b37	1.56084519369273	0.507530676678794	1.96165870091551	0.844759396423418	1.96071147802098	0.842878162927341	0.0713959315626939	0.0713959315626939	1.98972748445863	0.919269912248784	1.62381129526392	0.539650068418318	0.683910400688944	0.251295052980176	gt	0.149451255219116
ENSG00000125648.10	SLC25A23	6436089	6465214	19_5642690_TGAGACAGAG_T	5642690	TGAGACAGAG	TRUE	19_5642690_TGAGACAGAG_T_b37;19_5642690_TGAGACAGAG_*_b37;19_5642691_GAGACAGAG_G_b37	1.94885423978036	0.821081425461992	1.98730374708788	0.910286120741382	0.917437399415576	0.298124991319848	0.952364911746787	0.952364911746787	1.94359353958725	0.8122685755885	1.99521737248187	0.94486501345885	1.99346945646289	0.935591640855605	gt	1
ENSG00000125703.10	ATG4C	63249805	63331184	1_63600738_T_TA	63600738	TRUE	TA	1_63600738_TA_T_b37;1_63600739_A_AA_b37	1.9995999815207	0.984043004035521	1.99313936109212	0.933987530484994	1.64307626222535	0.550219696451134	0.571124143668824	0.571124143668824	1.68019340433534	0.571723897051482	1.86929593237846	0.717703151614622	1.95233155094502	0.827171180593924	gt	1
ENSG00000125734.9	GPR108	6729924	6737614	19_6739278_C_T	6739278	C	TRUE	19_6739278_C_T_b37	-0.289668422642251	0.130237743348662	-5.3254481614162	0.00679850099360871	-5.05503072240003	0.00790429540024382	0.493801010787366	0.493801010787366	-2.70086464174591	0.0301474471931679	0.372387765744691	0.202033628433809	0.560899037242166	0.230284879614677	gt:merged_endothelial	0.0437445889081611
ENSG00000125741.4	OPA3	46030684	46105470	19_45936946_TAA_T	45936946	TAA	TRUE	19_45936946_TAA_T_b37;19_45936947_AA_A_b37;19_45936948_A_AA_b37	-0.583165423967671	0.108005482083116	-1.39283057637095	0.0654804477193216	1.2755394535169	0.394684655338911	0.263934916759843	0.263934916759843	1.85495382471225	0.703315088630902	-2.20582772777004	0.0402853091244811	-2.77008063142239	0.0289584694043069	gt:merged_heptatic_stellate_cell	0.0931130512327568
ENSG00000125743.6	SNRPD2	46190711	46195827	19_46354835_C_CA	46354835	C	CA	19_46354836_AA_A_b37;19_46354837_A_AA_b37;19_46354835_CAA_C_b37;19_46354837_A_AAA_b37	-3.79399119632438	0.0160810395285228	-4.07195273521597	0.0137345036074511	-3.18298383605412	0.0228091216251416	0.220136074779014	0.220136074779014	1.20952225553168	0.373955705160822	-2.315697742645	0.0377622817141891	-3.19712068229046	0.0226243341381163	gt:merged_endothelial	0.0629260315270459
ENSG00000125746.10	EML2	46110251	46148887	19_45820238_C_G	45820238	C	G	19_45820238_C_G_b37	1.9692475520344	0.860793815420852	1.42122332892149	0.446792226675297	1.93536571399358	0.79931575859922	0.733218835517466	0.733218835517466	1.3612324800805	0.424157448704522	0.614367521494046	0.239144056364231	1.81094018951654	0.6637002836544	gt	1
ENSG00000125779.17	PANK2	3869485	3907605	20_3870410_C_T	3870410	C	TRUE	20_3870410_C_T_b37	1.86885156542263	0.717244261869546	1.76331473607235	0.626610509686911	1.84230658289596	0.691289071025854	0.952978022736522	0.952978022736522	1.81205194647879	0.664629950076143	1.86649294076619	0.714823157267052	1.99025671041102	0.921370035060919	gt	1
ENSG00000125817.7	CENPB	3764497	3767337	20_3662272_C_T	3662272	C	TRUE	20_3662272_C_T_b37	-1.13691427051424	0.0765384858353324	1.88947552519335	0.739547817024147	0.667859479911158	0.248424773786565	0.0760939506494756	0.0760939506494756	0.855215412115001	0.284643585391551	-0.0347292244290429	0.153741561475457	-0.797172749236665	0.094430686337128	gt	0.154558677165754
ENSG00000125818.13	PSMF1	1093905	1160596	20_373201_A_AT	373201	A	AT	20_373201_AT_A_b37;20_373202_T_TT_b37;20_373202_T_TTT_b37	1.87632999738037	0.725087666574185	1.99718143476366	0.95766007047286	1.56994771967641	0.511963296202164	0.935518461273255	0.935518461273255	-0.521314481657384	0.112316924698941	1.50746616779247	0.482799191944882	1.12677580361299	0.350064258574721	gt	0.193263550307994
ENSG00000125821.7	DTD1	18568536	18744561	20_18561422_G_A	18561422	G	A	20_18561422_G_A_b37	0.568556957895964	0.231529077581652	-0.579675989030704	0.108243816913243	1.08853226216672	0.339725284402419	0.752760640432135	0.752760640432135	1.21930139335564	0.376927566183798	1.76492399621861	0.627785326336271	0.874319140693729	0.288698498045598	gt	0.18903988988713
ENSG00000125877.8	ITPA	3189513	3204516	20_3196390_G_A	3196390	G	A	20_3196390_G_A_b37	0.128959690790509	0.171355979159116	1.06474231652885	0.333500435697687	-0.312648823360462	0.12832520585444	0.0208521246227505	0.0208521246227505	-1.40813451961139	0.0648757481053152	0.460651814572373	0.214714852527035	-1.76776223836737	0.0522494907411314	gt:merged_b_cell	0.0784391780278836
ENSG00000125945.10	ZNF436	23685940	23695935	1_23685489_C_T	23685489	C	TRUE	1_23685489_C_T_b37	-1.94869525709271	0.0469077243313124	-0.121011173694797	0.145290592100102	1.98926242695057	0.917469120753371	0.018429352338243	0.018429352338243	1.8235164326743	0.674412787570551	-1.94410726820524	0.0470358044786206	-4.7079606313502	0.00959834334297652	gt:merged_heptatic_stellate_cell	0.0515715548672305
ENSG00000125977.6	EIF2S2	32676103	32700138	20_33357847_CT_C	33357847	CT	C	20_33357848_TTT_T_b37;20_33357849_TT_T_b37;20_33357850_T_TT_b37;20_33357847_CTTT_C_b37	-19.0303381678308	4.52068117998666e-06	-17.7437565388311	8.8550500284371e-06	-19.9824505341779	2.75154941710326e-06	0.12141415198278	0.12141415198278	-1.51884217217076	0.0606748201440867	-11.6721555600005	0.000217657944880597	-14.6878206125882	4.40629800107948e-05	gt:merged_macrophage	0.000275071561424959
ENSG00000126012.7	KDM5C	53220502	53254604	X_54170918_A_G	54170918	A	G	X_54170918_A_G_b37	1.92288789987742	0.781249834462905	1.45863984132899	0.461869578648132	1.34261954017046	0.417486265517647	0.149505935816374	0.149505935816374	1.91094409814053	0.765380829239363	1.40571730262644	0.44076778833425	0.546133390852447	0.227908534322171	gt	0.227542412949583
ENSG00000126091.15	ST3GAL3	44171494	44396831	1_45392810_C_A	45392810	C	A	1_45392811_A_AA_b37;1_45392810_C_A_b37;1_45392810_CA_C_b37;1_45392811_A_AAA_b37	1.99899143018729	0.974665050304817	1.83010904551918	0.680208738055772	1.98205717886094	0.893441466874873	0.00191000262144719	0.00191000262144719	-0.431416654338307	0.118925379274992	1.74484181363192	0.613466232064866	1.87392369813233	0.72253546607839	gt:merged_b_cell	0.0219156577488458
ENSG00000126107.10	HECTD3	45468211	45477001	1_46284441_T_C	46284441	TRUE	C	1_46284441_T_C_b37	-0.318602616350518	0.12783481962489	-3.66121964640843	0.017344058039552	0.571063969528154	0.231938157362638	0.0878113737659778	0.0878113737659778	1.95402621329004	0.830223455380751	0.0680183987795431	0.164541810728719	0.988150273097631	0.314460109179966	gt:merged_endothelial	0.0715075756619001
ENSG00000126214.16	KLC1	104028232	104167888	14_103619220_C_T	103619220	C	TRUE	14_103619220_C_T_b37	1.8690063890578	0.717404045502604	1.70486093554484	0.586945962082615	1.99988671433158	0.991507816939674	0.801238872767813	0.801238872767813	1.8600150883413	0.708296012601958	1.990631989804	0.922894371232291	0.0725738357170371	0.16504031072823	gt	1
ENSG00000126217.16	MCF2L	113548691	113754053	13_113678346_C_T	113678346	C	TRUE	13_113678346_C_T_b37	0.792791570941802	0.271885690913819	0.702127640731362	0.254602227665486	-7.77593056313935	0.00176811210872508	0.803246092568091	0.803246092568091	1.61401190649434	0.534415804895251	1.92507502811588	0.784296530823007	1.91349401370439	0.768666972590723	gt:merged_macrophage	0.0211340646618987
ENSG00000126231.9	PROZ	113812967	113826694	13_113858789_C_T	113858789	C	TRUE	13_113858789_C_T_b37	-2.50374160983421	0.0338207731232821	1.9963128859103	0.951580920037514	-1.62682902172816	0.0568550457683845	0.00544143725553274	0.00544143725553274	1.99337314677803	0.935119486048925	-3.24313327145563	0.0220335561089781	0.0087191466080867	0.158207019291345	gt:merged_b_cell	0.0388083146707606
ENSG00000126460.6	PRRG2	50083902	50094272	19_50067508_A_G	50067508	A	G	19_50067508_A_G_b37	-3.41286592729642	0.0199888731143015	-3.34650802137929	0.0207638155480169	0.0391352055426069	0.161420860455526	0.238777676387112	0.238777676387112	-4.77372293558273	0.0092509660019643	1.78156876153622	0.640237844373824	0.761675352878513	0.265794179626926	gt:merged_nk_nkt_cell	0.0510587430876993
ENSG00000126464.9	PRR12	50094899	50129696	19_50075157_G_C	50075157	G	C	19_50075157_G_C_b37;19_50075157_G_A_b37	1.95127944534721	0.825304749215914	1.95712452048946	0.835959915435471	1.52071678981866	0.488747172449508	0.771028436571145	0.771028436571145	-0.264441964441573	0.132373886667996	1.62415615793969	0.539835978121464	-1.28254689370198	0.0700201912602313	gt	0.147823318938483
ENSG00000126602.6	TRAP1	3701639	3767598	16_3386674_C_CTT	3386674	C	CTT	16_3386674_C_CTT_b37;16_3386674_C_CT_b37;16_3386674_C_CTTT_b37;16_3386674_C_CTTTTTTTTTTTTT_b37	1.91155433822667	0.766162553154811	1.99929457282445	0.978810773835213	1.99786750681716	0.963167639372642	0.758692408010754	0.758692408010754	1.99099451891857	0.924396470040737	0.915200131916379	0.297626268850583	1.78135396562618	0.640073514352245	gt	1
ENSG00000126803.8	HSPA2	65002622	65009955	14_64109021_T_G	64109021	TRUE	G	14_64109021_T_G_b37	1.43178886560764	0.450970640788578	-0.136666541413433	0.143814092463478	1.9930770006207	0.93368888421412	0.169631130307451	0.169631130307451	1.95977273829936	0.841036890535429	1.69323669293294	0.579673174441532	1.39369130114102	0.436181045089301	gt	0.222534095233121
ENSG00000126838.5	PZP	9301435	9360966	12_8490140_A_G	8490140	A	G	12_8490140_A_G_b37	1.79547222076576	0.65109071000591	1.94003701885674	0.806554459875893	1.85243191953947	0.700870305494247	0.631496411960561	0.631496411960561	0.917996697496278	0.298249835481383	1.59223926891792	0.523108263476331	1.45368338619664	0.459826641724981	gt	1
ENSG00000126870.11	WDR60	158649268	158749438	7_158686337_C_T	158686337	C	TRUE	7_158686337_C_T_b37	1.99438223789281	0.940253116212039	1.91678170072998	0.772982536284203	1.77954836208312	0.638696008230638	0.720027292671473	0.720027292671473	1.99982181437485	0.989349659403788	1.30811194643439	0.405522925234398	0.78281331790572	0.269913474198601	gt	1
ENSG00000126882.8	FAM78A	134133462	134151934	9_133629595_GA_G	133629595	GA	G	9_133629596_AA_A_b37;9_133629595_GAA_G_b37;9_133629597_A_AA_b37	0.810174893743124	0.275364837263044	0.566805199291593	0.231243752196465	0.614642334291148	0.239190645869067	0.62558797432699	0.62558797432699	0.991973236005435	0.315376029783828	1.64943501503825	0.553793479923778	1.26635656373048	0.391704752251079	gt	1
ENSG00000126903.11	SLC10A3	153715644	153719016	X_153372690_CA_C	153372690	CA	C	X_153372692_AA_A_b37;X_153372691_AAA_A_b37;X_153372690_CAAA_C_b37	0.795140836434939	0.272352646562063	-0.406991848779001	0.120794286303365	1.09945816237217	0.342636466118317	0.665472896045213	0.665472896045213	1.75200761965874	0.618492265123761	1.95263655934832	0.827716291419344	1.89446784831728	0.745289207647966	gt	0.201262803290304
ENSG00000127124.9	HIVEP3	41972035	42501596	1_42473397_T_C	42473397	TRUE	C	1_42473397_T_C_b37	1.48560612765198	0.473242943588139	1.99918712195648	0.977254581962102	1.98960890983028	0.918806921769935	0.567379280156373	0.567379280156373	1.54532877931666	0.500124972982249	-0.640737889888669	0.104155157830276	1.75576183813382	0.621161709127793	gt	0.184896512238662
ENSG00000127324.4	TSPAN8	71518864	71835678	12_71514124_C_A	71514124	C	A	12_71514124_C_A_b37;12_71514124_C_G_b37	1.98019916296124	0.888094741539344	1.83537429473	0.684932962368573	1.96405493560752	0.849628984871852	0.495841246884127	0.495841246884127	-1.5340508703751	0.0601207340936448	-2.39444874278928	0.0360561142688533	-1.59743308417444	0.0578688598356299	gt	0.103524039140946
ENSG00000127328.17	RAB3IP	70132460	70216984	12_70877016_G_A	70877016	G	A	12_70877016_G_A_b37	0.584774756511877	0.234190906121539	1.966168929925	0.854066609926108	1.00018803251976	0.317356010505942	0.169252840237416	0.169252840237416	1.28672553489633	0.398358907392202	1.12785341210372	0.350361727106655	0.600666810084476	0.236835248269395	gt	1
ENSG00000127337.2	YEATS4	69753482	69784576	12_69721038_CAA_C	69721038	CAA	C	12_69721039_AAA_A_b37;12_69721040_AA_A_b37;12_69721038_CAAA_C_b37;12_69721041_A_AA_b37	-5.07468351644684	0.00781806293679888	-0.637512484755916	0.104366840689443	1.05176934290279	0.330170077579901	0.100580356302304	0.100580356302304	-11.6006828824576	0.000226103262879767	0.807541510907527	0.274834210281356	0.423865700386386	0.209318396294035	gt:merged_nk_nkt_cell	0.00578228421891745
ENSG00000127364.2	TAS2R4	141478241	141479235	7_141473366_A_G	141473366	A	G	7_141473366_A_G_b37	0.771903030323813	0.267777451612196	1.45223814466499	0.459233643573592	0.0431628547304399	0.161851984382091	0.518364097758893	0.518364097758893	1.82673636089157	0.677227447891392	1.06746765007256	0.334205758936884	0.456024038591465	0.21402696017907	gt	1
ENSG00000127399.10	LRRC61	150019727	150035239	7_150033882_A_G	150033882	A	G	7_150033882_A_G_b37	-0.776398706843395	0.0956630547724465	-0.849935437317299	0.0913776062545636	-3.72972044321853	0.0166801377485543	0.625184962504181	0.625184962504181	-0.809681351636982	0.0936969850887071	1.917866618662	0.774426869121191	1.95251835980525	0.827504827698803	gt:merged_macrophage	0.069744541147203
ENSG00000127463.9	EMC1	19542157	19578046	1_19367914_A_ATG	19367914	A	ATG	1_19367918_G_GTG_b37;1_19367918_G_GTGTG_b37;1_19367914_ATGTG_A_b37;1_19367916_GTG_G_b37;1_19367918_G_GTGTGTGTGTG_b37;1_19367918_G_TGTGTG_b37	1.52394137527693	0.49021304258648	0.0670410530356662	0.164435084465264	1.93915147255359	0.805159800087596	0.125492315544869	0.125492315544869	1.77258864521411	0.633449948543537	1.25255235336954	0.387285526027793	1.46926131547923	0.466296466670476	gt	0.2060722493691
ENSG00000127481.10	UBR4	19400999	19536770	1_19104640_G_A	19104640	G	A	1_19104640_G_A_b37	-5.42368551840747	0.00643708319156638	-4.33064560987782	0.011866911030964	-3.73584610135367	0.0166220583335045	0.555878563653826	0.555878563653826	-4.00136154482561	0.0142948424660608	0.189025549860276	0.178391379628507	-2.05863762940857	0.0439459406558028	gt:merged_hepatocyte	0.042471874897955
ENSG00000127578.6	WFIKKN1	679238	684116	16_677020_G_T	677020	G	TRUE	16_677020_G_T_b37	1.94303940379592	0.811365985613139	1.64153335249244	0.549359055846378	1.99984899956337	0.990195662938504	0.024469506273133	0.024469506273133	1.70553125874341	0.587370984593894	1.60904644303213	0.531798597205943	1.85022483554138	0.698750311823647	gt:merged_b_cell	0.0850631203319976
ENSG00000127831.6	VIL1	219283814	219318018	2_220317457_C_T	220317457	C	TRUE	2_220317457_C_T_b37	1.96154445022211	0.844531218186894	1.96549675780341	0.852640436905122	1.85926601640995	0.707552420920126	0.945230720866512	0.945230720866512	1.98911607625087	0.916910609446041	1.97271181372116	0.868793363513867	1.96808293625469	0.85820980375204	gt	1
ENSG00000127914.12	AKAP9	91570180	91739987	7_91332583_C_A	91332583	C	A	7_91332584_A_AA_b37;7_91332584_A_AAA_b37;7_91332584_A_AAAA_b37;7_91332583_CA_C_b37;7_91332583_C_A_b37;7_91332584_A_AAAAA_b37	1.53514394916931	0.495363193129239	1.53514394917903	0.495363193133747	1.53514394917789	0.49536319313322	1	1	1.53514394916891	0.495363193129055	0	1	0	1	gt	1
ENSG00000127947.11	PTPN12	77166591	77269388	7_77968301_A_AAAACAAAC	77968301	A	AAAACAAAC	7_77968309_C_CAAACAAAC_b37;7_77968309_C_CAAAC_b37;7_77968309_C_CAAACAAACAAAC_b37;7_77968309_C_CAAACAAACAAACAAAC_b37;7_77968301_AAAACAAAC_A_b37;7_77968305_CAAAC_C_b37	1.06223202563842	0.332852523344419	1.48349411441995	0.472335989533147	-1.45610261089257	0.0630186903480214	0.844151407989786	0.844151407989786	1.357346621857	0.422751600637287	1.00414088834202	0.318314560451505	0.917522879638966	0.29814406750711	gt	0.139717528798402
ENSG00000127952.12	STYXL1	75625655	75677322	7_75628874_T_TA	75628874	TRUE	TA	7_75628874_T_TA_b37;7_75628874_T_TATA_b37	1.91714313268955	0.773462566038312	1.61337744154406	0.53408009258596	1.68641737123659	0.575490017153152	0.851643815263229	0.851643815263229	0.274290358926635	0.18895974471727	0.70369446042622	0.254889163619059	1.56536263705777	0.509722193924583	gt	1
ENSG00000127957.12	PMS2P3	75132253	75157478	7_75927951_C_CAA	75927951	C	CAA	7_75927952_AA_A_b37;7_75927953_A_AAA_b37;7_75927951_CAA_C_b37;7_75927953_A_AA_b37;7_75927951_C_A_b37;7_75927953_A_AAAA_b37	1.56504927362488	0.509569647416419	-0.696564916840316	0.100564707202849	1.2296000329053	0.380093347744021	0.909957230639356	0.909957230639356	1.44805186087916	0.457522776366949	1.41051584048523	0.442618660378141	1.40941195080194	0.442191813797786	gt	0.180797258344523
ENSG00000128039.6	SRD5A3	56212275	56239263	4_56293696_G_GAGAC	56293696	G	GAGAC	4_56293696_G_GAGAC_b37	0.695574813177416	0.253406491685196	-0.908479056587964	0.0881149362736071	-0.105670352710604	0.146754017451995	0.427919986027736	0.427919986027736	-0.105239483562571	0.146795359193405	1.85700394886373	0.705320513479071	1.91893656279041	0.775861413260399	gt	0.168237706152264
ENSG00000128228.4	SDF2L1	21996549	21998587	22_22704039_T_C	22704039	TRUE	C	22_22704039_T_C_b37	0.0569343162400173	0.163336053228428	0.580000190940382	0.233403434502234	0.870926420992987	0.287973032429215	0.532642094237873	0.532642094237873	0.301157910508493	0.192439476190837	1.12931493447195	0.350765723360643	1.06809802394201	0.33436918501092	gt	1
ENSG00000128262.4	POM121L9P	24647795	24661493	22_24657091_C_G	24657091	C	G	22_24657091_C_G_b37	0.282514754542319	0.190017071152567	0.922720698094395	0.299306992950108	1.88016885870661	0.72921770259905	0.467377820777759	0.467377820777759	1.2492124466803	0.386227001236054	1.36224291028219	0.424524156330138	-0.701777992142979	0.100236406767629	gt	0.1805021320559
ENSG00000128310.2	GALR3	38219388	38221502	22_38335753_C_T	38335753	C	TRUE	22_38335753_C_T_b37	1.61648095035713	0.535725891766366	1.34023184927048	0.416641806713335	1.37731351870519	0.430050721216598	0.925316174354084	0.925316174354084	1.8173268685257	0.669085987070532	-1.9410508201064	0.0471213341487211	-1.16882618455327	0.0750563714575509	gt	0.11893900639375
ENSG00000128311.9	TST	37406899	37415681	22_37749527_G_A	37749527	G	A	22_37749527_G_A_b37	0.541586336808791	0.227182692251479	0.800469716719533	0.273415579738191	1.47366085605523	0.468150038845892	0.778843782379818	0.778843782379818	0.182859773741143	0.177654060867503	0.51531866848353	0.223043518502656	1.7117218386461	0.59132604352662	gt	1
ENSG00000128313.2	APOL5	36113918	36125530	22_36122930_C_T	36122930	C	TRUE	22_36122930_C_T_b37	-2.54368804195184	0.0330403327513393	-1.74119020412689	0.0530866182491104	-2.35004711767965	0.0370079222991599	0.518240983703547	0.518240983703547	-1.16232113497682	0.0753559696909851	0.381523183199249	0.203304304584172	0.0772411843830128	0.165552848963421	gt	0.100183876605394
ENSG00000128346.6	C22orf23	38339527	38349676	22_37995110_G_T	37995110	G	TRUE	22_37995110_G_T_b37;22_37995110_GTA_*_b37	1.92397298688422	0.782755479388759	0.312475442876234	0.193927608696101	1.95976815109867	0.841027948230929	0.760803155260701	0.760803155260701	0.804820141014204	0.27428720189201	1.98668989833334	0.908152321215018	1.83004455433348	0.680151407554841	gt	1
ENSG00000128487.12	SPECC1	19912656	20222339	17_20681281_CA_C	20681281	CA	C	17_20681283_A_AA_b37;17_20681282_AA_A_b37;17_20681281_CAA_C_b37;17_20681283_A_AAA_b37	1.97980694008885	0.886999211911073	1.8394398115754	0.688641287889718	1.5711834313629	0.51257021200112	0.467538491996523	0.467538491996523	1.97307451217114	0.86966039055438	0	1	0	1	gt	1
ENSG00000128524.4	ATP6V1F	128502879	128505898	7_129297447_AT_A	129297447	AT	A	7_129297449_T_TT_b37;7_129297448_TT_T_b37;7_129297447_ATT_A_b37;7_129297449_T_TTT_b37;7_129297449_T_TTTT_b37;7_129297449_T_TTTTT_b37	-6.95688084868817	0.0027642644568986	-7.09891652590403	0.00255760955041927	-4.32331034215923	0.0119160971324041	0.00357011649517081	0.00357011649517081	0.885041955350289	0.291006713480664	-3.99786673196468	0.0143231872239971	-4.9546788592815	0.00836003041345373	gt:merged_endothelial	0.0256460605070917
ENSG00000128536.11	CDHR3	105517241	105676877	7_105424881_AAC_A	105424881	AAC	A	7_105424883_C_CAC_b37;7_105424881_AAC_A_b37;7_105424883_C_CACACACACAC_b37;7_105424883_C_CACAC_b37;7_105424883_C_CACACACACACAC_b37	1.66123858863654	0.56054503268571	1.99516557733511	0.944567743781142	1.86501460142557	0.713317993492463	0.00140226580760235	0.00140226580760235	1.85930726550816	0.707593309435568	0	1	0	1	gt:merged_b_cell	0.0184305772879687
ENSG00000128573.18	FOXP2	113726381	114333827	7_113177095_G_T	113177095	G	TRUE	7_113177095_G_T_b37	0.697416630996486	0.253741880221527	1.90025088301968	0.752130911411114	1.83393391241168	0.683631930650558	0.0803755183370133	0.0803755183370133	1.00593878548631	0.318751799858107	-2.03911727765166	0.0444570698789089	-1.76300285578651	0.0523983973170843	gt	0.115848241335324
ENSG00000128602.5	SMO	128828712	128853386	7_129170479_CA_C	129170479	CA	C	7_129170480_AA_A_b37;7_129170481_A_AA_b37;7_129170481_A_AAAA_b37;7_129170481_A_AAA_b37;7_129170479_CAA_C_b37	0.58151441825828	0.233652829773028	0.027339825389106	0.160165782328833	-4.4361785965985	0.0111818939431032	0.691272757694952	0.691272757694952	1.63498734101603	0.545735426972335	1.61773766451824	0.536394952747651	-2.23735014689817	0.0395438407621762	gt:merged_macrophage	0.0554722828846578
ENSG00000128604.14	IRF5	128577665	128590089	7_128579202_T_C	128579202	TRUE	C	7_128579202_T_C_b37	1.49840171572794	0.478798690554364	1.9993957195494	0.980388283971957	0.818371556956038	0.2770247261259	0.465895697148136	0.465895697148136	-0.0909825344609203	0.148170749121143	1.47194586585368	0.46742609262688	1.99992219201067	0.992962044347871	gt	0.22682844610239
ENSG00000128626.7	MRPS12	39421187	39423802	19_40180309_T_TA	40180309	TRUE	TA	19_40180311_A_AA_b37;19_40180310_AA_A_b37;19_40180309_T_A_b37;19_40180309_TAA_T_b37;19_40180311_A_AAA_b37	0.0351508867990447	0.16099566262118	-0.165727643736943	0.1411178100156	-3.8715048218599	0.0153878926530347	0.35675976866885	0.35675976866885	1.88743039030214	0.737237424437954	1.217107926935	0.376258097909856	1.70256950954274	0.585497774540219	gt:merged_macrophage	0.0669718441455956
ENSG00000128699.9	ORMDL1	190635048	190649097	2_190701872_T_C	190701872	TRUE	C	2_190701872_T_C_b37	-0.984513893872986	0.0840645253238667	-5.48277222058027	0.00622920908862144	-0.909701836191573	0.0880481513106517	0.901272344164268	0.901272344164268	0.29879672781783	0.192130690515369	1.03128862799548	0.325001769376434	1.66962365146406	0.565437564418019	gt:merged_endothelial	0.041794483650803
ENSG00000128815.13	WDFY4	49892920	50191001	10_50018165_T_C	50018165	TRUE	C	10_50018165_T_C_b37	1.16358445929558	0.360423944347359	1.77546856342366	0.635608671920767	0.851570629974162	0.283878178955183	0.500006049623187	0.500006049623187	1.87537266081915	0.72406896726803	0.160742760464132	0.175038028265492	1.83288134309709	0.682685347548304	gt	1
ENSG00000128833.8	MYO5C	52484518	52587995	15_52568807_G_A	52568807	G	A	15_52568807_G_A_b37	1.56086685925777	0.507541148391532	1.83231843190987	0.682180544728284	1.9892987322259	0.917608265435396	0.387880158880856	0.387880158880856	1.75881922267757	0.623354592950238	0	1	0	1	gt	1
ENSG00000128891.11	C15orf57	40820881	40857256	15_40855210_T_A	40855210	TRUE	A	15_40855210_T_A_b37	1.90784433964848	0.761454361224902	1.52124571729655	0.488987117813941	0.00936123721476179	0.158274107116297	0.503470446092438	0.503470446092438	0.230035381757034	0.183386457869419	1.95541503668801	0.832769041245045	-3.26252870834105	0.0217893380940829	gt:merged_heptatic_stellate_cell	0.0806086671002523
ENSG00000128928.4	IVD	40697685	40728146	15_40597376_C_CT	40597376	C	CT	15_40597377_TT_T_b37;15_40597378_T_TT_b37;15_40597376_CTT_C_b37;15_40597378_T_TTT_b37	1.93242664609136	0.794903304502956	0.149785663608384	0.173758467827242	1.99913958915312	0.976599198923282	0.0339061954966005	0.0339061954966005	0.0332246268018253	0.160790554292496	0.0809774158647656	0.165964450112947	1.42409434238755	0.447921662332378	gt	0.101136111160294
ENSG00000128944.9	KNSTRN	40674921	40686447	15_40717447_A_T	40717447	A	TRUE	15_40717447_A_T_b37	-1.86233192572871	0.0493816493474135	-5.23816163013657	0.00713700188983017	-0.348315416426658	0.125418474367312	0.292228678434843	0.292228678434843	-2.72862295029796	0.0296646265350672	0.0910450380505949	0.167079389386919	-0.101250905447614	0.147178686284366	gt:merged_endothelial	0.0447912691609042
ENSG00000129071.5	MBD4	129149786	129158878	3_129254581_AAAACAAAC_A	129254581	AAAACAAAC	A	3_129254585_CAAACAAAC_C_b37;3_129254589_CAAAC_C_b37;3_129254581_AAAACAAACAAAC_A_b37;3_129254593_C_CAAAC_b37	-0.515085134904382	0.112761543411041	-0.666610600628587	0.102474045420263	1.03209441597062	0.32520307619472	0.430517774156741	0.430517774156741	-1.08717097757039	0.0789118928138822	1.51846290756311	0.487726900654515	0.958305930161771	0.307427803165993	gt	0.157394398061062
ENSG00000129151.4	BBOX1	27062271	27149356	11_26808619_T_A	26808619	TRUE	A	11_26808619_T_A_b37	1.71441241553504	0.593062084985986	1.3276633676096	0.412238134957484	1.52204839840419	0.489351624848499	0.544278179012767	0.544278179012767	1.7584538332228	0.623091615247306	1.95514945751739	0.832279088441746	1.93828254309881	0.803801736782309	gt	1
ENSG00000129472.8	RAB2B	21927178	21945132	14_22338459_G_T	22338459	G	TRUE	14_22338459_G_T_b37	0.663766300552368	0.247699256543893	-0.303208686926212	0.129107045620525	1.51940695486201	0.488153814292678	0.567745111990319	0.567745111990319	1.75098540120354	0.617769784901665	-0.132571629220934	0.144198655924195	0.660263920199554	0.247080516429007	gt	0.209608338337654
ENSG00000129521.9	EGLN3	34393436	34931980	14_34337947_A_C	34337947	A	C	14_34337947_A_C_b37	1.41545614931459	0.444536767726406	1.97626014973332	0.877548694677252	1.57268681754812	0.513310282245072	0.467678295480146	0.467678295480146	1.8627263520396	0.711006560464067	-0.881521857040354	0.0896013027259362	0.447021066868786	0.212696207946782	gt	0.169505930955644
ENSG00000129595.8	EPB41L4A	111478137	111755013	5_111754476_T_C	111754476	TRUE	C	5_111754476_T_C_b37	1.53628740084406	0.495893977252158	1.57989050530989	0.516882413604437	1.88197402689735	0.731185421441162	0.281633678109692	0.281633678109692	-1.81676083418517	0.0507422442374067	0.200244695473373	0.179742080183497	1.06516299497667	0.333609178515474	gt	0.12372406780429
ENSG00000129667.8	RHBDF2	74466972	74497872	17_74090829_CT_C	74090829	CT	C	17_74090829_CTTT_C_b37;17_74090830_TTT_T_b37;17_74090831_TT_T_b37;17_74090832_T_TT_b37	-1.83283471484293	0.0502578663573182	-3.04089050883709	0.024755760986248	-4.45970077533633	0.011034822526454	0.412202682093637	0.412202682093637	1.75270016696305	0.618982798106056	0.792454973823851	0.271818868749825	0.63410486548122	0.24251841034085	gt:merged_macrophage	0.0549907545540359
ENSG00000129682.9	FGF13	137713734	138304939	X_138192627_C_T	138192627	C	TRUE	X_138192627_C_T_b37	-0.0187063587304692	0.15537146011604	0.782798307205894	0.269910520809202	1.62401321759228	0.539758907134481	0.676771905837932	0.676771905837932	1.56728495195512	0.510659713984958	0.111563291266975	0.16937835081999	0.777482697724736	0.268867195607089	gt	0.233092517927611
ENSG00000129910.3	CDH15	89238174	89261900	16_89175801_T_C	89175801	TRUE	C	16_89175801_T_C_b37	1.87255411159879	0.721095068255327	1.98043601478776	0.888761664492508	1.84745875034923	0.696118582610133	0.811427971195739	0.811427971195739	1.9586460947632	0.838856322129439	1.94037018690528	0.807081995409567	1.68444517423779	0.574291358517677	gt	1
ENSG00000129925.6	TMEM8A	420772	437113	16_997999_G_A	997999	G	A	16_997999_G_A_b37	1.86116828387236	0.709445217767785	1.99575304791034	0.948039726938216	1.99743090311466	0.959575526037712	0.869014134239494	0.869014134239494	1.72435073993034	0.599567129684975	1.83398174867068	0.683675033152211	1.83398174867381	0.683675033155028	gt	1
ENSG00000129932.3	DOHH	3490818	3500938	19_3297164_G_T	3297164	G	TRUE	19_3297164_G_T_b37	1.51643843150578	0.486813486093441	0.324736569974334	0.195555021986743	-0.409959216158256	0.120565507101098	0.114998928981508	0.114998928981508	-1.3291601988285	0.0680616187406283	-1.88453239159861	0.0487328313361795	-0.371787392963313	0.123545523896494	gt	0.120697905839382
ENSG00000129946.6	SHC2	416582	460996	19_458829_G_A	458829	G	A	19_458829_G_A_b37;19_458829_G_*_b37	1.06277658372449	0.332992932375049	1.0466190447035	0.328860194773637	0.84462982219685	0.282427798403575	0.0294333166033237	0.0294333166033237	-0.977943687619927	0.0844064466595438	0.768961292271854	0.26720512922626	0.300587777419196	0.192364863517068	gt:merged_b_cell	0.0936377398062103
ENSG00000130021.9	HDHD1	6966960	7066231	X_6013146_G_C	6013146	G	C	X_6013146_G_*_b37;X_6013146_G_C_b37	1.68351151478544	0.573725618292386	1.976233101133	0.877479506125205	1.78627476173557	0.643863137802705	0.211453446240452	0.211453446240452	1.07511525487348	0.336195657954355	0	1	0	1	gt	1
ENSG00000130024.10	PHF10	170104000	170124151	6_171025941_A_C	171025941	A	C	6_171025941_A_C_b37	1.37167184831964	0.42796922273593	1.72520113770003	0.600130669999352	1.96332372232655	0.848125642574487	0.868167588957919	0.868167588957919	1.99996007933623	0.99495877537715	0.318289257736467	0.19469729013159	-0.874270125821624	0.0900057738599418	gt	0.169674706852264
ENSG00000130066.12	SAT1	23801289	23804343	X_24685833_CA_C	24685833	CA	C	X_24685834_AA_A_b37;X_24685835_A_AA_b37;X_24685833_CAA_C_b37	1.93824345534193	0.803740885177415	1.49643500897827	0.477937870364435	1.94510703724268	0.81475792924496	0.530713505629106	0.530713505629106	1.61008014039714	0.532341529937378	1.99367284289428	0.936600389631983	1.9992438343524	0.978062163119561	gt	1
ENSG00000130150.7	MOSPD2	14891562	14940449	X_14912029_C_T	14912029	C	TRUE	X_14912029_C_T_b37	1.9944598634429	0.940666572624448	1.58581037571105	0.519850640844429	1.97792251390143	0.881881152700455	0.600531252619269	0.600531252619269	0.618770949707084	0.239891906282224	0.0700381970409012	0.164762623902579	1.93644238818177	0.800958861705452	gt	1
ENSG00000130175.5	PRKCSH	11546108	11561783	19_10772063_G_A	10772063	G	A	19_10772064_A_AA_b37;19_10772063_GA_G_b37;19_10772063_G_A_b37	1.92287641393762	0.78123395801882	1.60117617330297	0.527697307626508	1.92494687972692	0.784116709710878	0.0151989516505544	0.0151989516505544	1.99888795486555	0.973397602282014	1.98291265541479	0.895997941532586	0	1	gt:merged_b_cell	0.0665887669258685
ENSG00000130201.3	EXOC3L2	45715878	45737469	19_45223038_G_A	45223038	G	A	19_45223038_G_A_b37	-0.00414070924841781	0.156870163582572	1.96150464161224	0.844451796267741	1.86344842220331	0.711733566396448	0.445616994113221	0.445616994113221	-2.52186160378147	0.033464400004336	-1.16311684097951	0.0753192535777519	0.0826068098838277	0.166144318496417	gt	0.100637243039475
ENSG00000130202.5	PVRL2	45349431	45392485	19_45361224_G_A	45361224	G	A	19_45361224_G_A_b37	-3.18730677779234	0.0227524495504629	-2.38499197476517	0.0362566627428059	-2.8920124822784	0.0269812178021091	0.0788816672508542	0.0788816672508542	-0.0536573115950887	0.151841055417584	0.325168626425864	0.195612659480808	0.0869298950717052	0.166622624881623	gt:merged_hepatocyte	0.0819435928678789
ENSG00000130222.6	GADD45G	92219927	92221470	9_92937381_C_CAA	92937381	C	CAA	9_92937382_AA_A_b37;9_92937381_C_A_b37;9_92937383_A_AA_b37;9_92937383_A_AAAA_b37;9_92937381_CAA_C_b37;9_92937383_A_AAA_b37	1.68396030024564	0.573997417420759	0.93428998460098	0.301916466180942	1.4107063273288	0.442692381153497	1	1	1.8062158287641	0.659785571173485	1.72448119991947	0.599653510654117	0	1	gt	1
ENSG00000130255.8	RPL36	5674957	5691887	19_4858282_C_CAAA	4858282	C	CAAA	19_4858282_C_CAA_b37;19_4858282_C_CA_b37;19_4858282_C_CAAAAA_b37;19_4858282_C_CAAA_b37;19_4858282_C_CAAAA_b37	-3.50349996553956	0.0189784517858376	-7.01097149010383	0.0026836373634581	-0.430782146604827	0.118973522935108	1	1	1.99559012405643	0.947053879467377	-0.469469113941045	0.116077124948811	0	1	gt:merged_endothelial	0.0264278198867113
ENSG00000130300.4	PLVAP	17462256	17488159	19_17592144_G_T	17592144	G	TRUE	19_17592144_G_T_b37	1.26796031925761	0.39222284650188	1.59381483173649	0.523912141644086	1.14039159615493	0.353848300171011	1	1	1.530344075556	0.493145501975405	1.23225405502183	0.380915266780625	1.23225405502347	0.380915266781136	gt	1
ENSG00000130305.12	NSUN5	72716513	72722864	7_72714090_T_G	72714090	TRUE	G	7_72714090_T_G_b37	1.11859278735932	0.347816544746603	1.99413370153138	0.938948310273397	0.737963042614751	0.261265874262708	0.162099608643433	0.162099608643433	1.9995508593388	0.983091746923103	0.14967458001928	0.173745550834043	0.0922014747469007	0.167208007207219	gt	1
ENSG00000130309.6	COLGALT1	17666402	17693971	19_17761742_ATTT_A	17761742	ATTT	A	19_17761743_TTTTTT_T_b37;19_17761744_TTTTT_T_b37;19_17761748_T_TT_b37;19_17761747_TT_T_b37;19_17761742_ATTTTTT_A_b37;19_17761745_TTTT_T_b37	0.304740764695339	0.192909134611947	-0.980143860997032	0.0842917799272517	1.18577066247309	0.366872792721304	0.577648539461768	0.577648539461768	0.881129251389325	0.290161740948132	1.97534377278413	0.87522670981077	0	1	gt	0.163809298523187
ENSG00000130332.10	LSM7	2321515	2328619	19_2357933_T_C	2357933	TRUE	C	19_2357933_T_C_b37	-4.47650639499619	0.0109309628345932	0.140352817503185	0.172665525981186	0.560787001701101	0.230266736876632	0.000297575455712001	0.000297575455712001	1.8982387705671	0.749726240086682	-4.49895920906505	0.0107937659541728	-7.60390288348384	0.00194164246994998	gt:merged_b_cell	0.00677035467857856
ENSG00000130348.7	QRSL1	107077452	107116292	6_107093562_T_G	107093562	TRUE	G	6_107093562_T_G_b37	0.502459522729566	0.221050187811591	1.14258571294266	0.354463297993254	0.402704716987444	0.206286930088679	0.727256828027651	0.727256828027651	1.99934376254146	0.979562721090891	-0.0317131266345427	0.154046881237906	1.23854808771523	0.382874532038656	gt	0.231843367337524
ENSG00000130349.5	C6orf203	107349406	107372546	6_107528354_GC_G	107528354	GC	G	6_107528354_GC_G_b37	0.258429272873798	0.186939928248249	-0.129723902335002	0.144466775706275	1.6116541560516	0.533170180310984	0.946416755884245	0.946416755884245	1.19066643829569	0.368317356745365	-0.0500653199802628	0.152199659732951	-0.125925803944597	0.144825249334916	gt	0.223090166910194
ENSG00000130396.16	MLLT4	168227601	168372703	6_167708945_CCCTCGTGCTCCTCGCCTCCCTCGTGAACCTCGCCTCCCTCGTGATCCTCGCCTG_C	167708945	CCCTCGTGCTCCTCGCCTCCCTCGTGAACCTCGCCTCCCTCGTGATCCTCGCCTG	C	6_167708945_C_G_b37;6_167708945_CCCTCGTGCTCCTCGCCTCCCTCGTGAACCTCGCCTCCCTCGTGATCCTCGCCTG_C_b37;6_167708945_CCCTCGTGCTCCTCGCCTCCCTCGTGAACCTCGCCTCCCTCGTGATCCTCGCCTG_*_b37;6_167708999_G_CCCTCGTGATCCTCGCCTG_b37	1.8669269580638	0.715266842351142	1.87238042239153	0.72091302327351	1.99237768617394	0.930428393309005	0.337988026050407	0.337988026050407	1.95642567595883	0.834647591310235	1.83560081107453	0.685138166846599	0.907961495045072	0.296019983082073	gt	1
ENSG00000130414.7	NDUFA10	240831866	240964819	2_240911554_ATGTGTG_A	240911554	ATGTGTG	A	2_240911558_GTGTGTG_G_b37;2_240911560_GTGTG_G_b37;2_240911554_ATGTGTGTGTG_A_b37;2_240911556_GTGTGTGTG_G_b37;2_240911562_GTG_G_b37;2_240911564_G_GTG_b37	1.48652059656496	0.473636515739904	1.16288481835545	0.360223135815437	1.99998570478004	0.996983283853437	0.197794318745169	0.197794318745169	1.2516678807948	0.387004805989079	0.897720494775058	0.293766391932623	1.34558679449265	0.418539248425154	gt	1
ENSG00000130449.5	ZSWIM6	60628099	60841997	5_60339249_TGTATA_T	60339249	TGTATA	TRUE	5_60339249_TGTATA_T_b37	1.8374040780181	0.686777673781717	1.77297365410612	0.633737568320903	1.23695086818918	0.382375985948065	0.888657388487645	0.888657388487645	1.29149327923352	0.399939990551558	1.14031013688088	0.353825495723811	1.94954711852483	0.822277091879892	gt	1
ENSG00000130559.14	CAMSAP1	138700332	138799074	9_138342456_CA_C	138342456	CA	C	9_138342457_AA_A_b37;9_138342458_A_AA_b37;9_138342456_CAA_C_b37	1.96709134409076	0.856047786798556	1.82537448573845	0.676033263837214	1.52541061273189	0.490883377850526	0.855810266155636	0.855810266155636	1.75024252220697	0.617245896564519	-8.56200523522193	0.00115435901938279	1.6643036727271	0.562323980399732	gt:merged_cholangiocyte	0.0162864350188949
ENSG00000130638.11	ATXN10	46067677	46241187	22_45984693_CA_C	45984693	CA	C	22_45984695_AA_A_b37;22_45984696_A_AA_b37;22_45984696_A_AAA_b37;22_45984694_AAA_A_b37;22_45984693_CAAA_C_b37;22_45984696_A_AAAA_b37	0.704063975766417	0.254956892009112	1.93926105897725	0.805331803183474	0.0934705266714104	0.167349280496901	0.250429787943285	0.250429787943285	1.91582256289786	0.771714122322104	-6.01762578003849	0.00463242597470129	-0.664200847057373	0.102629361204356	gt:merged_cholangiocyte	0.0359381400959904
ENSG00000130702.9	LAMA5	60883010	60942368	20_60948294_ATC_A	60948294	ATC	A	20_60948296_CTC_C_b37;20_60948294_ATCTC_*_b37	-1.3014600064177	0.0692183350100555	1.09035800204481	0.340209425034255	-0.482872115509224	0.115091912022919	0.313899392404157	0.313899392404157	1.37753417942906	0.430132444945313	-0.816971758512693	0.0932722225937417	-2.42903572588096	0.0353324640001273	gt	0.102511731751688
ENSG00000130723.13	PRRC2B	134269479	134375584	9_134744173_C_G	134744173	C	G	9_134744173_C_G_b37	1.96877547789239	0.859740413132361	1.9138504352286	0.769130476200427	1.98727555215078	0.910186982209245	0.284665457725488	0.284665457725488	0.956031192680257	0.306900225435949	1.81687607952335	0.668702224637826	1.72659853296051	0.6010591125052	gt	1
ENSG00000130724.4	CHMP2A	59062932	59066491	19_58576097_CA_C	58576097	CA	C	19_58576097_CA_C_b37;19_58576098_A_AA_b37	1.69735950421619	0.582231782885008	1.49791819541406	0.478586820796264	0.337820211475389	0.197309270027132	0.467428191730778	0.467428191730778	0.915562066884206	0.297706877199753	-0.117503129388353	0.145623782599212	1.87903736411147	0.727992769510134	gt	0.224387136289024
ENSG00000130741.6	EIF2S3	24072832	24096088	X_23875372_TA_T	23875372	TA	TRUE	X_23875373_A_AA_b37;X_23875372_TA_T_b37;X_23875373_A_AAA_b37;X_23875372_T_A_b37	1.88219477057282	0.731427194388271	1.99725113351064	0.958186362308084	1.80022248996005	0.654900493457392	0.857330079329114	0.857330079329114	1.93737137391707	0.802388514857448	1.22628137258442	0.379069117906478	0.896376520339629	0.293472274993957	gt	1
ENSG00000130827.5	PLXNA3	153686620	153701989	X_153714785_T_G	153714785	TRUE	G	X_153714785_T_G_b37	-1.38476130194653	0.0658017062726157	1.06696595628159	0.334075769774628	-1.77180371322333	0.0521233968841836	0.197670559704311	0.197670559704311	1.96997879566197	0.862442126188374	0.707383720980488	0.255566363037072	-1.90225612106173	0.0482213101832062	gt	0.120425512713397
ENSG00000130829.13	DUSP9	152907945	152916781	X_152902241_G_C	152902241	G	C	X_152902241_G_C_b37	0.834965878941375	0.280423949363294	0.42062310055212	0.208850468926114	0.0297483804866943	0.160421156507472	0.232170148757041	0.232170148757041	1.80435950420463	0.658262965622424	1.11951421542119	0.348068661472882	1.43254893685065	0.451273577467496	gt	1
ENSG00000130830.10	MPP1	154006958	154049282	X_154532348_G_A	154532348	G	A	X_154532348_G_A_b37	1.23235430094451	0.380946360964724	1.23128995592629	0.380616406552336	1.37728773655459	0.430041174093063	0.592302210447387	0.592302210447387	1.71505656609844	0.593479269606833	1.17168372191907	0.362759846995337	1.0812445126133	0.337801952938258	gt	1
ENSG00000130939.14	UBE4B	10092889	10241297	1_10036970_CT_C	10036970	CT	C	1_10036972_T_TT_b37;1_10036971_TT_T_b37;1_10036970_CTT_C_b37	0.935191391133515	0.302121009357854	1.70566951547642	0.587458725007807	1.87742991906816	0.726263574870119	0.182055942744234	0.182055942744234	0.158762525060013	0.174805976860756	1.58798653658312	0.52094931597851	-0.851794548478551	0.0912720048576177	gt	0.170695206363538
ENSG00000130957.4	FBP2	97321001	97356075	9_97350025_A_G	97350025	A	G	9_97350025_A_G_b37	1.93991483032516	0.806361376995878	1.99974742015024	0.987319945220936	0.253455706746365	0.186311753266532	0.264817443994226	0.264817443994226	1.96521552957188	0.852048011103483	1.88183576962916	0.731034121733253	0.0280166544171152	0.160237498308692	gt	1
ENSG00000130985.12	UBA1	47050259	47074527	X_46167459_G_A	46167459	G	A	X_46167459_G_A_b37	0.969881161720991	0.310130757613632	0.89276997451708	0.292684873063439	0.884457267804805	0.290880247364772	0.707101842762772	0.707101842762772	1.24037496933869	0.383445893813237	0	1	1.63161113312725	0.543883786078388	gt	1
ENSG00000131015.4	ULBP2	150263135	150270371	6_149596281_A_T	149596281	A	TRUE	6_149596281_A_T_b37;6_149596281_A_*_b37	1.02138640431878	0.322541326898361	1.72222033444365	0.598160209049067	0.245328803790642	0.185290573954755	0.323263243227917	0.323263243227917	0.214124763849554	0.181429533115304	1.79652203162829	0.65192805559584	1.36111769479135	0.4241158206313	gt	1
ENSG00000131016.12	AKAP12	151561133	151679692	6_151607014_AT_A	151607014	AT	A	6_151607014_AT_A_b37;6_151607015_T_TT_b37;6_151607015_T_TTT_b37	0.444159609882433	0.212275307966287	0.873433269091777	0.288508847925848	-0.220552546953513	0.136184312526979	0.540910761685674	0.540910761685674	-1.97653245752321	0.0461384521565454	1.68901543834977	0.577076646527714	1.68783193297344	0.576352810177738	gt	0.117719067025865
ENSG00000131055.4	COX4I2	30225690	30232809	20_30058633_T_G	30058633	TRUE	G	20_30058633_T_G_b37;20_30058633_T_*_b37	1.36796691751528	0.426610545207741	1.12739950594954	0.350236386615081	1.9261005137821	0.785741510713237	0.58372258297512	0.58372258297512	1.87132181851086	0.719806501470928	1.91655531609996	0.772682442273093	1.96896544666288	0.860163321973947	gt	1
ENSG00000131080.10	EDA2R	65815478	65859108	X_65307609_A_AT	65307609	A	AT	X_65307609_AT_A_b37;X_65307610_T_TT_b37	1.90282866959984	0.755250922900148	1.90627951351837	0.759499561930942	0.157426876339741	0.174649660642509	0.967208385984248	0.967208385984248	0.974945634587016	0.311323092288379	1.9755437587894	0.875729628047634	1.99399273008356	0.93822055707695	gt	1
ENSG00000131171.8	SH3BGRL	80457441	80554046	X_79470611_G_A	79470611	G	A	X_79470611_G_A_b37	-5.50308380702353	0.00615934372068108	-2.27260083901746	0.0387316048464927	-1.40628195746973	0.0649486296673772	0.325026464347147	0.325026464347147	-6.86558382495571	0.00290597295028093	0.572899644122117	0.232238245440098	-5.47612927411262	0.00625223379683897	gt:merged_nk_nkt_cell	0.0273309036270257
ENSG00000131183.6	SLC34A1	176806235	176825849	5_176411023_CGCCTCTGCCCGGCCGCCCCGTCTGGGAAGTGAGGAGT_C	176411023	CGCCTCTGCCCGGCCGCCCCGTCTGGGAAGTGAGGAGT	C	5_176411097_TGCCTCTGCCCGGCCGCCCTGTCTGGAAAGTGAGGAGT_T_b37;5_176411023_CGCCTCTGCCCGGCCGCCCCGTCTGGGAAGTGAGGAGTGCCTCTGCCCGGCCGCCCCGTCTGGGAAGTGAGGAGTGCCTCTGCCCGGCCGCCCTGTCTGGAAAGTGAGGAGT_*_b37	1.80468712626219	0.65853106051332	1.91459790222166	0.770105903092356	1.8992808521628	0.750968329416767	0.445767190460636	0.445767190460636	1.12458306934241	0.349460025377091	1.3435276802652	0.417808116508067	0.239876418801032	0.184609101957143	gt	1
ENSG00000131187.5	F12	176829140	176836577	5_176839890_T_G	176839890	TRUE	G	5_176839890_T_G_b37	1.99888883991861	0.97340818660831	1.68038174794702	0.571837151830921	1.99971331616212	0.98649107109993	0.122929175844975	0.122929175844975	1.99480577157414	0.942545408235739	1.08068940086793	0.337656051545121	1.72118385462505	0.597478208769049	gt	0.203596834136764
ENSG00000131188.7	PRR7	176873445	176883283	5_176233023_G_GA	176233023	G	GA	5_176233027_A_GA_b37;5_176233023_G_A_b37;5_176233027_A_GAAGGA_b37;5_176233027_A_GAAGGAAGGA_b37;5_176233023_GAGGA_*_b37;5_176233027_A_GAAGGAGGAAGGA_b37	-1.3421252493626	0.0675273370114694	-3.5587525890972	0.018388512209745	-1.03541006484835	0.0814659631132067	0.252750605080287	0.252750605080287	1.9954117251163	0.945995149651812	0.188167998695576	0.178288620281495	0.148552875579469	0.173615178990429	gt:merged_endothelial	0.0744339899140476
ENSG00000131381.8	ZFYVE20	15111579	15140670	3_15263577_C_CA	15263577	C	CA	3_15263580_A_AA_b37;3_15263578_AAA_A_b37;3_15263579_AA_A_b37;3_15263577_CAAA_C_b37	1.84858973053264	0.697191280970112	1.58048534761616	0.517179322668065	1.9246113822	0.783646711185263	0.74403017253725	0.74403017253725	1.99952469792868	0.982606358583105	1.07056502996926	0.335009790810556	1.71745154032317	0.595035710392176	gt	1
ENSG00000131389.12	SLC6A6	14444075	14530857	3_14338433_C_CGTGT	14338433	C	CGTGT	3_14338437_TGT_T_b37;3_14338439_T_TGTGT_b37;3_14338439_T_TGTGTGT_b37;3_14338435_TGTGT_T_b37;3_14338433_CGTGTGT_C_b37;3_14338439_T_TGTGTGTGT_b37	0.222701664057411	0.182481425466815	-0.622255649810313	0.105374552742488	-1.61186651625616	0.0573686985602571	0.673844387431478	0.673844387431478	-3.06311202673072	0.0244403133294387	1.99503132137772	0.943804571228699	1.92173771591126	0.779666268209462	gt:merged_nk_nkt_cell	0.0850631203319976
ENSG00000131401.7	NAPSB	50837052	50848024	19_50845704_G_A	50845704	G	A	19_50845704_G_A_b37	-2.16458835963607	0.0412774420238106	-1.81934959471732	0.0506639011397978	-0.315161095489032	0.128118026736807	0.183225846069815	0.183225846069815	1.97003929340298	0.86257941706443	-3.86279257612244	0.0154642396524175	-4.56982703232654	0.0103722030744448	gt:merged_heptatic_stellate_cell	0.0534101862886169
ENSG00000131437.11	KIF3A	132028319	132073330	5_132034421_ATT_A	132034421	ATT	A	5_132034422_TTT_T_b37;5_132034424_T_TT_b37;5_132034423_TT_T_b37;5_132034424_T_TTT_b37;5_132034421_ATTT_A_b37;5_132034424_T_TTTT_b37	0.408072833679569	0.20705101148413	1.1678736044812	0.361658379413644	1.90738918494696	0.760883918435184	0.454281688181578	0.454281688181578	0.57711819740706	0.232929654336499	1.65362021492763	0.556169634896136	0.239306993133823	0.184538099626814	gt	1
ENSG00000131469.8	RPL27	41150289	41154976	17_40433151_C_CA	40433151	C	CA	17_40433153_A_AA_b37;17_40433152_AA_A_b37;17_40433153_A_AAA_b37;17_40433151_CAA_C_b37	-0.747349319054081	0.0974158043851967	1.39610191111291	0.437094581825278	-0.00928169822816471	0.156339324576233	0.0498383183772933	0.0498383183772933	0.972044970953107	0.310639456919891	-1.17879443698831	0.0745997510426376	1.99613648970114	0.950437692206257	gt	0.122516104565343
ENSG00000131507.9	NDFIP1	141488069	141534005	5_141506555_GA_G	141506555	GA	G	5_141506555_GA_G_b37	0.812164687707195	0.275766634684119	0.380069157728258	0.203101430904105	1.85493551692849	0.703297253322177	0.887150615051832	0.887150615051832	1.65843172285355	0.558925378453548	-1.41571893690008	0.0645782786064671	-0.0295703556037097	0.154264211889678	gt	0.141745669409671
ENSG00000131620.13	ANO1	69924407	70035634	11_69859910_A_AAAAAGAAAAGAAAAGAAAAGAAAAG	69859910	A	AAAAAGAAAAGAAAAGAAAAGAAAAG	11_69859910_A_AAAAAGAAAAGAAAAGAAAAGAAAAGAAAAGAAAAG_b37;11_69859910_A_AAAAAGAAAAGAAAAGAAAAG_b37;11_69859910_A_AAAAAGAAAAGAAAAGAAAAGAAAAG_b37;11_69859910_A_AAAAAGAAAAGAAAAG_b37;11_69859910_A_AAAAAGAAAAG_b37;11_69859910_A_AAAAAGAAAAGAAAAGAAAAGAAAAGAAAAG_b37	-0.391416180462045	0.122003060605476	-2.64338253714635	0.0311735011965602	0.138107238413795	0.172406507305577	0.634612487259418	0.634612487259418	-1.09295279251126	0.0786319994844816	1.75507810047162	0.620673642270326	1.53369413804722	0.494691571845236	gt:merged_endothelial	0.0969287280371839
ENSG00000131697.13	NPHP4	5922870	6052533	1_6052074_C_CCCA	6052074	C	CCCA	1_6052074_C_CCCA_b37	1.80706434908325	0.660484449899575	1.80597844011902	0.659590374485346	1.81560112354856	0.667619855075759	0.635118342673009	0.635118342673009	1.90537923249678	0.758382999888221	1.59877469102838	0.526457133880227	1.96832225727036	0.858736780123655	gt	1
ENSG00000131781.8	FMO5	146646929	146714700	1_145827724_T_G	145827724	TRUE	G	1_145827724_T_G_b37	-0.30379889342521	0.129058009048916	0.929061165384212	0.300733481576752	1.55258778735703	0.503566421950324	0.237770530448119	0.237770530448119	-1.51529648435542	0.0608047767314415	1.88135053824482	0.730503898114836	-4.31932747915039	0.0119428915747975	gt:merged_heptatic_stellate_cell	0.0580460263860437
ENSG00000131788.11	PIAS3	145575232	145586546	1_144838334_C_T	144838334	C	TRUE	1_144838334_C_T_b37	-0.726422992679545	0.0987001196325501	0.889786508878274	0.292035545017701	0.856203340968023	0.284851501451278	0.0207935597672273	0.0207935597672273	-1.13443564987961	0.0766549122424845	-5.71037929847284	0.00549042141990572	-2.45147533951473	0.034871108320691	gt:merged_cholangiocyte	0.0389245141368883
ENSG00000131844.11	MCCC2	70883114	70954531	5_70169099_T_C	70169099	TRUE	C	5_70169099_T_C_b37	1.98789677459013	0.91239774850839	1.34643986279968	0.418842706053864	1.86345947160947	0.711744708285508	0.425837124506623	0.425837124506623	1.73775053283674	0.608578935604409	1.36584995661354	0.425837124510481	1.36584995660473	0.425837124507266	gt	1
ENSG00000131845.10	ZNF304	57862674	57871266	19_57863913_C_T	57863913	C	TRUE	19_57863913_C_T_b37	1.44905994185052	0.457933841118706	0.0295522609277441	0.160400345010322	0.674415026181862	0.24959217684773	0.626386260925932	0.626386260925932	1.13456142219616	0.352221206157177	1.61974893655037	0.537468902074268	1.96030774255911	0.842083491715003	gt	1
ENSG00000131848.5	ZSCAN5A	56732680	56879752	19_56746829_C_T	56746829	C	TRUE	19_56746829_C_T_b37;19_56746829_C_CCTCCACTCCAGCCTCTGATGGACGGTGGGCCAAGT_b37	1.18158612205201	0.365644319109433	0.33542534185375	0.196986792929584	1.52601389712703	0.491159067817441	0.269215520306896	0.269215520306896	1.72158132682711	0.597739552287479	0.428402453575586	0.209975162857366	0	1	gt	1
ENSG00000131943.13	C19orf12	30191720	30206364	19_29405730_CT_C	29405730	CT	C	19_29405734_T_TT_b37;19_29405733_TT_T_b37;19_29405730_CTTTT_*_b37	0.798546696431572	0.273031403116826	-0.0825028706567537	0.148995693540288	0.166526970233122	0.175717878747186	0.326189540614465	0.326189540614465	0.95772568081685	0.307293114771939	-5.39125658783877	0.00655416842110321	1.99826805003102	0.966804257704946	gt:merged_cholangiocyte	0.0428238389967849
ENSG00000131944.5	C19orf40	33463114	33469128	19_33466518_A_G	33466518	A	G	19_33466518_A_G_b37	1.69901597060471	0.583266179418957	1.91634555671243	0.772404779975844	1.99853424889994	0.969460347458907	0.200023186052226	0.200023186052226	-4.51421465176497	0.0107015571661621	-8.0667108947473	0.0015097230530501	-3.1613138535177	0.0230954197163302	gt:merged_cholangiocyte	0.0189375526692482
ENSG00000131966.9	ACTR10	58666797	58701750	14_58722700_G_T	58722700	G	TRUE	14_58722700_G_T_b37	1.69154004173811	0.578626757532059	1.99970915157303	0.986393313796568	1.67950389849977	0.571309658570351	0.498367131392156	0.498367131392156	1.95218628465307	0.826912203071056	0.881027205505745	0.290139745393431	1.999689474516	0.98594061871312	gt	1
ENSG00000132010.11	ZNF20	12203657	12251222	19_11370232_C_T	11370232	C	TRUE	19_11370233_T_TTTTTT_b37;19_11370233_T_TTTTTTTTTTT_b37;19_11370232_C_T_b37;19_11370233_T_TTTTTTT_b37;19_11370232_CT_C_b37;19_11370233_T_TTTTTTTTT_b37	0.983400890868552	0.313327070530697	-0.0662437586384499	0.150592021687291	0.486311295095049	0.218577084410241	0.837564836708444	0.837564836708444	0.230350742947053	0.183425492194338	1.98598727773106	0.905770260365228	1.92552104641652	0.784923687314466	gt	0.2285202757803
ENSG00000132182.7	NUP210	13357736	13461809	3_13626468_G_C	13626468	G	C	3_13626468_G_C_b37	1.85121072072081	0.699695061585914	1.91228907403485	0.767107662090022	1.61977415972677	0.537482395247496	0.421356927503761	0.421356927503761	1.66679791370177	0.563779639295909	1.86537210193609	0.713681120281572	1.64679667772134	0.552305384327414	gt	1
ENSG00000132300.14	PTCD3	86333304	86369280	2_87032596_C_T	87032596	C	TRUE	2_87032596_C_T_b37	1.78681988126181	0.64428619631943	1.99341429742742	0.935320800213694	1.87617636167738	0.72492388541697	0.104322386946137	0.104322386946137	-0.208857272545856	0.137220282202557	-2.42960565370868	0.0353206676786046	-2.42960565370839	0.0353206676786104	gt	0.102511731751688
ENSG00000132382.10	MYBBP1A	4442191	4458926	17_5328659_CTT_C	5328659	CTT	C	17_5328659_CTTT_C_b37;17_5328661_TT_T_b37;17_5328660_TTT_T_b37;17_5328662_T_TT_b37	-0.924759320987107	0.0872302316650523	1.9978330089794	0.962871125204539	1.57620107986094	0.515047518072336	0.053569240384298	0.053569240384298	-1.30677391054326	0.0689948149871858	-0.167742888482962	0.140932953654563	0.462485885554145	0.214988203829589	gt	0.127369044080512
ENSG00000132386.6	SERPINF1	1665252	1680868	17_1692990_T_C	1692990	TRUE	C	17_1692990_T_C_b37	1.41480540619392	0.444283378844687	1.86777028863753	0.716131308019505	1.90127457443714	0.753364567668383	0.816301322269946	0.816301322269946	-0.141466689409469	0.143364767658153	1.95311628623529	0.828577391633364	1.53233601020867	0.494063809941134	gt	0.222208555631564
ENSG00000132436.7	FIGNL1	50511830	50518088	7_50504403_A_AT	50504403	A	AT	7_50504405_T_TT_b37;7_50504404_TT_T_b37;7_50504405_T_TTT_b37;7_50504403_A_T_b37;7_50504403_ATT_A_b37	0.70340646986142	0.254836393256337	-1.35728202200306	0.066908413979088	-2.87441698316326	0.0272576472393182	0.230490751562389	0.230490751562389	1.9167696847037	0.772966596812879	1.90457109906595	0.75738566446462	1.90273695818718	0.755139146145819	gt:merged_macrophage	0.0897434912599908
ENSG00000132437.13	DDC	50526133	50633154	7_50707370_CA_C	50707370	CA	C	7_50707371_AA_A_b37;7_50707370_CAA_C_b37;7_50707372_A_AA_b37;7_50707372_A_AAA_b37	1.95581659643818	0.833512761082282	1.61928860100869	0.537222753383465	-0.150277612904802	0.142544113329443	0.841893103180198	0.841893103180198	1.04064924927667	0.327350509895115	1.96000927185958	0.841498710679203	1.98408343325218	0.899604579922178	gt	0.221406897062192
ENSG00000132581.5	SDF2	26975373	26989207	17_27023314_CA_C	27023314	CA	C	17_27023316_A_AAA_b37;17_27023315_AA_A_b37;17_27023314_C_A_b37;17_27023314_CAA_C_b37;17_27023316_A_AA_b37	1.74211134598607	0.611574402225484	1.99791427062883	0.963573445794774	1.88546619309449	0.735040347503924	0.553579831297335	0.553579831297335	1.97599484420948	0.876871793554083	1.73668367858846	0.607850897184363	1.89970769323151	0.751479136110486	gt	1
ENSG00000132600.12	PRMT7	68344876	68392466	16_68323654_G_A	68323654	G	A	16_68323654_G_A_b37	-9.0860559770752	0.000869792783716525	-1.03776894696421	0.0813476490751758	-1.23401566129007	0.0721236331377071	0.0831096482062117	0.0831096482062117	-1.25239179383823	0.0713193161720505	-4.46577449838952	0.0109971702384463	-11.5520976810705	0.000232031951614804	gt:merged_heptatic_stellate_cell	0.00588825698751722
ENSG00000132622.6	HSPA12B	3713313	3733758	20_4706508_C_CTTTT	4706508	C	CTTTT	20_4706511_T_TTTTT_b37;20_4706511_T_TTTTTT_b37;20_4706509_TTT_T_b37;20_4706510_TT_T_b37;20_4706511_T_TTTT_b37;20_4706508_CTTT_C_b37	-0.0456554958379911	0.152641224243635	1.36946297087735	0.427158396520092	1.04584048969883	0.328662784874061	0.0475075121979188	0.0475075121979188	-0.141071327711416	0.14340171629223	1.66185064895075	0.560899404342358	0	1	gt	0.11945677038181
ENSG00000132677.8	RHBG	156339002	156355011	1_156135698_C_CTTTTT	156135698	C	CTTTTT	1_156135698_C_CT_b37;1_156135698_C_CTTTT_b37;1_156135698_C_CTTT_b37;1_156135698_C_CTT_b37;1_156135698_C_CTTTTTTT_b37;1_156135698_C_CTTTTT_b37	1.0760452503763	0.33643872223139	1.03632514680368	0.326262734601361	0.325901577561922	0.195710482629927	0.566615027177191	0.566615027177191	1.58309827461454	0.518487085620027	0	1	0	1	gt	1
ENSG00000132688.10	NES	156638554	156647189	1_157338972_A_C	157338972	A	C	1_157338972_A_C_b37	1.41283758992569	0.443518499637648	-0.374968017067715	0.123294123087501	1.2228097648163	0.37800184556891	0.908699505266783	0.908699505266783	1.8523810952293	0.700821282657817	1.73348858947588	0.605681606506699	1.75571566678212	0.621128724262562	gt	0.203781218469772
ENSG00000132698.9	RAB25	156030950	156040295	1_156322217_CTTT_C	156322217	CTTT	C	1_156322219_TTT_T_b37;1_156322220_TT_T_b37;1_156322217_CTTTT_C_b37;1_156322218_TTTT_T_b37;1_156322221_T_TT_b37	-1.36609861043883	0.0665511817286558	1.27431326780584	0.394284869337894	-1.23017508249393	0.0722929593511888	0.40925171684137	0.40925171684137	-1.0917048883511	0.0786923189939227	0	1	0	1	gt	0.143678462164598
ENSG00000132740.4	IGHMBP2	68671309	68708070	11_68681769_A_AG	68681769	A	AG	11_68681769_A_AG_b37	-0.803459419355192	0.0940611589136516	1.18047617684061	0.365319425526442	1.52918020051408	0.492610264042137	0.124896270894406	0.124896270894406	-1.38391215086068	0.0658356108921413	-0.700975231449831	0.100286885347191	-0.410699825474239	0.120508482188654	gt	0.143100326835944
ENSG00000132744.3	ACY3	67410025	67418130	11_66843319_TA_T	66843319	TA	TRUE	11_66843320_AA_A_b37;11_66843321_A_AA_b37;11_66843319_TAA_T_b37	0.582028949725498	0.233737647097488	1.99995777108938	0.994815081385103	1.98426402957676	0.900172771592792	0.289712414636071	0.289712414636071	1.98591111880268	0.905515735833445	-5.94554228105841	0.0048205970785299	-3.85155522815842	0.0155632912533268	gt:merged_cholangiocyte	0.0366522355537032
ENSG00000132855.4	ANGPTL3	63063157	63071830	1_62853713_A_AATATATATATAT	62853713	A	AATATATATATAT	1_62853713_A_AATATATAT_b37;1_62853713_A_AATATATATATATATATATAT_b37;1_62853713_A_AATATATATATATATATATATATAT_b37;1_62853713_A_AATATATATATATATATATATAT_b37;1_62853713_A_AATATATATATAT_b37;1_62853713_A_AATATAT_b37	-13.5713394624242	7.94498166838213e-05	-13.1937375358522	9.70246537654279e-05	-17.0711963074341	1.25931246934747e-05	0.000210327207244673	0.000210327207244673	1.73390637432635	0.605964321147778	-10.6738182231266	0.000370811512794826	-12.7794195708415	0.000120847224994478	gt:merged_macrophage	0.000741869970781661
ENSG00000132881.7	RSG1	16558194	16563657	1_16521236_A_G	16521236	A	G	1_16521236_A_G_b37	1.88960350554902	0.739693183324186	0.56465625726571	0.230894312786467	1.99949306429681	0.982036961149087	0.418298784017412	0.418298784017412	-4.05273005807896	0.0138848127488983	-0.769276982388419	0.0960895551233289	1.96041688006528	0.842297890747554	gt:merged_nk_nkt_cell	0.0631806858739524
ENSG00000132906.13	CASP9	15817326	15853029	1_15854927_CA_C	15854927	CA	C	1_15854927_CA_C_b37;1_15854928_A_AA_b37	-3.10009952259691	0.0239244707578979	-1.70740537324906	0.0541715381600079	-2.61187857011373	0.0317512323977221	0.355947693985704	0.355947693985704	-0.0407534174531179	0.153133783501685	-1.79742796728851	0.0513313759318758	1.51843608427959	0.487714779786513	gt:merged_hepatocyte	0.0845040996041811
ENSG00000132938.14	MTUS2	29598747	30077892	13_29533688_C_T	29533688	C	TRUE	13_29533688_C_T_b37	-1.260194212378	0.0709807192140104	-1.59156932183816	0.0580733777560997	-1.02707151394543	0.0818856887364367	0.738970118007953	0.738970118007953	0.0237718482939613	0.159788327702179	0.890176496852064	0.292120318246014	1.38648325483888	0.433466757731025	gt	0.133229536312499
ENSG00000132967.9	HMGB1P5	22423309	22424420	3_21506429_C_T	21506429	C	TRUE	3_21506429_C_T_b37	1.51480833141579	0.486080067491771	1.97910463603779	0.885064370123758	0.149644697691144	0.17374207625352	0.359693881464987	0.359693881464987	1.28011841913406	0.396182755518358	1.98428681210862	0.900244684693748	1.77034290950644	0.631778207345429	gt	1
ENSG00000132970.8	WASF3	27131839	27263085	13_27184984_A_G	27184984	A	G	13_27184984_A_G_b37	1.95384955444803	0.82990255410278	1.38704727059627	0.433678216507807	1.71028413625305	0.590402668996997	0.97011611386565	0.97011611386565	1.96830145589939	0.858690894922435	1.83767739587972	0.687027092074829	1.99969692696266	0.986110334865285	gt	1
ENSG00000133028.6	SCO1	10583653	10601692	17_10596713_C_T	10596713	C	TRUE	17_10596713_C_T_b37	1.9741675042826	0.872310071548208	1.36724299769099	0.426345827193536	0.513801659243029	0.222807246841165	0.0185313072312442	0.0185313072312442	0.713148554529141	0.256629000913248	0.354960513410958	0.199635430441198	-0.0508261771238949	0.152123620029085	gt:merged_b_cell	0.0747368979900668
ENSG00000133048.8	CHI3L1	203148058	203155877	1_203164075_G_A	203164075	G	A	1_203164075_G_A_b37	-4.30854143217545	0.0120157650741448	-2.78950566328837	0.0286336432385471	-4.52572088004001	0.0106325446056693	0.542246530496092	0.542246530496092	1.9916734208698	0.927293873977152	-0.292192241410874	0.130026154312633	-8.18883983404032	0.00141293184383501	gt:merged_heptatic_stellate_cell	0.0184970720349671
ENSG00000133104.8	SPG20	36875774	36944317	13_36922744_TATC_T	36922744	TATC	TRUE	13_36922744_TATC_T_b37	1.47891444087338	0.470378980400685	1.86162325492745	0.70990010969024	0.609059628125237	0.23824635753349	0.990421373278508	0.990421373278508	-0.932458506460137	0.0868151960582027	1.80925070893113	0.662293719455811	1.95315451800849	0.828646214942565	gt	0.166901708505834
ENSG00000133106.10	EPSTI1	43460523	43566407	13_43565143_C_A	43565143	C	A	13_43565143_C_A_b37	1.73818598466062	0.60887663215572	1.8985656338956	0.750115081565865	0.91088531480176	0.296667449255978	0.758684245904711	0.758684245904711	1.91514996932619	0.770829316199535	1.72652286088868	0.601008757965273	1.97110969122315	0.865032554896847	gt	1
ENSG00000133135.9	RNF128	105937023	106040223	X_104968368_T_G	104968368	TRUE	G	X_104968368_T_G_b37	0.869237038580309	0.287612656354809	1.19984844364348	0.371048060529313	1.99731086227774	0.958642719586666	0.168602926446899	0.168602926446899	1.21377189068966	0.375243104821616	1.44941540328125	0.458078926590267	1.90870075274796	0.762531884334835	gt	1
ENSG00000133169.5	BEX1	102317578	102319168	X_103076096_C_CA	103076096	C	CA	X_103076097_A_AA_b37;X_103076096_CA_C_b37	1.1485101682656	0.356131213014076	1.99311718661414	0.933881180235215	1.94275831362933	0.810909912667146	0.518449780568518	0.518449780568518	-5.66063688472923	0.00564385782923574	0.464077666254013	0.215225779573645	1.80412541372033	0.658071572473558	gt:merged_nk_nkt_cell	0.0395309702306767
ENSG00000133195.7	SLC39A11	70642087	71088851	17_70326854_A_T	70326854	A	TRUE	17_70326854_A_T_b37	1.99843611174219	0.968455057893484	1.7526253128097	0.618929737452679	1.98410457545742	0.899670927641978	0.472207464955162	0.472207464955162	1.71127483213718	0.591038633145597	1.85921303894162	0.707499916585091	1.9989411674328	0.974041650740882	gt	1
ENSG00000133226.12	SRRM1	24958206	24999758	1_25272882_T_C	25272882	TRUE	C	1_25272882_T_C_b37	-1.49384177946428	0.0615974816574671	-4.49313785116271	0.0108291665794005	-0.187015473614167	0.139178768582581	0.550171162445778	0.550171162445778	1.42113717335809	0.446758402079826	0.396917703566771	0.205466950803262	1.12167886781833	0.348661920376559	gt:merged_endothelial	0.0545442482393575
ENSG00000133398.3	MED10	6371993	6378707	5_7321970_A_G	7321970	A	G	5_7321970_A_G_b37	1.80299548937506	0.657149661093549	1.94414529645366	0.813171956273124	1.16869318514642	0.36189492189132	0.17184347723341	0.17184347723341	1.6872146297091	0.575975979358004	0.379187653836084	0.2029785547018	1.03463575639847	0.325839050766248	gt	1
ENSG00000133433.6	GSTT2B	24299600	24303373	22_24266954_A_C	24266954	A	C	22_24266954_A_C_b37;22_24266954_A_AC_b37	-5.22926025074815	0.00717247562404969	-7.9740030737853	0.00158765935105867	-0.692741822142352	0.100806218397353	0.0431694432279956	0.0431694432279956	-0.269271257305149	0.131961940767243	-5.23099019939036	0.00716556736459473	0.659839140543909	0.247005602320443	gt:merged_endothelial	0.0195436126833677
ENSG00000133460.15	SLC2A11	24198889	24228496	22_24295053_G_A	24295053	G	A	22_24295053_G_A_b37	-2.47223850099493	0.0344498301787576	-2.77494824741177	0.0288767143572909	-1.00339530607215	0.0830902175156875	0.786676278588053	0.786676278588053	-2.23184560043563	0.0396722790478075	-0.0716287523677011	0.150061188260183	-0.330302354563742	0.126877231116736	gt:merged_endothelial	0.0929407616241002
ENSG00000133488.10	SEC14L4	30884899	30901698	22_30917763_TTTTCTTTCTTTTC_T	30917763	TTTTCTTTCTTTTC	TRUE	22_30917763_TTTTCTTTCTTTTC_T_b37	-1.68059697687545	0.0550491368179849	-0.193332280768573	0.13860915723756	0.0377175075304876	0.161269420243738	0.133455320688195	0.133455320688195	0.843216435762827	0.282133601044303	-2.19349595900502	0.0405793342388642	-0.681787695507182	0.101501725611369	gt	0.110272836617803
ENSG00000133619.13	KRBA1	149411871	149431664	7_148743092_CT_C	148743092	CT	C	7_148743093_TTT_T_b37;7_148743092_CTTT_C_b37;7_148743094_TT_T_b37;7_148743095_T_TT_b37;7_148743092_C_T_b37	-10.8814546414019	0.000331854202721991	-3.71019605421833	0.0168666556076494	0.0534153839034843	0.162955366756904	0.00267531961596437	0.00267531961596437	-1.64740405492273	0.0561566757552078	-13.0693096463882	0.000103634602398727	-8.33983241187076	0.00130189831823206	gt:merged_cholangiocyte	0.00363713354588724
ENSG00000133687.11	TMTC1	29653772	29937692	12_29818249_G_A	29818249	G	A	12_29818249_G_A_b37	1.77898598707117	0.638268375243824	1.88908409527818	0.739103791160253	1.78919286225266	0.646135512016616	0.886082971042399	0.886082971042399	1.9414195878245	0.808753890110443	0.99117736860137	0.315185065379241	1.9676415042432	0.857243107709347	gt	1
ENSG00000133706.13	LARS	145492600	145562223	5_145541415_A_G	145541415	A	G	5_145541415_A_G_b37	-0.654818936564311	0.103236511453238	-0.222518638471342	0.136011017190072	0.117092984095166	0.170004113951754	0.0798088432055973	0.0798088432055973	0.318497957146519	0.194724985868467	1.86576489611633	0.714080727462525	1.76090666005814	0.624861720603182	gt	0.158703661082137
ENSG00000133835.10	HSD17B4	118788137	118972894	5_118165877_C_CT	118165877	C	CT	5_118165878_TT_T_b37;5_118165879_T_TT_b37;5_118165877_CTT_C_b37	0.764133548975678	0.266269179187987	1.97169782048894	0.866400361244524	1.41381659374639	0.443898778415363	0.933061760264064	0.933061760264064	-0.855578120879898	0.0910574990688171	0	1	0	1	gt	0.170487337927371
ENSG00000133895.10	MEN1	64570981	64578766	11_64367097_AC_A	64367097	AC	A	11_64367098_C_CC_b37;11_64367097_A_C_b37;11_64367097_AC_A_b37;11_64367097_AC_*_b37	1.08570766115537	0.338978094172968	0.268540584220204	0.188224623945007	-0.167122485356515	0.140989833605193	0.151624289056079	0.151624289056079	1.99329549638861	0.934741317034715	1.95845874513702	0.838496727361104	0	1	gt	0.220543129949517
ENSG00000133985.2	TTC9	71108503	71142077	14_71125847_A_ACG	71125847	A	ACG	14_71125847_A_G_b37;14_71125849_G_GCG_b37;14_71125847_ACG_A_b37	-0.880172592258191	0.0896764095031832	1.3100207223373	0.406171429237172	0.76238672439365	0.26593153008906	0.245859824358221	0.245859824358221	-1.15451568068164	0.0757171566903273	-2.31153110892609	0.0378548762555757	1.43684314440395	0.452991086581442	gt	0.106103004899868
ENSG00000134107.4	BHLHE40	5020800	5027008	3_5410632_A_G	5410632	A	G	3_5410632_A_G_b37	1.38400642939274	0.432540008300159	0.241594268118547	0.184823494718895	1.11322054065079	0.346351538575174	0.629028373589698	0.629028373589698	1.88679952402356	0.736529451005444	1.99967728599563	0.985667379250381	0	1	gt	1
ENSG00000134184.8	GSTM1	110230435	110251661	1_110227515_T_C	110227515	TRUE	C	1_110227515_T_C_b37	0.512846198540387	0.222658589237418	-1.52070809659205	0.0606065489931333	1.79452431664441	0.650336867734853	0.320336032653718	0.320336032653718	1.86203983826209	0.710317367762046	0.935384577300226	0.302164869570969	0.0553674565767324	0.163166421358217	gt	0.136571724814445
ENSG00000134201.6	GSTM5	110254863	110318050	1_110230073_C_G	110230073	C	G	1_110230073_C_G_b37	1.96473766769168	0.851047019016348	1.78595923061846	0.643618558302334	1.79939435614119	0.654232431250706	0.472126036317497	0.472126036317497	1.78871286806447	0.645760428402025	1.99706168097134	0.956770830280934	1.99912948103571	0.976462183476379	gt	1
ENSG00000134202.6	GSTM3	110276553	110284384	1_110229787_C_T	110229787	C	TRUE	1_110229787_C_T_b37	1.79576318846631	0.651322530694597	1.97472887672359	0.87369334640455	1.84778989722872	0.696432189086749	0.188064162682801	0.188064162682801	1.25896681705342	0.389330113678527	1.40255143614718	0.43955317373966	1.57630920768122	0.515101132326542	gt	1
ENSG00000134222.12	PSRC1	109822177	109825808	1_109817590_G_T	109817590	G	TRUE	1_109817590_G_T_b37	0.247545589508434	0.18556847607673	1.89634704030061	0.747489212036314	1.4944360742748	0.477065530200317	0.205130736810875	0.205130736810875	1.98036172097318	0.888552028421703	-3.49405731178848	0.0190812124712872	0.755504172940505	0.264606354271172	gt:merged_cholangiocyte	0.0756072607265041
ENSG00000134243.7	SORT1	109852191	109940573	1_109817590_G_T	109817590	G	TRUE	1_109817590_G_T_b37	1.9992559865164	0.978239111995848	1.53664218428634	0.496058860550076	1.59532786109031	0.524686180454693	0.578656844199952	0.578656844199952	-2.42954381129522	0.0353219474887461	1.11213821216597	0.346057401561673	-0.317954760703344	0.127888079197464	gt	0.102511731751688
ENSG00000134248.9	LAMTOR5	110943870	110950564	1_110807432_A_G	110807432	A	G	1_110807432_A_G_b37	-3.33858253853555	0.0208584268770944	-4.3950049264804	0.0114441912640819	-1.4944573670694	0.0615745843587243	0.987519179713364	0.987519179713364	-2.34450800951646	0.0371284930936925	-0.60257130493909	0.10669049114176	-0.553925454659861	0.110020595221624	gt:merged_endothelial	0.0565185433835422
ENSG00000134265.8	NAPG	10525901	10552758	18_10526263_C_G	10526263	C	G	18_10526263_C_G_b37	0.360914853226404	0.200451035850442	0.693671165158094	0.253060417032936	-1.08353900517443	0.0790882624538825	0.988788385385081	0.988788385385081	1.98157179261085	0.892018497362989	0.626234581860444	0.241165984871562	0.974644122183292	0.311251939912875	gt	0.157482767758776
ENSG00000134278.10	SPIRE1	12446510	12658133	18_12573741_C_CT	12573741	C	CT	18_12573742_T_TT_b37;18_12573741_CT_C_b37	0.522794723767504	0.224212295192991	0.34755055862945	0.198625876657377	-0.654441355021959	0.103261028784812	0.667934190465909	0.667934190465909	1.21438207650425	0.375428467018767	-0.842577698540367	0.0917968447510342	-0.0730343750479392	0.149922975498974	gt	0.171311658906148
ENSG00000134313.10	KIDINS220	8865407	8977760	2_8761105_T_G	8761105	TRUE	G	2_8761109_G_TGTGTG_b37;2_8761105_T_G_b37;2_8761109_G_TG_b37;2_8761105_TTGTG_T_b37;2_8761109_G_TGTG_b37;2_8761107_GTG_G_b37	0.36272289892861	0.200699470432384	0.372436239061017	0.202040346036539	1.79285530401569	0.649014626538902	0.656703394553375	0.656703394553375	-0.276102204617757	0.131381692196263	1.00864467909526	0.319411347698379	1.10496208922257	0.344115723434668	gt	0.211841741229458
ENSG00000134323.10	MYCN	16080685	16087129	2_16137102_A_G	16137102	A	G	2_16137102_A_G_b37	-0.302590328493295	0.129158443427634	0.244078801377555	0.185134083444397	-1.69670312102932	0.0545200952365163	0.450069227212861	0.450069227212861	1.97437477058747	0.872818983232006	0.423051966121136	0.209200852837457	-0.505440176152263	0.113453781042331	gt	0.128939321485229
ENSG00000134365.8	CFHR4	196819370	196888102	1_196836429_T_TG	196836429	TRUE	TG	1_196836429_T_TG_b37;1_196836429_T_TTTG_b37;1_196836429_T_G_b37	0.599160310563775	0.236583029866001	1.60476310661426	0.529559433014279	0.353513995170943	0.199437880202632	0.691857927525474	0.691857927525474	1.11896952564888	0.347919596100965	-0.676952401971107	0.101810398848087	-1.23524689875427	0.0720694395064867	gt	0.150200118916649
ENSG00000134389.8	CFHR5	196946666	196978804	1_196661846_C_G	196661846	C	G	1_196661846_C_G_b37;1_196661846_C_CTTTCTCTTTCCCTTCCTTTCTTTTTCTTTCCCTTCCTTTCTTTTTG_b37	1.93203235855083	0.794319204664382	1.9992831745588	0.97864031302946	1.58880876036955	0.521365497636256	0.567017246827858	0.567017246827858	-1.69399581359352	0.05460864450979	0.983530375071552	0.31335789021517	1.65521087303108	0.55707780554551	gt	0.128992166488205
ENSG00000134516.11	DOCK2	169064250	169510386	5_169837411_A_G	169837411	A	G	5_169837411_A_G_b37	1.87735307599888	0.72618123116912	1.98217075861908	0.893777259121504	1.83711802565603	0.686516895400545	0.862780815354007	0.862780815354007	1.21235273170498	0.374812489307306	1.99775889292482	0.962241983465281	1.99970330057874	0.986257145905876	gt	1
ENSG00000134532.11	SOX5	23682439	24103966	12_24129338_AAC_A	24129338	AAC	A	12_24129338_AAC_A_b37;12_24129338_AAC_*_b37	1.9280599280288	0.788532702124045	1.80989254804365	0.662827201243625	1.92487962733748	0.784022405459172	1	1	1.97094612915464	0.86465471137522	0	1	0	1	gt	1
ENSG00000134533.2	RERG	15260716	15501609	12_16426205_C_CT	16426205	C	CT	12_16426205_CT_C_b37;12_16426206_T_TT_b37	0.69660386904701	0.25359381184551	1.98097190283164	0.890285964833972	1.40080385011333	0.438884895773147	0.185766941690005	0.185766941690005	-2.5921458917523	0.0321187775816113	-2.41081617745306	0.0357117509184394	0	1	gt:merged_nk_nkt_cell	0.0989412294709629
ENSG00000134548.5	C12orf39	21679240	21690311	12_21671191_C_T	21671191	C	TRUE	12_21671191_C_T_b37	-1.24754807776452	0.0715303865408181	-2.60692124126763	0.0318431539402506	-4.34925150879604	0.0117430833625591	0.17802848701085	0.17802848701085	0.0227147043523814	0.159676687574582	-0.0351410782683956	0.153699922757788	1.34922141403797	0.419834452255619	gt:merged_macrophage	0.0575999551879935
ENSG00000134590.9	FAM127A	134166332	134167576	X_134071717_G_A	134071717	G	A	X_134071717_G_A_b37	0.702996588561291	0.254761311275922	1.53534359978079	0.495455800930666	-2.57356875891105	0.0324688583275962	0.61689594766418	0.61689594766418	1.83521940196113	0.684792737373701	0.447042740527422	0.212699399766037	1.95094235133922	0.824711223414246	gt:merged_macrophage	0.0994699789050504
ENSG00000134686.12	PHC2	33789223	33896653	1_34273210_G_GA	34273210	G	GA	1_34273210_G_GA_b37	1.63919427072204	0.54805909429496	1.68815310110296	0.576549059631674	1.98069406936071	0.88949299215266	0.600093546334129	0.600093546334129	1.94364072495671	0.812345648270303	0.923958544194249	0.299584800190147	1.15232151960447	0.35720991502032	gt	1
ENSG00000134716.5	CYP2J2	60358979	60392462	1_60635440_ATT_A	60635440	ATT	A	1_60635441_TT_T_b37;1_60635440_ATT_A_b37;1_60635442_T_TT_b37	1.01037053808	0.319832954097188	1.92575776097334	0.785257356841706	0.595791710933497	0.236020234773867	0.208700875841332	0.208700875841332	0.573251596188811	0.232295834556684	0	1	0	1	gt	1
ENSG00000134744.9	ZCCHC11	52873953	53019159	1_52910701_G_GTA	52910701	G	GTA	1_52910703_A_ATA_b37;1_52910701_GTA_G_b37;1_52910703_A_ATATA_b37	1.54965595999505	0.502171620524969	1.5712757550902	0.512615606652353	1.43429877929429	0.45197221130615	0.448895513821677	0.448895513821677	-0.567050202587609	0.109111020135544	1.74972935602523	0.616884573170358	1.99783683326194	0.962903878354735	gt	0.18977800071231
ENSG00000134809.4	TIMM10	57295935	57298276	11_57309586_A_C	57309586	A	C	11_57309586_A_C_b37;11_57309590_C_AC_b37;11_57309586_AACAC_*_b37;11_57309588_CAC_C_b37	0.29292941144314	0.191365888198027	-3.74204063414663	0.0165635379472095	1.11889603561087	0.347899490701769	0.345824941870153	0.345824941870153	-2.24687176884618	0.039322700423966	1.24347148218601	0.384417102282239	1.99678988995504	0.954817764384588	gt:merged_endothelial	0.0697005094946744
ENSG00000134853.7	PDGFRA	55095263	55164414	4_54218515_A_G	54218515	A	G	4_54218515_A_G_b37	1.13479711212051	0.35228678451246	1.54044035268407	0.497829844498845	1.8757493667826	0.724469292424309	0.0194510090477508	0.0194510090477508	1.7184789577376	0.595706000526866	1.33194639628158	0.413731033457574	-1.7412469637249	0.053084815033983	gt:merged_b_cell	0.0758497385916429
ENSG00000134871.13	COL4A2	110958158	111165374	13_110718803_C_T	110718803	C	TRUE	13_110718803_C_T_b37	-16.3515301554988	1.83671414060233e-05	-15.6757317190421	2.6194740451679e-05	-12.9907815739239	0.000108037655245418	0.0346637215051932	0.0346637215051932	-0.755799223695078	0.0969023815528461	-10.9544662606865	0.000319159168300208	-10.3633401438777	0.000437846658003477	gt:merged_hepatocyte	0.000999122436069294
ENSG00000134905.12	CARS2	111293758	111365950	13_111297448_G_T	111297448	G	TRUE	13_111297448_G_T_b37	1.67356745094463	0.567767321880993	1.19240765834274	0.368833034354054	1.60203747591987	0.528143374520597	0.998466848838585	0.998466848838585	0.581423434028295	0.233637835457204	1.68635052507852	0.575449308520413	1.97653982724643	0.878266470402467	gt	1
ENSG00000134962.6	KLB	39408472	39453156	4_39432747_G_A	39432747	G	A	4_39432747_G_A_b37	-0.0478451299021003	0.152421790683665	0.571194275846437	0.231959443834222	1.97980390056262	0.886990764699811	0.872420654231564	0.872420654231564	1.65521306585214	0.557079059458492	0.892390288740103	0.292602135052976	-4.87640823736024	0.00873409100558764	gt:merged_heptatic_stellate_cell	0.0500492682810076
ENSG00000135052.12	GOLM1	88641060	88715088	9_89471559_T_TA	89471559	TRUE	TA	9_89471560_A_AA_b37;9_89471559_TA_T_b37;9_89471560_A_AAA_b37	-3.9537767588418	0.0146857893569388	1.20622514921303	0.372961128714169	-2.38953645983901	0.0361601431052019	0.0823812143988764	0.0823812143988764	1.85918447590944	0.707471613320561	-9.23063979908579	0.000804579036729111	-10.0326220259216	0.00052277485380556	gt:merged_heptatic_stellate_cell	0.00991169105002611
ENSG00000135108.10	FBXO21	117581145	117628336	12_117307845_G_A	117307845	G	A	12_117307845_G_A_b37	1.60352110967523	0.528913330152919	-0.11032630094104	0.146308117614199	1.93315499408197	0.795987086852651	0.728632706610588	0.728632706610588	1.55027499273996	0.50246557295358	1.35837124275383	0.423121615308887	1.13705220459508	0.352915084726886	gt	0.22482546862715
ENSG00000135211.5	TMEM60	77423044	77427897	7_77419290_G_T	77419290	G	TRUE	7_77419290_G_T_b37	-0.516200924478539	0.112681761776962	-1.80730960974688	0.0510293536684985	1.52637550617686	0.491324440548217	0.48208988075653	0.48208988075653	-1.39768986818876	0.065287794920897	1.30765976454802	0.405369518757142	1.70427661634875	0.586575980579211	gt	0.124057360171243
ENSG00000135213.8	POM121C	75046065	75115548	7_75104553_C_T	75104553	C	TRUE	7_75104553_C_T_b37	-0.63873905359344	0.104286285684745	-5.25144452450553	0.00708439997463121	1.59034071433121	0.522142489150068	0.159178093619973	0.159178093619973	1.63427345561752	0.545342932608294	1.84967020586703	0.698220394272975	-1.32334158976005	0.0683028679093256	gt:merged_endothelial	0.0447375545997277
ENSG00000135297.11	MTO1	74171300	74218959	6_74168308_A_C	74168308	A	C	6_74168308_A_C_b37	0.308230358528533	0.193367855677806	0.765545269800612	0.26654244512571	1.02665888158992	0.323848324829961	0.245431335319175	0.245431335319175	1.73141953551129	0.604285602010626	1.12220383762985	0.34880600400274	1.35350023915259	0.421366893164927	gt	1
ENSG00000135318.7	NT5E	86159808	86205500	6_86114491_C_T	86114491	C	TRUE	6_86114491_C_T_b37	1.93040887240323	0.791933030288583	0.0964798976237375	0.167684836270875	1.38984369171317	0.434728963383694	0.550555883984325	0.550555883984325	-1.29507364068462	0.0694879920514689	-6.10712167871407	0.00440916828842131	0.187657837253767	0.178227520668654	gt:merged_cholangiocyte	0.0352193870286398
ENSG00000135372.4	NAT10	34127148	34169217	11_34280152_C_CTT	34280152	C	CTT	11_34280165_T_TT_b37;11_34280165_T_TTT_b37;11_34280152_CTTTTTTTTTTTTT_*_b37;11_34280165_T_TTTT_b37;11_34280152_C_T_b37;11_34280165_T_TTTTTT_b37	0.258433520121116	0.186940465738394	-1.17882584715113	0.0745983169470265	1.52283122717881	0.489707552692157	0.195395861247487	0.195395861247487	-0.5050683004456	0.113480564887581	1.89335216050495	0.743993282248206	1.96840158317212	0.858911905866555	gt	0.152817378330286
ENSG00000135387.15	CAPRIN1	34073229	34122703	11_34182242_T_TG	34182242	TRUE	TG	11_34182243_G_GG_b37;11_34182242_TG_T_b37;11_34182242_TG_*_b37	1.33680606111199	0.415434622182496	0.501264265921577	0.220865992388714	0.948153004778135	0.305082090476968	0.623073227830439	0.623073227830439	1.5863490807323	0.520122235441941	1.99530872259487	0.945393271466161	1.95694263372837	0.835617292236177	gt	1
ENSG00000135404.7	CD63	56119106	56123491	12_56337421_C_CT	56337421	C	CT	12_56337421_C_CT_b37	1.85211682136077	0.70056653199119	1.97559787075664	0.875866068840718	1.98886735573967	0.915970066965125	1	1	1.66127822991479	0.560567971272223	1.99292871074294	0.932984113464539	1.99292871073118	0.932984113408913	gt	1
ENSG00000135423.8	GLS2	56864735	56882198	12_56859330_GA_G	56859330	GA	G	12_56859332_A_AA_b37;12_56859331_AA_A_b37;12_56859330_GAA_G_b37;12_56859330_G_A_b37	-2.16256126319695	0.04132686655269	-0.371353242718271	0.123579883818078	-3.38035060417315	0.0203647850761859	0.311249635118694	0.311249635118694	1.98228554180054	0.894117717065089	-1.78535165563926	0.0517030450414523	-3.13034111341165	0.0235111066379212	gt:merged_macrophage	0.0776687005391183
ENSG00000135437.5	RDH5	56114150	56118489	12_56213297_G_T	56213297	G	TRUE	12_56213297_G_T_b37	-0.783298821609151	0.0952517916580302	0.203371247569578	0.180120597191071	1.13815333120027	0.353222429977026	0.0629277899769023	0.0629277899769023	1.89372268262122	0.744422826422334	-0.533623323992117	0.111444047769572	-0.676649064538253	0.101829797348511	gt	0.13970308151669
ENSG00000135447.12	PPP1R1A	54969170	54982443	12_55220059_G_GTTTTTTTTTTTT	55220059	G	GTTTTTTTTTTTT	12_55220059_G_GTTTTTTTTT_b37;12_55220059_G_GTTTTTTTTTTT_b37;12_55220059_G_GTTTTTTT_b37;12_55220059_G_GTTTTTTTTTT_b37;12_55220059_G_GTTTTTTTT_b37;12_55220059_G_GTTTTTTTTTTTT_b37	0.415417509084193	0.208101855531132	0.34468839334852	0.198237532086111	1.08779322716163	0.339529574192893	0.372220995214046	0.372220995214046	0.509553968863713	0.222147268495409	0	1	0	1	gt	1
ENSG00000135452.5	TSPAN31	58131795	58143994	12_57884586_TACA_T	57884586	TACA	TRUE	12_57884656_TCC_C_b37;12_57884655_ATCC_C_b37;12_57884586_TACATTTTCTCTTAGCCTATCATTTTGGACACTCCATCTGTCCCATCTGCACCCATGTTTTTCTTGTCTATCC_T_b37	0.869209212243675	0.287606725291455	1.98545094487747	0.903992451275671	1.1561840657584	0.358307687398685	0.554093672554848	0.554093672554848	0.779985580911159	0.269357822283279	0	1	0	1	gt	1
ENSG00000135469.9	COQ10A	56660641	56664750	12_56780905_CA_C	56780905	CA	C	12_56780906_AA_A_b37;12_56780907_A_AA_b37;12_56780905_CAA_C_b37	-17.4971945931887	1.00747538105186e-05	-7.34291963076629	0.00223848615960878	-8.64886974549256	0.00110138192453943	0.0274765974819949	0.0274765974819949	-7.0857635907339	0.00257606902502514	-6.61138785276535	0.003340676510221	-5.99632907482868	0.00468722814863375	gt:merged_hepatocyte	0.000640822964533686
ENSG00000135476.7	ESPL1	53662082	53687427	12_53673424_T_TTGG	53673424	TRUE	TTGG	12_53673424_T_TTGG_b37	-15.1512008696918	3.45191110178258e-05	-14.4663273835206	4.95218381929503e-05	-12.5422836734194	0.000137048787513763	0.00088726219174273	0.00088726219174273	1.97376195590266	0.871320330554606	-12.6370657593197	0.000130325948735421	-10.7712323103731	0.000351990872970741	gt:merged_hepatocyte	0.00158164648955288
ENSG00000135486.13	HNRNPA1	54673976	54680872	12_55312449_G_GTTA	55312449	G	GTTA	12_55312449_G_GTTA_b37	1.69251010671013	0.579224587209292	1.90430552285903	0.757058921326562	0.378113212423216	0.202828902570017	0.487797129319548	0.487797129319548	-2.90360942621032	0.0268006220995276	1.26378948790762	0.390877496909189	0.619080467606011	0.239944579620538	gt:merged_nk_nkt_cell	0.0897434912599908
ENSG00000135506.11	OS9	58087737	58115340	12_58543211_CTTTTCT_C	58543211	CTTTTCT	C	12_58543226_CT_T_b37;12_58543221_CTTTTCT_T_b37;12_58543211_CTTTTCTTTTCTTTTCT_*_b37	1.98005526269645	0.887691534905896	1.71657534944592	0.59446531461695	0.759927329869072	0.265457048977677	0.861181357501487	0.861181357501487	1.99891103671024	0.97367503120067	1.90383026577848	0.756475441780474	1.98095960621117	0.890250744394267	gt	1
ENSG00000135541.16	AHI1	135604669	135818914	6_135623833_C_T	135623833	C	TRUE	6_135623833_C_T_b37	-3.04720235077457	0.024665733287263	0.633279034222426	0.242376067031391	-5.45500208797864	0.00632604054022745	0.395783069772283	0.395783069772283	1.66668779528271	0.563715220228884	-2.86313859178523	0.0274363809498712	-3.43107205370075	0.0197815318685033	gt:merged_macrophage	0.0419911624591758
ENSG00000135624.11	CCT7	73460547	73480149	2_74259579_T_TGTGTGTGTGTGTGTGTGTGTGTGTGTGTGCGCGCGCGCGCGCGCGATGGCCCCAGCGGCTGCAAGAG	74259579	TRUE	TGTGTGTGTGTGTGTGTGTGTGTGTGTGTGCGCGCGCGCGCGCGCGATGGCCCCAGCGGCTGCAAGAG	2_74259579_T_*_b37;2_74259579_T_TGTGTGTGTGTGTGTGTGTGTGTGTGTGTGCGCGCGCGCGCGCGCGATGGCCCCAGCGGCTGCAAGAG_b37	1.86054662203492	0.708825034312029	1.80690006906116	0.660348998692864	1.69505442183555	0.580798470831676	0.0307368063754505	0.0307368063754505	1.26250985540707	0.390466062377044	1.43521201965689	0.452337499553397	1.97629005080523	0.877625226640776	gt:merged_b_cell	0.0962056207140524
ENSG00000135636.9	DYSF	71680851	71913898	2_71251771_T_C	71251771	TRUE	C	2_71251771_T_C_b37	1.46804800895808	0.465787356129703	-1.34461805239164	0.0674251250259624	1.61845820908758	0.536779248864771	0.0775591813032227	0.0775591813032227	1.07683873169987	0.336646293209132	1.74765449279658	0.615428354610389	1.87937023230853	0.728352456956041	gt	0.144773728975683
ENSG00000135678.7	CPM	69235976	69365350	12_69892299_TTG_T	69892299	TTG	TRUE	12_69892299_TTG_T_b37;12_69892301_G_GTGTGTGTGTGTG_b37;12_69892301_G_GTGTGTGTGTGTGTG_b37;12_69892301_G_GTGTG_b37;12_69892301_G_GTGTGTGTGTGTGTGTG_b37;12_69892301_G_GTGTGTGTGTGTGTGTGTG_b37	1.88898106874814	0.738987065821695	1.77080488625251	0.632121282752571	1.55735368909029	0.505847951563726	0.215953274458709	0.215953274458709	1.01994146129357	0.322184354326995	1.95850607811025	0.838587497370491	1.88743759411722	0.737245521465031	gt	1
ENSG00000135698.5	MPHOSPH6	82181402	82203831	16_82200747_C_T	82200747	C	TRUE	16_82200747_C_T_b37	-6.3124109373282	0.00393750903920177	-5.57051720544763	0.00593307564464757	-7.11804456296977	0.0025310036377024	0.399563646421607	0.399563646421607	-0.0830903899893656	0.148938369702698	-1.35173022143294	0.0671344138230247	-4.22308681919037	0.0126095083144202	gt:merged_macrophage	0.0254699080253022
ENSG00000135778.7	NTPCR	233086350	233119628	1_232160343_AT_A	232160343	AT	A	1_232160345_T_TT_b37;1_232160344_TT_T_b37;1_232160343_ATT_A_b37	-0.242237723467326	0.134286519680663	-0.827887210869164	0.0926401621632811	1.8356876899814	0.685216915397326	0.213209073043071	0.213209073043071	0.792205053306589	0.271769267155497	-2.79336814446924	0.0285695080529128	-0.994922501671056	0.0835259090050612	gt:merged_cholangiocyte	0.0924930899732358
ENSG00000135823.9	STX6	180941860	180992047	1_181347224_G_A	181347224	G	A	1_181347224_G_A_b37	1.33108232460097	0.413429209283905	1.23368751254594	0.381360236793204	0.316788603951068	0.194498279482621	0.903363900754452	0.903363900754452	0.78592180560031	0.270525947345703	0.453915993182136	0.213714479877784	1.66223053358311	0.561119566457394	gt	1
ENSG00000135905.14	DOCK10	225629806	225907162	2_225911334_G_A	225911334	G	A	2_225911334_G_A_b37	1.886930965239	0.736676776100829	1.80317818343832	0.657298507374929	1.98355339227675	0.897955620815897	0.974835573541671	0.974835573541671	0.742254963643063	0.262078356399057	0.728223541674708	0.259433681917418	1.88385865346254	0.733257788321779	gt	1
ENSG00000135931.13	ARMC9	232063259	232239548	2_232126698_C_A	232126698	C	A	2_232126698_C_A_b37	1.99965056710096	0.985085913248776	1.51979283808134	0.488328495774728	1.72265111376004	0.598444138764281	0.680692891226166	0.680692891226166	-0.761312361918272	0.0965689892469934	1.29442396149216	0.400916383608156	0.98758917446321	0.314325971811852	gt	0.176848803340023
ENSG00000135951.10	TSGA10	99613723	99771427	2_99782848_A_C	99782848	A	C	2_99782848_A_C_b37	1.75817038303632	0.62288778082388	1.38869943587309	0.434298544605156	1.98707955265365	0.909500864868445	0.579701976756285	0.579701976756285	1.7492140255066	0.616522191633953	1.27403845187615	0.394195348207299	0.833077343941625	0.280034455210188	gt	1
ENSG00000136104.14	RNASEH2B	51483813	51544592	13_51484445_C_T	51484445	C	TRUE	13_51484445_C_T_b37	0.56536145985757	0.231008915525397	1.85166835939663	0.700134827755638	0.907994685488063	0.296027322775059	0.0587387893141618	0.0587387893141618	1.75726242651797	0.622235849088163	1.05059805751745	0.329871574428751	-1.22624784127862	0.0724665473018813	gt	0.134184858202565
ENSG00000136108.10	CKAP2	53029563	53050763	13_52362928_T_C	52362928	TRUE	C	13_52362928_T_C_b37	-6.13123472109447	0.00435091072834796	-3.96215867945989	0.0146161349280215	-3.68084258975642	0.0171511292858398	0.00851797667434025	0.00851797667434025	1.48764168465692	0.474119737684858	-0.420069076102891	0.11978964812317	-5.1700817221153	0.0074129397940917	gt:merged_hepatocyte	0.0348472855620533
ENSG00000136147.12	PHF11	50069745	50103123	13_50081358_C_T	50081358	C	TRUE	13_50081358_C_T_b37	-6.44188991009258	0.00366674982780304	-1.47358534636908	0.0623560180334307	-5.93157977456718	0.00485793645675116	0.759420913247905	0.759420913247905	-9.83067653324679	0.000582628216631295	1.93572383509331	0.799860656421911	-0.264828052571033	0.132340900021645	gt:merged_nk_nkt_cell	0.0106782804814813
ENSG00000136156.8	ITM2B	48807293	48837063	13_49421272_C_T	49421272	C	TRUE	13_49421272_C_T_b37	-0.0266339290212727	0.154562604196696	1.27691439734446	0.395133636961517	1.30750565365423	0.405317254720509	0.212064149110617	0.212064149110617	1.54477951001036	0.49986619618699	-4.46406389911243	0.0110077612502156	-4.73256391211032	0.0094668428740151	gt:merged_heptatic_stellate_cell	0.0515273633186385
ENSG00000136213.7	CHST12	2443222	2474242	7_2427329_ATTTTTT_A	2427329	ATTTTTT	A	7_2427335_T_TT_b37;7_2427335_T_TTT_b37;7_2427335_T_TTTT_b37;7_2427329_ATTTTTT_A_b37;7_2427335_T_TTTTT_b37	-0.476485367878354	0.115560226019888	-0.928597431627793	0.0870230649129784	0.834013150359453	0.280227371865972	0.415354343373294	0.415354343373294	1.94905482497649	0.821426685396919	0.410071381091541	0.207336332481272	0.158927562827159	0.174825303062819	gt	0.16706124235753
ENSG00000136237.14	RAPGEF5	22157855	22396763	7_22344502_G_C	22344502	G	C	7_22344502_G_C_b37	0.0614729008941595	0.163828548652802	1.46991888102633	0.466572757384166	-2.38658858779502	0.0362227218263917	0.0836746573322627	0.0836746573322627	0.981640409627062	0.312908435164617	1.85422724358472	0.702608245650834	1.78014809154234	0.639152779859657	gt	0.103711128224851
ENSG00000136250.7	AOAH	36552455	36764154	7_37725355_C_CT	37725355	C	CT	7_37725358_T_TT_b37;7_37725357_TT_T_b37;7_37725356_TTT_T_b37;7_37725358_T_TTT_b37;7_37725355_CTTT_C_b37	1.1150185355167	0.346840916704864	-0.891882206346281	0.0890268621615126	0.974193120290238	0.311145549815652	0.479545025196129	0.479545025196129	1.98049448288634	0.888926930410582	1.75255548479458	0.618880248623709	1.69721641722708	0.582142603949567	gt	0.169134001651558
ENSG00000136319.7	TTC5	20724716	20774153	14_20689797_A_AT	20689797	A	AT	14_20689797_A_AT_b37	1.75554950488669	0.621010050105815	1.9742015054531	0.872393412405699	0.940340708387168	0.303292905487587	0.377731397179066	0.377731397179066	1.99684984560076	0.955241243346035	1.30920574049935	0.405894354955974	-0.61070557775281	0.106144526248577	gt	0.186957176772053
ENSG00000136383.6	ALPK3	85359910	85416713	15_85903656_CT_C	85903656	CT	C	15_85903658_TT_T_b37;15_85903657_TTT_T_b37;15_85903659_T_TT_b37;15_85903656_CTTT_C_b37	-0.2896404298275	0.130240092329774	-0.0509526111928267	0.15211098843714	-2.83536986695759	0.0278816594454345	0.648425489369049	0.648425489369049	1.93525625566167	0.799149533492321	-0.0314640003909403	0.154072131030508	-2.22847415649898	0.0397511614549933	gt:merged_macrophage	0.0909808056483565
ENSG00000136425.8	CIB2	78396947	78423886	15_78423596_A_C	78423596	A	C	15_78423596_A_C_b37	0.762618956437905	0.265976388203318	1.6148715067236	0.534871252825024	1.03512634652958	0.32596201124407	0.0628223010024262	0.0628223010024262	1.81078824752802	0.663573480306683	-1.53925232953469	0.0599324709947825	-7.07587455477358	0.00259003680094781	gt:merged_heptatic_stellate_cell	0.025814294278933
ENSG00000136444.5	RSAD1	48556160	48563336	17_47946261_A_ATCTCTCTC	47946261	A	ATCTCTCTC	17_47946263_C_CTCTCTCTC_b37;17_47946263_C_CTCTCTCTCTC_b37;17_47946263_C_CTCTCTCTCTCTC_b37;17_47946261_ATC_A_b37;17_47946263_C_CTCTC_b37;17_47946263_C_CTCTCTC_b37	1.65832804113239	0.558865721828529	1.79161744118278	0.648038102167507	0.441057383756629	0.211820108754217	0.108845373568305	0.108845373568305	-1.66423775281555	0.0555920665076056	1.99950724193457	0.982289889684651	1.78562599556324	0.643360493353941	gt	0.129977482217286
ENSG00000136718.5	IMP4	131099797	131105383	2_131074922_T_C	131074922	TRUE	C	2_131074922_T_C_b37	1.95929434876825	0.840107156104508	1.29644900422369	0.401593074516541	-2.84657614482859	0.0277010659657096	0.312807256353312	0.312807256353312	0.153498258284742	0.174190811282568	1.7506634721999	0.617542636498704	1.96092495271381	0.84330006004051	gt:merged_macrophage	0.0905706804964083
ENSG00000136738.10	STAM	17686123	17757913	10_16837352_CAA_C	16837352	CAA	C	10_16837355_A_AA_b37;10_16837353_AAA_A_b37;10_16837354_AA_A_b37;10_16837352_CAAA_C_b37;10_16837355_A_AAA_b37	1.96320959410963	0.847892406099786	0.39351878396468	0.204987140890571	0.750612009219708	0.263669399917789	0.274734570903077	0.274734570903077	1.42804458358489	0.449482930626747	0.174045106669325	0.17660608145644	1.59564201154257	0.524847149024887	gt	1
ENSG00000136802.7	LRRC8A	131644390	131680318	9_131679342_T_TAA	131679342	TRUE	TAA	9_131679342_T_TAA_b37;9_131679342_T_A_b37;9_131679342_T_TAAA_b37;9_131679342_T_TTA_b37	-3.35078815538179	0.0207129057508236	0.859795200446626	0.285609056505906	-0.204418975815486	0.137615735941396	0.00981003083941169	0.00981003083941169	1.9211783592836	0.778900682998537	-3.33054737593943	0.0209548030333729	-2.87595091653822	0.0272334320241936	gt:merged_b_cell	0.0521988576439019
ENSG00000136826.10	KLF4	110247132	110252763	9_110088908_C_CTTT	110088908	C	CTTT	9_110088922_T_TT_b37;9_110088908_CTTTTTTTTTTTTTT_C_b37;9_110088922_T_TTTTT_b37;9_110088922_T_TTTT_b37;9_110088922_T_TTT_b37;9_110088922_T_TTTTTTTTTTTT_b37	-0.0257663706967719	0.154650888564757	1.99807331312377	0.964988864946162	-2.45426215932474	0.0348142530278584	0.327306022999923	0.327306022999923	0.268506969385101	0.188220336016849	0	1	1.99976021115668	0.987645158117957	gt	0.102103120575664
ENSG00000136840.14	ST6GALNAC4	130670164	130679317	9_131381942_C_G	131381942	C	G	9_131381942_C_G_b37	-1.37864702932507	0.0660462517541848	-0.067820078408829	0.150436414178876	0.352240444532242	0.19926414206808	0.136168405145753	0.136168405145753	1.02522934237305	0.323493265678652	1.36809356117664	0.42665688081782	-1.7602587927754	0.052484454745582	gt	0.125830070183128
ENSG00000136856.13	SLC2A8	130159420	130170703	9_130746485_T_TTG	130746485	TRUE	TTG	9_130746497_G_GTG_b37;9_130746495_GTG_G_b37;9_130746497_G_GTGTG_b37;9_130746485_TTGTGTGTGTGTG_T_b37;9_130746493_GTGTG_G_b37	-0.681833016465646	0.10149883727745	1.5398291254038	0.497544125543278	1.9999752190331	0.996028108361243	8.03604502429733e-05	8.03604502429733e-05	1.9999637146326	0.995193784967353	-0.200559255455232	0.137960676892737	-2.76492577163566	0.029045311730093	gt:merged_b_cell	0.00291328709177548
ENSG00000136867.6	SLC31A2	115913221	115926417	9_116853747_A_AAAAACAAAACAAAAC	116853747	A	AAAAACAAAACAAAAC	9_116853747_A_AAAAACAAAAC_b37;9_116853747_A_AAAAAC_b37;9_116853747_A_AAAAACAAAACAAAAC_b37	1.76341691653852	0.626684957982358	1.89451199173209	0.745340637798494	1.38996065876046	0.43477299785594	0.38100141273294	0.38100141273294	1.82443094329727	0.675209106080072	1.54979168828766	0.502236047054776	1.96577101551537	0.853220589291656	gt	1
ENSG00000136874.6	STX17	102668914	102732618	9_102803585_TA_T	102803585	TA	TRUE	9_102803586_AA_A_b37;9_102803587_A_AA_b37;9_102803585_TAA_T_b37	1.53228973408415	0.494042443491221	1.96528309013627	0.852190105075267	0.105216967862589	0.168663428027515	0.187771739487776	0.187771739487776	0.0658380407738264	0.164303823998798	0.627567535648382	0.241394391986797	1.89129042594374	0.741618077135148	gt	1
ENSG00000136875.8	PRPF4	116037622	116055185	9_116039908_C_T	116039908	C	TRUE	9_116039908_C_T_b37	1.94196886875784	0.809635322755486	1.92497124387774	0.784150885400453	-0.569460465240752	0.108944883337222	0.0715074429727235	0.0715074429727235	1.96600412420003	0.853715589541711	1.40389588824274	0.440068356557229	-0.714323269212514	0.099451139057922	gt	0.149589761805336
ENSG00000136888.6	ATP6V1G1	117350025	117360653	9_117085186_C_G	117085186	C	G	9_117085186_C_G_b37	-0.0816364801885925	0.149080272127317	0.483852515417027	0.218203425864703	0.328928601877919	0.196115090965086	0.734495334225785	0.734495334225785	-1.05859464751836	0.0803111023868406	0.91976214191169	0.298644351618554	0.965700691556151	0.309151018468505	gt	0.159377779879342
ENSG00000136936.6	XPA	100437190	100459639	9_100680145_G_T	100680145	G	TRUE	9_100680145_G_T_b37;9_100680145_G_*_b37	1.83683102237831	0.686255517600258	1.12988804981228	0.350924317964462	1.66255087665212	0.561305350020929	0.297828123739956	0.297828123739956	1.91772082052739	0.774232172366542	0	1	-0.712253200058285	0.0995802502650454	gt	0.180008353766786
ENSG00000136942.10	RPL35	127620158	127624260	9_127299349_ATT_A	127299349	ATT	A	9_127299356_TT_T_b37;9_127299357_T_TT_b37;9_127299349_ATTTTTTTT_A_b37;9_127299355_TTT_T_b37	-2.46896221872191	0.0345159497452477	-1.38390725710298	0.0658358063425083	1.99750367885429	0.960151715485255	0.0371312025736057	0.0371312025736057	-0.119289422348913	0.145454014814503	1.7159656942016	0.594069099398124	-0.230089753263314	0.135345985286925	gt	0.101941018987979
[truncated: 2,298 more rows]
