# Supplementary material for: Author Correction: Cellular deconvolution of GTEx tissues powers discovery of disease and cell-type associated regulatory variants
Source: Nat Commun. 2020 Sep 1;11:4426. doi: 10.1038/s41467-020-18341-8 (PMC7462847; doi:10.1038/s41467-020-18341-8)
Supplement: Supplementary file 3 — Supplementary Data 21 [file 41467_2020_18341_MOESM3_ESM.csv]

gene_id	gene_name	start	end	id	pos	ref	alt	rsid	gt.endothelial.delta_aic	gt.endothelial.pval	gt.hepatocyte.delta_aic	gt.hepatocyte.pval	gt.kupffer_cell.delta_aic	gt.kupffer_cell.pval	gt.nk_cell.delta_aic	gt.nk_cell.pval	best	fdr
ENSG00000000003.10	TSPAN6	99883666	99894988	X_100734292_CCACACACA_C	100734292	CCACACACA	C	X_100734300_ACACA_A_b37;X_100734292_CCACACACACACA_C_b37;X_100734296_ACACACACA_A_b37;X_100734302_ACA_A_b37;X_100734294_ACACACACACA_A_b37;X_100734298_ACACACA_A_b37	0.404002950168717	0.206471410877029	0.328331315395189	0.196035176930435	1.02175007478672	0.32263125368537	-0.412140948109823	0.120397605236418	gt	0.328090797724545
ENSG00000000460.12	C1orf112	169631244	169823221	1_169615428_A_G	169615428	A	G	1_169615428_A_G_b37	1.70668569850562	0.588104434297555	1.48366975487704	0.472411306904698	1.9973437579655	0.958896230374208	1.64434555881974	0.550929609152941	gt	1
ENSG00000000938.8	FGR	27938574	27961788	1_28692117_G_T	28692117	G	TRUE	1_28692117_G_T_b37	1.60252043904239	0.528393795523955	1.40910903284015	0.442074793921586	0.938577772157601	0.302891031806718	1.41165379299423	0.443059343682361	gt	1
ENSG00000000971.11	CFH	196621007	196716634	1_197645212_C_A	197645212	C	A	1_197645212_C_CAAAAAAA_b37;1_197645212_C_CAAAAAA_b37;1_197645212_C_A_b37;1_197645212_C_CAAAAAAAA_b37;1_197645212_C_CAAAAA_b37;1_197645212_C_CAAAAAAAAA_b37	1.72005020718353	0.596734126177768	1.85593932117075	0.704277060242025	1.95302168517168	0.828407220758562	1.69371037802949	0.579965996953986	gt	1
ENSG00000001036.9	FUCA2	143815947	143832827	6_143782718_GA_G	143782718	GA	G	6_143782719_AAA_A_b37;6_143782721_A_AA_b37;6_143782720_AA_A_b37;6_143782718_GAAA_G_b37	1.954379790225	0.830867671560955	1.85831563217795	0.706612231579802	1.56541806799783	0.509749186128291	1.49903509186663	0.47907645649942	gt	1
ENSG00000001084.6	GCLC	53362138	53481768	6_52547394_G_T	52547394	G	TRUE	6_52547396_TTT_T_b37;6_52547397_TT_T_b37;6_52547394_G_T_b37;6_52547398_T_TT_b37;6_52547394_GTTTT_*_b37	1.07346578987949	0.335765130712543	1.76055414208065	0.624606632105394	1.68006835062863	0.57164872406909	1.99572540480199	0.947871138391003	gt	1
ENSG00000001617.7	SEMA3F	50192477	50226508	3_50807887_GA_G	50807887	GA	G	3_50807887_GA_G_b37;3_50807888_A_AA_b37	0.542358096774819	0.227305691571977	0.0852239264340824	0.166433688415811	1.80460781246779	0.658466132963858	0.15129374962595	0.173933940101037	gt	1
ENSG00000001626.10	CFTR	117105837	117356025	7_117414672_A_C	117414672	A	C	7_117414672_A_C_b37	-7.11544284123767	0.00253460590001665	-7.37647624655119	0.00219787633833249	-6.04320559803097	0.00456746392388228	-2.06763399547663	0.0437124613481836	gt:hepatocyte	0.0742730624677876
ENSG00000002549.8	LAP3	17578814	17609595	4_16616215_A_C	16616215	A	C	4_16616215_A_C_b37	0.426491918972658	0.209698285840905	-1.77821307211804	0.0519240849231396	-0.552006252558499	0.110154297503478	-4.1142773742921	0.0134094223465025	gt	0.148070241121943
ENSG00000002586.13	CD99	2609219	2659350	X_2833974_G_A	2833974	G	A	X_2833974_G_A_b37	1.94152846493154	0.808928256835252	1.99797939380665	0.964146243493234	1.96282698242055	0.847113211726515	0.902323404602669	0.294776560457113	gt	1
ENSG00000002726.15	AOC1	150521714	150558592	7_150523544_A_G	150523544	A	G	7_150523544_A_G_b37	-12.3904916163963	0.00014855051391019	-19.5201684209211	3.50126909603448e-06	0.857715311408384	0.285170078472902	-16.6729281244341	1.55170019295876e-05	gt:hepatocyte	0.00609028416899477
ENSG00000002822.11	MAD1L1	1855428	2272878	7_2267122_G_A	2267122	G	A	7_2267122_G_A_b37	-1.47135347979383	0.0624402005623667	-4.33455250533223	0.0118407987660895	1.36054828340917	0.423909408271943	-6.3995752508082	0.00375308693565339	gt:nk_cell	0.0915657331984574
ENSG00000002933.3	TMEM176A	150497490	150502208	7_150511923_C_T	150511923	C	TRUE	7_150511923_C_T_b37	0.101243534348328	0.168217576152196	1.94924974124967	0.821762872617819	1.95184799055619	0.826310693198373	1.73136417854147	0.604248346092414	gt	1
ENSG00000003056.3	M6PR	9092958	9102551	12_8573540_A_G	8573540	A	G	12_8573540_A_G_b37	1.7471597201727	0.615082211751977	1.50514725421431	0.48177055456015	1.95055473940852	0.824031388096668	0.977242170841578	0.311865736358856	gt	1
ENSG00000003096.9	KLHL13	117031775	117251303	X_118196140_G_GTA	118196140	G	GTA	X_118196140_GTATA_G_b37;X_118196142_ATA_A_b37;X_118196144_A_ATA_b37;X_118196144_A_ATATATA_b37	-0.220338967765485	0.136203152715464	0.0717037627845798	0.164944965686853	1.3837042899778	0.432427163381307	1.99956279657675	0.983317920234425	gt	0.340491114324987
ENSG00000003147.13	ICA1	8152813	8302317	7_8279839_A_AGCAATATTTGCTGTTCT	8279839	A	AGCAATATTTGCTGTTCT	7_8279839_A_AGCAATATTTGCTGTTCT_b37	1.42330882814198	0.447612206376373	0.660770095970634	0.247169821842575	-0.684835507364824	0.101307686603228	0.47934723710938	0.217520737486887	gt	0.310300378085471
ENSG00000003393.10	ALS2	202565276	202645912	2_202675560_CTTTTTTTTTT_C	202675560	CTTTTTTTTTT	C	2_202675574_T_TT_b37;2_202675564_TTTTTTTTTTT_T_b37;2_202675574_T_TTT_b37;2_202675573_TT_T_b37;2_202675563_TTTTTTTTTTTT_T_b37;2_202675560_CTTTTTTTTTTTTTT_*_b37	1.35125322718238	0.42056109758374	1.44438059689378	0.456030656107029	1.17553275289163	0.36387727696317	1.92286923441253	0.781224034764653	gt	1
ENSG00000004399.8	PLXND1	129274017	129325661	3_129889006_CAAG_C	129889006	CAAG	C	3_129889006_CAAG_C_b37	-0.056098558051815	0.15159788111684	-0.627033161563588	0.105057856777873	1.8280378359288	0.678373825605226	-2.33752816635115	0.0372810107730775	gt	0.219102791949721
ENSG00000004660.10	CAMKK1	3763608	3798185	17_3364086_C_CA	3364086	C	CA	17_3364087_A_AA_b37;17_3364087_A_AAA_b37;17_3364086_CA_C_b37;17_3364087_A_AAAA_b37;17_3364087_A_AAAAAAAAAAAAAAAAAAAAAAAAAAAAAAAAAAA_b37	0.189307653987782	0.178425198785924	1.04724361634425	0.329018674608268	-2.02161632288784	0.0449206436119897	1.91314204696437	0.768210279130523	gt	0.233554271153703
ENSG00000004700.11	RECQL	21621844	21654603	12_21062099_C_T	21062099	C	TRUE	12_21062099_CT_C_b37;12_21062099_C_T_b37;12_21062100_T_TT_b37;12_21062100_T_TTT_b37;12_21062100_T_TTTTTTT_b37	1.98349975158794	0.897790258934066	1.87391810702957	0.722529568030878	1.68580539195591	0.575117540533727	1.86398573197266	0.712275967861353	gt	1
ENSG00000004776.7	HSPB6	36245468	36248980	19_36762789_C_T	36762789	C	TRUE	19_36762789_C_T_b37	1.41003307071639	0.442431907242999	1.57689018351192	0.515389371082584	1.48659729479101	0.473669549482582	1.47138241894436	0.467188637597812	gt	1
ENSG00000004777.14	ARHGAP33	36265433	36279724	19_36515950_A_G	36515950	A	G	19_36515950_A_G_b37	1.96100376280856	0.843456117605319	1.60604855806349	0.530229634780047	0.744666788117229	0.262536301977525	1.31550138668462	0.408041933677143	gt	1
ENSG00000004779.5	NDUFAB1	23592322	23607677	16_23054815_A_AC	23054815	A	AC	16_23054817_C_CC_b37;16_23054816_CC_C_b37;16_23054815_ACC_A_b37	-0.543596446506854	0.110742282101031	-2.05013256428339	0.0441678763835937	-0.216091181050103	0.136578464208419	-1.04153957804033	0.0811589109638009	gt	0.232088572954004
ENSG00000004864.9	SLC25A13	95749531	95951459	7_94931438_G_A	94931438	G	A	7_94931438_G_A_b37;7_94931438_G_*_b37	-0.307699442728222	0.128734457931181	-1.0992716320622	0.0783273312494283	0.946967165705701	0.304809630460667	0.193190227784385	0.178891402028524	gt	0.286700711112737
ENSG00000004866.14	ST7	116593291	116870157	7_115652880_GAA_G	115652880	GAA	G	7_115652882_AA_A_b37;7_115652880_GAAA_G_b37;7_115652881_AAA_A_b37	1.54093980633399	0.498063520700299	-0.927827803429295	0.0870645637998845	0.0511808552071216	0.162714155964986	0.153419727596031	0.174181653323274	gt	0.294349913018591
ENSG00000004897.7	CDC27	45195068	45266788	17_45858193_TG_T	45858193	TG	TRUE	17_45858194_GG_G_b37;17_45858195_G_GG_b37;17_45858193_TGG_T_b37	1.97473827795369	0.873716645353932	0.547635750970812	0.228148967328956	1.86813520504069	0.716506337304843	-4.52353593571445	0.0106456143629525	gt	0.134398738495246
ENSG00000004939.9	SLC4A1	42325752	42345509	17_42201478_T_C	42201478	TRUE	C	17_42201478_T_C_b37	-3.24649603065956	0.0219910115712854	-4.4048135243354	0.011381137929327	-0.293731625350404	0.129897285370529	-1.64268368123248	0.0563160888624292	gt	0.138447973887179
ENSG00000005007.8	UPF1	18942746	18979045	19_18258007_G_A	18258007	G	A	19_18258007_G_A_b37	1.52836156689443	0.49223437684121	1.91175748722048	0.766423440130775	1.81437645279732	0.666584340090065	1.8031629090608	0.657286059719158	gt	1
ENSG00000005059.11	CCDC109B	110481360	110609874	4_109670146_C_T	109670146	C	TRUE	4_109670146_C_T_b37	1.01220490869787	0.320281871185772	1.99883062930604	0.972720806335892	1.2738858784482	0.394145660125459	-0.912828496510031	0.0878776307399787	gt	0.295184500857512
ENSG00000005156.7	LIG3	33307512	33332083	17_33238500_G_A	33238500	G	A	17_33238500_G_A_b37	1.97531802329922	0.875162107934855	1.98279745699352	0.895649951982263	1.84612221605551	0.694856814858176	1.98790066412408	0.912411769031207	gt	1
ENSG00000005175.5	RPAP3	48057069	48099844	12_48549525_A_AATAT	48549525	A	AATAT	12_48549527_TAT_T_b37;12_48549529_T_TATAT_b37;12_48549525_AATAT_A_b37;12_48549525_A_T_b37;12_48549529_T_TAT_b37;12_48549529_T_AT_b37	1.25102999901208	0.386802530598863	1.84864541739751	0.697244217178267	1.47939367867002	0.470583157130905	1.75443553150967	0.62021573497121	gt	1
ENSG00000005187.7	ACSM3	20621564	20808903	16_19908653_C_CA	19908653	C	CA	16_19908656_AA_A_b37;16_19908655_AAA_A_b37;16_19908654_AAAA_A_b37;16_19908657_A_AA_b37;16_19908653_CAAAA_C_b37;16_19908657_A_AAA_b37	1.74654090625256	0.614649886320426	0.517619086292598	0.22340237751273	0.448961832302075	0.21298224463761	1.94425224024678	0.813347597606573	gt	1
ENSG00000005194.10	CIAPIN1	57462080	57481440	16_58189652_GGTGTGTGTGTGTGTGTGT_G	58189652	GGTGTGTGTGTGTGTGTGT	G	16_58189666_TGTGTGTGTGTGTGTGT_T_b37;16_58189664_TGTGTGTGTGTGTGTGTGT_T_b37;16_58189652_GGTGTGTGTGTGTGTGTGTGTGTGTGTGTGT_G_b37;16_58189662_TGTGTGTGTGTGTGTGTGTGT_T_b37;16_58189660_TGTGTGTGTGTGTGTGTGTGTGT_T_b37;16_58189668_TGTGTGTGTGTGTGT_T_b37	0.83031558333272	0.279466093868166	0.919543861110299	0.298595537033526	1.0698532729603	0.334824801053337	1.20491587113531	0.372567210397167	gt	1
ENSG00000005206.12	SPPL2B	2328613	2355099	19_2493811_T_C	2493811	TRUE	C	19_2493811_T_C_b37	0.670545630534605	0.248902309208884	0.563121307176345	0.230645104350614	1.27622729210742	0.3949091739962	1.94744010310666	0.818667265854072	gt	1
ENSG00000005238.15	FAM214B	35104108	35116338	9_35228747_A_G	35228747	A	G	9_35228747_A_G_b37;9_35228747_A_*_b37	-2.71102677430531	0.0299697465221394	-3.37449129530938	0.0204332987958992	-4.14609216854529	0.0131702801955349	-3.78656015567753	0.0161491584954886	gt	0.146199424415461
ENSG00000005243.5	COPZ2	46103532	46115392	17_45377710_C_CGT	45377710	C	CGT	17_45377710_C_T_b37;17_45377714_T_TGTGTGTGCGT_b37;17_45377714_T_CGT_b37;17_45377714_T_TGTGTGTGTGCGT_b37;17_45377714_T_TGCGT_b37;17_45377710_CGCGT_*_b37	1.20009598384547	0.371122068662091	1.97446310077072	0.873036506239617	1.99861998862895	0.970366597864693	-0.362910798073813	0.124250156667291	gt	0.332497887270975
ENSG00000005379.11	BZRAP1	56378591	56406152	17_57207540_G_A	57207540	G	A	17_57207540_G_A_b37	1.9214920138719	0.779329616366604	1.99886967880491	0.973179974408031	1.41888654865903	0.445876214229025	1.82507144487482	0.67576828159384	gt	1
ENSG00000005381.6	MPO	56347216	56358296	17_55579997_T_G	55579997	TRUE	G	17_55579997_T_G_b37;17_55579997_T_TAG_b37;17_55579997_T_TATATAG_b37;17_55579997_T_TATATATAG_b37;17_55579997_T_TATATATATAG_b37;17_55579997_T_TATATATATATATATAG_b37	1.88717659269264	0.736952341844619	1.98552170364195	0.904225073026427	0.955386982609468	0.306751027798368	1.94604071688929	0.816311710647371	gt	1
ENSG00000005421.4	PON1	94926987	95025673	7_94953895_G_A	94953895	G	A	7_94953895_G_A_b37	1.46682273205474	0.465274124613391	0.35758716924235	0.199994739368196	1.95107622583885	0.824946681148349	0.737401056883357	0.261159718855094	gt	1
ENSG00000005436.9	GCFC2	75879125	75938115	2_75627478_T_C	75627478	TRUE	C	2_75627478_T_C_b37	1.98578947875029	0.905110655206536	1.58048817237255	0.517180733327207	1.55705923765294	0.505706479163652	1.40756949216251	0.441480792477259	gt	1
ENSG00000005448.12	WDR54	74648804	74652882	2_74259589_T_TGTGTGTGTGTGTGTGTGTGTGCGCGCGCGCGCGATGGCCCCAGCGGCTGCAAGAGGG	74259589	TRUE	TGTGTGTGTGTGTGTGTGTGTGCGCGCGCGCGCGATGGCCCCAGCGGCTGCAAGAGGG	2_74259589_T_*_b37;2_74259589_T_TGTGTGTGTGTGTGTGTGTGTGCGCGCGCGCGCGATGGCCCCAGCGGCTGCAAGAGGG_b37;2_74259589_T_TGTGTGTGTGTGTGTGTGTGTGTGCGCGCGCGCGCGATGGCCCCAGCGGCTGCAAGAGGG_b37;2_74259589_T_TGTGTGTGTGTGTGTGTGTGTGTGTGCGCGCGCGCGCGATGGCCCCAGCGGCTGCAAGAGGG_b37;2_74259589_T_TGTGTGTGTGTGTGTGTGTGTGCGCGCGCGCGCGCGATGGCCCCAGCGGCTGCAAGAGGG_b37;2_74259589_T_TGTGTGTGTGTGTGTGTGTGTGTGCGCGCGCGCGCGCGCGATGGCCCCAGCGGCT…	1.66397346855456	0.562131812346511	1.68428905615355	0.57419668394559	1.1960971110791	0.36992902571284	1.9143478165721	0.769779033138651	gt	1
ENSG00000005469.7	CROT	86974996	87029111	7_86991620_CTT_C	86991620	CTT	C	7_86991623_TT_T_b37;7_86991622_TTT_T_b37;7_86991624_T_TT_b37;7_86991624_T_TTTTTTT_b37;7_86991624_T_TTTTTT_b37;7_86991620_CTTTT_C_b37	1.17955358626199	0.36504967728619	1.6554947230365	0.557240163068488	1.35928327801372	0.423451380887531	1.65833757934143	0.558871209437745	gt	1
ENSG00000005486.12	RHBDD2	75471919	75518244	7_75196475_GT_G	75196475	GT	G	7_75196476_T_TT_b37;7_75196475_GT_G_b37	1.58837043339554	0.521143558436854	0.538321236119032	0.226663200664639	1.72570333996299	0.600463990897903	-0.428941523430808	0.119113303375337	gt	0.326704913460866
ENSG00000005801.12	ZNF195	3360490	3400448	11_2607004_C_T	2607004	C	TRUE	11_2607004_C_T_b37	1.91843345223543	0.775185592694007	1.97650600058842	0.878179424344824	1.91260233514384	0.76751192679748	1.75141604784727	0.61807392980908	gt	1
ENSG00000005882.7	PDK2	48172100	48189516	17_47414304_G_GTTTT	47414304	G	GTTTT	17_47414309_TTTTT_T_b37;17_47414310_TTTT_T_b37;17_47414313_T_TTTTT_b37;17_47414311_TTT_T_b37;17_47414308_TTTTTT_T_b37;17_47414304_GTTTTTTTTT_G_b37	1.9958676649311	0.948744697625223	1.92342977018512	0.782000287143985	1.46426681226046	0.464206431123145	1.98592788242894	0.905571700186097	gt	1
ENSG00000005884.13	ITGA3	48133331	48167845	17_47607099_C_G	47607099	C	G	17_47607099_C_G_b37	1.98560154912559	0.904488261248268	1.71023918219203	0.590373844606592	1.8951093477387	0.746037771940904	-0.905437073898099	0.0882813195158285	gt	0.295336727500546
ENSG00000005889.11	ZFX	24167289	24234372	X_24186788_CT_C	24186788	CT	C	X_24186791_TTT_T_b37;X_24186792_TT_T_b37;X_24186789_TTTTT_T_b37;X_24186790_TTTT_T_b37;X_24186788_CTTTTT_C_b37;X_24186793_T_TTTTTTTTT_b37	1.48708527099984	0.47387980716691	1.70271039261053	0.585586603923228	1.69727299313047	0.58217786158747	1.05048344946312	0.329842385739971	gt	1
ENSG00000005893.11	LAMP2	119561681	119603220	X_118673493_CAAAAAAA_C	118673493	CAAAAAAA	C	X_118673495_AAAAAAAA_A_b37;X_118673501_AA_A_b37;X_118673502_A_AA_b37;X_118673493_CAAAAAAAAA_C_b37;X_118673494_AAAAAAAAA_A_b37;X_118673496_AAAAAAA_A_b37	0.901037192819047	0.294493837477096	1.28561262541177	0.397991146223267	0.701738470415194	0.254531019536435	1.93953008452644	0.805754755694286	gt	1
ENSG00000005955.8	GGNBP2	34900736	34946278	17_34405470_G_GT	34405470	G	GT	17_34405470_G_GTGT_b37;17_34405470_G_GTGTGTGT_b37;17_34405470_G_GT_b37;17_34405470_G_T_b37;17_34405470_G_GTGTGT_b37;17_34405470_G_GTGTGTGTGT_b37	-0.00739208435510363	0.156534201349941	1.69888982550032	0.583187276749566	1.3544745619572	0.421717009709925	1.99798516813695	0.964197475729498	gt	0.357051887636135
ENSG00000005981.8	ASB4	95107755	95169544	7_94738951_A_T	94738951	A	TRUE	7_94738951_A_T_b37	1.23679595766873	0.382327682086093	1.27743550526787	0.395303994631716	-0.309022315971163	0.128624930659762	1.82396681424916	0.674804657445194	gt	0.336370282808601
ENSG00000006015.13	C19orf60	18699494	18703146	19_17701272_AAAAAAAGAAAAG_A	17701272	AAAAAAAGAAAAG	A	19_17701272_AAAAAAAGAAAAG_A_b37;19_17701272_AAAAAAAGAAAAG_*_b37	1.99891561275302	0.97373038080528	1.99117092182473	0.925138409704782	1.7566518242138	0.621798275530856	1.77510032003119	0.635331702299768	gt	1
ENSG00000006016.6	CRLF1	18683029	18718551	19_17792760_AT_A	17792760	AT	A	19_17792761_TTTTTT_T_b37;19_17792763_TTTT_T_b37;19_17792765_TT_T_b37;19_17792764_TTT_T_b37;19_17792760_ATTTTTT_A_b37;19_17792762_TTTTT_T_b37	1.96209211099506	0.845628216020055	1.99094973393505	0.924209276995934	1.98884361539444	0.915880850177482	1.57487200018107	0.514389299641943	gt	1
ENSG00000006025.7	OSBPL7	45884737	45899200	17_46812441_C_G	46812441	C	G	17_46812441_C_G_b37	1.98947794542431	0.918298645074808	1.51317920308713	0.485348912005	1.37119944726464	0.427795620606463	0.948888283588246	0.305251187481207	gt	1
ENSG00000006047.8	YBX2	7191570	7197934	17_7184046_G_A	7184046	G	A	17_7184046_G_A_b37	1.62846638496222	0.542169501063232	1.83954867446363	0.688741331933072	1.74008984660122	0.610181887322575	1.72611837116472	0.600739748333794	gt	1
ENSG00000006114.11	SYNRG	35874899	35969544	17_35885952_C_T	35885952	C	TRUE	17_35885952_C_T_b37	0.115423033330103	0.169814856196788	-0.0872835291462479	0.148529970903234	-3.66687970436385	0.0172881808097499	0.505640573921141	0.221541300274871	gt	0.166012284180647
ENSG00000006118.10	TMEM132A	60691934	60704631	11_60931819_TAA_T	60931819	TAA	TRUE	11_60931822_AA_A_b37;11_60931819_TAAAA_T_b37;11_60931821_AAA_A_b37;11_60931820_AAAA_A_b37	1.0672538939242	0.334150366329518	1.88185532432158	0.731055515097955	-0.0551372602624269	0.151693584009972	1.61758550570215	0.536313864206059	gt	0.354848543042045
ENSG00000006125.12	AP2B1	33905064	34053436	17_33905468_A_G	33905468	A	G	17_33905468_A_G_b37	0.387874006398249	0.204193210256729	0.536362305955095	0.226352211357634	1.97417166272743	0.87232026136326	1.98569072303587	0.904783074561331	gt	1
ENSG00000006282.15	SPATA20	48620418	48633213	17_48624523_A_C	48624523	A	C	17_48624523_A_C_b37	1.81303180048667	0.665452029370002	1.99932324357457	0.979245739078625	1.99900827462699	0.974877434043362	0.333761085106119	0.196763059036519	gt	1
ENSG00000006327.9	TNFRSF12A	3068445	3072384	16_4017349_C_CT	4017349	C	CT	16_4017350_T_TT_b37;16_4017350_T_TTT_b37;16_4017349_CT_C_b37	1.91214739232754	0.766925079166158	1.82222936595213	0.673296164059545	1.59335981128083	0.523679757766738	1.89402427444332	0.744773072030824	gt	1
ENSG00000006432.11	MAP3K9	71189242	71276251	14_71082148_T_C	71082148	TRUE	C	14_71082148_T_C_b37	1.12409911507694	0.349326857341119	1.62144044164637	0.538375146207107	1.85924260572341	0.707529217920794	1.70927729712457	0.589757777128187	gt	1
ENSG00000006451.3	RALA	39663081	39747723	7_39439475_G_A	39439475	G	A	7_39439475_G_*_b37;7_39439475_G_A_b37	1.83377895703688	0.683492358958307	1.97769466905328	0.881277705198697	1.9557510801601	0.833391179616002	1.99332485074223	0.934884016631978	gt	1
ENSG00000006555.6	TTC22	55245384	55266940	1_54901763_A_ATTT	54901763	A	ATTT	1_54901763_A_ATTT_b37;1_54901763_A_ATT_b37;1_54901763_A_AT_b37;1_54901763_A_ATTTT_b37	1.71241654500693	0.591773286976524	1.84706614166925	0.695747277771974	1.34142597944123	0.417063819442407	-1.55837078822793	0.0592458614853461	gt	0.260655193066843
ENSG00000006611.11	USH1C	17515441	17565963	11_17045797_A_AACACACACACACACACACACACAC	17045797	A	AACACACACACACACACACACACAC	11_17045797_A_AAC_b37;11_17045797_A_AACACACACACACACACACACAC_b37;11_17045797_A_AACACACACACACACACACACACAC_b37;11_17045797_A_AACACACACACACACACACACACACAC_b37;11_17045797_A_ACAC_b37;11_17045797_A_ACACACACAC_b37	1.83736384785226	0.686740982018753	1.1231770207894	0.349073318735622	1.35771360265608	0.422884070309768	-0.416885141311752	0.120033394245664	gt	0.327631911848
ENSG00000006638.7	TBXA2R	3594503	3606838	19_3659210_C_T	3659210	C	TRUE	19_3659210_C_T_b37	1.82225391446553	0.673317417072607	1.95717411811614	0.836053474788557	1.7442382742197	0.613046973493155	1.85224467564734	0.700689746351943	gt	1
ENSG00000006652.9	IFRD1	112063022	112121072	7_112115023_A_T	112115023	A	TRUE	7_112115023_A_T_b37;7_112115023_A_AT_b37	1.70795937326056	0.588915806595193	1.99505381029167	0.943931679513292	1.92389725713275	0.782650024371605	1.80455770168817	0.658425119592495	gt	1
ENSG00000006756.11	ARSD	2822010	2847392	X_3195973_T_C	3195973	TRUE	C	X_3195973_T_C_b37	1.72469379647328	0.599794332296764	1.43055878176091	0.450481046825539	1.69400744675539	0.580149789761688	1.92085827067012	0.778463899046211	gt	1
ENSG00000006757.7	PNPLA4	7866287	7895780	X_8493995_G_GACACAC	8493995	G	GACACAC	X_8493995_G_GACAC_b37;X_8493995_G_GACACAC_b37;X_8493995_G_GACACACACACAC_b37;X_8493995_G_GACACACAC_b37;X_8493995_G_GACACACACAC_b37;X_8493995_G_GAC_b37	1.2856180662684	0.397992942960769	1.6214650616858	0.538388357285576	1.39959633805324	0.438424052200219	1.20612955082964	0.372932346614498	gt	1
ENSG00000007001.8	UPP2	158733213	158992666	2_158958378_C_T	158958378	C	TRUE	2_158958378_C_T_b37	1.93435169120721	0.797781538170491	1.99299645515845	0.93330514672483	1.99449925911125	0.940877519786708	1.79299500076849	0.649125051429359	gt	1
ENSG00000007047.10	MARK4	45582545	45808541	19_45502368_TAAA_T	45502368	TAAA	TRUE	19_45502370_AAAA_A_b37;19_45502368_TAAAAA_T_b37;19_45502371_AAA_A_b37;19_45502372_AA_A_b37;19_45502369_AAAAA_A_b37	1.98809978849908	0.913132620874452	1.99554074407001	0.946758708113235	1.9163643016783	0.772429577667052	-0.279711657346411	0.131076240616364	gt	0.337502575777162
ENSG00000007080.6	CCDC124	18043824	18054800	19_17747782_A_AT	17747782	A	AT	19_17747782_AT_A_b37;19_17747783_T_TT_b37;19_17747783_T_TTTT_b37;19_17747783_T_TTTTT_b37	1.97806770060311	0.882267341411719	1.95676310602994	0.835279852258688	1.99936377593366	0.979876706635607	1.98655340754595	0.907684684576508	gt	1
ENSG00000007129.13	CEACAM21	42055885	42093197	19_42084182_G_C	42084182	G	C	19_42084182_G_C_b37	1.91726022698475	0.773618325931884	1.15024568887952	0.356621851243969	1.87544303301434	0.724143700021078	0.0830062520204251	0.166188446847663	gt	1
ENSG00000007202.10	KIAA0100	26941457	26972472	17_27475600_T_TTGTG	27475600	TRUE	TTGTG	17_27475604_GTG_G_b37;17_27475600_TTGTGTG_T_b37;17_27475602_GTGTG_G_b37;17_27475606_G_GTG_b37;17_27475606_G_GTGTG_b37;17_27475606_G_GTGTGTGTGTGTG_b37	1.98427337218715	0.900202255158522	1.99980323356294	0.988808164192735	1.23657247856596	0.382258012544978	1.84329901298287	0.692212180578754	gt	1
ENSG00000007216.10	SLC13A2	26800310	26824799	17_26752164_GT_G	26752164	GT	G	17_26752174_TT_T_b37;17_26752164_G_T_b37;17_26752175_T_TT_b37;17_26752173_TTT_T_b37;17_26752172_TTTT_T_b37;17_26752164_GTTTTTTTTTTT_G_b37	1.99300463317394	0.933344007008101	1.71334486535432	0.592372015235159	1.9488667960353	0.821103017181591	1.79370322192699	0.649685565911382	gt	1
ENSG00000007237.14	GAS7	9813925	10101868	17_9351491_C_CA	9351491	C	CA	17_9351492_A_AA_b37;17_9351492_A_AAA_b37;17_9351492_A_AAAA_b37;17_9351491_CA_C_b37	1.65337862679394	0.556031948178779	1.03287210155378	0.325397518739287	1.79161948068099	0.64803970819989	-0.530230578317855	0.111683895134391	gt	0.320563950129578
ENSG00000007255.6	TRAPPC6A	45666185	45681495	19_45282810_CTT_C	45282810	CTT	C	19_45282811_TT_T_b37;19_45282812_T_TT_b37;19_45282810_CTT_C_b37;19_45282812_T_TTTTTTTTT_b37;19_45282812_T_TTTTTTTTTTT_b37;19_45282812_T_TTTTTTTTTT_b37	1.14427204062508	0.354936959792038	1.66136037090558	0.560615508209817	1.24645216579199	0.385355284918341	1.96462163378078	0.850805020370952	gt	1
ENSG00000007312.8	CD79B	62006099	62009714	17_61262336_G_GT	61262336	G	GT	17_61262336_GT_G_b37;17_61262337_T_TT_b37;17_61262337_T_TTT_b37	-0.706149977050529	0.0999619776839279	0.0916584463096797	0.167147597971368	-6.13038737568081	0.00435294458543443	1.40618306338217	0.44094691706938	gt:kupffer_cell	0.0974820266825526
ENSG00000007341.14	ST7L	113066139	113163447	1_113247563_G_A	113247563	G	A	1_113247563_G_A_b37	0.500838189415504	0.22080037609877	1.3975346435862	0.437638923961587	-0.548341542398987	0.110410098192843	1.87693197615658	0.725730501272345	gt	0.319716071593096
ENSG00000007376.3	RPUSD1	834973	838397	16_395757_G_A	395757	G	A	16_395757_G_A_b37	1.97993411448755	0.887353228040044	1.86282679042574	0.711107555023096	1.96471834531303	0.851006691967668	1.75853643756852	0.623151045545147	gt	1
ENSG00000007392.12	LUC7L	238967	279462	16_897254_G_GGTTTCCTGTAAACCCATGTGTGTCCCCTGTCTGTAATGGGTCC	897254	G	GGTTTCCTGTAAACCCATGTGTGTCCCCTGTCTGTAATGGGTCC	16_897254_G_C_b37;16_897254_G_GGTTTCCTGTAAACCCATGTGTGTCCCCTGTCTGTAATGGGTCC_b37;16_897254_G_GGTTTCCTGTAACCCGTGTGTGTCCCGTGTCCATGTGTGTCCCCTGTCTGTAATGGGTCC_b37;16_897254_G_GGTTTCCTGTAACCCGTGTGTGTCCCCTGTCTGTAATGGGTCC_b37	1.92000997558739	0.777310929846328	1.86349950805931	0.711785084130449	1.15734938139076	0.358639791345621	0.858425104956154	0.285319790096121	gt	1
ENSG00000007516.9	BAIAP3	1383601	1399439	16_1175903_T_C	1175903	TRUE	C	16_1175903_T_C_b37	1.99563816833813	0.947342664015831	1.93792041673623	0.803238761319351	1.64177648969036	0.549494511492914	1.99591703451904	0.949051375778138	gt	1
ENSG00000007908.11	SELE	169691780	169733846	1_170332859_TTGTG_T	170332859	TTGTG	TRUE	1_170332865_G_GTGTGTGTG_b37;1_170332865_G_GTG_b37;1_170332861_GTGTG_G_b37;1_170332859_TTGTGTG_T_b37;1_170332865_G_GTGTGTG_b37;1_170332865_G_GTGTG_b37	1.99911010404224	0.976201736462462	1.98929738823676	0.917603110174157	1.30485895899659	0.404421207403654	1.87152690120439	0.720020465084094	gt	1
ENSG00000007933.8	FMO3	171060017	171086959	1_171752193_G_A	171752193	G	A	1_171752193_G_A_b37	1.65132080109368	0.554861757426762	1.99599246438936	0.949523555173103	1.61483128920077	0.534849928403261	1.93067705464546	0.792325132929056	gt	1
ENSG00000008018.8	PSMB1	170844204	170862429	6_170265025_G_C	170265025	G	C	6_170265025_G_C_b37	1.9827788333908	0.895593805514823	1.95680275536284	0.835354314111546	1.78933551459215	0.646247085013717	0.296024884865687	0.191768938203339	gt	1
ENSG00000008056.8	SYN1	47431302	47479252	X_47352994_A_G	47352994	A	G	X_47352994_A_G_b37	1.66205662907424	0.561018759562786	1.85536140709382	0.703712486588398	1.91093935980513	0.765374770810993	1.99959203311232	0.983885271596928	gt	1
ENSG00000008128.18	CDK11A	1634168	1655766	1_1612111_C_T	1612111	C	TRUE	1_1612111_C_T_b37	1.40235017700081	0.439476132599132	1.33557688501725	0.41500274660878	0.265800067165173	0.187875414838075	1.95824630649662	0.838089997578759	gt	1
ENSG00000008226.15	DLEC1	38080695	38165516	3_37178457_G_A	37178457	G	A	3_37178457_G_A_b37	1.77316992354514	0.633884306011267	1.81359925271704	0.665929280975186	1.90720944097677	0.760659068236601	1.7136690106617	0.592581369394294	gt	1
ENSG00000008283.11	CYB561	61509664	61523739	17_60978697_G_C	60978697	G	C	17_60978697_G_C_b37;17_60978697_G_GCCCCCC_b37	1.98346584876958	0.897685885240937	1.57320518985398	0.513565891686785	1.4523247207307	0.459269132560764	-0.849970363470675	0.0913756211537278	gt	0.297873126754772
ENSG00000008323.11	PLEKHG6	6419601	6437672	12_6592525_C_CAAA	6592525	C	CAAA	12_6592525_C_CA_b37;12_6592525_C_CAA_b37;12_6592525_C_CAAAAA_b37;12_6592525_C_CAAA_b37;12_6592525_C_CAAAAAA_b37;12_6592525_C_CAAAA_b37	0.224846110248109	0.18274552860281	-0.302079342990623	0.129200933624944	0.086419686675697	0.166566093450072	0.337331717920392	0.197243442550081	gt	0.336910955426796
ENSG00000008382.11	MPND	4343523	4360083	19_4484105_G_T	4484105	G	TRUE	19_4484105_G_T_b37	-1.25276563410625	0.071303053431071	0.439307185916334	0.211563807801409	-6.05582445172178	0.00453575977730821	1.9680265321602	0.858085901083157	gt:kupffer_cell	0.0985051430861395
ENSG00000008517.12	IL32	3115297	3131908	16_3209494_C_CTT	3209494	C	CTT	16_3209494_C_T_b37;16_3209510_T_CTT_b37;16_3209510_T_CTTTCTT_b37;16_3209502_TTCTTTCTT_T_b37;16_3209506_TTCTT_T_b37;16_3209494_CTCTTTCTTTCTTTCTT_*_b37	1.26611999142892	0.391628410502437	1.12293681119763	0.349007311896219	1.21297649513326	0.37500167243284	1.70460841029814	0.586786009003214	gt	1
ENSG00000008838.13	MED24	38175349	38217468	17_38189055_A_G	38189055	A	G	17_38189055_A_G_b37	1.3574172813033	0.422777101865646	1.54704581489256	0.500935387337545	-0.198425832009661	0.138151755557154	1.05605416572149	0.33126513576413	gt	0.342322934123921
ENSG00000008988.5	RPS20	56979853	56987069	8_56414244_CAT_C	56414244	CAT	C	8_56414246_TAT_T_b37;8_56414244_CATAT_C_b37;8_56414248_T_TAT_b37;8_56414244_C_T_b37	1.95848324539685	0.838543704557061	1.91156169359061	0.766171993330163	1.96201197509322	0.845467187514327	1.99006865333018	0.920617320626813	gt	1
ENSG00000009694.9	TENM1	123509752	124097666	X_124128057_TTGAC_T	124128057	TTGAC	TRUE	X_124128057_TTGAC_T_b37	-3.05404768082394	0.0245684803046792	-2.80908041592363	0.0283101485504464	-7.05587858248646	0.00261851548262624	-0.957353557647934	0.0854877562829413	gt:kupffer_cell	0.0792631713659835
ENSG00000009724.12	MASP2	11086579	11107290	1_11099922_A_AGGAT	11099922	A	AGGAT	1_11099926_T_TGGATGGAT_b37;1_11099926_T_TGGATGGATGGAT_b37;1_11099926_T_TGGAT_b37;1_11099922_AGGAT_A_b37	-2.3075919947679	0.0379426334645277	-3.9076870747495	0.0150749520931356	-3.05642175235425	0.0245348444110084	-1.09925291714956	0.0783282317260735	gt	0.155580687009871
ENSG00000009765.10	IYD	150690027	150727105	6_151104305_T_TA	151104305	TRUE	TA	6_151104306_AA_A_b37;6_151104305_T_A_b37;6_151104307_A_AA_b37;6_151104305_TAA_T_b37;6_151104307_A_AAA_b37	1.53569028192766	0.495616678464232	1.55524281638333	0.504835257302451	1.64235152663656	0.549815122450633	1.99942719264038	0.980905737158574	gt	1
ENSG00000009780.11	FAM76A	28052489	28089633	1_28003727_CT_C	28003727	CT	C	1_28003728_T_TT_b37;1_28003727_CT_C_b37	0.583836252196932	0.234035864811406	0.699713130190673	0.254160830187503	0.155582266968736	0.174434043372173	1.7060595907962	0.587706418265352	gt	1
ENSG00000009950.11	MLXIPL	73007523	73038873	7_72103284_T_C	72103284	TRUE	C	7_72103284_T_C_b37	-1.72138740800858	0.0537197166071525	-7.14009195160423	0.00250068534289174	-0.039910876426859	0.153218623021038	-2.93933424747939	0.0262521463469107	gt:hepatocyte	0.0771865082215403
ENSG00000010017.9	RANBP9	13621729	13711796	6_14658941_C_T	14658941	C	TRUE	6_14658941_C_T_b37	-0.403906465920613	0.121032674358592	0.802607588591741	0.273843474772623	-1.68199096274117	0.0550031339007238	1.93487959750638	0.798578675005631	gt	0.253225042948259
ENSG00000010030.9	ETV7	36322418	36356164	6_36350814_G_A	36350814	G	A	6_36350814_G_A_b37	-1.93583364003291	0.0472677074940002	-0.704799844209731	0.100046637713736	0.625117472227146	0.240974766037588	1.01844285818709	0.321814675075576	gt	0.238467713483244
ENSG00000010165.15	METTL13	171750787	171783163	1_172009618_G_GT	172009618	G	GT	1_172009619_T_TT_b37;1_172009618_GT_G_b37	1.82991676602074	0.680037845611176	1.75285609634597	0.61909336141904	1.87999148257705	0.729025251891935	1.79781424947504	0.652962325693637	gt	1
ENSG00000010219.9	DYRK4	4671369	4723325	12_5431867_C_T	5431867	C	TRUE	12_5431867_C_T_b37	1.44624525993567	0.456787554992435	1.98660327052784	0.907855242104364	1.73110319539649	0.604072766813391	1.99697900358046	0.956167469488974	gt	1
ENSG00000010270.9	STARD3NL	38217823	38270272	7_37527007_TCACA_T	37527007	TCACA	TRUE	7_37527015_ACA_A_b37;7_37527011_ACACACA_A_b37;7_37527017_A_ACA_b37;7_37527013_ACACA_A_b37;7_37527007_TCACACACACA_T_b37;7_37527009_ACACACACA_A_b37	1.27181116758879	0.393470889066763	1.94722797147762	0.818308083957839	0.781481401246879	0.269651573629379	1.99612034253857	0.950334363383832	gt	1
ENSG00000010310.4	GIPR	46171501	46186982	19_46072061_T_C	46072061	TRUE	C	19_46072061_T_C_b37	0.0715684209719143	0.164930140210535	-1.31127795424146	0.068805965027351	-1.38605186568157	0.0657502127715627	1.80648999584741	0.660011187224275	gt	0.269302025663245
ENSG00000010361.9	FUZ	50310125	50320633	19_49978117_T_G	49978117	TRUE	G	19_49978117_T_G_b37;19_49978117_TGGGGAGATGGACAGAGGAGGGGGAGATAGAGGAGAGGGAGATAGAGAGGAGTGGGAGATGGACAGGAGCGGGGAGATGGACAGAGGAGGGGGAGATGGACAGAGGAGAGGGCAGATGAACAGAGGAGAGGGAGATAAAGAGGAGGGAGGTGGACAGGAGGAGGGAGATGGACAGAGAAGGGGGAGATGGACAGAGGTGGGGGAGATGGACAGGAGGGAAGATGGAGAGGAGGGGGTATGGACAGAGGAGAGGGGAGATGGACAGGAG_*_b37	1.85248672812247	0.700923182238475	1.85243027027866	0.700868714539609	1.86725233878593	0.71560000894895	1.88932775755552	0.73938009157887	gt	1
ENSG00000010379.11	SLC6A13	329788	372039	12_1100100_C_CGT	1100100	C	CGT	12_1100100_C_CGT_b37;12_1100100_C_CGTGT_b37;12_1100100_C_CGTGTGT_b37;12_1100100_C_CGTGTGTGTGTGTGTGTGT_b37;12_1100100_C_CGTGTGTGTGTGTGTGTGTGTGTGTGT_b37	1.1630978698517	0.360284268794669	1.76229602395193	0.625869364556695	1.12565461430512	0.349755124515079	1.67822816241903	0.570544776127046	gt	1
ENSG00000010626.10	LRRC23	6982732	7023407	12_7015915_A_G	7015915	A	G	12_7015915_A_G_b37	1.24696406941746	0.385516736158079	1.02884969688529	0.324393464107026	1.49805728961002	0.478647753624744	-2.6654596909529	0.0307751839907409	gt	0.206571762718803
ENSG00000010671.11	BTK	100604434	100641183	X_100131997_T_C	100131997	TRUE	C	X_100131997_T_C_b37	1.30554755346623	0.404654054879688	1.80780035634052	0.66109214424199	1.99604933582197	0.94988251888047	1.90051489766381	0.752448408418041	gt	1
ENSG00000010704.14	HFE	26087508	26098571	6_25169492_TAGC_T	25169492	TAGC	TRUE	6_25169492_TAGC_T_b37	-1.80462712484189	0.0511111547963562	-1.94700414595309	0.0469548912236021	-3.72759118933982	0.0167003748995667	-4.0492734043205	0.0139120205881179	gt	0.150857871937544
ENSG00000010803.12	SCMH1	41492871	41707826	1_41847885_G_GGA	41847885	G	GGA	1_41847885_G_GGA_b37	1.98278822822931	0.895622125227041	1.9935085141575	0.935784117915074	-1.31135974787185	0.068802540620972	1.76187327545313	0.625562378749964	gt	0.27375369124901
ENSG00000010810.13	FYN	111981534	112194655	6_112149634_G_A	112149634	G	A	6_112149634_G_A_b37	1.92329114075494	0.78180802356274	1.99627318479952	0.951321262995648	1.86239570568569	0.710674379723467	1.89369333593049	0.744388774791288	gt	1
ENSG00000010932.11	FMO1	171217637	171255117	1_171323199_G_A	171323199	G	A	1_171323199_G_A_b37	-2.44221030283484	0.0350608279605805	-2.44611693372855	0.0349807008155931	1.80775576024092	0.661055283421405	-3.0105396555648	0.0251934525700053	gt	0.192587937572711
ENSG00000011243.13	AKAP8L	15490858	15529952	19_16342201_G_GT	16342201	G	GT	19_16342201_GT_G_b37;19_16342202_T_TT_b37	1.38371884289523	0.432432597671044	1.98548886479654	0.904117042703091	0.343946895083207	0.198137069385717	1.58311922142553	0.518497592887885	gt	1
ENSG00000011258.11	MBTD1	49254785	49337524	17_48573825_T_TA	48573825	TRUE	TA	17_48573825_TAAA_T_b37;17_48573827_AA_A_b37;17_48573826_AAA_A_b37;17_48573828_A_AA_b37;17_48573828_A_AAAAAAAAA_b37;17_48573828_A_AAA_b37	1.96376251474004	0.849025896287884	1.70637476035159	0.587906702614436	1.99949049344099	0.98199147790665	1.92795822821745	0.788386834555413	gt	1
ENSG00000011295.11	TTC19	15902693	15948329	17_16106354_TACACACACAC_T	16106354	TACACACACAC	TRUE	17_16106354_TACACACACACAC_T_b37;17_16106356_CACACACACAC_C_b37;17_16106366_C_CAC_b37;17_16106366_C_CACACAC_b37;17_16106366_C_CACACACACAC_b37;17_16106366_C_CACAC_b37	-0.80818301698099	0.0937845432052363	0.181845055189171	0.17753305576601	1.93181266403241	0.793994532667179	1.64819367116621	0.553092387933993	gt	0.300724261238876
ENSG00000011304.12	PTBP1	797074	812327	19_642272_CCATATGGGGTGGTGTGAGCTGTGAGGGCCGGGCTGGGGGCTCCATA_C	642272	CCATATGGGGTGGTGTGAGCTGTGAGGGCCGGGCTGGGGGCTCCATA	C	19_642314_CCATATGGGGTGGTGTGAGCTGTGAGGGCCGGGCTGGGGGCTCCATA_A_b37;19_642356_CCATA_A_b37;19_642272_CCATATGGGGTGGTGTGAGCTGTGAGGGCCGGGCTGGGGGCTCCATATGGGGTGGTGTGAGCTGTGAGGGCCGGGCTGGGGGCTCCATA_*_b37	1.99692527259083	0.95577978390363	1.45861559678968	0.461859550551805	1.62531699760893	0.540462630858503	0.781066742254382	0.269570102233106	gt	1
ENSG00000011422.7	PLAUR	44150246	44174699	19_44122718_C_CT	44122718	C	CT	19_44122725_TT_T_b37;19_44122726_T_TT_b37;19_44122726_T_TTTT_b37;19_44122726_T_TTT_b37;19_44122724_TTT_T_b37;19_44122718_CTTTTTTTT_C_b37	1.94342316397638	0.811990566821575	1.93770027620786	0.802897374407262	1.6502147670239	0.554234729646964	1.93540357822184	0.799373294679384	gt	1
ENSG00000011426.6	ANLN	36429414	36493400	7_37204035_A_T	37204035	A	TRUE	7_37204035_A_G_b37;7_37204035_A_T_b37	1.85104051997115	0.699531706029639	1.66627923928246	0.563476339646295	-0.30700567128298	0.128791940248929	1.99647524493685	0.95265768806051	gt	0.336464115811931
ENSG00000011465.12	DCN	91539024	91576900	12_91147848_T_C	91147848	TRUE	C	12_91147848_T_C_b37	-5.21524105788615	0.00722871055693542	-4.23549419845676	0.0125214645591532	-0.900010755487642	0.0885789615455889	-0.156236365985592	0.141992106918088	gt	0.121440327343289
ENSG00000011523.9	CEP68	65283499	65314138	2_65291546_A_G	65291546	A	G	2_65291546_A_G_b37	1.41332239882098	0.44370675317394	0.874279813963426	0.288690075493438	1.9669390102577	0.855718641928512	-0.91076394688298	0.087990186163667	gt	0.295213312227854
ENSG00000011600.7	TYROBP	36395302	36399197	19_35743922_TTGAAA_T	35743922	TTGAAA	TRUE	19_35743922_TTGAAA_T_b37	1.33323327790089	0.414181151126249	1.21980829297036	0.377082515380596	1.84225389624527	0.691240158601019	1.74219253599921	0.611630473412642	gt	1
ENSG00000012048.15	BRCA1	41196311	41277500	17_41375509_T_TCTCACA	41375509	TRUE	TCTCACA	17_41375509_T_TCTCACA_b37;17_41375509_T_A_b37;17_41375509_T_*_b37;17_41375509_T_TCACA_b37	1.41552645806058	0.444564158196057	1.36260417713714	0.424655383597944	1.35912325036179	0.423393491665724	1.99854903412825	0.969614691786137	gt	1
ENSG00000012124.10	CD22	35810163	35838258	19_35800662_G_T	35800662	G	TRUE	19_35800662_G_T_b37	1.96469331952591	0.850954478526581	1.72753996735611	0.601686315218638	1.90301424695508	0.755477279488912	1.92085326890253	0.778457081344584	gt	1
ENSG00000012211.8	PRICKLE3	49031150	49042845	X_48774432_CA_C	48774432	CA	C	X_48774433_A_AA_b37;X_48774432_CA_C_b37;X_48774433_A_AAA_b37	1.95816563078318	0.837935820312179	1.99482733787198	0.942664601323514	1.99303738209477	0.933499852961031	1.99987445815356	0.991060252952821	gt	1
ENSG00000012232.4	EXTL3	28457985	28613116	8_28738802_A_C	28738802	A	C	8_28738802_A_C_b37	1.96514549428014	0.851900862915824	1.43106171456697	0.450681122148548	1.90830474875514	0.762032956760317	-0.145423331516554	0.142995588075784	gt	0.346839026787818
ENSG00000012779.6	ALOX5	45869660	45941561	10_45297208_TG_T	45297208	TG	TRUE	10_45297208_TG_T_b37	1.27705266744579	0.395178829134298	1.41134306953694	0.442938945811285	1.12626812266501	0.349924234858528	1.49494547677926	0.477287588006115	gt	1
ENSG00000013275.3	PSMC4	40476911	40487348	19_39593355_T_TTTCTTTCTTTC	39593355	TRUE	TTTCTTTCTTTC	19_39593355_T_TTTC_b37;19_39593355_T_TTTTCTTTCTTTC_b37;19_39593355_T_TTTCTTTC_b37;19_39593355_T_TTTCTTTCTTTCTTTC_b37;19_39593355_T_TTTCTTTCTTTCTTTCTTTC_b37;19_39593355_T_TTTCTTTCTTTC_b37	1.9253336726232	0.784659971604999	1.44008134169837	0.454293018226126	1.31879019562166	0.40917044342323	0.163098226680802	0.175314512887078	gt	1
ENSG00000013288.4	MAN2B2	6576901	6625089	4_6613462_A_G	6613462	A	G	4_6613462_A_G_b37	1.04501573545377	0.328453832325097	1.45902475220316	0.462028832977555	1.46775942353815	0.46566639492474	1.96968455132708	0.861776404180105	gt	1
ENSG00000013306.11	SLC25A39	42396992	42402238	17_43291124_A_AT	43291124	A	AT	17_43291125_T_TT_b37;17_43291124_AT_A_b37	1.86493268112025	0.713234860817653	1.89402058815057	0.744768787727841	1.99948639936525	0.981919282402439	1.98178042692757	0.892627767325899	gt	1
ENSG00000013364.14	MVP	29831714	29859355	16_30603118_A_AT	30603118	A	AT	16_30603119_T_TT_b37;16_30603118_AT_A_b37	1.81482377317406	0.666962099273513	1.52569937931344	0.49101530665958	1.99358288710982	0.936152247576554	1.38587717569004	0.433239703439311	gt	1
ENSG00000013523.5	ANGEL1	77253587	77292589	14_76741157_C_T	76741157	C	TRUE	14_76741157_C_T_b37	1.87432970935083	0.722964161071976	1.92328257096426	0.781796144358721	1.99573233984074	0.947913381925999	1.83477813051968	0.684393673110928	gt	1
ENSG00000013573.12	DDX11	31226778	31257725	12_31244846_C_G	31244846	C	G	12_31244846_C_G_b37	1.45289067491149	0.45950123370878	1.93371245451027	0.796820851146874	0.460640942385112	0.214713233360952	1.85573108877566	0.704073485546191	gt	1
ENSG00000013583.4	HEBP1	13127797	13153207	12_13153773_T_C	13153773	TRUE	C	12_13153773_T_C_b37	1.60309298450795	0.528690941398606	1.76588075786429	0.628486152098302	1.0149519128982	0.320955684498142	1.96163670128874	0.844715431979261	gt	1
ENSG00000013810.14	TACC3	1723226	1746898	4_841114_C_T	841114	C	TRUE	4_841114_C_T_b37	1.34750394055078	0.419221684317143	1.23717071266447	0.382444552216096	0.564415344683709	0.230855177701956	0.590746912155055	0.235180424470176	gt	1
ENSG00000014164.6	ZC3H3	144519824	144623623	8_144629402_T_A	144629402	TRUE	A	8_144629402_T_A_b37	1.84744833340784	0.696108723807329	1.9175944516104	0.774063572090793	-0.151723554836281	0.142409942891859	1.99999926279673	0.999314932076527	gt	0.346092359662794
ENSG00000014216.11	CAPN1	64948036	64979477	11_64421249_G_GT	64421249	G	GT	11_64421250_T_TT_b37;11_64421249_GT_G_b37;11_64421250_T_TTT_b37	1.9998352565201	0.989759238430692	1.98896619017324	0.916342526951939	1.05874757616459	0.331955958307782	1.97191122449232	0.86690028194858	gt	1
ENSG00000014914.15	MTMR11	149900542	149908791	1_149679188_C_CCATCGA	149679188	C	CCATCGA	1_149679188_C_CCATCGA_b37	-0.221532387483705	0.136097916494042	-0.0140354177441395	0.155850288769693	1.95753399575915	0.836734035098451	1.13335659039558	0.351886233854639	gt	0.340491114324987
ENSG00000015475.14	BID	18216905	18257536	22_18040480_G_A	18040480	G	A	22_18040480_G_A_b37	1.89045969515547	0.740668100264057	1.73601239980223	0.607393760266886	1.9428632255092	0.811079994987653	1.91183225043847	0.766519534432737	gt	1
ENSG00000015676.13	NUDCD3	44418719	44530479	7_44535594_G_GA	44535594	G	GA	7_44535595_A_AA_b37;7_44535594_GA_G_b37	1.20570043174064	0.372803188695321	1.99956313657827	0.983324407156885	1.97555084295442	0.875747481635197	1.8360200776392	0.685518421311401	gt	1
ENSG00000016391.6	CHDH	53846361	53880417	3_53791456_G_A	53791456	G	A	3_53791456_G_A_b37	1.90627019608542	0.759487976128341	1.99046804109139	0.922224710859682	0.295222170792272	0.191664324749973	0.565244144682254	0.230989845836988	gt	1
ENSG00000017260.15	ATP2C1	130569438	130735556	3_131409575_T_TAAA	131409575	TRUE	TAAA	3_131409575_T_TA_b37;3_131409575_T_TAAA_b37;3_131409575_T_TAA_b37	1.94898007245922	0.821297933269066	1.43782980154816	0.45338715587879	1.96021490908515	0.841901362794129	0.645464402150367	0.244486759867196	gt	1
ENSG00000017483.10	SLC38A5	48316919	48328644	X_48199524_TAAATA_T	48199524	TAAATA	TRUE	X_48199524_TAAATAAAATAAAATAAAATAAAATAAAATA_T_b37;X_48199539_AAAATAAAATAAAATA_A_b37;X_48199549_AAAATA_A_b37;X_48199534_AAAATAAAATAAAATAAAATA_A_b37;X_48199544_AAAATAAAATA_A_b37;X_48199529_AAAATAAAATAAAATAAAATAAAATA_A_b37	-1.09490154763347	0.0785379027445071	-0.797841168506238	0.094391322037747	-1.19781623130444	0.07373666710478	-0.121193682844137	0.145273281092525	gt	0.28035811509247
ENSG00000017621.11	MAGIX	49019060	49024822	X_48638647_CA_C	48638647	CA	C	X_48638648_AA_A_b37;X_48638649_A_AA_b37;X_48638647_CAA_C_b37	1.29898067947846	0.402441399624188	0.929912825571364	0.30092575599693	1.01993089060687	0.322181744763117	0.767508768162088	0.266923099315285	gt	1
ENSG00000017797.7	RALBP1	9475006	9538114	18_9554212_A_G	9554212	A	G	18_9554212_A_G_b37	1.57653050979513	0.515210893458889	1.98392699760041	0.899115043856628	1.68678483577719	0.575713901169323	1.07626154270105	0.336495286281917	gt	1
ENSG00000018610.9	CXorf56	118672111	118699397	X_118685670_CAGA_C	118685670	CAGA	C	X_118685670_CAGA_C_b37	1.51107741250814	0.484408307490437	1.76380387856477	0.626967077363166	1.27896042888051	0.395803122575882	1.43604455169162	0.452670908065111	gt	1
ENSG00000018699.7	TTC27	32853098	33046118	2_33383216_A_C	33383216	A	C	2_33383216_A_C_b37;2_33383216_A_*_b37	1.0912365372904	0.340442721440652	-1.45986338543821	0.0628755096130335	1.6451827730578	0.551398800400822	-2.8195892408861	0.0281380499552421	gt	0.201463298309679
ENSG00000018869.12	ZNF582	56887412	56904914	19_56891323_AT_A	56891323	AT	A	19_56891325_TT_T_b37;19_56891326_T_TT_b37;19_56891326_T_TTTTTTTTTTTTTTT_b37;19_56891326_T_TTTTTTT_b37;19_56891323_ATTT_A_b37	1.034683823281	0.325851095434991	1.98587671366369	0.905400982017139	1.61094788315836	0.532798070559747	1.60328190084977	0.528789052949663	gt	1
ENSG00000019144.12	PHLDB1	118477154	118528741	11_118226641_TACAC_T	118226641	TACAC	TRUE	11_118226641_TACAC_T_b37;11_118226645_C_CAC_b37;11_118226645_C_CACATATATGTGTGTGTATACGCATACACAC_b37	-2.87226525807745	0.0272916528749139	-2.43124006223729	0.0352868616608152	0.276013245979698	0.189180670015048	1.8216751004054	0.672816764918927	gt	0.198864985339488
ENSG00000019169.9	MARCO	119699741	119752236	2_120448337_G_A	120448337	G	A	2_120448337_G_A_b37	1.84845032064857	0.697058806383011	1.90208343014223	0.754344303132378	1.62241260991721	0.538897260893175	1.27041068514376	0.393016339919695	gt	1
ENSG00000019995.6	ZRANB1	126630691	126676758	10_127580767_C_T	127580767	C	TRUE	10_127580767_C_T_b37	0.58420002089747	0.234095944821447	-2.63435425168888	0.0313379355020398	-1.27863387806764	0.0701873290384898	-1.16154454417796	0.0753918223193168	gt	0.207914034571282
ENSG00000020577.9	SAMD4A	55033814	55260033	14_55366586_C_CT	55366586	C	CT	14_55366587_TT_T_b37;14_55366586_CTT_C_b37;14_55366588_T_TT_b37	0.957785852369454	0.307307078329303	1.55300384726723	0.503764896063467	1.99846264234196	0.968723636423632	1.98289625471421	0.895948325874761	gt	1
ENSG00000020922.8	MRE11A	94152894	94227074	11_94186521_T_C	94186521	TRUE	C	11_94186521_T_C_b37	1.88349411116309	0.732855474608771	1.97003675125609	0.862573645157654	-0.132891138796822	0.144168608369796	1.92400089554553	0.782794356943585	gt	0.347675211825437
ENSG00000021355.8	SERPINB1	2832565	2842240	6_3440942_GA_G	3440942	GA	G	6_3440942_G_A_b37;6_3440944_AA_A_b37;6_3440945_A_AA_b37;6_3440942_GAAA_*_b37	1.21211970076263	0.374741846992514	0.729154904841039	0.259608200489051	0.411988949788679	0.207610529553295	0.423549463839493	0.209272706817352	gt	1
ENSG00000021461.12	CYP3A43	99425635	99463718	7_99233669_CAA_C	99233669	CAA	C	7_99233675_A_AA_b37;7_99233674_AA_A_b37;7_99233669_CAAAAAA_C_b37;7_99233675_A_AAA_b37;7_99233673_AAA_A_b37	1.95329606336867	0.828901275488119	1.99881170322288	0.972501024370645	0.221990500656489	0.182393938528095	0.933950266760803	0.301839425268441	gt	1
ENSG00000021488.8	SLC7A9	33321414	33360672	19_33081854_C_CGGTGT	33081854	C	CGGTGT	19_33081854_C_CGGTGT_b37	1.99365576398344	0.93651506049118	1.80485413262835	0.658667826154987	1.39421267750373	0.436378381057447	1.84316405685661	0.692086452728996	gt	1
ENSG00000021762.15	OSBPL5	3108345	3187969	11_3798850_C_CAAA	3798850	C	CAAA	11_3798850_C_CA_b37;11_3798850_C_CAAAAA_b37;11_3798850_C_CAA_b37;11_3798850_C_CAAA_b37;11_3798850_C_CAAAA_b37;11_3798850_C_CAAAAAA_b37	0.85320308810617	0.284220673291759	1.99103501591225	0.924566144841249	1.28436981012072	0.397581037649339	1.93400809527327	0.797264542956766	gt	1
ENSG00000021776.6	AQR	35147731	35262040	15_35349971_C_T	35349971	C	TRUE	15_35349971_C_T_b37	1.52301039530437	0.489789075504436	1.68421150980225	0.57414966901815	-0.193828227878839	0.138564546565221	1.50815776190268	0.483106673160776	gt	0.342635839930027
ENSG00000022277.8	RTFDC1	55043646	55093943	20_54585277_A_C	54585277	A	C	20_54585277_A_C_b37	-2.71495413311311	0.0299013632935071	-2.66737478211604	0.0307408828840558	0.241391342315637	0.184798153921357	0.941234528081168	0.303496921114727	gt	0.205202498452351
ENSG00000022840.11	RNF10	120971282	121015397	12_121371777_C_CTTT	121371777	C	CTTT	12_121371778_TT_T_b37;12_121371779_T_TT_b37;12_121371779_T_TTTT_b37;12_121371779_T_TTT_b37;12_121371777_CTT_C_b37;12_121371779_T_TTTTT_b37	1.29199394090915	0.40010654769116	1.69930535957093	0.583447271019918	-0.0424704171222174	0.152961055271843	1.99992838590254	0.993247973480047	gt	0.354884141054387
ENSG00000022976.11	ZNF839	102783713	102809044	14_103399243_T_G	103399243	TRUE	G	14_103399243_T_G_b37;14_103399243_T_C_b37;14_103399243_T_*_b37	1.7842744596561	0.642316323099922	1.91040843476139	0.764697039302814	1.14578857346595	0.355363669273329	1.92170713812453	0.779624340640648	gt	1
ENSG00000023191.12	RNH1	494511	507300	11_270343_A_C	270343	A	C	11_270343_A_C_b37;11_270343_A_ATC_b37	1.23340176434738	0.381271476961553	-0.85000424142487	0.091373695674223	1.99940399163154	0.980522953482423	-0.96387601991546	0.0851436110607668	gt	0.292646168661294
ENSG00000023318.7	ERP44	102741460	102861322	9_102433575_C_T	102433575	C	TRUE	9_102433575_C_T_b37	1.81086461060698	0.66363720162456	1.12500266891846	0.34957554104002	1.51278227694968	0.485171046463182	0.31088329462699	0.193717447768884	gt	1
ENSG00000023572.4	GLRX2	193065597	193075244	1_193420708_CTATCTATCTATCT_C	193420708	CTATCTATCTATCT	C	1_193420708_CTATCTATCTATCTATCTATCTATCT_C_b37;1_193420720_CTATCTATCTATCT_T_b37;1_193420716_CTATCTATCTATCTATCT_T_b37;1_193420712_CTATCTATCTATCTATCTATCT_T_b37;1_193420708_CTATCTATCTATCTATCTATCTATCT_*_b37;1_193420724_CTATCTATCT_T_b37	-1.21254088384381	0.0730759200960439	-0.955475945044611	0.0855871035908417	1.58855045452583	0.52123468879602	-1.26427908069365	0.0708041378564371	gt	0.276860070221679
ENSG00000023697.8	DERA	16064105	16190220	12_15234412_C_CAAAA	15234412	C	CAAAA	12_15234413_AAA_A_b37;12_15234415_A_AAAA_b37;12_15234415_A_AAAAA_b37;12_15234412_CAAA_C_b37;12_15234415_A_AAAAAA_b37;12_15234415_A_AAA_b37	1.19041019814	0.368241553685031	1.47677148338295	0.469467728551297	1.60196942192056	0.528108104946815	1.74384232396824	0.612772257471974	gt	1
ENSG00000023902.9	PLEKHO1	150121372	150136916	1_150838458_G_GT	150838458	G	GT	1_150838459_TT_T_b37;1_150838460_T_TT_b37;1_150838458_GTT_G_b37;1_150838460_T_TTT_b37;1_150838460_T_TTTT_b37	0.358334119978565	0.200097055929887	1.78979938036832	0.646610205844919	0.356065174189382	0.199786448167357	1.37758456192785	0.430151107862852	gt	1
ENSG00000024422.7	EHD2	48216599	48246391	19_48330007_G_T	48330007	G	TRUE	19_48330007_G_T_b37	-10.6495070619354	0.000375664715568542	-13.5371433558135	8.08999493625598e-05	-9.1062379138483	0.00086037841220277	-7.83587958562572	0.00171140425910498	gt:hepatocyte	0.0186545765588961
ENSG00000024862.12	CCDC28A	139094656	139114456	6_139364856_C_CAA	139364856	C	CAA	6_139364856_CAA_C_b37;6_139364858_A_AAA_b37;6_139364857_AA_A_b37;6_139364858_A_AA_b37;6_139364858_A_AAAA_b37;6_139364858_A_AAAAA_b37	1.77780327004717	0.637371193913924	0.361308679704337	0.200505118785544	1.96028600827003	0.842040831627504	-0.0834299066910944	0.148905254664222	gt	0.352317256557905
ENSG00000025039.10	RRAGD	90074354	90121989	6_89651384_CT_C	89651384	CT	C	6_89651385_TTT_T_b37;6_89651386_TT_T_b37;6_89651387_T_TT_b37;6_89651384_CTTT_C_b37	1.50142538211878	0.480127093115117	1.89459053977396	0.745432181158691	1.40880924728862	0.441959031094579	1.35579661299715	0.422192775974614	gt	1
ENSG00000025423.7	HSD17B6	57145944	57181574	12_56612982_TA_T	56612982	TA	TRUE	12_56612982_TA_T_b37;12_56612982_TA_*_b37	0.738810857639692	0.261426122149072	-0.217953578497713	0.136413770449615	0.42194974192978	0.209041761742854	1.51919146602381	0.488056312055334	gt	0.340548545005234
ENSG00000025434.14	NR1H3	47269850	47290396	11_47392922_A_AGAAAAG	47392922	A	AGAAAAG	11_47392922_A_AG_b37;11_47392922_A_G_b37;11_47392922_A_AGAAAAG_b37	1.8383062485189	0.687601884564088	1.97687603680174	0.879135153072448	1.82192903837495	0.673036293576924	1.00547139246504	0.318638056435986	gt	1
ENSG00000025708.8	TYMP	50964180	50968485	22_50978931_C_T	50978931	C	TRUE	22_50978931_C_T_b37	0.357750301640067	0.200017079832908	0.885580324001467	0.291123222995803	1.87049627981685	0.718947154675027	0.975534349829445	0.311462081298777	gt	1
ENSG00000025772.7	TOMM34	43570770	43589127	20_43589041_G_A	43589041	G	A	20_43589041_G_A_b37	1.62617506478711	0.540926697150873	1.57756914999828	0.515726582901164	1.94181444688115	0.809387077085088	0.891558638008689	0.292421012937081	gt	1
ENSG00000025800.9	KPNA6	32573638	32642169	1_32880988_C_CA	32880988	C	CA	1_32880990_A_AA_b37;1_32880988_C_A_b37;1_32880989_AA_A_b37;1_32880988_CAA_C_b37	-1.51574655228086	0.060788264435921	-3.7309004242972	0.0166689337010198	-1.81261329754733	0.0508680273106934	0.25039179499754	0.185925994033122	gt	0.163683684747426
ENSG00000026025.9	VIM	17270257	17279592	10_17310191_T_G	17310191	TRUE	G	10_17310191_T_G_b37;10_17310191_T_C_b37	1.58136121961763	0.517617048997025	0.274629182734259	0.18900316824891	-0.52737393332427	0.111886283970852	0.857802998564352	0.285188568296148	gt	0.32060518075364
ENSG00000026297.11	RNASET2	167342991	167370679	6_167301075_A_G	167301075	A	G	6_167301075_A_G_b37	-2.88299630079433	0.0271224980997195	-2.33131881711012	0.0374172438804478	0.119976411664879	0.170331466793864	-1.02101573836171	0.0821919721032677	gt	0.198692249092298
ENSG00000026508.12	CD44	35160416	35253949	11_36247592_G_A	36247592	G	A	11_36247592_G_A_b37	1.64245036985221	0.549870267573189	1.46637060397944	0.465084970133378	0.336456173985823	0.197125522091978	1.9776091738151	0.881052084325523	gt	1
ENSG00000026652.9	AGPAT4	161551010	161695093	6_161926715_A_G	161926715	A	G	6_161926715_A_G_b37	1.99994867930019	0.994284126197579	1.99581779861069	0.948436795572207	1.81919383251181	0.670681346418048	1.99614168849018	0.950471006377143	gt	1
ENSG00000027697.8	IFNGR1	137518620	137540586	6_136877635_C_A	136877635	C	A	6_136877636_AAA_A_b37;6_136877635_C_A_b37;6_136877635_CAAA_C_b37;6_136877637_AA_A_b37;6_136877638_A_AA_b37	1.90858455072396	0.762385358554451	1.99985124735548	0.990268906572886	1.40991877293163	0.442387710434286	0.881833629111441	0.29031362454471	gt	1
ENSG00000027847.9	B4GALT7	177027100	177037348	5_177365227_CTGGGTGTAAGCCCCGGGTCCTAGGCTCTGGGTGTAAGCCCCGGGTCCTAGGCTCTGGGTGTAAGCCCCGGGTCCTAGGCTG_C	177365227	CTGGGTGTAAGCCCCGGGTCCTAGGCTCTGGGTGTAAGCCCCGGGTCCTAGGCTCTGGGTGTAAGCCCCGGGTCCTAGGCTG	C	5_177365227_CTGGGTGTAAGCCCCGGGTCCTAGGCTCTGGGTGTAAGCCCCGGGTCCTAGGCTCTGGGTGTAAGCCCCGGGTCCTAGGCTG_C_b37;5_177365227_CTGGGTGTAAGCCCCGGGTCCTAGGCTCTGGGTGTAAGCCCCGGGTCCTAGGCTCTGGGTGTAAGCCCCGGGTCCTAGGCTG_*_b37	1.88465187718805	0.734135642093033	1.94630297680897	0.81675069490779	-1.09544547777989	0.0785116604195324	0.376566721812765	0.202613729720612	gt	0.286700711112737
ENSG00000028137.12	TNFRSF1B	12227059	12269285	1_13137099_C_T	13137099	C	TRUE	1_13137099_C_T_b37	0.185009859478726	0.177910773149287	1.90917690428921	0.763133356253827	-0.739818678631195	0.0978758720350875	1.73955971448595	0.609817834039569	gt	0.306081705925443
ENSG00000028310.13	BRD9	850405	892939	5_301752_G_A	301752	G	A	5_301752_G_A_b37	1.82684095041583	0.677319386457727	1.77985146109347	0.638926762487761	1.44098226381618	0.454656282500933	1.95692068271558	0.835575993821054	gt	1
ENSG00000029153.10	ARNTL2	27485786	27576241	12_27692997_A_AT	27692997	A	AT	12_27692999_T_TT_b37;12_27692998_TT_T_b37;12_27692997_ATT_A_b37;12_27692999_T_TTT_b37	1.51275686030937	0.4851596607494	1.99788143418044	0.963288027714234	1.99900231770545	0.974802121114069	1.98321553307852	0.8969186028652	gt	1
ENSG00000029639.6	TFB1M	155578642	155635627	6_155649655_A_G	155649655	A	G	6_155649655_A_G_b37	1.87246866506769	0.721005493627467	1.99790889774749	0.96352659085064	0.783439938534457	0.270036799269267	1.99566314770249	0.947493441214996	gt	1
ENSG00000029725.12	RABEP1	5185557	5289129	17_6102281_ATTT_A	6102281	ATTT	A	17_6102282_TTT_T_b37;17_6102283_TT_T_b37;17_6102281_ATTT_A_b37	-0.175254440202309	0.140246319102965	-1.23805338015461	0.0719460737075901	-0.136380692688078	0.143840899713762	0.492032331519567	0.219449464219913	gt	0.278145068546783
ENSG00000029993.10	HMGB3	150148981	150159248	X_149584331_T_TTTCCTTCCTTCC	149584331	TRUE	TTTCCTTCCTTCC	X_149584331_T_TTTCCTTCCTTCC_b37;X_149584331_T_TTCCTTCCTTCCTTCCTTCCTTTCCTTCCTTCC_b37;X_149584331_T_TTCCTTCCTTCCTTCCTTCCTTCCTTCCTTTCCTTCCTTCC_b37;X_149584331_T_*_b37;X_149584331_T_TTCCTTCCTTCCTTCCTTCCTTCCTTTCCTTCCTTCC_b37;X_149584331_T_TTCCTTCCTTCCTTTCCTTCCTTCC_b37	-4.5278980723765	0.0106195375872683	-3.7595378295789	0.0163993849713268	-1.92547006996881	0.0475598924061263	-0.393474975169511	0.121842518422449	gt	0.134398738495246
ENSG00000030110.8	BAK1	33540328	33548019	6_32606493_AGG_A	32606493	AGG	A	6_32606493_AGG_A_b37	-0.958032342261163	0.0854518714728339	-1.63266912635936	0.0566558855151005	-3.62416091669701	0.0177145440912592	0.81079486012294	0.275489947631166	gt	0.166044923756212
ENSG00000030582.12	GRN	42422613	42430470	17_42015036_T_C	42015036	TRUE	C	17_42015036_T_C_b37;17_42015036_T_TTTTC_b37	-1.04709773931012	0.0808815591347653	-0.191835380927898	0.138743901785193	-1.07009702940002	0.0797447119715686	-0.50289968752287	0.113636895189188	gt	0.288463560097476
ENSG00000031081.6	ARHGAP31	119013219	119139561	3_118384393_AACACAC_A	118384393	AACACAC	A	3_118384395_CACAC_C_b37;3_118384399_C_CAC_b37;3_118384397_CAC_C_b37;3_118384399_C_CACAC_b37;3_118384399_C_CACACAC_b37;3_118384393_AACACAC_A_b37	1.99717044495708	0.957577685099649	1.96041215179486	0.842288595766376	1.90840591380089	0.762160303132059	1.90047116586464	0.752395785733137	gt	1
ENSG00000031691.6	CENPQ	49431090	49460820	6_48442120_C_CACACAG	48442120	C	CACACAG	6_48442122_GAG_G_b37;6_48442124_G_CAGAGAGAGAG_b37;6_48442124_G_CAGAGAG_b37;6_48442120_CAGAG_C_b37;6_48442124_G_CAGAGAGAG_b37;6_48442124_G_CAGAGAGAGAGAG_b37	1.30545501602012	0.404622752066279	0.50456677953099	0.221375374800942	1.12437597047091	0.349403030241891	1.18021406182169	0.365242759904343	gt	1
ENSG00000031698.8	SARS	109756539	109780791	1_108995602_T_TTG	108995602	TRUE	TTG	1_108995608_G_GTG_b37;1_108995608_G_GTGTG_b37;1_108995608_G_GTGTGTG_b37;1_108995606_GTG_G_b37;1_108995602_T_G_b37;1_108995602_TTGTGTG_T_b37	0.651561782674605	0.245551335407989	0.599292372868547	0.236605126739037	0.691403310061503	0.252648889523582	1.24194510647544	0.383937925020761	gt	1
ENSG00000032219.14	ARID4A	58765102	58840605	14_59734612_G_GC	59734612	G	GC	14_59734612_G_C_b37;14_59734613_C_CC_b37;14_59734612_GC_*_b37;14_59734613_C_CCC_b37	1.27363858188897	0.394065143011748	1.99146316984042	0.926384237077054	-1.50775504351498	0.0610821718408591	-0.938244131236445	0.0865047206879899	gt	0.262978707980415
ENSG00000032389.8	TSSC1	3192695	3381653	2_2880400_AT_A	2880400	AT	A	2_2880400_AT_A_b37	1.70349256428267	0.586080274850787	-1.37864593225186	0.0660462957195348	1.00977981484704	0.319688565274366	-1.64630549754133	0.0561937326593904	gt	0.255708100751507
ENSG00000032444.11	PNPLA6	7598889	7626650	19_7254944_G_C	7254944	G	C	19_7254944_G_C_b37	0.0367559998343836	0.16116680302015	-0.410263782508878	0.120542052699535	-0.746644618752498	0.0974587563094587	1.77908003103317	0.638339840493084	gt	0.305752960970851
ENSG00000033050.3	ABCF2	150904922	150924316	7_151558634_G_A	151558634	G	A	7_151558634_G_A_b37	1.97884128005182	0.884347401146746	-0.564899975652054	0.109259467940965	-0.965551373946539	0.0850554562724387	-0.87355102180311	0.0900459902800863	gt	0.292646168661294
ENSG00000033100.10	CHPF2	150929574	150935908	7_150861863_C_CTTT	150861863	C	CTTT	7_150861870_T_TTT_b37;7_150861863_C_T_b37;7_150861870_T_TTTTTT_b37;7_150861870_T_TTTTT_b37;7_150861863_CTTTTTTT_C_b37;7_150861870_T_TTTT_b37	1.94871459536648	0.820841480653749	1.92666286452254	0.786538475681958	0.493074579499648	0.219608840001487	1.8520684570222	0.700519938768411	gt	1
ENSG00000033178.8	UBA6	68478369	68566897	4_67647605_A_C	67647605	A	C	4_67647605_A_C_b37	1.90484522604822	0.757723450553999	1.86993722834984	0.718366964002352	1.97882872751478	0.884313341780375	0.401385598595425	0.206099680819138	gt	1
ENSG00000033627.10	ATP6V0A1	40610861	40674629	17_39842976_CTA_C	39842976	CTA	C	17_39842976_CTA_C_b37;17_39842978_A_ATA_b37;17_39842978_A_ATATA_b37;17_39842978_A_ATATATA_b37	-0.272709376779233	0.131669536141352	0.653608534459352	0.245909957668235	1.99019382087187	0.921117504464099	0.609673909879291	0.238350038543074	gt	0.337502575777162
ENSG00000033867.12	SLC4A7	27414213	27525911	3_27583127_T_C	27583127	TRUE	C	3_27583127_T_C_b37;3_27583127_T_*_b37	1.30825951760727	0.405573008343202	0.571445809034174	0.232000540252653	1.49365623302378	0.47672590932014	0.0120282647843055	0.158553113923508	gt	1
ENSG00000034063.9	UHRF1	4903091	4962165	19_4846330_G_GA	4846330	G	GA	19_4846331_AAA_A_b37;19_4846333_A_AA_b37;19_4846330_GAAA_G_b37;19_4846332_AA_A_b37	1.93423346778445	0.797603489700415	1.90313345831061	0.755622811990031	1.74861650084802	0.616102593570528	1.99699063159608	0.956251823228491	gt	1
ENSG00000034510.4	TMSB10	85132748	85133795	2_84174378_C_CATAT	84174378	C	CATAT	2_84174378_CATATATATATATATATATAT_C_b37;2_84174380_TATATATATATATATATAT_T_b37;2_84174398_T_TATAT_b37;2_84174398_T_TATATAT_b37;2_84174398_T_TATATATAT_b37;2_84174398_T_TAT_b37	1.73511170322593	0.606781543941842	0.70353126690722	0.254859258968819	-0.00539259317645246	0.156740710413256	1.33146235702708	0.41356191624911	gt	0.357051887636135
ENSG00000034533.7	ASTE1	130732718	130746493	3_130057512_G_GT	130057512	G	GT	3_130057512_G_GT_b37;3_130057512_G_GTT_b37	1.11884888748386	0.347886592751164	1.38465131656261	0.43278101446138	1.82128801344106	0.672482483411921	1.07716565280992	0.33673186414304	gt	1
ENSG00000034693.10	PEX3	143771943	143811147	6_144799044_T_C	144799044	TRUE	C	6_144799044_T_TATCC_b37;6_144799044_T_TATCTATCC_b37;6_144799044_T_C_b37;6_144799044_T_TATCTATCTATCC_b37;6_144799044_T_TATCTATCTATCTATCC_b37	1.33138516184198	0.413534954670073	1.12689683851426	0.350097652523121	1.25851840265716	0.389186682652201	0.431427692588613	0.210414470461417	gt	1
ENSG00000035403.12	VCL	75757871	75879918	10_76712629_TGTA_T	76712629	TGTA	TRUE	10_76712629_TGTA_T_b37;10_76712631_TA_A_b37	1.6554661037876	0.557223789254168	1.99370140948554	0.936743372626525	1.50192967975607	0.480349236013929	1.99633159988133	0.951703801461258	gt	1
ENSG00000035687.9	ADSS	244571795	244615436	1_244382574_G_GA	244382574	G	GA	1_244382574_G_GA_b37;1_244382574_G_GAA_b37	1.75557719148526	0.621029820610795	1.81974695037661	0.671155863847399	1.7767712657174	0.636590720800575	1.99602514425828	0.949729510531677	gt	1
ENSG00000035862.8	TIMP2	76849058	76921469	17_76539668_G_A	76539668	G	A	17_76539668_G_A_b37	-0.0443563786242294	0.152771584060042	-0.917685671140816	0.0876134412482246	1.37784764812085	0.430248581374945	-0.573616534972984	0.108659062386023	gt	0.294999126753243
ENSG00000036448.5	MYOM2	1993154	2113475	8_2074042_A_G	2074042	A	G	8_2074042_A_G_b37	1.49421681694429	0.476970003790981	1.82263069727264	0.673643835975378	-6.60789145645845	0.00334709567915129	1.46184794113765	0.463199583737351	gt:kupffer_cell	0.0871801665267313
ENSG00000036473.6	OTC	38211797	38280703	X_39259598_T_C	39259598	TRUE	C	X_39259598_T_C_b37	-1.10832152784872	0.0778931941706298	-2.72516015182771	0.0297244150945	-0.209114526392057	0.137197399870794	-2.37651031374031	0.0364375255163603	gt	0.205202498452351
ENSG00000036530.4	CYP46A1	100150640	100193638	14_100952384_TA_T	100952384	TA	TRUE	14_100952384_TA_T_b37;14_100952385_A_AAA_b37;14_100952385_A_AA_b37	1.58013195097806	0.517002892574669	1.74938347776509	0.616641299406279	-1.9472005038445	0.0469494120273806	1.18494578378056	0.366630176618313	gt	0.238291772902681
ENSG00000037241.3	RPL26L1	172385731	172396774	5_172472382_G_GT	172472382	G	GT	5_172472382_GT_G_b37;5_172472383_T_TT_b37	1.99979855575458	0.988675920400714	1.5328095957338	0.494282561416037	1.57316482419679	0.513545979426433	1.98633566815045	0.906943630472474	gt	1
ENSG00000037280.11	FLT4	180028505	180076624	5_180540495_C_T	180540495	C	TRUE	5_180540495_C_T_b37	-0.37945114418244	0.122940734030552	1.46711009667024	0.465394411782043	1.73887666399042	0.609349456253995	1.92484231455512	0.783970103412734	gt	0.330880657329052
ENSG00000037474.10	NSUN2	6599351	6633404	5_6630993_G_A	6630993	G	A	5_6630993_G_A_b37	1.83968750567772	0.688868973762184	1.74133913777996	0.611041656479733	1.82552421684278	0.676164290047332	1.58467569109774	0.519279392188406	gt	1
ENSG00000037757.9	MRI1	13875345	13885096	19_13869251_G_A	13869251	G	A	19_13869251_G_A_b37	-0.0080919687864025	0.156461989776474	0.540535686695307	0.227015373330482	1.31566985690841	0.408099630907171	1.87711918009387	0.725930770455953	gt	0.35703551073757
ENSG00000037897.12	METTL1	58162253	58166576	12_57564308_GA_G	57564308	GA	G	12_57564308_GA_G_b37;12_57564308_G_A_b37;12_57564309_A_AA_b37	1.93836025037717	0.803922771840404	1.72687298271387	0.601241814356449	1.99988596215525	0.991479672120557	1.96142499639927	0.844293024495177	gt	1
ENSG00000038210.9	PI4K2B	25162262	25280714	4_25111233_G_A	25111233	G	A	4_25111233_G_A_b37	1.0361801178347	0.32622633403494	-0.913978921231546	0.0878149793988259	-0.786660445034329	0.0950521286638358	0.580701681096855	0.233518930857185	gt	0.295184500857512
ENSG00000038274.12	MAT2B	162930119	162946342	5_162249292_G_A	162249292	G	A	5_162249292_G_A_b37	1.76980979456476	0.631382829892311	1.90398372345982	0.756663670772022	1.91187301313857	0.766571946028143	1.93973725705354	0.806081145533364	gt	1
ENSG00000038427.11	VCAN	82767283	82878122	5_81796963_TTCTTTCTTTCTC_T	81796963	TTCTTTCTTTCTC	TRUE	5_81796963_TTCTTTCTTTCTC_T_b37;5_81796963_TTCTTTCTTTCTC_*_b37	1.58040890559681	0.517141150738059	0.925908939107273	0.300023197042911	-0.296498265093931	0.129666034879684	-0.172526374309939	0.140495257495323	gt	0.337286567172104
ENSG00000038945.10	MSR1	15965386	16424999	8_16916363_G_A	16916363	G	A	8_16916363_G_A_b37	1.97177437977354	0.866579485567955	1.51506432397326	0.486195123101149	0.463931898273643	0.215204010490036	1.47188501967514	0.467400440727062	gt	1
ENSG00000039068.14	CDH1	68771127	68869451	16_68970713_T_TA	68970713	TRUE	TA	16_68970713_T_A_b37;16_68970714_A_AA_b37;16_68970713_TA_T_b37	1.97677550865416	0.87887473977623	1.78877714548855	0.645810627001555	1.38571449979054	0.433178791255883	-0.437338155185103	0.118477119323567	gt	0.326566876748745
ENSG00000039537.9	C6	41142335	41261540	5_40676706_CA_C	40676706	CA	C	5_40676708_AA_A_b37;5_40676709_A_AAA_b37;5_40676709_A_AAAA_b37;5_40676709_A_AA_b37;5_40676707_AAA_A_b37;5_40676706_CAAA_C_b37	1.85328521790024	0.701694809248921	1.82210610547645	0.673189476729186	1.7553360657144	0.620857683763548	1.89695335164822	0.748203723678818	gt	1
ENSG00000039650.5	PNKP	50364460	50371166	19_51362585_A_T	51362585	A	TRUE	19_51362585_A_T_b37	1.66458362991631	0.562487005260113	1.88506213211042	0.734590988912427	1.61724041229871	0.536130039495937	1.00705495333796	0.319023643090689	gt	1
ENSG00000040487.8	PQLC2	19638819	19655794	1_19659349_C_T	19659349	C	TRUE	1_19659349_C_T_b37	1.23738558205184	0.382511583659707	1.60357713875845	0.528942446754106	1.53658463327338	0.496032107815125	1.8491110801657	0.697687318008808	gt	1
ENSG00000040933.11	INPP4A	99061316	99210853	2_99975669_CA_C	99975669	CA	C	2_99975670_A_AA_b37;2_99975669_CA_C_b37;2_99975670_A_AAA_b37	1.11701351099191	0.347385006871243	1.01493712301806	0.320952051691408	0.143561276468063	0.17303638591511	1.70399452519979	0.586397534496406	gt	1
ENSG00000041357.11	PSMA4	78832746	78841604	15_78499389_C_G	78499389	C	G	15_78499389_C_G_b37	1.87115389450719	0.719631448926313	0.871530115405676	0.288101950708761	1.62165442387374	0.538489988569233	-1.65843402485808	0.0557860427803008	gt	0.255170697431481
ENSG00000041515.11	MYO16	109248499	109860355	13_108881219_T_TA	108881219	TRUE	TA	13_108881219_TA_T_b37;13_108881220_A_AA_b37	-0.317545728169762	0.12792171807775	1.29034830026194	0.399559463387736	1.67972272735688	0.571441061893888	1.95617389353072	0.834177475585531	gt	0.335396092199014
ENSG00000041802.6	LSG1	194361516	194393206	3_194369579_C_A	194369579	C	A	3_194369579_C_A_b37	0.769914550284511	0.267390420780901	0.0417351706619797	0.161699013465958	1.77143718308554	0.632591531683608	-4.67555384877818	0.0097744135033566	gt	0.130993849344129
ENSG00000041880.10	PARP3	51976360	51982883	3_51029164_A_G	51029164	A	G	3_51029164_A_G_b37	-2.18805959926391	0.0407096675189957	-3.64264424604079	0.0175287511174063	0.260461032886099	0.187197253255539	-1.43454540364417	0.063846153721274	gt	0.166012284180647
ENSG00000041982.10	TNC	117782805	117880536	9_117879968_G_A	117879968	G	A	9_117879968_G_A_b37	0.588672470084248	0.234836140705266	1.33464927921574	0.414677268854911	1.67097523654797	0.566233907729426	1.33585036234621	0.41509877635305	gt	1
ENSG00000042445.9	RETSAT	85569210	85581743	2_85395315_A_AAC	85395315	A	AAC	2_85395317_C_CACACAC_b37;2_85395315_AAC_A_b37;2_85395317_C_CACACACAC_b37;2_85395317_C_CAC_b37;2_85395317_C_CACACACACACAC_b37;2_85395317_C_CACACACACAC_b37	1.3806248783078	0.431279589433489	1.41088257558334	0.442760608286053	1.32782753492631	0.412295210713351	1.54129950827542	0.498231927076917	gt	1
ENSG00000042493.11	CAPG	85621870	85645555	2_85013570_G_A	85013570	G	A	2_85013570_G_A_b37	1.95161946985252	0.825905620309394	1.98872005310761	0.915418042300339	1.65592173484299	0.557484576262141	1.98251131688465	0.894790678990922	gt	1
ENSG00000042753.7	AP2S1	47341392	47354249	19_46424813_TTATA_T	46424813	TTATA	TRUE	19_46424813_TTATA_T_b37	1.999881747833	0.991323670112777	1.95552398082583	0.83297046727796	1.97225222580488	0.867703182051988	1.86446582447797	0.7127616403682	gt	1
ENSG00000042781.8	USH2A	215796235	216596738	1_217296006_C_CT	217296006	C	CT	1_217296008_T_TT_b37;1_217296007_TT_T_b37;1_217296008_T_TTT_b37;1_217296006_CTT_C_b37;1_217296008_T_TTTT_b37	-0.883073139831481	0.0895150349282514	-0.780344930041053	0.0954276144183389	-0.114476261456957	0.145911963734521	1.11092803896128	0.345728921589945	gt	0.296367345370562
ENSG00000043093.9	DCUN1D1	182655861	182703741	3_182932618_C_CA	182932618	C	CA	3_182932620_A_AA_b37;3_182932619_AA_A_b37;3_182932618_CAA_C_b37;3_182932620_A_AAA_b37	1.00602520218746	0.31877283581908	1.1830214649753	0.366065054791484	1.98141585842222	0.891565416733486	1.89181938071403	0.742225058611682	gt	1
ENSG00000043462.7	LCP2	169673240	169725231	5_169335717_CTT_C	169335717	CTT	C	5_169335717_CTTT_C_b37;5_169335718_TTT_T_b37;5_169335719_TT_T_b37;5_169335720_T_TT_b37;5_169335717_C_T_b37	1.98562674773939	0.904571475003838	1.98815216989345	0.913323259137942	1.81253132492276	0.665031820922753	1.70298773360344	0.585761552368893	gt	1
ENSG00000044115.16	CTNNA1	137946655	138270723	5_138839718_GT_G	138839718	GT	G	5_138839719_T_TT_b37;5_138839718_GT_G_b37	1.95833247663444	0.838254846574937	1.93291130613284	0.795623780739994	1.91072410958958	0.765099737090901	1.92245722050654	0.780655396792748	gt	1
ENSG00000044459.10	CNTLN	17134979	17503921	9_17569985_A_C	17569985	A	C	9_17569985_A_C_b37;9_17569985_A_*_b37	1.53130407322556	0.493587715688379	0.191572314737414	0.178696958970342	1.98567237345509	0.904722333973223	-1.90598827854973	0.0481143211976233	gt	0.239766159065546
ENSG00000044574.7	HSPA5	127997131	128003609	9_128817516_C_T	128817516	C	TRUE	9_128817516_C_T_b37	1.91246821838541	0.767338752289933	1.92624839448774	0.785950771228464	1.94437473181239	0.813548992813688	1.8662568571097	0.714582158017738	gt	1
ENSG00000046604.8	DSG2	29078005	29128971	18_28183835_T_C	28183835	TRUE	C	18_28183835_T_C_b37	1.58743560843175	0.520670782871418	0.1066687491479	0.168826667606531	-0.362699230219846	0.124267005476616	1.84437345232021	0.693215390944137	gt	0.332497887270975
ENSG00000046647.9	GEMIN8	14026397	14048012	X_13988965_C_G	13988965	C	G	X_13988965_C_G_b37;X_13988965_C_A_b37	1.94532692028139	0.815122584982428	1.99399770670226	0.938246101253779	1.97330414854787	0.870212437576734	1.40309537138262	0.439761493580895	gt	1
ENSG00000046651.10	OFD1	13752831	13787480	X_13279485_TA_T	13279485	TA	TRUE	X_13279485_TA_T_b37;X_13279486_A_AA_b37	1.47895672440427	0.470396989330388	1.93632906778242	0.800785230706991	1.91112602561918	0.765613574311947	0.850637412604954	0.283682622141546	gt	1
ENSG00000046889.14	PREX2	68864352	69149265	8_68257582_C_CT	68257582	C	CT	8_68257582_CT_C_b37;8_68257583_T_TT_b37;8_68257583_T_TTTTTTTT_b37;8_68257583_T_TTT_b37;8_68257583_T_TTCTT_b37	1.92185450698167	0.779826490820136	1.87120906809486	0.719688950477044	0.291158420019542	0.191135738574924	-1.22633151689575	0.072462844099831	gt	0.278262336891645
ENSG00000047230.10	CTPS2	16606125	16731059	X_16746986_G_C	16746986	G	C	X_16746986_G_C_b37	1.90981278146722	0.7639392808452	1.98035220880524	0.888525216999552	1.79044409239543	0.647115701897588	1.6002603503552	0.527223743245163	gt	1
ENSG00000047315.10	POLR2B	57843887	57897334	4_58473782_T_G	58473782	TRUE	G	4_58473782_T_G_b37	1.93192589938292	0.794161805823766	1.89914946292265	0.750811333943464	1.99694724055132	0.95593787558706	1.8292087980812	0.679409596721137	gt	1
ENSG00000047346.8	FAM214A	52873513	53002014	15_53231500_T_G	53231500	TRUE	G	15_53231500_TC_*_b37;15_53231500_T_G_b37	1.95189809155522	0.826399636166958	1.9718599266069	0.866779933635615	1.84459918884971	0.693426670889878	1.98005530052143	0.887691640695702	gt	1
ENSG00000047457.9	CP	148880196	148939842	3_149641551_CA_C	149641551	CA	C	3_149641560_AAA_A_b37;3_149641561_AA_A_b37;3_149641562_A_AA_b37;3_149641555_AAAAAAAA_A_b37;3_149641551_CAAAAAAAAAAA_C_b37	-3.6289480984172	0.0176662295258887	-2.4893700121408	0.0341062440754571	-3.58246856677465	0.0181411344310364	1.35573459283393	0.422170438848586	gt	0.166044923756212
ENSG00000047578.8	KIAA0556	27561453	27791690	16_27006954_T_A	27006954	TRUE	A	16_27006954_T_A_b37	1.83568413003508	0.685213688123906	1.98849373564582	0.914576960021463	1.99037955934358	0.921865715462457	1.83421967983332	0.683889526878249	gt	1
ENSG00000047579.15	DTNBP1	15523031	15663289	6_15684744_T_TA	15684744	TRUE	TA	6_15684744_TA_T_b37;6_15684745_A_AA_b37	1.94467927089113	0.814050719140415	1.99567059956433	0.947538505584286	-0.810981826200305	0.0936210613806349	1.82951555643001	0.679681625795391	gt	0.300724261238876
ENSG00000047621.7	C12orf4	4596893	4647674	12_5056971_G_C	5056971	G	C	12_5056971_G_C_b37	1.41874314314958	0.445820094457405	1.13226275654432	0.35158249785715	0.342042961699633	0.197879386324949	1.8917832096804	0.742183499629227	gt	1
ENSG00000047634.10	SCML1	17755587	17773105	X_18741106_A_AT	18741106	A	AT	X_18741107_T_TT_b37;X_18741106_AT_A_b37	0.0831887672212588	0.166208614670105	-0.37706285792791	0.123128854116346	1.47676186765176	0.469463646053031	1.35188715733773	0.420788196608019	gt	0.331159593918406
ENSG00000047644.13	WWC3	9983601	10112518	X_10802562_C_T	10802562	C	TRUE	X_10802562_C_T_b37;X_10802563_T_TT_b37;X_10802562_CT_C_b37;X_10802563_T_TTTTTT_b37	1.77087599962482	0.632174131048572	1.98638788028342	0.907120780514965	1.99664958339417	0.953841997040691	1.32730487525129	0.412113539062025	gt	1
ENSG00000047849.17	MAP4	47892181	48130769	3_48860175_C_T	48860175	C	TRUE	3_48860175_C_T_b37	-3.62724967761324	0.0176833552278014	-1.48702271491982	0.0618517298717516	1.92438590757394	0.783331475347725	-3.39034575974819	0.0202484582450025	gt	0.166044923756212
ENSG00000048162.15	NOP16	175810948	175815976	5_175758371_TA_T	175758371	TA	TRUE	5_175758371_TAAA_T_b37;5_175758372_AAA_A_b37;5_175758373_AA_A_b37	1.73758632358471	0.608466754984038	1.80665627205667	0.660148111257838	1.99270887061459	0.931952845223908	1.65529098994625	0.557123621994471	gt	1
ENSG00000049167.9	ERCC8	60169657	60240900	5_61043308_C_T	61043308	C	TRUE	5_61043308_C_T_b37	1.93685345823008	0.801590094188252	1.71922261897561	0.596192145854074	1.39814227227384	0.437870095376718	-1.49822552710066	0.0614346218548143	gt	0.263674488686005
ENSG00000049246.10	PER3	7844379	7905237	1_8239932_CT_C	8239932	CT	C	1_8239932_CT_C_b37;1_8239933_T_TT_b37	0.907294129145043	0.295872452123326	1.29334445485347	0.400556330655234	-0.342966531540185	0.125849688903342	1.99840875301487	0.968180474994139	gt	0.333669787285154
ENSG00000049319.2	SRD5A2	31747549	31806136	2_32263204_CT_C	32263204	CT	C	2_32263207_T_TTT_b37;2_32263206_TT_T_b37;2_32263205_TTT_T_b37;2_32263207_T_TT_b37;2_32263204_CTTT_C_b37	1.31376139172994	0.407446723719833	1.85991053978029	0.70819209293225	-0.169811961302116	0.140743442680037	-0.103139670270707	0.146997023670761	gt	0.344168143806045
ENSG00000049323.11	LTBP1	33172038	33624576	2_33251139_T_G	33251139	TRUE	G	2_33251139_T_G_b37	-2.29713585610148	0.0381766153180207	-5.54261980687926	0.00602563665712824	-9.95651211989531	0.000544567147230906	-0.0647523692355776	0.150739412883545	gt:kupffer_cell	0.0414505479057311
ENSG00000049449.4	RCN1	31833938	32127301	11_33103974_T_C	33103974	TRUE	C	11_33103974_T_C_b37	-2.51485420030247	0.0336017498820088	-5.0821307322235	0.00778563793614192	-3.81655647233879	0.0158759972275105	-5.39051489761027	0.00655687159468885	gt	0.117626208627926
ENSG00000049883.10	PTCD2	71616193	71656052	5_72512762_T_TCTCC	72512762	TRUE	TCTCC	5_72512762_T_*_b37;5_72512762_T_TCTCC_b37	-1.89219909110903	0.0485108647940733	-0.162676404723982	0.141398215823408	1.27749774842727	0.395324349889679	0.838315692316485	0.28111650356429	gt	0.240683217724784
ENSG00000050344.8	NFE2L3	26191859	26226745	7_26129947_C_T	26129947	C	TRUE	7_26129947_C_T_b37	1.14465939769252	0.355045884383155	0.926558875592548	0.300169468910498	1.05745650648868	0.331624577520968	1.75657523114234	0.621743435128305	gt	1
ENSG00000050405.9	LIMA1	50569570	50677329	12_50915272_C_CTTT	50915272	C	CTTT	12_50915273_T_TTTTT_b37;12_50915272_C_T_b37;12_50915272_CT_C_b37;12_50915273_T_TTTT_b37;12_50915273_T_TT_b37;12_50915273_T_TTT_b37	0.720740024383815	0.258036675646313	1.03681005410851	0.326384479700608	0.243855276556417	0.185106116064718	1.68904457712375	0.577094490675997	gt	1
ENSG00000050426.11	LETMD1	51441744	51454207	12_52452260_G_A	52452260	G	A	12_52452260_G_A_b37	1.09452257377876	0.341317245179319	1.75101129305835	0.617788061783006	-1.86163279475181	0.0494022293136417	1.85757437737141	0.705881424257472	gt	0.242373891000595
ENSG00000050555.13	LAMC3	133884468	133969860	9_134920800_TACACACAC_T	134920800	TACACACAC	TRUE	9_134920804_CACACAC_C_b37;9_134920806_CACAC_C_b37;9_134920808_CAC_C_b37;9_134920802_CACACACAC_C_b37;9_134920810_C_CAC_b37;9_134920800_TACACACACAC_T_b37	1.8762789409891	0.725033225957529	1.81522848900244	0.667304345425596	1.85264401286975	0.7010749857848	1.42167680920636	0.446970328162018	gt	1
ENSG00000050748.13	MAPK9	179660142	179719099	5_179720555_T_C	179720555	TRUE	C	5_179720555_T_C_b37	0.289258419841303	0.190889182533588	1.80681329791116	0.660277482392178	1.65655556690763	0.557847745436779	1.98617072201455	0.90638622886311	gt	1
ENSG00000050767.11	COL23A1	177664618	178017556	5_177558882_A_C	177558882	A	C	5_177558882_A_C_b37	1.98436914877828	0.900505023028678	1.87635978802382	0.725119437696437	1.54085863671372	0.498025531767031	1.90736289265891	0.760851013295712	gt	1
ENSG00000050820.12	BCAR1	75262927	75301951	16_74389630_G_GTA	74389630	G	GTA	16_74389632_A_GTATA_b37;16_74389632_A_GTATATA_b37;16_74389630_GTA_G_b37;16_74389632_A_ATA_b37;16_74389632_A_ATATA_b37	0.749426012202036	0.263442877043059	1.29978100361916	0.402710118076808	1.78608277986359	0.643714299674505	1.56055376187817	0.507389853780547	gt	1
ENSG00000051009.6	FAM160A2	6232564	6255941	11_5718742_G_A	5718742	G	A	11_5718742_G_A_b37	1.80447616632222	0.658358400072393	1.77711830875387	0.636852932114106	1.95114277251946	0.825063848822473	-1.72376179114826	0.0536433871099	gt	0.25027420950747
ENSG00000051128.14	HOMER3	19040009	19052070	19_19477210_G_T	19477210	G	TRUE	19_19477210_G_T_b37;19_19477210_GATTTTTTT_*_b37	1.22964481039088	0.380107194007321	1.99771536393905	0.961877336742711	1.9911997621283	0.925260419086616	0.693464827742162	0.253022940747025	gt	1
ENSG00000051382.4	PIK3CB	138372859	138553780	3_138560676_AT_A	138560676	AT	A	3_138560677_TT_T_b37;3_138560678_T_TT_b37;3_138560676_ATT_A_b37;3_138560678_T_TTT_b37	0.734048715748656	0.260527592567577	0.0810103658066055	0.165968085240526	1.44389026232039	0.455831948889078	-1.12326372749465	0.0771820518477593	gt	0.285697491258939
ENSG00000051523.6	CYBA	88709690	88717560	16_88778133_C_A	88778133	C	A	16_88778133_C_A_b37	1.94427217679589	0.813380360471245	1.99143229318753	0.926251606794604	1.99954865012569	0.983050220391817	1.99985364734937	0.99034772327315	gt	1
ENSG00000051596.5	THOC3	175344875	175461683	5_175392670_C_T	175392670	C	TRUE	5_175392670_C_T_b37	-1.07361683281243	0.0795722541743932	1.10183664529109	0.343274661047107	-0.586649632460365	0.107768079041234	1.18633301261303	0.367038320891223	gt	0.288272087517085
ENSG00000052126.10	PLEKHA5	19282647	19529334	12_19285634_T_C	19285634	TRUE	C	12_19285634_T_C_b37	0.448055086471243	0.212848548508623	1.01405890683839	0.320736434327348	1.36101024407617	0.424076858070678	1.76416387237373	0.627229791865472	gt	1
ENSG00000052749.9	RRP12	99116114	99161127	10_99955350_AC_A	99955350	AC	A	10_99955350_AC_A_b37	1.9025629343916	0.754927206914177	1.64258994660804	0.549948155766205	1.84536866161744	0.694148200255272	0.887733529856064	0.29158979840431	gt	1
ENSG00000053254.11	FOXN3	89591214	90085493	14_88969397_C_CT	88969397	C	CT	14_88969397_CTT_C_b37;14_88969399_T_TT_b37;14_88969399_T_TTT_b37;14_88969398_TT_T_b37;14_88969399_T_TTTT_b37	0.450926549328642	0.213272276777344	1.05989132859679	0.332249895720953	1.53910700244609	0.497206925090813	1.87401659774588	0.722633487327684	gt	1
ENSG00000053371.8	AKR7A2	19630458	19638640	1_19100332_C_T	19100332	C	TRUE	1_19100332_C_T_b37	1.98251101722764	0.894789782890974	1.99002159574201	0.92043009708948	-0.126287595053043	0.144791059482602	1.76661960117718	0.629028563488006	gt	0.348744057248418
ENSG00000053372.4	MRTO4	19578032	19586622	1_19339142_C_CT	19339142	C	CT	1_19339143_T_TT_b37;1_19339142_CT_C_b37;1_19339143_T_TTT_b37	1.7589825953911	0.623472255378473	1.88181825035866	0.731014956856373	1.67162555082319	0.566617842650386	1.80551386169975	0.659208779479184	gt	1
ENSG00000053900.6	ANAPC4	25378834	25420120	4_25424375_ATGTGTGTGTGTGTG_A	25424375	ATGTGTGTGTGTGTG	A	4_25424389_GTG_G_b37;4_25424375_A_G_b37;4_25424391_G_GTGTGTG_b37;4_25424377_GTGTGTGTGTGTGTG_G_b37;4_25424391_G_GTGTG_b37;4_25424375_ATGTGTGTGTGTGTGTG_A_b37	-6.66530291228884	0.00324326086083491	-7.45289253954661	0.00210816376150364	-5.2594605578455	0.00705284729745957	-3.78555437843579	0.0161584010951325	gt:hepatocyte	0.0734129346497318
ENSG00000053918.11	KCNQ1	2465913	2870339	11_2309005_A_AG	2309005	A	AG	11_2309005_A_AG_b37;11_2309005_A_*_b37	-1.10947778115104	0.0778379138276247	-4.97976142308761	0.00824365977064312	-2.57367343317418	0.0324668746518437	-3.75182447397947	0.016471541421751	gt	0.125238795074889
ENSG00000054219.9	LY75	160628361	160761260	2_160879971_G_A	160879971	G	A	2_160879971_G_A_b37	1.80656266132024	0.660071016667507	1.95016851808674	0.823356767549807	1.99426197348805	0.939618184976235	0.140712586815312	0.172707065524496	gt	1
ENSG00000054282.11	SDCCAG8	243419319	243663394	1_243397782_C_T	243397782	C	TRUE	1_243397782_C_T_b37	0.692324964796171	0.252816034689769	1.59737924510887	0.525738884321661	1.92689054372727	0.786862075818512	1.98006633552797	0.887722508039419	gt	1
ENSG00000054392.8	HHAT	210501595	210849638	1_210881531_G_C	210881531	G	C	1_210881531_G_C_b37;1_210881531_G_*_b37	1.97041335808535	0.863431491370564	1.99981614093821	0.989181444601556	-0.394846556329924	0.121735694249871	1.44097007599021	0.454651365156071	gt	0.329486964656929
ENSG00000054654.11	SYNE2	64319682	64693165	14_65526051_C_CT	65526051	C	CT	14_65526052_T_TT_b37;14_65526051_CT_C_b37	1.19574084168403	0.369822994261829	1.20648524060351	0.37303945096796	1.77197090835244	0.632989093779458	0.203198286339784	0.180099633514526	gt	1
ENSG00000054690.9	PLEKHH1	68000017	68056329	14_67997451_C_T	67997451	C	TRUE	14_67997451_C_T_b37	1.59013438262519	0.522037720542013	1.3623156323219	0.424550567129986	0.454253569253012	0.213764483061961	1.8654194171956	0.71372922115736	gt	1
ENSG00000054803.3	CBLN4	54572495	54580528	20_55562866_A_G	55562866	A	G	20_55562866_A_G_b37	-0.315978422669446	0.128050704661409	0.0265588765051916	0.160083079367525	-0.0614335684447838	0.151067989791561	-0.07807440083144	0.149428579255956	gt	0.335421825775291
ENSG00000054938.11	CHRDL2	74407473	74442430	11_73784631_C_CA	73784631	C	CA	11_73784631_CAAA_C_b37;11_73784632_AAA_A_b37;11_73784633_AA_A_b37;11_73784634_A_AA_b37	1.23565711209972	0.381972834896535	0.752052756110288	0.263944905020417	0.842191598266083	0.281920522734143	1.58436913164832	0.51912524657516	gt	1
ENSG00000054965.6	FAM168A	73111531	73309234	11_72277455_C_T	72277455	C	TRUE	11_72277455_C_T_b37	1.27152931112636	0.393379347310583	1.42469051645514	0.448156749175604	0.183724012856658	0.177757196387966	1.95984148847822	0.841170975958169	gt	1
ENSG00000054967.8	RELT	73087308	73108519	11_73647283_A_ACGGGGCGGCTGGCTGGGCGTGGGGCTGACCCCCCAACCTCCCTCCCG	73647283	A	ACGGGGCGGCTGGCTGGGCGTGGGGCTGACCCCCCAACCTCCCTCCCG	11_73647283_A_G_b37;11_73647283_A_ACGGGGCGGCTGGCTGGGCGTGGGGCTGACCCCCCAACCTCCCTCCCG_b37;11_73647283_A_*_b37	1.57964937323686	0.51676214017475	1.54293770199786	0.499000121910334	1.91260334567221	0.767513232162177	0.981851743536993	0.312958650940686	gt	1
ENSG00000054983.12	GALC	88304163	88460009	14_88426412_T_TA	88426412	TRUE	TA	14_88426412_T_TA_b37	-0.578644497898495	0.108314380212993	1.28719492315327	0.398514164252675	1.63479880251856	0.545631717574415	1.73549253025442	0.607040236666119	gt	0.318141759962184
ENSG00000055070.12	SZRD1	16679069	16724640	1_16902728_G_T	16902728	G	TRUE	1_16902728_G_T_b37	1.87483842438496	0.723502399623213	1.24735358320754	0.385639650863434	1.53083874719647	0.493373284710824	0.869918494952401	0.287757954382468	gt	1
ENSG00000055130.11	CUL1	148395005	148498128	7_149058170_T_G	149058170	TRUE	G	7_149058170_T_G_b37	1.94948852960499	0.822175655328024	1.41706735294986	0.445165107322641	1.83123374172027	0.68121060848742	1.09730886761014	0.342061143118144	gt	1
ENSG00000055208.13	TAB2	149539776	149732749	6_149491914_G_A	149491914	G	A	6_149491914_G_A_b37	-2.71724178278726	0.02986160565755	-3.12529052238619	0.023579623138914	-5.44440481295021	0.00636339589802871	0.0877124138573322	0.166709371166601	gt	0.116020985675686
ENSG00000055950.12	MRPL43	102729214	102747272	10_103232964_CT_C	103232964	CT	C	10_103232964_CT_C_b37;10_103232965_T_TT_b37	1.76199106390055	0.625647878852905	1.95237849217153	0.827254954732227	1.17569948239282	0.363925788505906	0.692727765972961	0.252889126722035	gt	1
ENSG00000056998.14	GYG2	2746828	2800859	X_3195555_C_T	3195555	C	TRUE	X_3195555_C_T_b37	0.542184063179263	0.227277947962591	1.55094153145478	0.502782412051846	1.79464683111951	0.650434182072016	1.96618259136915	0.854095747126388	gt	1
ENSG00000057019.11	DCBLD2	98514784	98620533	3_99153995_A_T	99153995	A	TRUE	3_99153995_A_T_b37;3_99153995_A_*_b37	1.87963274735301	0.728636515316124	-0.242589060610271	0.134256016690677	1.23196104708671	0.380824402430258	-1.62635568424167	0.0568712201272105	gt	0.256542212771767
ENSG00000057593.9	F7	113760104	113774995	13_113784443_G_C	113784443	G	C	13_113784443_G_C_b37;13_113784443_G_*_b37	-4.64496001685688	0.00994367096588843	-2.79400882400785	0.0285588842552565	1.91567675426569	0.771521984536656	-0.0302025174361233	0.154200058703292	gt	0.131274509063995
ENSG00000057608.12	GDI2	5807185	5884095	10_5505165_G_C	5505165	G	C	10_5505165_G_C_b37	0.183541152137934	0.177735368613188	1.3189530377926	0.409226439462881	1.88499151424571	0.734512544813445	1.96996986500949	0.862421871437088	gt	1
ENSG00000057657.10	PRDM1	106534194	106557814	6_107325048_C_CA	107325048	C	CA	6_107325049_AA_A_b37;6_107325048_CAA_C_b37;6_107325050_A_AA_b37;6_107325050_A_AAA_b37	-0.191700719244864	0.138756030657487	-1.0471842009826	0.0808772527862932	-0.966280804059124	0.0850171055249502	-1.99055221685052	0.0457560659821299	gt	0.235385536286023
ENSG00000058056.4	USP13	179370542	179507189	3_179764902_A_G	179764902	A	G	3_179764902_A_G_b37	0.586844428956965	0.234533256073061	1.75651870330364	0.621702968250443	1.57704709502008	0.515467267680404	1.45228038168005	0.459250956694975	gt	1
ENSG00000058404.15	CAMK2B	44256748	44374176	7_44550265_C_CT	44550265	C	CT	7_44550266_TT_T_b37;7_44550265_CTT_C_b37;7_44550267_T_TT_b37;7_44550267_T_TTTT_b37;7_44550267_T_TTTTT_b37;7_44550267_T_TTTTTT_b37	1.15289088398777	0.357371443277508	-1.09174282637247	0.0786904844627807	1.9999062633259	0.992275185723673	-0.543723277191646	0.110733388939845	gt	0.286700711112737
ENSG00000058453.12	CROCC	17066767	17299474	1_17284494_T_C	17284494	TRUE	C	1_17284494_T_C_b37;1_17284494_T_*_b37;1_17284494_T_G_b37;1_17284494_T_A_b37	1.93843272561264	0.804035730609645	1.52249922813257	0.489556550432615	1.68989351405384	0.577614848667796	0.0998581847248943	0.168062446254182	gt	1
ENSG00000058668.10	ATP2B4	203595688	203713209	1_203738572_G_GGAA	203738572	G	GGAA	1_203738572_G_A_b37;1_203738582_A_AAGA_b37;1_203738582_A_AAGA_b37;1_203738582_A_AAGAAAGA_b37;1_203738582_A_AAGAAAGA_b37;1_203738572_GGAAAGAAAGA_*_b37	1.27785813759658	0.39544223694564	1.9528318363673	0.828066256156686	1.81270367127644	0.665176450816931	1.61337823176808	0.534080510476927	gt	1
ENSG00000058799.9	YIPF1	54317391	54356407	1_53530566_A_T	53530566	A	TRUE	1_53530566_A_T_b37	1.93984075728855	0.806244427754069	1.96232302612947	0.846093217188637	1.6564955032772	0.557813311245716	1.97054650098022	0.86373611209459	gt	1
ENSG00000059122.12	FLYWCH1	2961937	3001209	16_2987074_G_GCTCTGAGAGCTGGTGTCCGCTGCTCCTCCCCTCCCATTTCTC	2987074	G	GCTCTGAGAGCTGGTGTCCGCTGCTCCTCCCCTCCCATTTCTC	16_2987074_G_GCTCTGAGAGCTGGTGTCCGCTGCTCCTCCCCTCCCATTTCTC_b37	-1.46784490299615	0.0625727834913082	-0.835231118074091	0.0922175327940098	-10.0007362518108	0.000531795373072836	0.398761071345916	0.205727724827108	gt:kupffer_cell	0.0408752522048141
ENSG00000059377.11	TBXAS1	139476849	139720125	7_139118371_C_CT	139118371	C	CT	7_139118373_T_TT_b37;7_139118372_TT_T_b37;7_139118371_CTT_C_b37;7_139118373_T_TTT_b37	-0.948163011931797	0.0859752341192458	-1.00004878635735	0.0832620094054352	-2.12724328912441	0.0421980386544374	1.66531377387361	0.562912611047633	gt	0.227753328697699
ENSG00000059378.8	PARP12	139723543	139763521	7_139613828_CT_C	139613828	CT	C	7_139613830_TT_T_b37;7_139613831_T_TT_b37;7_139613829_TTT_T_b37;7_139613831_T_TTT_b37;7_139613828_CTTT_C_b37	-1.19432314703721	0.0738943532001842	-2.09607152401514	0.0429829764707284	1.95363396425938	0.829511803229242	-5.95023674750371	0.0048081086370098	gt	0.102156020905574
ENSG00000059573.4	ALDH18A1	97365695	97416463	10_97623305_G_A	97623305	G	A	10_97623305_G_A_b37	-0.139309707240045	0.143566479321046	-1.37031638912043	0.0663810060003466	-0.00363810398727082	0.156922170506695	-0.86112592195451	0.0907439611133021	gt	0.269491085290809
ENSG00000059758.3	CDK17	96672038	96794338	12_95858230_G_T	95858230	G	TRUE	12_95858230_G_T_b37	-0.831258952276187	0.0924458634221187	-1.11102315325968	0.0777640956759059	-0.727815437012964	0.0986140897258761	0.98427920501689	0.313536203545206	gt	0.286296355627138
ENSG00000059769.15	DNAJC25	114393631	114432508	9_114374337_A_T	114374337	A	TRUE	9_114374337_A_T_b37	1.84449233480126	0.693326637885654	0.94031087227853	0.303286098409504	1.99667116016724	0.953990701117584	1.72242801970913	0.598297060746452	gt	1
ENSG00000060069.12	CTDP1	77439800	77514510	18_77481980_C_G	77481980	C	G	18_77481980_C_G_b37	1.48975615411797	0.475033316121107	1.62162165492157	0.538472398861193	1.54132549556306	0.498244097616777	1.95228264493738	0.827083945941503	gt	1
ENSG00000060138.8	YBX3	10851682	10875911	12_10625412_TC_T	10625412	TC	TRUE	12_10625412_TC_T_b37	1.32827040239295	0.412449239795744	1.10146523142384	0.343174897563564	1.9182236726071	0.774904464990648	0.693757761195741	0.253076147177978	gt	1
ENSG00000060237.12	WNK1	861758	1020618	12_1113972_CTGTGTGTGTG_C	1113972	CTGTGTGTGTG	C	12_1113984_GTGTGTGTGTGTG_G_b37;12_1113988_GTGTGTGTG_G_b37;12_1113990_GTGTGTG_G_b37;12_1113982_GTGTGTGTGTGTGTG_G_b37;12_1113986_GTGTGTGTGTG_G_b37;12_1113972_CTGTGTGTGTGTGTGTGTGTGTGTG_C_b37	1.79027266057886	0.646981196520569	1.76623840308025	0.62874858022137	0.443374849240229	0.21216004803428	1.26418949517313	0.39100623684654	gt	1
ENSG00000060558.3	GNA15	3136190	3163767	19_3701699_T_C	3701699	TRUE	C	19_3701699_T_C_b37	-0.0707224009978518	0.150150384829547	-0.80069528149204	0.0942234394419287	1.28321422492843	0.397200261334617	-1.11980140778275	0.0773462095331678	gt	0.285753694679695
ENSG00000060566.9	CREB3L3	4153597	4173051	19_3745094_G_T	3745094	G	TRUE	19_3745094_G_T_b37	1.16969499675503	0.362184348970296	1.95131166479689	0.82536159102024	1.17076371476912	0.36249345807458	1.47275386579213	0.467766948390662	gt	1
ENSG00000060642.6	PIGV	27113962	27124889	1_27172787_A_G	27172787	A	G	1_27172787_A_G_b37	-1.41809870766639	0.0644852414946749	-1.70127141360103	0.0543710226302269	-1.58984983383419	0.0581334960188379	-1.50438052270505	0.0612067320045366	gt	0.251633550915945
ENSG00000060688.8	SNRNP40	31732416	31769662	1_30750744_CTG_C	30750744	CTG	C	1_30750761_TGCTG_G_b37;1_30750765_G_CTG_b37;1_30750763_CTG_G_b37;1_30750744_CTGTGTGTGTGTGTGTGTGCTG_*_b37	-0.841118474620259	0.0918802382364436	0.523709574167356	0.224355822741475	1.70623319715111	0.587816724657004	-0.991055118405541	0.0837255986782236	gt	0.292383691424245
ENSG00000060971.13	ACAA1	38144619	38178733	3_38090564_G_GTT	38090564	G	GTT	3_38090565_T_TTT_b37;3_38090564_GT_G_b37;3_38090565_T_TT_b37;3_38090565_T_TTTT_b37	0.515720677451327	0.223106181011542	-1.53519668525206	0.0600792081859009	-0.66736806857574	0.102425277490888	-0.902119990513313	0.088463137699467	gt	0.261910081742106
ENSG00000060982.10	BCAT1	24964294	25102393	12_25012939_T_C	25012939	TRUE	C	12_25012939_T_C_b37;12_25012939_T_*_b37	0.211266161090464	0.181080508176682	0.173087635572244	0.176492677350143	0.281673002758964	0.189908539645634	1.82954271647088	0.679705724745752	gt	1
ENSG00000061273.13	HDAC7	48176504	48226915	12_48319170_C_CA	48319170	C	CA	12_48319176_A_AA_b37;12_48319171_AAAAAA_A_b37;12_48319170_CAAAAAA_C_b37;12_48319172_AAAAA_A_b37;12_48319176_A_AAA_b37;12_48319176_A_AAAAA_b37	-1.01187176461468	0.0826567930985885	-2.05053375121071	0.0441573811333939	-4.50790043914208	0.0107396238958276	1.24554486978133	0.385069365495135	gt	0.134502637928576
ENSG00000062282.10	DGAT2	75470556	75512579	11_75851031_AT_A	75851031	AT	A	11_75851031_AT_A_b37	1.46070159021008	0.462723633679021	1.75869018375101	0.623261692967395	-0.0843076812908521	0.148819678751504	1.73629302866408	0.607584777431174	gt	0.352317256557905
ENSG00000062716.6	VMP1	57784552	57919616	17_57492066_C_T	57492066	C	TRUE	17_57492066_C_T_b37	-0.773282303267763	0.0958494333015928	0.263889524966487	0.187632410837392	-3.93984586028529	0.0148023131720885	0.526561635307644	0.224803979814132	gt	0.154733513692232
ENSG00000062725.5	APPBP2	58520519	58603580	17_58621048_C_T	58621048	C	TRUE	17_58621048_C_T_b37	1.846781800668	0.695478708714325	1.66826533067143	0.564639432825494	1.74230871845782	0.611710730289976	1.80230622332869	0.656588838249355	gt	1
ENSG00000062822.8	POLD1	50887460	50921273	19_50244470_A_AG	50244470	A	AG	19_50244470_A_AG_b37	1.47875887601765	0.470312733518076	1.61413963593594	0.534483436186202	1.98707671751419	0.90949097897446	0.40796361806656	0.207035432781117	gt	1
ENSG00000063176.11	SPHK2	49122547	49133974	19_49955715_C_CA	49955715	C	CA	19_49955717_AA_A_b37;19_49955718_A_AA_b37;19_49955718_A_AAA_b37;19_49955718_A_AAAA_b37;19_49955715_CAAA_C_b37;19_49955716_AAA_A_b37	1.18516406723944	0.366694357200218	1.24403676910373	0.384594779113055	0.597002008087372	0.236222253388712	1.91252840589976	0.767416449874057	gt	1
ENSG00000063177.8	RPL18	49118584	49122793	19_48468573_AAC_A	48468573	AAC	A	19_48468573_AAC_A_b37;19_48468575_C_CAC_b37;19_48468575_C_CACACAC_b37	0.184715728649337	0.177875629743359	-1.13396900687337	0.076676852813511	1.92697767755055	0.786986062050835	-0.635414990301172	0.10450475178329	gt	0.284903566852098
ENSG00000063587.12	ZNF275	152599612	152625568	X_152625375_T_G	152625375	TRUE	G	X_152625375_T_G_b37	0.348387133784684	0.198739553477215	-0.404411275801351	0.120993635252192	-0.583024586162878	0.10801509039673	0.910691002305327	0.296624363345486	gt	0.318121077652278
ENSG00000063761.11	ADCK1	78266425	78401355	14_78374292_C_T	78374292	C	TRUE	14_78374292_C_T_b37	-0.57841186194122	0.108330301592243	-0.47922845590108	0.115358829489617	-0.836662351084897	0.0921354119534711	1.96640349357602	0.854567735789142	gt	0.298735165308194
ENSG00000063854.8	HAGH	1845620	1877195	16_1578329_CACGTGTGCACACACACGCATGCACGCACGT_C	1578329	CACGTGTGCACACACACGCATGCACGCACGT	C	16_1578329_CACGTGTGCACACACACGCATGCACGCACGT_C_b37;16_1578355_CACGT_T_b37;16_1578329_CACGTGTGCACACACACGCATGCACGCACGT_*_b37	1.70469245076544	0.586839231593893	1.44920171058232	0.457991696873676	1.4762759707192	0.469257425820389	1.0516360205462	0.330136082141953	gt	1
ENSG00000063978.11	RNF4	2463946	2627047	4_3370434_T_TG	3370434	TRUE	TG	4_3370454_G_TG_b37;4_3370454_G_GGGGGGTGCCTGTGTGTGTTG_b37;4_3370434_TGGGGGTGCCTGTGTGTGTTG_T_b37	0.552927222909091	0.228998231549433	1.72172119022184	0.597831571146265	-0.257422703861607	0.132975202974489	1.6861589096452	0.575332648235452	gt	0.33817026444692
ENSG00000064042.13	LIMCH1	41361623	41702061	4_41347562_C_T	41347562	C	TRUE	4_41347562_C_T_b37	1.82576137859616	0.676371959976755	1.95743647806762	0.836549324546487	-0.643099281661023	0.104000478201924	0.91612948895812	0.29783330706342	gt	0.313360395504644
ENSG00000064102.10	ASUN	27058113	27091259	12_26949117_C_T	26949117	C	TRUE	12_26949117_C_T_b37	1.56180835679663	0.507996565991614	1.85821640182974	0.70651427345808	1.50361275946574	0.481091853178491	1.99230976768609	0.930119912677355	gt	1
ENSG00000064115.6	TM7SF3	27126127	27167367	12_27103449_G_A	27103449	G	A	12_27103449_G_A_b37	1.787185359803	0.644570205952924	1.99690809684853	0.955656573465394	1.41884271769146	0.445859060421651	1.99972519002768	0.986773759525054	gt	1
ENSG00000064419.9	TNPO3	128594947	128695198	7_129233060_CA_C	129233060	CA	C	7_129233062_AAAA_A_b37;7_129233063_AAA_A_b37;7_129233061_AAAAA_A_b37;7_129233064_AA_A_b37;7_129233060_CAAAAA_C_b37	1.99905744119036	0.975507897429452	1.7828528564508	0.641222302519584	1.99880490276814	0.972422481500894	1.37157748863808	0.427934538111229	gt	1
ENSG00000064655.14	EYA2	45523262	45817492	20_45659380_C_CA	45659380	C	CA	20_45659380_C_CA_b37	0.802491260628472	0.273820170137734	1.23806701317869	0.382724275560238	1.17159208676094	0.36273330182313	1.58513189664535	0.519508932661235	gt	1
ENSG00000064666.10	CNN2	1026297	1039068	19_1325590_A_G	1325590	A	G	19_1325590_A_G_b37	0.602186625115962	0.237090026254961	0.18894985052674	0.178382305914271	0.797679452302816	0.27285836841256	1.16275830893943	0.360186841976049	gt	1
ENSG00000064726.5	BTBD1	83685173	83736106	15_83551502_G_A	83551502	G	A	15_83551502_G_A_b37	1.61603635322973	0.535489556208453	1.34550657378696	0.418510728756461	-0.874435775593838	0.089996512536567	1.99984093352839	0.989937222457698	gt	0.296947740061554
ENSG00000064763.6	FAR2	29302035	29493913	12_29976733_C_CA	29976733	C	CA	12_29976734_AA_A_b37;12_29976733_C_A_b37;12_29976735_A_AA_b37;12_29976735_A_AAA_b37;12_29976733_CAA_C_b37;12_29976735_A_AAAA_b37	-1.50541577585807	0.0611684900595384	-1.73516413692505	0.0532784319057598	0.32628004327205	0.195761016888306	-1.16858726578613	0.0750673524953331	gt	0.249613017562674
ENSG00000064995.12	TAF11	34845554	34855866	6_34390954_CT_C	34390954	CT	C	6_34390955_TT_T_b37;6_34390956_T_TT_b37;6_34390954_CTT_C_b37	1.68255423300275	0.573146703874027	1.81578841394429	0.667778576439173	1.08230077468647	0.338079806606761	1.69555879775857	0.581111489048457	gt	1
ENSG00000065000.11	AP3D1	2100987	2164464	19_1982681_G_A	1982681	G	A	19_1982681_G_A_b37	-0.461908641702792	0.116636976530922	0.617752276239912	0.239718649003395	0.196109759037142	0.179242894342145	1.12791590769672	0.350378989263429	gt	0.324112592267851
ENSG00000065054.9	SLC9A3R2	2075356	2089027	16_1974427_G_A	1974427	G	A	16_1974427_G_A_b37	0.132311535141753	0.17174005744656	0.327152884573081	0.195877620416871	0.907350225926166	0.29588484950492	1.6244347506327	0.539986248495221	gt	1
ENSG00000065057.3	NTHL1	2089815	2097867	16_1129441_G_A	1129441	G	A	16_1129441_G_A_b37	1.30061330829204	0.402989851475333	1.88135940886764	0.730513580357665	1.81447587780917	0.666668257197272	0.911971534445115	0.296908450307647	gt	1
ENSG00000065060.12	UHRF1BP1	34759856	34850915	6_34644261_G_A	34644261	G	A	6_34644261_G_GA_b37;6_34644261_G_A_b37;6_34644261_G_GCTAGCTAGCTAGCTAGATAGATAGATAGATATAGCTAGCTAGCTAGCTAGATAGATAGA_b37;6_34644261_G_GATATAGCTAGCTAGCTAGCTAGCTAGATAGA_b37;6_34644261_G_GCTAGCTAGCTAGCTAGCTAGCTAGATAGATATAGCTAGCTAGCTAGCTAGATAGATAGATAGATATAGCTAGCTAGCTAGCTAGATAGATAGATAGATATAGCTAGCTAGCTAGCTAGATAGATAGA_b37	1.91851025084492	0.775288609014331	1.9989240106496	0.973832262723817	1.93409008693561	0.79738778200309	1.87212052005435	0.72064087837299	gt	1
ENSG00000065135.7	GNAI3	110091232	110136975	1_110907121_CTT_C	110907121	CTT	C	1_110907124_TT_T_b37;1_110907123_TTT_T_b37;1_110907122_TTTT_T_b37;1_110907125_T_TT_b37;1_110907125_T_TTT_b37;1_110907121_CTTTT_C_b37	0.874984926272361	0.288841135913537	1.83301029037386	0.682801123461956	1.98537642416107	0.903748081626458	1.99650763631121	0.952875466214148	gt	1
ENSG00000065243.14	PKN2	89149904	89301938	1_88447325_C_G	88447325	C	G	1_88447325_C_G_b37;1_88447325_C_T_b37	1.77603457719482	0.636034934816903	1.81735638245942	0.669111132184458	1.14511918351945	0.355175235311137	1.75131957231662	0.618005765227587	gt	1
ENSG00000065268.6	WDR18	983173	994569	19_997255_AGGGTTTGGGAATGAGGAGCG_A	997255	AGGGTTTGGGAATGAGGAGCG	A	19_997255_AGGGTTTGGGAATGAGGAGCG_A_b37;19_997275_G_GGGGTTTGGGAATGAGGAGCG_b37	-1.20576947912235	0.0733789843272933	-2.14709705300612	0.0417059661532075	1.75138115172729	0.618049272123282	-2.77770062392591	0.0288305926495178	gt	0.203266048895881
ENSG00000065320.4	NTN1	8924858	9147317	17_9001204_G_A	9001204	G	A	17_9001204_G_A_b37	-0.973099723805603	0.0846594948752429	-1.06334058570371	0.0800768832888258	0.435201419240968	0.210963996662918	-1.59118887643172	0.0580866735331396	gt	0.258974511708903
ENSG00000065325.8	GLP2R	9725522	9795419	17_10627896_CAAA_C	10627896	CAAA	C	17_10627898_AA_A_b37;17_10627897_AAA_A_b37;17_10627899_A_AA_b37;17_10627896_CAAA_C_b37	1.67264452182491	0.567220443275802	1.70097051506008	0.584491487137409	1.87411783188605	0.722740348937625	1.73285622630681	0.605254220320781	gt	1
ENSG00000065361.10	ERBB3	56473640	56497289	12_55506980_GT_G	55506980	GT	G	12_55506981_TTT_T_b37;12_55506983_T_TT_b37;12_55506980_GTTT_G_b37;12_55506982_TT_T_b37;12_55506980_G_T_b37	-2.18086535297158	0.0408828210822863	-3.03162382643347	0.0248885529016734	-4.15532569428427	0.0131016988329381	-2.15095361322199	0.0416110832757014	gt	0.146199424415461
ENSG00000065427.10	KARS	75661621	75682541	16_74986365_G_A	74986365	G	A	16_74986365_G_A_b37	1.93493176722819	0.798657637708373	1.79657999186418	0.651974361253611	0.157847534772145	0.17469887457762	1.99070943986499	0.923212778343408	gt	1
ENSG00000065457.6	ADAT1	75630878	75657198	16_75538010_C_G	75538010	C	G	16_75538010_C_G_b37	-0.0377433974356904	0.153437121858007	-0.642402509943508	0.104046093068064	0.31878053989783	0.19476249373961	0.597156422000523	0.236248042688029	gt	0.313377399021752
ENSG00000065491.8	TBC1D22B	37225547	37300746	6_37294559_G_A	37294559	G	A	6_37294559_G_A_b37	1.42112635885059	0.4467541565948	1.20498633830823	0.372588396804658	1.33381534420602	0.414384980621287	1.68001573070586	0.571617098683785	gt	1
ENSG00000065534.14	MYLK	123328895	123603178	3_124580328_C_CATATATATATAT	124580328	C	CATATATATATAT	3_124580330_TAT_T_b37;3_124580332_T_TAT_b37;3_124580332_T_TATATATAT_b37;3_124580332_T_TATATATATAT_b37;3_124580328_CATAT_C_b37;3_124580332_T_TATATATATATAT_b37	1.82666341014408	0.677163340405083	1.9944020201138	0.940358207942535	0.962124586778884	0.308316109873067	1.43325397262072	0.451554863454663	gt	1
ENSG00000065600.8	TMEM206	212537272	212588243	1_213265301_CT_C	213265301	CT	C	1_213265302_T_TT_b37;1_213265302_T_TTT_b37;1_213265301_CT_C_b37	0.290595285533243	0.191062623969458	1.08939059487989	0.339952777308689	1.91282293259735	0.767797081637472	0.791966835007372	0.271721998639839	gt	1
ENSG00000065621.10	GSTO2	106028630	106064703	10_106027186_A_T	106027186	A	TRUE	10_106027186_A_T_b37	1.35509670835864	0.421940801497874	0.937577959572991	0.302663423089204	1.01125774671021	0.320049973176223	1.93806057665313	0.803456451906404	gt	1
ENSG00000065802.7	ASB1	239335382	239360891	2_240123326_A_G	240123326	A	G	2_240123326_A_G_b37	1.69645314438276	0.581667357583496	0.442262969682133	0.211996870377195	1.98250085058822	0.894759385009225	-1.50207279407505	0.0612920704496707	gt	0.263448372985427
ENSG00000065883.10	CDK13	39989635	40136733	7_40085185_AT_A	40085185	AT	A	7_40085185_AT_A_b37;7_40085186_T_TT_b37	0.119601121370579	0.170288819507996	0.804916730721743	0.27430659348723	1.60374110804491	0.52902767308954	1.15571300738327	0.358173560188019	gt	1
ENSG00000065911.7	MTHFD2	74425688	74444692	2_73960373_G_GTTT	73960373	G	GTTT	2_73960373_G_GTTT_b37;2_73960373_G_GT_b37;2_73960373_G_GTTTT_b37;2_73960373_G_GTTTTT_b37;2_73960373_G_GTTTTTT_b37;2_73960373_G_GTT_b37	-4.45227149709865	0.0110810580907871	-3.20170771430139	0.0225647094221153	1.606514654514	0.530473022224824	-0.342955466923172	0.125850582612906	gt	0.137027595318251
ENSG00000065923.5	SLC9A7	46464752	46618490	X_46239934_A_AAAAT	46239934	A	AAAAT	X_46239934_A_AAAAT_b37;X_46239934_A_T_b37	1.96076236756016	0.842978629265121	1.90208384062294	0.754344801457645	1.96803866180585	0.858112536706828	1.81988962007773	0.671278398946619	gt	1
ENSG00000065978.13	YBX1	43148097	43168020	1_43279918_AT_A	43279918	AT	A	1_43279918_AT_A_b37	0.703803995463545	0.254909237961755	0.458027097704587	0.214324381358149	-0.0222686971653729	0.155007399231611	1.96727997495236	0.856456450335286	gt	0.356276168272011
ENSG00000065989.11	PDE4A	10527448	10580305	19_9584254_CA_C	9584254	CA	C	19_9584254_CA_C_b37;19_9584255_A_AA_b37;19_9584254_C_A_b37	0.7655364222054	0.266540731414849	1.02714755865691	0.323969817123984	1.90670065919858	0.760023896464171	1.44403169575514	0.455889250546159	gt	1
ENSG00000066135.8	KDM4A	44115828	44171186	1_43651349_C_CA	43651349	C	CA	1_43651350_A_AA_b37;1_43651349_C_A_b37;1_43651350_A_AAAAAAA_b37;1_43651349_CA_C_b37;1_43651350_A_AAAAAA_b37;1_43651350_A_AAAAAAAA_b37	1.35675444961265	0.422537974193953	1.16594549832496	0.361102741634268	1.99680724243052	0.954939917475008	0.593052157275849	0.235563730207518	gt	1
ENSG00000066185.8	ZMYND12	42895999	42921938	1_43054894_CAA_C	43054894	CAA	C	1_43054894_CAA_C_b37;1_43054895_AA_A_b37;1_43054896_A_AA_b37	0.508560167271639	0.221993196000168	-0.10229393201007	0.147078336019923	-4.60860721944482	0.0101487007333625	1.92081318336545	0.778402450809268	gt	0.131513741734813
ENSG00000066230.6	SLC9A3	473424	524447	5_466075_G_C	466075	G	C	5_466075_G_C_b37	1.9302486623946	0.791699176655207	1.88836230663793	0.738287293466882	1.45910522798869	0.462062140336754	1.6421819189373	0.549720521572453	gt	1
ENSG00000066294.10	CD84	160510884	160549306	1_159647656_C_A	159647656	C	A	1_159647656_C_A_b37	0.883235136229757	0.290616130382044	1.65376279331599	0.556250923986292	-0.339476889110529	0.1261319038562	1.42968147419953	0.450132370480216	gt	0.333853519997504
ENSG00000066322.8	ELOVL1	43829067	43833696	1_43774128_A_AGGGATTGGGGACTCAGGTTTGGGTACCAGGACAGTGGAGTGG	43774128	A	AGGGATTGGGGACTCAGGTTTGGGTACCAGGACAGTGGAGTGG	1_43774128_A_AGGGATTGGGGACTCAGGTTTGGGTACCAGGACAGTGGAGTGG_b37	1.93600627578542	0.800291543549013	1.86966066539111	0.71808046435121	0.739447575087581	0.261546549996125	1.80508996985753	0.658861078265143	gt	1
ENSG00000066336.7	SPI1	47376410	47400127	11_48381482_T_*	48381482	TRUE	*	11_48381482_T_*_b37	-2.78995868353815	0.0286261132391534	0.175531379432925	0.176782284046957	-1.67868953545951	0.0551121503850031	1.17058218220745	0.362440927082086	gt	0.202718947317605
ENSG00000066379.10	ZNRD1	30026675	30032686	6_29821982_C_T	29821982	C	TRUE	6_29821982_C_T_b37	0.435923977508708	0.211069408801399	0.469773143833777	0.216078400869959	-0.49390988119552	0.114287486304691	1.35398249166241	0.421540133141143	gt	0.322639619487858
ENSG00000066557.5	LRRC40	70610487	70671303	1_71341964_GT_G	71341964	GT	G	1_71341964_GT_G_b37;1_71341965_T_TT_b37;1_71341964_G_T_b37;1_71341965_T_TTT_b37	0.770677773678358	0.267538889407703	1.59819148074132	0.526156737242859	1.73690675075915	0.608002970980613	1.89489740218539	0.745790173995048	gt	1
ENSG00000066583.7	ISOC1	128430443	128449721	5_128787430_TA_T	128787430	TA	TRUE	5_128787432_A_AA_b37;5_128787432_A_AAA_b37;5_128787430_TAA_T_b37;5_128787432_A_AAAA_b37;5_128787431_AA_A_b37;5_128787432_A_AAAAA_b37	1.27164102984585	0.393415627818269	1.63101170081507	0.543556248820626	-1.47510593432384	0.0622987330818696	1.97423753129351	0.872481777458228	gt	0.264297655498841
ENSG00000066629.12	EML1	100204029	100408397	14_99269773_G_A	99269773	G	A	14_99269773_G_A_b37	1.42408146877119	0.447916588047954	1.62643718250575	0.541068603513759	1.83716238294915	0.686557316079533	1.96382909110463	0.849162981020073	gt	1
ENSG00000066697.10	MSANTD3	103189437	103213511	9_103120044_G_A	103120044	G	A	9_103120044_G_A_b37	1.89853825480657	0.750082484535904	1.98496016665803	0.902394555196144	1.9379034705608	0.803212458913025	0.692156852307335	0.25278553679289	gt	1
ENSG00000066813.10	ACSM2B	20547547	20587749	16_19598956_C_CA	19598956	C	CA	16_19598957_AA_A_b37;16_19598958_A_AA_b37;16_19598956_C_A_b37;16_19598956_CAA_C_b37	1.43223834988225	0.451149750418816	1.62908672419491	0.542506874991382	1.98995940932974	0.920183364553152	-0.83271634193494	0.0923620175303689	gt	0.29909880935072
ENSG00000066933.11	MYO9A	72114631	72410918	15_73196735_T_TA	73196735	TRUE	TA	15_73196735_T_TA_b37	1.92440964209106	0.783364634724857	1.97679119395883	0.878915333775066	1.98935414983595	0.917821121420313	1.97254880852421	0.868405629568581	gt	1
ENSG00000067057.12	PFKP	3108524	3179904	10_2891249_G_C	2891249	G	C	10_2891249_G_C_b37	-0.29285497959205	0.129970655974728	-1.22207457936184	0.0726514996173987	-0.381900027463359	0.122748171860225	-3.13087912725553	0.0235038201008319	gt	0.186508046144253
ENSG00000067113.12	PPAP2A	54720681	54830878	5_54422470_T_G	54422470	TRUE	G	5_54422470_T_G_b37	0.913974206186708	0.297353444967807	-0.723517223219574	0.0988799117679352	1.96843378045526	0.858983051670508	-0.0438030318453571	0.152827147902887	gt	0.307401564752584
ENSG00000067167.3	TRAM1	71485676	71520622	8_72100053_ACT_A	72100053	ACT	A	8_72100053_ACT_A_b37	1.63640898662652	0.546518611071656	1.98182079289046	0.892746056523468	1.57455337448067	0.514231720148808	1.48966467003413	0.47499373033442	gt	1
ENSG00000067177.10	PHKA1	71798663	71934167	X_72229959_G_A	72229959	G	A	X_72229959_G_A_b37	1.99934736630814	0.979618902365125	1.43021286277605	0.450343514771643	1.51352006408496	0.485501740407831	-2.50837163399439	0.0337293370868372	gt	0.212107166244845
ENSG00000067208.10	EVI5	92974252	93257961	1_93107688_A_C	93107688	A	C	1_93107688_A_C_b37	0.803032989853534	0.2739287189842	1.10016465521647	0.342825865094811	-0.901809861264894	0.0884801574439921	1.78635934004581	0.643928734726786	gt	0.295436300835135
ENSG00000067221.9	STOML1	74275546	74286963	15_74562012_A_G	74562012	A	G	15_74562012_A_G_b37;15_74562012_A_C_b37	1.85836657715038	0.706662538604841	0.765799781968553	0.266591748042612	1.99962701679101	0.984591594282968	-0.125486708392827	0.144866756801954	gt	0.348819217852371
ENSG00000067225.13	PKM	72491369	72524164	15_72868846_C_CAA	72868846	C	CAA	15_72868848_AA_A_b37;15_72868846_CAAA_C_b37;15_72868847_AAA_A_b37;15_72868849_A_AA_b37;15_72868849_A_AAA_b37	1.54290059298387	0.498982698261083	1.73102340354114	0.604019107546871	1.63291138800105	0.544595516666428	1.90833117756779	0.762066217897337	gt	1
ENSG00000067369.9	TP53BP1	43699406	43802926	15_43170348_CT_C	43170348	CT	C	15_43170349_TT_T_b37;15_43170350_T_TT_b37;15_43170348_CTT_C_b37	-1.38681084187402	0.0657199497100605	-1.53327824731252	0.0601487522509005	0.701084201878643	0.254411360538712	-1.1339415635764	0.0766781433497663	gt	0.261910081742106
ENSG00000067445.16	TRO	54946894	54957864	X_53993685_G_T	53993685	G	TRUE	X_53993685_G_C_b37;X_53993685_G_T_b37	1.64046836627699	0.548766469244331	1.27341920936891	0.393993737469119	1.94418585616518	0.813238549432676	-0.768676143361859	0.0961256323331572	gt	0.304186249004091
ENSG00000067533.5	RRP15	218458628	218511325	1_218458551_T_C	218458551	TRUE	C	1_218458551_T_C_b37	1.42504900074789	0.448298201196978	1.738585757245	0.609150211766618	1.99599634897879	0.949547992402534	1.01875065753995	0.321890558167868	gt	1
ENSG00000067560.6	RHOA	49396577	49450431	3_49085910_TA_T	49085910	TA	TRUE	3_49085911_AA_A_b37;3_49085910_TAA_T_b37	1.90591326978324	0.759044627883921	1.91920720879642	0.77622590594938	1.12600316237808	0.349851186307415	1.15298669390455	0.357398634336794	gt	1
ENSG00000067606.11	PRKCZ	1981908	2116834	1_1979724_C_A	1979724	C	A	1_1979724_C_A_b37	0.772599288401295	0.267913133939064	1.67005679208438	0.565692531223322	1.6613961245597	0.560636202107375	-1.2232404438987	0.0725997794518966	gt	0.278357281451443
ENSG00000067704.8	IARS2	220267443	220321380	1_221308311_G_A	221308311	G	A	1_221308311_G_A_b37	-0.342325884187346	0.125901446796889	0.774334030891964	0.26825156259972	-4.37618271283185	0.0115661936326843	1.95664136009111	0.835051434471751	gt	0.139351442737835
ENSG00000067955.9	CBFB	67063018	67134961	16_67734013_A_G	67734013	A	G	16_67734013_A_G_b37	1.85026558506695	0.698789290171182	1.92637570704215	0.786131107036621	1.79484294320235	0.650590028502215	1.98327241801508	0.897092456383833	gt	1
ENSG00000068001.9	HYAL2	50355220	50360337	3_50874280_C_T	50874280	C	TRUE	3_50874280_C_T_b37	1.99483876346665	0.942727849768891	1.93637591155942	0.800856985412598	0.621113601000559	0.240290925176169	1.56442021728702	0.509263658287635	gt	1
ENSG00000068028.13	RASSF1	50367218	50378411	3_49434586_G_A	49434586	G	A	3_49434586_G_A_b37	1.99988531610217	0.991455572226124	1.29847483530693	0.402271690899297	0.751137750998168	0.263769892849673	-0.0282227264333414	0.154401073376653	gt	0.355926026249032
ENSG00000068097.10	HEATR6	58120554	58156292	17_58156330_A_G	58156330	A	G	17_58156330_A_G_b37	0.87400491718364	0.288631209957493	1.79419199638647	0.650073078772376	-1.62434447775377	0.0569399993108758	1.00607898631972	0.318785929126813	gt	0.256557238274291
ENSG00000068137.10	PLEKHH3	40819931	40829048	17_41260985_G_C	41260985	G	C	17_41260985_G_C_b37	-1.4136938416529	0.0646575624689777	-0.000667951849891324	0.157229906454437	-0.906041106568239	0.0882482544825834	1.55031721659748	0.50248563395869	gt	0.267946960356354
ENSG00000068354.11	TBC1D25	48397844	48420997	X_47440029_TA_T	47440029	TA	TRUE	X_47440030_AA_A_b37;X_47440031_A_AAA_b37;X_47440031_A_AA_b37;X_47440029_TAA_T_b37	1.84892052968746	0.69750590493269	1.73542776047805	0.606996222466423	1.65460153167885	0.556729575669168	1.52126948605536	0.48899790499661	gt	1
ENSG00000068438.10	FTSJ1	48334540	48344752	X_49159169_C_CTT	49159169	C	CTT	X_49159171_T_TT_b37;X_49159170_TT_T_b37;X_49159169_CTT_C_b37;X_49159171_T_TTT_b37	1.03072563845217	0.324861217714308	1.89076039663013	0.741011502633468	-1.44013546809009	0.0636304752112012	1.87278675614601	0.721339124036431	gt	0.267141152942265
ENSG00000068650.14	ATP11A	113344642	113541482	13_113356552_C_T	113356552	C	TRUE	13_113356552_C_T_b37	1.75898870486139	0.623476656431198	1.97217830101789	0.867528694791273	1.84298905675433	0.691923512253263	1.33174751962122	0.413661536095297	gt	1
ENSG00000068654.11	POLR1A	86247338	86333278	2_85671386_T_C	85671386	TRUE	C	2_85671386_T_C_b37;2_85671386_T_TACAC_b37	-0.00945991625530951	0.156320959094398	0.426615794737017	0.209716224954644	0.248455906230561	0.185682735975814	1.9959450726044	0.949226374355681	gt	0.35688885244615
ENSG00000068697.6	LAPTM4A	20232410	20251789	2_20817954_T_C	20817954	TRUE	C	2_20817954_T_C_b37	1.99223388390084	0.929776873466872	1.71252126694691	0.591840765994676	1.72701000695849	0.601333075463211	1.70937999358244	0.589823489316851	gt	1
ENSG00000068724.11	TTC7A	47143295	47303276	2_47187451_A_G	47187451	A	G	2_47187451_A_G_b37	0.480598512949598	0.217710088566339	-0.783376706342892	0.095247160545506	0.0205161758789814	0.159444795388129	1.32683165790371	0.411949154904637	gt	0.302772907768588
ENSG00000068745.10	IP6K2	48725435	48777786	3_48860175_C_T	48860175	C	TRUE	3_48860175_C_T_b37	1.65854434193835	0.558990191243446	1.73006242148665	0.603373648217251	1.30846583683063	0.405643044678821	-0.317164363409063	0.127953090430128	gt	0.335396092199014
ENSG00000068793.13	CYFIP1	22892004	23006016	15_22150043_T_G	22150043	TRUE	G	15_22150043_T_G_b37	1.52367379673012	0.490091125027848	1.52367379673012	0.490091125027848	1.52367379673018	0.490091125027874	1.52367379673012	0.490091125027848	gt	1
ENSG00000068796.12	KIF2A	61601988	61833076	5_62557238_CTTTTT_C	62557238	CTTTTT	C	5_62557240_TTTTT_T_b37;5_62557241_TTTT_T_b37;5_62557239_TTTTTT_T_b37;5_62557242_TTT_T_b37;5_62557238_CTTTTTT_C_b37	1.20767451194791	0.373397874022252	0.0649218473296287	0.164203938600402	1.67073382006151	0.566091507717184	1.71927191871015	0.596224403150955	gt	1
ENSG00000068912.9	ERLEC1	54014180	54045956	2_54757490_C_CTTTT	54757490	C	CTTTT	2_54757498_T_TTTTTTT_b37;2_54757498_T_TTTTTT_b37;2_54757498_T_TTTTTTTTT_b37;2_54757498_T_TTTTT_b37;2_54757498_T_TTTTTTTT_b37;2_54757490_CTTTTTTTT_C_b37	1.79469944509765	0.650475984562866	1.94027461595067	0.806930509747001	1.82823680815022	0.678549533890797	1.92191478167422	0.779909230595387	gt	1
ENSG00000069275.12	NUCKS1	205681946	205719404	1_206115507_TC_T	206115507	TC	TRUE	1_206115507_TC_T_b37	1.04090606666239	0.327415266244946	1.86153793884796	0.709814743660361	1.70236239516061	0.585367234633288	1.49507400145387	0.477343640873905	gt	1
ENSG00000069345.7	DNAJA2	46989298	47007699	16_46443272_C_A	46443272	C	A	16_46443272_C_A_b37;16_46443272_C_G_b37	-3.81416308007744	0.0158976167631083	-1.39692184557003	0.0653182038526423	0.85282591714963	0.284141495276213	1.99996139610829	0.995042613136677	gt	0.160710196680472
ENSG00000069399.8	BCL3	45250961	45263301	19_45344846_CT_C	45344846	CT	C	19_45344847_T_TT_b37;19_45344846_CT_C_b37	1.97777066936516	0.88147864049467	1.56045122193899	0.507340321395247	1.51621977816671	0.48671500260902	0.72006812548841	0.257911702457026	gt	1
ENSG00000069431.6	ABCC9	21950334	22094336	12_22785012_A_AT	22785012	A	AT	12_22785013_T_TT_b37;12_22785012_AT_A_b37;12_22785013_T_TTT_b37	-0.126099521911158	0.144808831567616	-0.892206057946851	0.0890089703525405	1.34492660426264	0.418304626849167	-0.349686284887298	0.125308222683674	gt	0.295700260249616
ENSG00000069535.12	MAOB	43625857	43741693	X_42774784_G_GAA	42774784	G	GAA	X_42774785_A_AAA_b37;X_42774785_A_AA_b37;X_42774784_GA_G_b37;X_42774785_A_AAAAA_b37;X_42774785_A_AAAA_b37	-1.44153971019429	0.0635764182539261	-1.44153971019415	0.0635764182539318	-1.44153971019429	0.0635764182539261	-1.44153971019415	0.0635764182539318	gt	0.267141152942265
ENSG00000069849.6	ATP1B3	141594965	141645356	3_140714978_T_C	140714978	TRUE	C	3_140714978_T_C_b37	-7.04733121668625	0.002630785606514	-6.55479964655041	0.00344612427799971	-5.77933064905682	0.00528473744972523	-5.61995064587751	0.0057726067817004	gt:endothelial	0.079328304442576
ENSG00000069998.8	CECR5	17618400	17646177	22_17773049_C_T	17773049	C	TRUE	22_17773049_C_T_b37	-1.09676799504649	0.0784478939409249	-1.6787727231179	0.0551094006323672	-1.38088890648754	0.0659564734931932	-5.16841649474895	0.00741982416281672	gt	0.122143270575694
ENSG00000070010.14	UFD1L	19437432	19466738	22_18777556_CA_C	18777556	CA	C	22_18777557_AAAA_A_b37;22_18777560_A_AA_b37;22_18777559_AA_A_b37;22_18777560_A_AAAAAA_b37;22_18777556_CAAAA_C_b37;22_18777558_AAA_A_b37	1.92732218802587	0.78747705883411	1.66156186996994	0.560732153187905	1.90437732760563	0.757147214937664	1.92901718675688	0.789911143851851	gt	1
ENSG00000070018.4	LRP6	12268958	12419946	12_11427389_TGAGAGAGA_T	11427389	TGAGAGAGA	TRUE	12_11427393_AGAGAGA_A_b37;12_11427397_AGA_A_b37;12_11427399_A_AGAGA_b37;12_11427391_AGAGAGAGA_A_b37;12_11427395_AGAGA_A_b37;12_11427389_TGAGAGAGAGA_T_b37	0.895279389688312	0.293232456784544	-0.464667378981403	0.116432347759339	0.671982300740751	0.249158177500953	-0.417195809508542	0.120009586886085	gt	0.324112592267851
ENSG00000070087.9	PFN2	149682690	149768575	3_150658965_C_CATAT	150658965	C	CATAT	3_150658969_T_TATATAT_b37;3_150658969_T_TAT_b37;3_150658969_T_TATATATAT_b37;3_150658969_T_TATAT_b37;3_150658967_TAT_T_b37;3_150658965_CATAT_C_b37	0.592792852109142	0.235520576388798	0.348565107386207	0.19876374701464	0.124272069018332	0.170820491694401	0.0301677710869512	0.160465671044193	gt	1
ENSG00000070159.9	PTPN3	112137745	112260590	9_113027433_TAA_T	113027433	TAA	TRUE	9_113027434_AA_A_b37;9_113027433_TAA_T_b37	1.52358183623915	0.490049236485734	1.88547642729458	0.735051740481284	1.42974630107881	0.450158120805993	1.99699444230066	0.956279502978121	gt	1
ENSG00000070182.13	SPTB	65213001	65346601	14_65443239_T_TA	65443239	TRUE	TA	14_65443239_TA_T_b37;14_65443240_A_AA_b37;14_65443239_T_A_b37;14_65443239_TA_*_b37	1.4883028560439	0.474405096964029	1.87970198512363	0.728711492916293	1.73301494449606	0.60536143060791	1.72490409911052	0.599933702713933	gt	1
ENSG00000070190.8	DAPP1	100737989	100791311	4_100078163_A_ATTT	100078163	A	ATTT	4_100078165_T_TTCT_b37;4_100078163_A_T_b37;4_100078165_T_TTTCT_b37;4_100078163_ACT_*_b37	1.52348021832074	0.49000295587028	1.93200572462734	0.79427981432736	0.167244832959341	0.175802465247947	1.78062831097645	0.639519077349195	gt	1
ENSG00000070269.9	TMEM260	56955071	57117324	14_56954395_A_T	56954395	A	TRUE	14_56954395_A_T_b37	-0.314926724614509	0.128137338800843	-1.12244112484649	0.0772210196269799	1.99944714413567	0.981241158830952	-3.62617032896503	0.0176942475381338	gt	0.166044923756212
ENSG00000070367.11	EXOC5	57670517	57735726	14_57654050_GT_G	57654050	GT	G	14_57654050_GT_G_b37;14_57654050_GT_*_b37	1.40426848491427	0.44021129661455	0.614817708571138	0.23922038314635	0.823069109399569	0.277981692012083	-0.742321471889397	0.0977227071429868	gt	0.305981022447318
ENSG00000070404.5	FSTL3	676391	683385	19_1326282_G_A	1326282	G	A	19_1326282_G_A_b37	-5.35510298070392	0.00668726793966331	-5.81402559463379	0.00518422926198615	-4.71514050947093	0.00955977585668269	-4.87686198180046	0.00873187387612851	gt	0.104753498489617
ENSG00000070423.13	RNF126	647525	663277	19_1605543_C_G	1605543	C	G	19_1605543_C_G_b37	1.45833489604757	0.461743471495401	0.808569601346335	0.27504121772147	1.03597676354167	0.326175303554372	1.9678376198583	0.857671737506031	gt	1
ENSG00000070495.10	JMJD6	74708918	74722866	17_74061518_CA_C	74061518	CA	C	17_74061521_AA_A_b37;17_74061522_A_AAA_b37;17_74061522_A_AA_b37;17_74061520_AAA_A_b37;17_74061518_CAAAA_C_b37;17_74061519_AAAA_A_b37	1.32661015707379	0.411872244133743	1.35034607595537	0.420236437898521	1.90889811159298	0.762780978758581	1.16293865341169	0.360238581892717	gt	1
ENSG00000070540.8	WIPI1	66417088	66453654	17_66550171_ACACACATG_A	66550171	ACACACATG	A	17_66550171_ACACACATG_A_b37;17_66550171_A_G_b37	-0.167674519943262	0.140939220571589	-1.00294055803863	0.0831135392829962	1.69140807350868	0.578545523491037	-0.882731001350578	0.0895340537152289	gt	0.292324536257937
ENSG00000070669.12	ASNS	97481429	97501854	7_97587235_TTAA_T	97587235	TTAA	TRUE	7_97587235_TTAA_T_b37	1.96910403813172	0.860472697156171	1.91518830997626	0.770879651401757	-2.5155317425926	0.0335884439094722	1.82583544538579	0.676436850330317	gt	0.212107166244845
ENSG00000070718.7	AP3M2	42010463	42029191	8_42008186_A_G	42008186	A	G	8_42008186_A_G_b37	-1.92371655146951	0.0476095183182965	-3.00900859321399	0.0252157438628649	1.24759249576999	0.385715069533421	0.00846929206886671	0.158180922377137	gt	0.192587937572711
ENSG00000070756.9	PABPC1	101698043	101735037	8_102667846_TATC_T	102667846	TATC	TRUE	8_102667846_TATC_T_b37	1.67774312679279	0.57025449313021	1.88305702054282	0.732374020961344	1.92624043196952	0.785939498028204	1.86619028754433	0.71451424597223	gt	1
ENSG00000070759.12	TESK2	45809554	45956872	1_45688889_AGGGT_A	45688889	AGGGT	A	1_45688889_AGGGTGG_A_b37;1_45688891_GGTGG_G_b37;1_45688890_GGGTGG_G_b37	1.6324952229283	0.544367529845326	-0.794365135100861	0.0945962265124645	0.886045970412567	0.291224042536637	1.63679781698158	0.546733181194729	gt	0.301845509099602
ENSG00000070761.3	C16orf80	58147495	58163354	16_57842122_T_TA	57842122	TRUE	TA	16_57842122_T_TA_b37	1.8538447686405	0.7022369715875	1.70921551746108	0.589718253507774	1.62808467536649	0.541962098727186	1.82740168276808	0.677812849904843	gt	1
ENSG00000070785.12	EIF2B3	45316449	45452282	1_44459318_C_A	44459318	C	A	1_44459319_AAA_A_b37;1_44459320_AA_A_b37;1_44459321_A_AA_b37;1_44459318_C_A_b37;1_44459321_A_AAA_b37;1_44459318_CAAA_C_b37	1.99715102111134	0.957432465154351	1.86058146712281	0.70885975482314	1.99397406191758	0.938124831135215	-0.194771427508499	0.138479749746438	gt	0.342635839930027
ENSG00000070814.13	TCOF1	149737201	149779871	5_150355522_C_T	150355522	C	TRUE	5_150355531_T_TTT_b37;5_150355531_T_TTTT_b37;5_150355522_C_T_b37;5_150355531_T_TTTTT_b37;5_150355522_CTTTTTTTTT_C_b37;5_150355531_T_TTTTTT_b37	0.449728068610511	0.213095300929771	1.88634743797888	0.736023458782167	1.92513211893765	0.78437669535615	1.9996345735118	0.984748462607896	gt	1
ENSG00000070831.11	CDC42	22379119	22419437	1_22874572_A_C	22874572	A	C	1_22874572_A_C_b37	1.93131439877413	0.793260243975319	1.89869405203711	0.750268038496486	0.187173573502264	0.178169545069416	1.80065289554034	0.65524836136821	gt	1
ENSG00000070882.8	OSBPL3	24836157	25021253	7_25237163_A_G	25237163	A	G	7_25237163_A_G_b37	0.873758793469563	0.288578518756066	1.68848757810065	0.576753582432807	1.84342141165013	0.69232626381262	1.76761674576841	0.629762284658471	gt	1
ENSG00000071051.9	NCK2	106361353	106510730	2_106316562_A_G	106316562	A	G	2_106316562_A_G_b37	-1.60735875087448	0.0575244111796844	-2.564772138264	0.0326360155118569	-1.41765468515393	0.0645025896925587	-0.814067091953802	0.0934412063234073	gt	0.210987297135459
ENSG00000071127.12	WDR1	10075962	10118573	4_9520329_T_G	9520329	TRUE	G	4_9520329_T_G_b37	1.88130791820186	0.73045738418464	1.56233370310065	0.508250990455488	1.57492813811854	0.514417071934035	1.61885295902619	0.536989997888969	gt	1
ENSG00000071205.7	ARHGAP10	148653213	148993931	4_148981178_C_CGA	148981178	C	CGA	4_148981178_C_CGA_b37;4_148981178_C_A_b37;4_148981178_C_CAA_b37	-8.11833596689956	0.00146801479631269	-10.3121260324689	0.000450025089165591	-6.97014689343308	0.00274426532828404	-1.8809556358413	0.048836752241289	gt:hepatocyte	0.0375340074367897
ENSG00000071462.7	WBSCR22	73097354	73119491	7_72676409_GGAAAGAAAGAAAGAAAGAAAGAAA_G	72676409	GGAAAGAAAGAAAGAAAGAAAGAAA	G	7_72676425_AGAAAGAAAGAAA_A_b37;7_72676409_GGAAAGAAAGAAAGAAAGAAAGAAAGAAA_G_b37;7_72676433_AGAAA_A_b37;7_72676429_AGAAAGAAA_A_b37;7_72676421_AGAAAGAAAGAAAGAAA_A_b37;7_72676413_AGAAAGAAAGAAAGAAAGAAAGAAA_A_b37	1.85001272703101	0.698547521004798	0.447078631316117	0.212704685427429	-2.25488237844939	0.0391376582992445	1.98994710395465	0.920134632953691	gt	0.222508514188598
ENSG00000071553.12	ATP6AP1	153656977	153664862	X_154628009_TAC_T	154628009	TAC	TRUE	X_154628011_CAC_C_b37;X_154628009_TACAC_*_b37;X_154628013_C_CAC_b37	1.91356294623552	0.76875653395529	1.9990461782416	0.975362046082922	1.80991583772419	0.662846579225643	1.99109721209146	0.924827489881144	gt	1
ENSG00000071575.7	TRIB2	12857014	12882860	2_13355683_G_T	13355683	G	TRUE	2_13355683_G_T_b37	1.23132951235453	0.380628662092986	1.33277074240664	0.41401928495061	1.43859320051746	0.453693976417132	1.40552474609649	0.44069376496566	gt	1
ENSG00000071626.12	DAZAP1	1407567	1435719	19_1787727_TAAAAAAAAAAAAAAAAAAA_T	1787727	TAAAAAAAAAAAAAAAAAAA	TRUE	19_1787728_AAAAAAAAAAAAAAAAAAAA_A_b37;19_1787729_AAAAAAAAAAAAAAAAAAA_A_b37;19_1787730_AAAAAAAAAAAAAAAAAA_A_b37;19_1787747_A_AAA_b37;19_1787731_AAAAAAAAAAAAAAAAA_A_b37;19_1787727_TAAAAAAAAAAAAAAAAAAAA_T_b37	1.39932073391424	0.438318972606614	1.45858098887533	0.461845236525998	1.725860984409	0.600568702606942	1.33930227116423	0.416313726801377	gt	1
ENSG00000071655.13	MBD3	1576638	1592882	19_991795_C_T	991795	C	TRUE	19_991795_C_T_b37	0.933456990240586	0.301727605591087	0.948086601526995	0.305066825245741	1.34697909159945	0.419034692136118	1.63366147929111	0.545006884125388	gt	1
ENSG00000071794.11	HLTF	148747913	148804341	3_149017345_A_G	149017345	A	G	3_149017345_A_G_b37	1.98494511829023	0.902345981420255	1.98032900612014	0.88845984461889	-1.07023620956352	0.0797378849979456	1.91318938376128	0.768271642259545	gt	0.288463560097476
ENSG00000071859.10	FAM50A	153672472	153679002	X_154494634_A_AT	154494634	A	AT	X_154494634_AT_A_b37;X_154494635_T_TT_b37	1.97099206301226	0.86476071208187	0.122977179211262	0.170672909724863	-0.237954539200587	0.134659008300375	-0.595870969110933	0.107142525839786	gt	0.317579358254791
ENSG00000071889.12	FAM3A	153733349	153744566	X_153691888_C_G	153691888	C	G	X_153691888_C_G_b37	-0.170236806594232	0.140704565588852	0.339987384615938	0.197601620563819	-0.10802866037352	0.146527971216313	0.906527922127623	0.295703187112455	gt	0.344168143806045
ENSG00000071894.10	CPSF1	145618443	145634753	8_145621556_A_G	145621556	A	G	8_145621556_A_G_b37	1.89326835617584	0.743896242912752	1.63958112962649	0.548273697621533	1.95156859158573	0.825815570726297	0.246389663548712	0.185423505792464	gt	1
ENSG00000072071.12	LPHN1	14260749	14316999	19_13641480_C_A	13641480	C	A	19_13641480_C_A_b37	1.99181191693259	0.927899407827682	1.79550121005934	0.651113797534235	1.17616913978492	0.36406248794392	1.75682969905426	0.621925674775832	gt	1
ENSG00000072080.6	SPP2	234959322	234985778	2_235879489_CT_C	235879489	CT	C	2_235879489_CT_C_b37;2_235879490_T_TT_b37	1.45878101311769	0.461927977406932	1.67386018145959	0.567940992594851	1.71796140343167	0.595368150938587	1.9793752208613	0.885805839848372	gt	1
ENSG00000072110.9	ACTN1	69340859	69446157	14_69055528_T_C	69055528	TRUE	C	14_69055528_T_C_b37	-5.01930974909197	0.00806353093215651	-2.45110386119728	0.0348786943646687	-4.05782358597503	0.0138448205517707	1.253206987662	0.387493485372329	gt	0.125066173006787
ENSG00000072163.14	LIMS2	128395955	128439360	2_128216474_CAA_C	128216474	CAA	C	2_128216476_A_AA_b37;2_128216475_AA_A_b37;2_128216476_A_AAA_b37;2_128216474_CAA_C_b37;2_128216474_C_A_b37	1.15094870207309	0.35682085956579	1.6318463131966	0.54401239099484	1.20388731605146	0.372258160424653	1.94455890043525	0.813852235752589	gt	1
ENSG00000072210.14	ALDH3A2	19551448	19580911	17_19530361_A_AT	19530361	A	AT	17_19530372_T_TT_b37;17_19530361_A_T_b37;17_19530361_ATTTTTTTTATT_*_b37;17_19530361_ATTTTTTTTATT_A_b37	1.57073274485413	0.512348714150283	1.85348709206437	0.701890273145435	1.61192937429655	0.533315310104348	0.482562514316726	0.218007690280492	gt	1
ENSG00000072401.10	UBE2D1	60094734	60130513	10_60023281_T_TAA	60023281	TRUE	TAA	10_60023282_A_AA_b37;10_60023282_A_AAA_b37;10_60023281_TA_T_b37	1.79715984892619	0.652438058896189	1.34982283633201	0.420049346046174	1.2855257904809	0.397962472256903	1.64591643100323	0.551810573627235	gt	1
ENSG00000072415.4	MPP5	67707825	67802536	14_67726597_G_A	67726597	G	A	14_67726598_AA_A_b37;14_67726597_G_A_b37;14_67726597_GAA_G_b37;14_67726599_A_AA_b37;14_67726599_A_AAA_b37	-5.37953314213217	0.00659702931144378	-5.93796452871777	0.00484082553622766	-1.49186720202846	0.0616709889294146	-6.58947462656448	0.00338111539075165	gt:nk_cell	0.0872926154948354
ENSG00000072501.13	SMC1A	53401069	53449677	X_53773871_T_A	53773871	TRUE	A	X_53773871_T_A_b37	-5.62669900496905	0.0057510466030435	-0.948640961057492	0.085949809114933	0.0835657139547266	0.16625027592882	1.99974621100762	0.987289633231665	gt	0.111604468732329
ENSG00000072506.8	HSD17B10	53458205	53461320	X_53892956_C_CT	53892956	C	CT	X_53892957_T_TT_b37;X_53892956_CT_C_b37	-6.8023203852797	0.00300847673977714	-5.6171614562378	0.00578154196354292	-1.19082917335254	0.0740524416219207	-3.44542696049984	0.0196196189981551	gt:endothelial	0.0820833145273428
ENSG00000072609.13	CHFR	133398772	133532890	12_133332131_C_CA	133332131	C	CA	12_133332132_AA_A_b37;12_133332133_A_AA_b37;12_133332131_CAA_C_b37	1.76970759760837	0.631307101253801	0.431400660112786	0.210410540143669	1.96394651258134	0.8494050778619	-6.01982541101967	0.00462680303913197	gt:nk_cell	0.0996183952195265
ENSG00000072786.8	STK10	171469076	171615390	5_170905672_G_A	170905672	G	A	5_170905672_G_A_b37	1.57218508591313	0.513063088980998	1.83799049071649	0.687313109266501	-4.59308469296457	0.0102375632655102	1.44876472241344	0.457813399244095	gt	0.132228164747282
ENSG00000072832.10	CRMP1	5749810	5894785	4_5719274_G_A	5719274	G	A	4_5719274_G_A_b37	0.76549311624035	0.266532343581837	0.742003782467066	0.262030720317243	0.961003009845115	0.308054860232701	1.43018413943378	0.450332097760573	gt	1
ENSG00000072840.8	EVC	5712923	5830772	4_5719274_G_A	5719274	G	A	4_5719274_G_A_b37	1.81260269578075	0.665091704455494	1.91538770639687	0.771141626541961	1.82131592292933	0.672506571274818	1.95911515063824	0.839760355032527	gt	1
ENSG00000072864.8	NDE1	15737123	15820210	16_16573441_G_C	16573441	G	C	16_16573441_G_C_b37	1.8318163667991	0.681731141035418	0.931672344616175	0.301323494553782	1.33152631403402	0.413584256162811	0.308070864647902	0.193346861792753	gt	1
ENSG00000072952.14	MRVI1	10594637	10715535	11_11358172_G_T	11358172	G	TRUE	11_11358172_G_T_b37	0.741747974362511	0.261982217781921	1.92424049083172	0.783128436436816	-2.0767029056729	0.0434784198992405	-0.226581263028947	0.135653710640451	gt	0.230187044085292
ENSG00000072954.2	TMEM38A	16771937	16800840	19_15960107_CT_C	15960107	CT	C	19_15960108_T_TT_b37;19_15960107_CT_C_b37	0.899881119616623	0.294240016513472	1.04962229933199	0.329623175495915	1.48961151623644	0.47497073278507	1.85835576424176	0.706651860235129	gt	1
ENSG00000072958.4	AP1M1	16308388	16346160	19_16303015_C_T	16303015	C	TRUE	19_16303015_C_T_b37	1.9707335521901	0.864165270757015	1.91045089954866	0.764751165432926	1.66840379393722	0.564720692353673	0.668193332293583	0.24848406390928	gt	1
ENSG00000073008.10	PVR	45147097	45166850	19_44587627_T_TAG	44587627	TRUE	TAG	19_44587627_T_G_b37;19_44587657_G_GGG_b37;19_44587657_G_GAGGG_b37;19_44587657_G_GAGGG_b37;19_44587657_G_GAGAGGG_b37;19_44587627_TAGAGAGAGAGAGAGAGAGAGAGAGAGAGGG_*_b37	0.730825866153964	0.259921669005605	0.719319997474599	0.25777263861873	-0.982179222202888	0.0841858526431452	1.96332458067843	0.848127398157158	gt	0.292383691424245
ENSG00000073009.8	IKBKG	153769413	153796782	X_154778122_C_T	154778122	C	TRUE	X_154778122_C_T_b37;X_154778122_C_CTGTATTTCCATTTCTCAGTCAGCTCAAAATATTTTCTATTTTACATTGCAATTTTTAAAAATTTGGCCCACAGGTTATTTTAAAGTATACTACGAATTTT_b37;X_154778122_C_CTGTATTTCCATTTCTCAGTCAGCTCAAAATATTTTCTATTTTACATTGCAATTTTTAAAAATTTGGCCCACAGGTTATTTTAAAGTATACT_b37	1.74524241625505	0.613744861034678	0.760675039586204	0.265601190077556	1.83749735005983	0.686862762482492	1.46528017922367	0.464629279934222	gt	1
ENSG00000073150.9	PANX2	50609159	50618723	22_50676961_G_GT	50676961	G	GT	22_50676961_GT_G_b37;22_50676962_T_TT_b37;22_50676962_T_TTTTT_b37;22_50676962_T_TTTT_b37;22_50676962_T_TTTTTTT_b37	1.2441558528684	0.38463222352283	1.198258965587	0.37057333813521	1.93868957277971	0.804436617887534	1.82551581797617	0.67615693864658	gt	1
ENSG00000073169.9	SELO	50639407	50656045	22_50639360_T_TC	50639360	TRUE	TC	22_50639360_T_TC_b37;22_50639360_T_C_b37;22_50639360_T_TCCC_b37;22_50639360_T_TCC_b37;22_50639360_T_TCCCCCC_b37	-1.05904151075401	0.0802890175618147	0.501715991613537	0.220935584141149	1.51724414719865	0.48717667322594	1.24791696951763	0.385817531318674	gt	0.289542731225679
ENSG00000073464.7	CLCN4	10125023	10205700	X_9169007_A_C	9169007	A	C	X_9169007_A_C_b37	0.680007443447039	0.250593386555894	1.71312901074901	0.592232686728649	1.85773885940182	0.706043400168795	1.98836324362946	0.914095801699985	gt	1
ENSG00000073578.12	SDHA	218355	256815	5_1181556_T_G	1181556	TRUE	G	5_1181556_T_G_b37	1.93820829356844	0.803686162988851	1.93190338075777	0.794128529103036	0.398935791555743	0.205752462072704	1.59866550515324	0.526400871772406	gt	1
ENSG00000073605.14	GSDMB	38060847	38076107	17_38657135_G_C	38657135	G	C	17_38657135_G_T_b37;17_38657135_G_C_b37	-5.92984737981357	0.0048625898337472	-3.6743149346787	0.0172150608595932	1.28839091648604	0.398910152176308	-1.91844388071047	0.0477590682847164	gt	0.102496628496377
ENSG00000073754.5	CD5L	157800703	157868046	1_158084591_A_G	158084591	A	G	1_158084591_A_G_b37	1.85305496936297	0.701472060120913	1.87832429078168	0.727224106601624	0.408990748739541	0.207181999227363	1.93702288011082	0.801850891239336	gt	1
ENSG00000073756.7	PTGS2	186640922	186649559	1_185763734_T_*	185763734	TRUE	*	1_185763734_T_*_b37	1.83815377843683	0.687462402671212	1.99186063047023	0.928113619569612	1.6469340626976	0.552382687433905	1.65515505760879	0.557045890618388	gt	1
ENSG00000073861.2	TBX21	45810609	45823485	17_45081089_CT_C	45081089	CT	C	17_45081090_T_TT_b37;17_45081090_T_TTT_b37;17_45081089_CT_C_b37	1.62191661369059	0.538630764558129	1.9921009386087	0.929179929631112	1.999864991854	0.990729348061419	1.97408591514358	0.872110316203049	gt	1
ENSG00000073910.15	FRY	32605436	32870794	13_32481096_TA_T	32481096	TA	TRUE	13_32481096_TA_T_b37	-1.21973223849858	0.0727555302091907	-1.30938244262643	0.0688853744098972	1.24602309079876	0.385220031381213	1.65684225852755	0.558012160121129	gt	0.27375369124901
ENSG00000073969.14	NSF	44668034	44834830	17_45320718_G_A	45320718	G	A	17_45320718_G_A_b37	-2.04768636202186	0.0442319270898584	-0.443305958531539	0.118027244002652	1.99562175851531	0.947243849061912	1.94300077648637	0.811303241841249	gt	0.232238569371858
ENSG00000074047.16	GLI2	121493198	121750229	2_121226256_C_T	121226256	C	TRUE	2_121226256_C_T_b37	0.911436446227015	0.296789698161524	-1.70233864238304	0.054336259082973	-2.80780992727904	0.0283310289078651	0.522613517068407	0.224183879395567	gt	0.202150183921109
ENSG00000074201.4	CLNS1A	77225980	77348850	11_76359722_T_C	76359722	TRUE	C	11_76359722_T_C_b37	0.285964251429107	0.19046258889504	-0.30179221642436	0.129224816017848	1.73339013997247	0.605615026676377	1.14034249590816	0.35383455436253	gt	0.336910955426796
ENSG00000074219.9	TEAD2	49843851	49865714	19_50744182_C_T	50744182	C	TRUE	19_50744182_C_T_b37	1.95801008119088	0.837638990108578	1.95110000249707	0.824988534727143	1.75824167038519	0.622939030945579	1.977812189215	0.881588562097811	gt	1
ENSG00000074276.6	CDHR2	175969511	176022975	5_175531051_C_T	175531051	C	TRUE	5_175531051_C_T_b37	1.09444810793383	0.341297393857268	-0.536715117070116	0.111225969644029	1.9999865989098	0.997079150657286	-1.35929341497621	0.0668267359658162	gt	0.270201964915936
ENSG00000074370.13	ATP2A3	3827168	3867736	17_3428049_T_C	3428049	TRUE	C	17_3428049_T_C_b37	1.88927551281955	0.739320820318765	1.93667769042059	0.801319921437048	0.892785587776586	0.292688276016808	-0.715503626894758	0.0993776014072503	gt	0.307811575796089
ENSG00000074410.9	CA12	63613576	63674360	15_62630273_C_T	62630273	C	TRUE	15_62630273_C_T_b37	-2.09688333340648	0.0429623407288204	-4.12800862321046	0.0133056657470783	-3.56127489418805	0.018362037686499	0.115560513931598	0.169830427921198	gt	0.147131762280809
ENSG00000074416.9	MGLL	127407908	127542051	3_128383740_CAAAAAAAAAAA_C	128383740	CAAAAAAAAAAA	C	3_128383746_AAAAAAA_A_b37;3_128383747_AAAAAA_A_b37;3_128383741_AAAAAAAAAAAA_A_b37;3_128383740_CAAAAAAAAAAAA_C_b37	-0.382277157402882	0.122718546873896	-4.72062996674401	0.00953039576638849	1.80331078639216	0.657406594731779	-2.04599121662602	0.0442763696646854	gt	0.129674639881225
ENSG00000074657.9	ZNF532	56529831	56653712	18_57393164_T_*	57393164	TRUE	*	18_57393164_T_*_b37	1.40246721911194	0.439520933296788	1.92250472484733	0.780720876415208	1.82907733593697	0.679293105453351	1.96979870063939	0.862034267901845	gt	1
ENSG00000074800.9	ENO1	8921060	8939308	1_9582074_CA_C	9582074	CA	C	1_9582075_AA_A_b37;1_9582074_C_A_b37;1_9582074_CAA_C_b37;1_9582076_A_AA_b37;1_9582076_A_AAAAAAAA_b37;1_9582076_A_AAAAAAA_b37	-0.526749966936961	0.111930544723057	-2.09324582901496	0.0430548853834512	0.116413328485521	0.169927058477561	-0.94006752136039	0.0864071209144021	gt	0.229854150330953
ENSG00000074842.3	C19orf10	4641385	4670382	19_4238794_GA_G	4238794	GA	G	19_4238796_AAA_A_b37;19_4238797_AA_A_b37;19_4238795_AAAA_A_b37;19_4238794_GAAAA_G_b37	1.87559681150981	0.724307089942933	1.21204651098282	0.374719663683922	1.97675756270684	0.878828312372942	-5.32834193826079	0.00678756394548234	gt	0.118872664100845
ENSG00000074935.9	TUBE1	112391979	112408732	6_112858225_C_CT	112858225	C	CT	6_112858227_T_TT_b37;6_112858227_T_TTT_b37;6_112858226_TT_T_b37;6_112858225_CTT_C_b37;6_112858227_T_TTT_b37	-1.31185616566017	0.0687817612970296	-2.2409503522257	0.0394600727428789	-1.55194200379697	0.0594758030635305	-0.894226878931875	0.0888974142047515	gt	0.223509944877924
ENSG00000075089.5	ACTR6	100592899	100635643	12_101016566_G_A	101016566	G	A	12_101016566_G_A_b37	1.10620178281539	0.344450098416114	1.96383868449993	0.849182745169242	1.95469725814513	0.831448324990948	1.99294030123065	0.933038929332366	gt	1
ENSG00000075131.5	TIPIN	66628543	66679084	15_66654265_C_T	66654265	C	TRUE	15_66654265_C_T_b37	0.263970915000584	0.187642755466991	0.764796172678018	0.266397399386331	1.80031555993713	0.654975677545207	-0.549412504831309	0.110335276374253	gt	0.319716071593096
ENSG00000075142.9	SRI	87834432	87856308	7_86857735_T_G	86857735	TRUE	G	7_86857735_T_G_b37	0.736420991158127	0.26097471872747	-0.433310624786714	0.118781801242613	1.04218139371812	0.327737090964805	-0.060268719417877	0.151183507421973	gt	0.326639537615604
ENSG00000075151.15	EIF4G3	21132962	21503377	1_21645846_AATAATC_A	21645846	AATAATC	A	1_21645846_AATAATC_A_b37;1_21645846_A_C_b37;1_21645852_C_CATAATC_b37;1_21645852_C_ATAATCATAATC_b37;1_21645852_C_ATAATC_b37	1.97508591276653	0.874581326545851	1.6051861299245	0.529779818613723	1.19633228666379	0.369999040941236	1.90673843209345	0.760070987627406	gt	1
ENSG00000075234.12	TTC38	46663857	46689905	22_47019096_C_T	47019096	C	TRUE	22_47019096_C_T_b37	0.249324380296457	0.185791820102827	-1.29873978160487	0.0693330562405662	1.18313371225787	0.366097985649702	-0.904299160405913	0.0883436459122615	gt	0.273977399660302
ENSG00000075240.12	GRAMD4	46971908	47075688	22_47059282_C_T	47059282	C	TRUE	22_47059282_C_T_b37	1.88169799577992	0.730883449469694	1.59354274989761	0.523773164509758	1.93484821984492	0.798531198836033	1.97748398358931	0.880722501968161	gt	1
ENSG00000075292.14	ZNF638	71503690	71662199	2_72511401_T_C	72511401	TRUE	C	2_72511401_T_C_b37	0.814376240795866	0.276214076554116	1.29442056961778	0.400915251564612	0.71909885833395	0.25773155047849	1.9284963956664	0.789159983995101	gt	1
ENSG00000075336.7	TIMM21	71815745	71826197	18_72812200_T_C	72812200	TRUE	C	18_72812200_T_C_b37	1.99621920978973	0.950970466893369	1.61895115411511	0.537042445675618	1.06684562327609	0.334044601464994	1.81812636525842	0.66976798846927	gt	1
ENSG00000075391.12	RASAL2	178062863	178448644	1_179292180_C_CTT	179292180	C	CTT	1_179292183_T_TT_b37;1_179292183_T_TTT_b37;1_179292182_TT_T_b37;1_179292183_T_TTTT_b37;1_179292181_TTT_T_b37;1_179292180_CTTT_C_b37	1.99999995359138	0.999828114451297	1.39332585845165	0.436042809750152	1.32627291409352	0.411755185357772	-3.35992585375141	0.0206046496873745	gt	0.176161890456942
ENSG00000075399.8	VPS9D1	89773541	89787394	16_89737962_C_A	89737962	C	A	16_89737962_C_A_b37;16_89737962_C_CG_b37	-0.306320734022449	0.128848718657994	0.227067586124122	0.183019585710844	-0.57593774132738	0.108499787135378	1.64479135391571	0.55117934818083	gt	0.318141759962184
ENSG00000075407.13	ZNF37A	38383263	38414472	10_39121547_T_C	39121547	TRUE	C	10_39121547_T_C_b37;10_39121547_T_G_b37	-0.100580035324413	0.147243271964152	-0.386763427841231	0.122366740893931	1.44328014079264	0.455584888475186	1.34889449609688	0.419717710184117	gt	0.330116921252701
ENSG00000075420.8	FNDC3B	171757417	172119455	3_171911014_T_TCCTCCTCC	171911014	TRUE	TCCTCCTCC	3_171911014_T_TCCTCCTCCCCTCCTCC_b37;3_171911014_T_TCCTCCTCC_b37;3_171911014_T_TCCTCCTCCCCTCCTCCCCTCCTCC_b37;3_171911014_T_TCCTCCTCCCCTCCTCCCCTCCTCCCCTCCTCC_b37	1.92534664222171	0.784678213959238	1.89853526409826	0.75007892414817	1.41273756763394	0.443479675868713	1.64438872543172	0.550953782255571	gt	1
ENSG00000075618.13	FSCN1	5632438	5646286	7_5177850_C_CAA	5177850	C	CAA	7_5177850_C_CAAAAA_b37;7_5177850_C_CAAA_b37;7_5177850_C_CA_b37;7_5177850_C_CAAAAAA_b37;7_5177850_C_CAA_b37;7_5177850_C_CAAAAAAAAAAA_b37	1.8777364381167	0.726592323992941	1.99926223415002	0.978330647364655	1.9642814800693	0.850097959158204	1.94828563797728	0.82010656243497	gt	1
ENSG00000075624.9	ACTB	5566781	5603415	7_5948737_C_CT	5948737	C	CT	7_5948738_TT_T_b37;7_5948739_T_TT_b37;7_5948737_CTT_C_b37;7_5948739_T_TTT_b37	0.786132310402536	0.270567486408727	0.683615080421873	0.251241876579215	0.733362548707589	0.260398440827135	0.71784623483336	0.257498962885429	gt	1
ENSG00000075651.11	PLD1	171318194	171528740	3_172371550_G_GT	172371550	G	GT	3_172371552_TT_T_b37;3_172371550_GTTT_G_b37;3_172371550_G_T_b37;3_172371553_T_TT_b37;3_172371551_TTT_T_b37	1.17857219888253	0.364763040848614	1.20410405718445	0.372323254813794	1.97996063959533	0.887427210246811	1.35335273204987	0.421313925309468	gt	1
ENSG00000075711.16	DLG1	196769430	197026171	3_197309505_CA_C	197309505	CA	C	3_197309514_AA_A_b37;3_197309505_CAAAAAAAAAA_C_b37;3_197309515_A_AA_b37;3_197309515_A_AAA_b37	1.97475259608933	0.873752138349521	1.98219455130231	0.89384773865657	1.92720408402425	0.787308596497397	0.725512997150531	0.258926605930619	gt	1
ENSG00000075785.8	RAB7A	128444964	128533639	3_129183957_AGTGT_A	129183957	AGTGT	A	3_129183969_TGTGTGTGT_T_b37;3_129183973_TGTGT_T_b37;3_129183967_TGTGTGTGTGT_T_b37;3_129183975_TGT_T_b37;3_129183971_TGTGTGT_T_b37;3_129183957_AGTGTGTGTGTGTGTGTGTGT_A_b37	-0.429353171861635	0.119082026240822	0.157114224423253	0.174613093017209	-0.996186533148602	0.0834607532237656	1.82721041247453	0.677644420067554	gt	0.292383691424245
ENSG00000075826.12	SEC31B	102246398	102289628	10_102906360_G_A	102906360	G	A	10_102906360_G_A_b37	1.98724417413916	0.910076782097203	1.98724417413916	0.910076782097203	1.98724417413922	0.910076782097402	1.98724417413922	0.910076782097402	gt	1
ENSG00000075856.7	SART3	108916356	108955176	12_108573827_C_A	108573827	C	A	12_108573828_AA_A_b37;12_108573827_C_A_b37;12_108573827_CAA_C_b37;12_108573829_A_AAAAAAAA_b37;12_108573829_A_AA_b37	1.1921650789983	0.36876113211852	0.0875083663341911	0.16668674645361	-0.565892621684327	0.109190909879876	1.14330812684739	0.354666106238828	gt	0.318236703887817
ENSG00000075884.8	ARHGAP15	143848930	144525921	2_144905118_C_T	144905118	C	TRUE	2_144905118_C_T_b37	1.68553611260194	0.574953796679204	0.574772770666755	0.232544939249512	1.41336314257859	0.443722579785131	1.91822809661113	0.774910389612405	gt	1
ENSG00000076043.5	REXO2	114310107	114321001	11_113395166_G_A	113395166	G	A	11_113395166_G_A_b37;11_113395166_G_T_b37	1.45125089160337	0.458829258643274	1.64827404659587	0.553137732088664	1.92656716098799	0.786402613336234	1.49283115116839	0.476367014791289	gt	1
ENSG00000076067.7	RBMS2	56915712	56984745	12_56462323_C_T	56462323	C	TRUE	12_56462323_C_T_b37	1.77666139164	0.636507756473372	1.20713858682308	0.37323629704703	1.45489985090063	0.460326711142378	1.27691537080051	0.395133955099678	gt	1
ENSG00000076201.10	PTPN23	47422500	47454931	3_48041335_TAAA_T	48041335	TAAA	TRUE	3_48041336_AAA_A_b37;3_48041337_AA_A_b37;3_48041335_TAAA_T_b37	-0.341070294141218	0.126002954550553	0.753102456513034	0.264145857955145	1.50485781750564	0.481642417468448	1.7443627052923	0.613133360718099	gt	0.333751650198892
ENSG00000076248.6	UNG	109535378	109548797	12_110216234_A_AT	110216234	A	AT	12_110216234_AT_A_b37;12_110216235_T_TT_b37;12_110216235_T_TTTTT_b37;12_110216235_T_TTT_b37	1.98616896505473	0.906380309770045	1.93938623917421	0.805528483241219	1.98951274159941	0.918433376759003	1.80665390440168	0.66014616106393	gt	1
ENSG00000076258.5	FMO4	171283346	171311223	1_171309619_A_G	171309619	A	G	1_171309619_A_G_b37	-1.89729201887104	0.0483640042995826	-0.260984684069285	0.132669679794204	0.684186514921407	0.251344783576297	-0.167496684115861	0.140955523137484	gt	0.240439945281374
ENSG00000076321.6	KLHL20	173684079	173755840	1_174542312_G_T	174542312	G	TRUE	1_174542312_G_T_b37	0.0638301737519669	0.164085012556218	1.93688621478833	0.801640488478824	0.146732578382398	0.173403851613758	1.99028590252414	0.921487534529313	gt	1
ENSG00000076351.8	SLC46A1	26721660	26734215	17_25885729_GT_G	25885729	GT	G	17_25885730_TT_T_b37;17_25885731_T_TT_b37;17_25885729_GTT_G_b37	1.35807512869718	0.423014631755581	0.531275903140511	0.225547110401493	1.08695146954119	0.339306845711421	1.48469683238562	0.472852123042516	gt	1
ENSG00000076555.11	ACACB	109554399	109706031	12_109993104_T_G	109993104	TRUE	G	12_109993104_T_G_b37	-5.23572180407143	0.00714670720189066	-5.09067047477669	0.00774862529320997	-5.10276927940731	0.00769649484663175	-4.19964303217779	0.012777608051608	gt	0.121440327343289
ENSG00000076604.10	TRAF4	27071001	27077974	17_27203824_G_GT	27203824	G	GT	17_27203825_TT_T_b37;17_27203826_T_TT_b37;17_27203824_GTT_G_b37;17_27203826_T_TTT_b37;17_27203826_T_TTTT_b37	1.55644074174251	0.505409536882731	1.97154014159531	0.866032226163586	1.35664449586545	0.422498326109226	1.11566647042417	0.34701750135192	gt	1
ENSG00000076641.4	PAG1	81880044	82024303	8_82719186_TA_T	82719186	TA	TRUE	8_82719186_TA_T_b37	0.878457611765043	0.289586580139064	1.72067177507461	0.597141860247823	0.0393009440979881	0.161438575432113	1.34122798259739	0.416993802302021	gt	1
ENSG00000076662.5	ICAM3	10444451	10450499	19_10448774_C_CA	10448774	C	CA	19_10448776_A_AA_b37;19_10448776_A_AAA_b37;19_10448775_AA_A_b37;19_10448774_CAA_C_b37	1.69383017234435	0.580040098226239	1.99995336358808	0.994551220282673	1.90798801774048	0.76163475154891	1.97363485718205	0.87101176373907	gt	1
ENSG00000076706.10	MCAM	119179240	119192231	11_119274141_GT_G	119274141	GT	G	11_119274142_TTT_T_b37;11_119274143_TT_T_b37;11_119274144_T_TT_b37;11_119274141_GTTT_G_b37;11_119274144_T_TTT_b37;11_119274144_T_TTTTT_b37	1.92798292484974	0.788422246668564	1.79624808146355	0.65170929836721	0.736588466752266	0.261006320414748	1.87570733526172	0.724424591768358	gt	1
ENSG00000076716.7	GPC4	132434130	132549518	X_132798838_C_CA	132798838	C	CA	X_132798840_A_AA_b37;X_132798839_AA_A_b37;X_132798838_CAA_C_b37;X_132798840_A_AAA_b37;X_132798840_A_AAAA_b37	0.251671805884428	0.186087039749236	-0.915679032557648	0.0877224810790693	1.99309466938354	0.933773362488639	-1.63768281322928	0.0564854985674728	gt	0.256128576500282
ENSG00000076770.10	MBNL3	131503344	131623996	X_132365962_TGAAG_T	132365962	TGAAG	TRUE	X_132365986_G_GGAAG_b37;X_132365962_T_G_b37;X_132365986_G_GGAAGGAAG_b37;X_132365962_TGAAGGAAGGAAGGAAGGAAGGAAG_T_b37;X_132365982_GGAAG_G_b37;X_132365978_GGAAGGAAG_G_b37	0.632742733993837	0.242283682851062	0.94779007693495	0.304998670217667	1.61209251535593	0.533401372386222	-0.810924194156598	0.0936244246109032	gt	0.300724261238876
ENSG00000076864.15	RAP1GAP	21922707	21995801	1_20939213_G_A	20939213	G	A	1_20939213_G_A_b37	1.37314525443065	0.428511366402113	1.10473402419194	0.344054256633399	1.9891977435671	0.917221801174691	1.99865845302901	0.970782307956161	gt	1
ENSG00000076928.13	ARHGEF1	42387227	42434302	19_41598217_T_TA	41598217	TRUE	TA	19_41598219_AAAAA_A_b37;19_41598220_AAAA_A_b37;19_41598223_A_AA_b37;19_41598217_TAAAAAA_T_b37;19_41598218_AAAAAA_A_b37	1.87533706588732	0.724031175760549	1.92321126830234	0.781697334291454	1.94253674128498	0.810551242029304	1.9717112000717	0.866431647223132	gt	1
ENSG00000076944.10	STXBP2	7701766	7712759	19_7450719_ATCTCTCTCTCTC_A	7450719	ATCTCTCTCTCTC	A	19_7450719_A_C_b37;19_7450731_C_CTC_b37;19_7450729_CTC_C_b37;19_7450727_CTCTC_C_b37;19_7450719_ATCTCTCTCTCTC_A_b37;19_7450731_C_CTCTC_b37	1.38099925421528	0.431418857572465	1.9526633486762	0.827764257005218	1.89545536269179	0.746442586395747	1.99796441446279	0.964013681519323	gt	1
ENSG00000076984.13	MAP2K7	7968727	7979363	19_8754476_T_C	8754476	TRUE	C	19_8754476_T_C_b37	0.845517894827708	0.282612849830633	1.49352797823042	0.476670092079677	1.03859001106866	0.326831887591064	1.01256309225249	0.320369624507249	gt	1
ENSG00000077063.6	CTTNBP2	117350704	117514193	7_117552396_C_T	117552396	C	TRUE	7_117552396_C_T_b37	-1.26064133956345	0.0709613677515017	0.0563585762990328	0.163273698892668	0.575684740741679	0.232694436413096	1.38032445177868	0.431167879807363	gt	0.277043781081934
ENSG00000077157.16	PPP1R12B	202317826	202561834	1_203406785_A_AG	203406785	A	AG	1_203406785_A_AG_b37;1_203406785_A_AAG_b37;1_203406785_A_AAAG_b37;1_203406785_A_AAAGAAG_b37;1_203406785_A_G_b37;1_203406785_A_AAGAAG_b37	1.99943821407635	0.981090291845578	1.98935138202944	0.91781047716276	1.50287945499082	0.480768069415524	1.91759853356683	0.774069016012719	gt	1
ENSG00000077235.13	GTF3C1	27470875	27561234	16_27010778_T_TGAGG	27010778	TRUE	TGAGG	16_27010778_T_TGAGG_b37	1.80439200055503	0.658289545565548	1.71521881595964	0.593584446380756	-0.700871605287375	0.100293403511108	1.8686904804315	0.717078129490749	gt	0.309567040758696
ENSG00000077254.10	USP33	78161671	78225537	1_77468664_T_C	77468664	TRUE	C	1_77468664_T_C_b37	1.6160555489584	0.535499756215697	1.33022191548082	0.413128987559364	1.99827170944013	0.966839325402725	0.73362476614119	0.260447786558172	gt	1
ENSG00000077348.4	EXOSC5	41892278	41903384	19_40931642_A_G	40931642	A	G	19_40931642_A_G_b37	1.76742715460142	0.629622630062668	1.3528988214814	0.421150994394911	1.11086157776197	0.345710894113882	1.63369821778451	0.545027047145963	gt	1
ENSG00000077380.11	DYNC1I2	172543918	172604930	2_172845784_A_AAT	172845784	A	AAT	2_172845784_A_AAT_b37;2_172845784_A_T_b37	-0.644615526928362	0.103901291330442	0.632027258938365	0.242160500406278	1.62683775564125	0.541285599597809	1.98105045370585	0.890511227357413	gt	0.313263245982582
ENSG00000077458.8	FAM76B	95502105	95523573	11_95148304_A_T	95148304	A	TRUE	11_95148304_A_T_b37;11_95148306_T_TGT_b37;11_95148306_T_AGTGT_b37;11_95148306_T_TGTGT_b37;11_95148304_AGT_A_b37	1.2039562733064	0.372278868797597	0.585342251582119	0.234284716800915	1.4793294022133	0.47055576418966	0.516815310596428	0.223276912110691	gt	1
ENSG00000077463.10	SIRT6	4174105	4182601	19_3582603_A_G	3582603	A	G	19_3582603_A_G_b37	0.568028070658613	0.23144288801848	1.23720556627785	0.382455424146558	-1.56536736487698	0.0589966850081173	1.99887670605864	0.973263443688157	gt	0.260169246590426
ENSG00000077514.4	POLD3	74204895	74380162	11_75034238_G_A	75034238	G	A	11_75034238_G_A_b37	1.25064181724548	0.38667951000703	1.80026451730538	0.654934441520196	1.31999627342361	0.409585440890697	1.75886743221417	0.623389308726114	gt	1
ENSG00000077549.13	CAPZB	19665266	19812066	1_20708961_A_ATGGTGGTGATGGTGGTGATGGTGGTGGTGGGGGGGTAGTGATGGTGGTAATGATTGTGGTGATGGTAGTGGTGATGTTGGTGGTGATGGTGGTGGGGGTAGTGATGGTAATGATTGTGGTGATGTTGGTGGTGATGGTGGTGGTGGTGGGGTTAGTGATGGTGGCAATGATTGTGGTGATGGTGGTGATGGTGGTGGTGATGATGGTGTTGGTGGTAGTGATAGTGGTGGTGGTGGAGGTAGTGATGGTGGTAATGATTGTAGTGATGGTGGTGATGGTGGTGGTGATGATGGTGTTGGTGGTGGAGGTAGTGATGGTGGTAATGATTGTAGTGATGGTGGTGATGGTAGTGGTGATGTTGATGATGGTGGTGGTGATGGTGGTG…	20708961	A	ATGGTGGTGATGGTGGTGATGGTGGTGGTGGGGGGGTAGTGATGGTGGTAATGATTGTGGTGATGGTAGTGGTGATGTTGGTGGTGATGGTGGTGGGGGTAGTGATGGTAATGATTGTGGTGATGTTGGTGGTGATGGTGGTGGTGGTGGGGTTAGTGATGGTGGCAATGATTGTGGTGATGGTGGTGATGGTGGTGGTGATGATGGTGTTGGTGGTAGTGATAGTGGTGGTGGTGGAGGTAGTGATGGTGGTAATGATTGTAGTGATGGTGGTGATGGTGGTGGTGATGATGGTGTTGGTGGTGGAGGTAGTGATGGTGGTAATGATTGTAGTGATGGTGGTGATGGTAGTGGTGATGTTGATGATGGTGGTGGTGATGGTGGTGGTGGAGGTAGTGA…	1_20708961_A_ATGGTGGTGATGGTGGTGATGGTGGTGGTGGGGGGG_b37;1_20708961_A_ATGG_b37;1_20708961_A_ATGGTGGTGATGGTGGTGATGGTGGTGGTGGGGGGGTAGTGATGGTGGTAATGATTGTGGTGATGGTAGTGGTGATGTTGGTGGTGATGGTGGTGGGGGTAGTGATGGTAATGATTGTGGTGATGTTGGTGGTGATGGTGGTGGTGGTGGGGTTAGTGATGGTGGCAATGATTGTGGTGATGGTGGTGATGGTGGTGGTGATGATGGTGTTGGTGGTAGTGATAGTGGTGGTGGTGGAGGTAGTGATGGTGGTAATGATTGTAGTGATGGTGGTGATGGTAGTGGTGATGTTGATGATGGTGGTGGTGAT…	-11.8788763347527	0.000194977613465124	-12.9920579928086	0.000107964602512315	-13.8838490520354	6.73510302145574e-05	-10.6508593640035	0.00037539308227605	gt:kupffer_cell	0.0170332928026494
ENSG00000077713.14	SLC25A43	118533022	118588441	X_118529696_C_G	118529696	C	G	X_118529696_C_G_b37	1.95319904722072	0.828726411722712	1.97367048482681	0.871098182424849	-0.074305463547546	0.149798115203271	1.76994032307942	0.631479582488112	gt	0.353101991339039
ENSG00000077721.11	UBE2A	118708500	118718381	X_118639153_TAA_T	118639153	TAA	TRUE	X_118639155_AAA_A_b37;X_118639153_TAAAA_T_b37;X_118639156_AA_A_b37;X_118639154_AAAA_A_b37	0.497991632100707	0.220362600140319	1.32779942975702	0.412285438612844	-0.235716434905839	0.134854105379027	1.9997181869885	0.986606311815144	gt	0.339937837973607
ENSG00000078018.15	MAP2	210288781	210598842	2_209945828_T_C	209945828	TRUE	C	2_209945828_T_C_b37	1.97974386134541	0.88682404117524	1.97393727885043	0.871747236244625	1.91717869365442	0.77350985694864	1.71174423998525	0.591340454397846	gt	1
ENSG00000078070.7	MCCC1	182733005	182833863	3_182472111_ATTATTTATTTATTTATTTAT_A	182472111	ATTATTTATTTATTTATTTAT	A	3_182472111_ATTATTTATTTATTTATTTAT_A_b37;3_182472119_TTTATTTATTTAT_T_b37;3_182472123_TTTATTTAT_T_b37;3_182472127_TTTAT_T_b37;3_182472115_TTTATTTATTTATTTAT_T_b37	1.72155533602773	0.597722455688726	1.5590913487988	0.506684213893507	1.94668968802887	0.817400058033036	1.31578576030728	0.408139332138309	gt	1
ENSG00000078237.4	C12orf5	4430370	4462338	12_4994372_G_T	4994372	G	TRUE	12_4994372_G_T_b37;12_4994372_G_*_b37	1.23221882610613	0.380904340361491	1.41393170783624	0.443943525784046	1.96049677338738	0.842455034873986	1.58056189966999	0.517217554492374	gt	1
ENSG00000078246.11	TULP3	2986388	3050306	12_2034862_G_T	2034862	G	TRUE	12_2034862_G_T_b37	-0.0796159674800379	0.149277729076799	0.39763274788919	0.205568058984567	-0.732437826130933	0.0983290890348088	1.62821105001871	0.542030748362514	gt	0.306764846013888
ENSG00000078319.7	PMS2P1	99918614	99939531	7_100196604_CA_C	100196604	CA	C	7_100196604_C_A_b37;7_100196604_CA_C_b37;7_100196605_A_AA_b37;7_100196605_A_AAA_b37	0.93262288428889	0.301538645631423	0.124132429907718	0.170804569613412	0.950227335458123	0.305559450061946	-3.33945098455126	0.0208480379787528	gt	0.177468640340306
ENSG00000078369.13	GNB1	1716728	1822495	1_2625331_G_A	2625331	G	A	1_2625331_G_A_b37	1.43195857613256	0.451038253655477	1.82790079413962	0.678252876085652	1.67024900888254	0.565805750320642	1.88565575079491	0.73525146019319	gt	1
ENSG00000078403.12	MLLT10	21823093	22032559	10_21242973_G_A	21242973	G	A	10_21242973_G_A_b37	0.667450446873033	0.24835215565775	1.00284721944638	0.318000433800826	0.819592290561104	0.277273009654847	0.834770818944776	0.280383688261515	gt	1
ENSG00000078487.13	ZCWPW1	99998448	100026615	7_100609362_C_G	100609362	C	G	7_100609362_CTACGGTGGATT_C_b37;7_100609362_C_G_b37	-3.01001324670892	0.0252011144386488	-2.57523782976608	0.0324372429349688	0.306994399126097	0.193205238256023	-2.07192975897817	0.0436014357564483	gt	0.192587937572711
ENSG00000078674.13	PCM1	17780348	17885478	8_16802646_T_G	16802646	TRUE	G	8_16802646_T_G_b37	1.99449692790421	0.940865016056673	1.3693221755027	0.42710679241498	1.16830258558446	0.361782162751546	1.91614379354127	0.772138058127013	gt	1
ENSG00000078747.8	ITCH	32951040	33099198	20_33644620_TA_T	33644620	TA	TRUE	20_33644620_TA_T_b37;20_33644621_A_AA_b37	-0.536347258117701	0.111251891765698	-2.48098341146107	0.034273994261663	1.91291203216679	0.767912367212219	-2.0280024416972	0.0447508980380091	gt	0.213265440497524
ENSG00000078808.12	SDF4	1152287	1167411	1_2131834_CA_C	2131834	CA	C	1_2131836_A_AA_b37;1_2131835_AA_A_b37;1_2131834_CAA_C_b37;1_2131836_A_AAA_b37;1_2131834_C_A_b37	1.70415803846515	0.586500956787866	1.08713171979144	0.339354523274417	1.41575256201497	0.444652260149187	1.95378400463221	0.829783646149487	gt	1
ENSG00000078814.11	MYH7B	33563205	33590240	20_33318516_C_CT	33318516	C	CT	20_33318517_T_TT_b37;20_33318516_CT_C_b37;20_33318517_T_TTT_b37;20_33318517_T_TTTT_b37	1.87827615099474	0.727172305074185	1.27121434710017	0.39327708903912	1.06523834946182	0.333628662190729	0.975454735969947	0.311443280639753	gt	1
ENSG00000078902.11	TOLLIP	1295600	1330884	11_2197112_A_G	2197112	A	G	11_2197112_A_G_b37	1.98983365870856	0.91968678001849	1.9919069119378	0.928317736051396	1.88694300705902	0.736690277867456	1.37134432861035	0.427848851594053	gt	1
ENSG00000078967.8	UBE2D4	43966036	43995735	7_43324610_TGC_T	43324610	TGC	TRUE	7_43324610_TGC_T_b37	-2.00297400770739	0.0454200536860442	-3.63477892798556	0.0176075656231024	-5.15435928406555	0.00747820041310706	-4.62720932106589	0.0100432490951982	gt	0.12234537760597
ENSG00000079102.12	RUNX1T1	92967202	93115514	8_93505911_GA_G	93505911	GA	G	8_93505911_G_A_b37;8_93505911_GA_G_b37;8_93505912_A_AA_b37	1.84029009608474	0.689423741649163	1.9800310751848	0.887623907626494	1.95450826723385	0.83110240263471	1.32047206822273	0.409749326502964	gt	1
ENSG00000079215.9	SLC1A3	36606456	36688436	5_37348864_CT_C	37348864	CT	C	5_37348864_CT_C_b37;5_37348865_T_TT_b37	0.166181204334976	0.175677153536746	0.19227273153615	0.178781106054691	-0.10780436655017	0.146549453103044	1.80454449172322	0.658414308889847	gt	0.350465210689077
ENSG00000079246.11	XRCC5	216972186	217071026	2_217465461_C_T	217465461	C	TRUE	2_217465461_C_T_b37	1.3684706448812	0.426794890784029	1.46751555534189	0.465564216205798	1.2624036964009	0.390431957405183	1.84048860229262	0.689606759830553	gt	1
ENSG00000079257.3	LXN	158363610	158390482	3_158605566_C_CA	158605566	C	CA	3_158605566_CA_C_b37;3_158605567_A_AA_b37;3_158605567_A_AAAAAAAAAAACAA_b37;3_158605567_A_AAACAAAAAAAACAA_b37;3_158605567_A_AAAAAAAAAAAACAA_b37	1.76755492063688	0.629716735986159	1.89827876429547	0.749773780246278	1.94449403789969	0.813745375750538	1.84207824557996	0.691077159016475	gt	1
ENSG00000079263.14	SP140	231067825	231223762	2_231448238_G_A	231448238	G	A	2_231448238_G_A_b37	1.80669237708133	0.660177852068848	1.87517628808854	0.723860551867874	1.87906966081738	0.728027644048658	1.982222932924	0.893931874423457	gt	1
ENSG00000079308.12	TNS1	218664511	218867718	2_218879632_AAGGAAGGAAGGAAGGC_A	218879632	AAGGAAGGAAGGAAGGC	A	2_218879640_AAGGAAGGCAGGCAGGC_C_b37;2_218879632_AAGGAAGGAAGGAAGGCAGGCAGGC_*_b37;2_218879636_AAGGAAGGAAGGCAGGCAGGC_C_b37;2_218879632_AAGGAAGGAAGGAAGGCAGGCAGGC_A_b37	-0.904134935854586	0.088352644842721	-2.3404992496217	0.0372160090920439	-0.29941502932337	0.129422732910697	-0.0163560675180747	0.155612184643644	gt	0.219102791949721
ENSG00000079313.7	REXO1	1815247	1848452	19_1478153_A_C	1478153	A	C	19_1478153_A_C_b37	1.29743408622198	0.401922850915012	1.43263935287905	0.451309635163275	1.94495846084169	0.814511964984411	1.45490191779015	0.460327561541537	gt	1
ENSG00000079335.13	CDC14A	100810583	100985833	1_100818178_G_C	100818178	G	C	1_100818178_G_C_b37	-0.198695753239463	0.138127563853098	-1.38743762389839	0.0656949689092229	-2.12274974074546	0.0423102550291626	-4.52439367717352	0.0106404816176984	gt	0.134398738495246
ENSG00000079337.11	RAPGEF3	48128454	48164823	12_47486635_G_A	47486635	G	A	12_47486635_G_A_b37	1.98392435718938	0.899106802005437	1.99807554105593	0.965009100445674	0.320733611439664	0.19502196073405	1.20269435682104	0.371900160761668	gt	1
ENSG00000079387.9	SENP1	48436680	48500091	12_49036649_C_CA	49036649	C	CA	12_49036651_A_AA_b37;12_49036650_AA_A_b37;12_49036649_CAA_C_b37	1.81473002094691	0.666882881359956	1.6315557985082	0.543853535282844	1.52460045270323	0.490513555700114	-0.977186474783821	0.0844459494126999	gt	0.292427669344332
ENSG00000079432.3	CIC	42772688	42799949	19_43016835_C_CT	43016835	C	CT	19_43016836_T_TT_b37;19_43016835_CT_C_b37	1.81835288682231	0.669961542078227	1.49003115181165	0.475152341774303	1.80388371159813	0.657874099482693	1.99485383859405	0.942811408635064	gt	1
ENSG00000079435.5	LIPE	42905658	42931578	19_41913855_ATTTTTT_A	41913855	ATTTTTT	A	19_41913856_TTTTTT_T_b37;19_41913857_TTTTT_T_b37;19_41913858_TTTT_T_b37;19_41913860_TT_T_b37;19_41913861_T_TT_b37;19_41913855_ATTTTTT_A_b37	1.961675648886	0.844793274479823	1.40867382291765	0.44190675199923	0.857793251434032	0.285186512928963	1.95247463582052	0.827426673603042	gt	1
ENSG00000079462.3	PAFAH1B3	42801184	42807698	19_43533939_T_G	43533939	TRUE	G	19_43533939_T_G_b37	0.623705713116692	0.24073337495617	1.38176937881224	0.43170555905633	1.13645947018807	0.352749792548966	1.99997682217077	0.996158730630115	gt	1
ENSG00000079557.3	AFM	74347399	74369691	4_74510596_GGT_G	74510596	GGT	G	4_74510606_TGTGTGT_T_b37;4_74510608_TGTGT_T_b37;4_74510612_T_TGT_b37;4_74510596_GGTGTGTGTGTGTGTGT_G_b37;4_74510610_TGT_T_b37;4_74510612_T_TGTGT_b37	1.99987622370008	0.99112333458758	1.91945073359824	0.776554437516945	-0.544645264297742	0.110668764313435	1.92512686739451	0.784369319988177	gt	0.319716071593096
ENSG00000079689.9	SCGN	25652463	25702011	6_25646260_G_GACAA	25646260	G	GACAA	6_25646260_G_GACAA_b37	0.608887600155242	0.238217331753099	0.599910258410603	0.236708545551922	1.26723016874035	0.391986849092509	-1.97869123473242	0.0460793532714716	gt	0.236341023239793
ENSG00000079739.11	PGM1	64058946	64125916	1_64704812_GAAGAAGAAGAAGAAGAAGAAGAAGAAGA_G	64704812	GAAGAAGAAGAAGAAGAAGAAGAAGAAGA	G	1_64704819_AAGAAGAAGAAGAAGAAGAAGAAAGAAGA_A_b37;1_64704812_GAAGAAGAAGAAGAAGAAGAAGAAGAAGAAAGAAGA_*_b37;1_64704847_A_AGGAAGAAGAAGAAGAAGAAGAAGAAAAGAAGAAGAAGAAGAAGAAGAAGAAGAAAGAAGA_b37;1_64704847_A_AGGAAGAGGAAGAAGAAGAAGAAGAAGAAGAAAAGAAGAAGAAGAAGAAGAAGAAGAAGAAAGAAGA_b37	0.0159718772408155	0.15896669482055	-0.175398409744389	0.140233195522444	1.64181522780319	0.549516098885201	-0.708602661547218	0.0998083822874643	gt	0.308555882150521
ENSG00000079785.10	DDX1	15731301	15771235	2_15982627_C_A	15982627	C	A	2_15982627_C_A_b37	1.09419255616274	0.341229279947005	1.7501514890177	0.617181765717622	0.422196840926176	0.209077414670963	1.80862187388652	0.661772081828018	gt	1
ENSG00000079805.12	DNM2	10828754	10944164	19_10971300_G_C	10971300	G	C	19_10971300_G_C_b37	1.40615347708416	0.440935535030311	1.96988155244537	0.862221745015671	1.75530775927302	0.62083748305373	0.659665360347162	0.246974962465379	gt	1
ENSG00000080503.15	SMARCA2	2015341	2193624	9_2035926_T_C	2035926	TRUE	C	9_2035926_T_C_b37	1.44528506336047	0.456397547633482	1.16784635392588	0.361650518187163	0.681150715433034	0.250798672567598	1.99284681798156	0.932598093364898	gt	1
ENSG00000080561.9	MID2	107068984	107170423	X_108112310_G_A	108112310	G	A	X_108112312_A_AA_b37;X_108112311_AA_A_b37;X_108112312_A_AAA_b37;X_108112310_G_A_b37;X_108112312_A_AAAA_b37;X_108112310_GAA_G_b37	-2.60732226810956	0.0318357075655414	-1.10053935513935	0.0782663601081796	-3.57164233707454	0.0182536320651984	0.476506601294204	0.21709160239145	gt	0.168334480723814
ENSG00000080608.9	KIAA0020	2720468	2844241	9_2899811_G_A	2899811	G	A	9_2899811_G_A_b37	1.99957436080041	0.983539991221933	1.9926295497603	0.93158460451247	1.96433690646518	0.850212932828668	1.77279151936909	0.633601467820242	gt	1
ENSG00000080618.9	CPB2	46627320	46679211	13_45637671_G_A	45637671	G	A	13_45637671_G_A_b37	-4.75599657178856	0.00934331488120222	-1.87479619181522	0.049016260677509	-1.64960922333148	0.0560823685125213	1.32142024099903	0.410076208358607	gt	0.128737414180361
ENSG00000080709.10	KCNN2	113696641	113832337	5_114007515_G_A	114007515	G	A	5_114007515_G_A_b37	1.99810341649163	0.965263281879427	1.95903034632408	0.839596509523506	1.71678260642977	0.594600135594037	1.88799576213574	0.737873776151421	gt	1
ENSG00000080815.14	PSEN1	73603125	73690399	14_73714957_A_ATGTG	73714957	A	ATGTG	14_73714959_G_GTGTG_b37;14_73714957_ATG_A_b37;14_73714957_A_G_b37;14_73714959_G_GTG_b37;14_73714959_G_GTGTGTG_b37	-0.225821206000035	0.135720477444245	1.02973162459284	0.32461325597299	-0.206872914216717	0.137396931587272	1.94707929159131	0.818056791542818	gt	0.34034646827745
ENSG00000080823.17	MOK	102690836	102771537	14_102291548_C_CGT	102291548	C	CGT	14_102291550_TGT_T_b37;14_102291552_T_TGTGTGT_b37;14_102291552_T_TGTGTGTGT_b37;14_102291552_T_TGTGT_b37;14_102291548_CGTGT_C_b37;14_102291552_T_TGT_b37	1.59135106036194	0.522656047941632	1.229486278455	0.380058175366528	1.96530105780852	0.852227918918949	1.21502908191206	0.375625154726784	gt	1
ENSG00000080824.14	HSP90AA1	102547074	102606036	14_102920495_G_A	102920495	G	A	14_102920495_GA_G_b37;14_102920495_G_A_b37;14_102920496_A_AA_b37	-2.55541545644149	0.0328148016648503	-1.36475420031564	0.0666055228689594	-0.11028182304193	0.146312370023987	1.82082665430841	0.672084618690925	gt	0.211025242657827
ENSG00000080845.13	DLGAP4	34894257	35157040	20_34131762_A_ACTATCTAT	34131762	A	ACTATCTAT	20_34131770_TCTAT_T_b37;20_34131774_T_TCTAT_b37;20_34131774_T_TCTATCTAT_b37;20_34131762_ACTATCTATCTAT_A_b37;20_34131766_TCTATCTAT_T_b37;20_34131774_T_TATCTAT_b37	1.46072871801516	0.462734887795287	1.53848331194501	0.496915998819257	0.347557382980938	0.198626803665874	1.34795550083737	0.419382664838433	gt	1
ENSG00000080910.7	CFHR2	196788897	196928356	1_196661846_C_G	196661846	C	G	1_196661846_C_G_b37;1_196661846_C_CTTTCTCTTTCCCTTCCTTTCTTTTTCTTTCCCTTCCTTTCTTTTTG_b37	1.81532602695444	0.667386894362672	1.93726980133215	0.802231654395965	1.93624849071904	0.80066186943324	1.99309923217891	0.933795195900171	gt	1
ENSG00000081014.6	AP4E1	51200868	51298097	15_51916467_T_C	51916467	TRUE	C	15_51916467_T_C_b37;15_51916467_T_*_b37	1.74340129838777	0.612466581332323	1.26137841751967	0.390102792468319	1.83380001527053	0.683511322113766	0.954601841373915	0.306569317943265	gt	1
ENSG00000081026.14	MAGI3	113933370	114228545	1_113539277_CT_C	113539277	CT	C	1_113539278_TT_T_b37;1_113539277_CTT_C_b37;1_113539279_T_TT_b37	1.7223374456658	0.598237370034073	1.07152219830755	0.335258779970096	1.90830142789355	0.76202877776624	0.0417971521049481	0.161705651116712	gt	1
ENSG00000081041.8	CXCL2	74962751	74965010	4_75637019_A_T	75637019	A	TRUE	4_75637019_A_T_b37;4_75637019_A_*_b37	0.671313957423308	0.249039106727505	1.19789387084546	0.370464416622813	1.03279507750591	0.325378253771626	1.3369497945564	0.415485166929803	gt	1
ENSG00000081051.3	AFP	74296854	74321891	4_74299453_T_G	74299453	TRUE	G	4_74299453_T_G_b37	0.125875952209753	0.17100349366474	0.629110026316312	0.241659032771387	0.516383527627966	0.223209547778168	0.564683139413148	0.230898680157437	gt	1
ENSG00000081052.10	COL4A4	227867426	228028829	2_228584097_G_GT	228584097	G	GT	2_228584098_T_TT_b37;2_228584097_GT_G_b37	0.591040619358864	0.235229218789822	0.974822443094979	0.311294018395831	1.99777920636541	0.962413365495458	0.247917431221481	0.185615138531433	gt	1
ENSG00000081087.10	OSTM1	108362612	108487058	6_107520004_TAACAAC_T	107520004	TAACAAC	TRUE	6_107520004_TAACAACAAC_T_b37;6_107520010_CAAC_C_b37;6_107520013_C_CAAC_b37;6_107520007_CAACAAC_C_b37;6_107520013_C_CAACAACAAC_b37;6_107520013_C_CAACAAC_b37	1.55167941935559	0.503133564619009	1.49286315709753	0.476380928542408	1.72738473326496	0.601582800257687	1.84189316528892	0.690905522495119	gt	1
ENSG00000081181.3	ARG2	68086514	68118437	14_69055528_T_C	69055528	TRUE	C	14_69055528_T_C_b37	1.92595287788834	0.785532820793312	1.99594924478521	0.949252466714286	1.06223751365366	0.332853937981958	1.67609733008408	0.569271668727696	gt	1
ENSG00000081307.8	UBA5	132373289	132396941	3_132179072_G_GT	132179072	G	GT	3_132179072_GT_G_b37;3_132179073_T_TT_b37	-1.58836414951418	0.0581854930730604	-0.290602322475877	0.130159403411552	-1.78641033746948	0.0516703487540693	1.97681234614566	0.878970098447583	gt	0.247311070959648
ENSG00000081377.12	CDC14B	99252522	99382112	9_99164930_A_T	99164930	A	TRUE	9_99164930_A_T_b37;9_99164930_A_*_b37	1.672008367008	0.566844087275396	1.83278044666474	0.68259479356422	1.96600368449572	0.853714654191804	1.8336849335488	0.68340770692929	gt	1
ENSG00000081386.8	ZNF510	99518146	99540411	9_99880923_G_GC	99880923	G	GC	9_99880923_G_GC_b37;9_99880923_G_*_b37	-0.947444513979633	0.0860134706839336	-0.815250113305467	0.0933723419739051	-0.827854629693036	0.0926420418378442	0.605840306550874	0.237703881181044	gt	0.293576669639547
ENSG00000081665.9	ZNF506	19896647	19932560	19_19962964_C_A	19962964	C	A	19_19962964_C_A_b37	1.03836890556556	0.326776266589753	0.089603273071134	0.166919196253272	1.68455828277797	0.574359970093488	1.29891328857167	0.402418784227653	gt	1
ENSG00000081692.8	JMJD4	227918125	227923112	1_227625170_G_GAGAA	227625170	G	GAGAA	1_227625170_G_GAA_b37;1_227625170_G_GAGAAAGAAAGAA_b37;1_227625170_G_GAGAAAGAA_b37;1_227625170_G_GAGAAAGAAAGAAAGAAAGAA_b37;1_227625170_G_GAGAA_b37;1_227625170_G_GAGAAAGAAAGAAAGAA_b37	-0.527475687757715	0.111879067897155	-2.60035746016814	0.0319652906543604	1.99682325491295	0.955052933428196	-7.5105477929215	0.0020429416698972	gt:nk_cell	0.0720718790588475
ENSG00000081760.12	AACS	125549924	125627873	12_126486905_T_A	126486905	TRUE	A	12_126486905_T_A_b37	0.429248581559648	0.210097923095836	1.84585380637458	0.69460418321639	1.94964035335755	0.822438639466183	1.67011257660255	0.565725384774014	gt	1
ENSG00000081853.13	PCDHGA2	140718538	140892546	5_141522408_G_A	141522408	G	A	5_141522408_G_A_b37	0.986927459532353	0.314167877004126	0.902460515374798	0.294806719353518	1.99747464130712	0.959920819129802	1.71121270697813	0.590998711422354	gt	1
ENSG00000081870.7	HSPB11	54382246	54411602	1_53509736_CT_C	53509736	CT	C	1_53509737_T_TT_b37;1_53509736_CT_C_b37	-0.124529362591829	0.144957300659471	1.18551738427533	0.366798273968459	-0.661591060070691	0.102797860304516	0.734347693275708	0.26058389153011	gt	0.312000862635614
ENSG00000081913.9	PHLPP1	60382671	60647666	18_59535948_T_TA	59535948	TRUE	TA	18_59535948_T_TA_b37	1.97450679928164	0.87314426138324	1.9869631115522	0.909095744451562	1.50889693906959	0.483435666454408	1.69802813627211	0.582648872019362	gt	1
ENSG00000082014.12	SMARCD3	150935849	150974982	7_150351090_T_C	150351090	TRUE	C	7_150351090_T_C_b37	1.83658433027028	0.686031065334178	1.81019915617634	0.663082425158771	1.99922121469115	0.97773654463609	1.14856331653846	0.356146224489124	gt	1
ENSG00000082074.11	FYB	39105337	39274630	5_40246526_T_TA	40246526	TRUE	TA	5_40246526_TA_T_b37;5_40246527_A_AA_b37;5_40246527_A_AAA_b37	1.81956698921687	0.671001381737752	1.98291370064783	0.896001104408758	-1.76421375225129	0.052360469511131	-0.671470435744254	0.102161596186035	gt	0.248640872784535
ENSG00000082146.8	STRADB	202252580	202345569	2_202416630_T_TA	202416630	TRUE	TA	2_202416633_A_AA_b37;2_202416632_AA_A_b37;2_202416630_TAAA_T_b37;2_202416631_AAA_A_b37	0.531598988911298	0.225598147663428	-0.867668121266092	0.0903757289499011	0.995670113104154	0.316265065319388	-0.3706581310297	0.123634919077936	gt	0.296947740061554
ENSG00000082196.16	C1QTNF3	34019552	34043937	5_34358174_G_GTGTA	34358174	G	GTGTA	5_34358174_G_GTA_b37;5_34358174_G_GTGTA_b37;5_34358174_G_GTGTGTGTA_b37;5_34358174_G_GTGTGTA_b37;5_34358174_G_A_b37	1.99288956742993	0.932799323314612	1.59557287432295	0.524811716045494	1.10452209246682	0.343997151289222	-0.942864602560803	0.0862576343877236	gt	0.293941848616429
ENSG00000082212.7	ME2	48405418	48474691	18_47645031_G_C	47645031	G	C	18_47645031_G_C_b37	1.97042897496067	0.863467185001544	1.98387972019685	0.898967574824518	1.86741010727116	0.715761719114213	1.51990511605288	0.488379341239984	gt	1
ENSG00000082269.12	FAM135A	71122643	71270877	6_71171251_G_A	71171251	G	A	6_71171251_G_A_b37	0.815185792087107	0.276378093272469	0.640469310357219	0.243618833720327	1.8882043686898	0.738109023310472	1.85112006856508	0.699608041957681	gt	1
ENSG00000082397.11	EPB41L3	5392382	5630699	18_6604462_G_A	6604462	G	A	18_6604462_G_A_b37	1.76612433495984	0.628664853954478	1.99486674754417	0.942883058573731	1.60127640515736	0.527749182847684	1.99997863491234	0.996312000490918	gt	1
ENSG00000082438.11	COBLL1	165510133	165700189	2_164961090_G_A	164961090	G	A	2_164961090_G_A_b37	-1.64959640772497	0.0560828000566843	0.256951834994709	0.186753067109338	-0.530778741824747	0.111645104711638	-0.145366985583962	0.143000837991725	gt	0.255633228165352
ENSG00000082512.10	TRAF5	211499956	211548288	1_211788601_A_AT	211788601	A	AT	1_211788603_T_TT_b37;1_211788603_T_TTT_b37;1_211788603_T_TTTT_b37;1_211788603_T_TTTTT_b37;1_211788601_ATT_A_b37;1_211788602_TT_T_b37	1.63775590470067	0.547262556284505	1.88683112231382	0.736564859062248	0.743249974865932	0.262267164157827	1.94790804869416	0.819462299782983	gt	1
ENSG00000082641.11	NFE2L1	46125690	46138849	17_45615913_G_T	45615913	G	TRUE	17_45615913_G_T_b37	1.15474691125934	0.357898693757783	1.46566575493796	0.464790331088013	-0.346670035815691	0.125550945965008	1.75959185994486	0.623911489831989	gt	0.333420475451607
ENSG00000082781.7	ITGB5	124480794	124620265	3_125040871_C_CT	125040871	C	CT	3_125040871_C_CT_b37;3_125040871_C_CTT_b37;3_125040871_C_CTTT_b37;3_125040871_C_CTTTTTT_b37;3_125040871_C_CTTTT_b37	1.77136998822368	0.63254151989982	1.53463586193448	0.495127648549064	0.344217313845263	0.198173700445638	1.99996016142592	0.994963961162657	gt	1
ENSG00000083097.10	DOPEY1	83777384	83881069	6_83903633_T_TG	83903633	TRUE	TG	6_83903633_T_TG_b37;6_83903633_T_TGGG_b37;6_83903633_T_TGG_b37	1.87723753835996	0.726057477525265	1.98705242860012	0.909406330538841	1.9327875472801	0.795439542420048	-2.42956877796723	0.0353214308051416	gt	0.213721841279092
ENSG00000083123.10	BCKDHB	80816363	81055987	6_81139829_T_A	81139829	TRUE	A	6_81139829_T_A_b37	1.58151747745262	0.517695208786563	1.95073444529586	0.824346226567848	1.74617006121207	0.614391117688327	1.83728111953752	0.686665546565052	gt	1
ENSG00000083223.13	ZCCHC6	88902647	88969369	9_89733268_G_A	89733268	G	A	9_89733268_G_A_b37	1.92205492844846	0.780101744891046	1.37166922260849	0.427968257522644	0.464409998915414	0.215275420141918	1.99230840171521	0.930113722651903	gt	1
ENSG00000083290.15	ULK2	19674141	19771249	17_19771220_C_T	19771220	C	TRUE	17_19771220_C_T_b37	0.327151549688779	0.195877442026587	0.882497891442313	0.290456951005299	1.75075085774961	0.6176042763441	1.66104418917161	0.560432568650741	gt	1
ENSG00000083312.13	TNPO1	72112138	72212560	5_71580256_T_TA	71580256	TRUE	TA	5_71580257_AA_A_b37;5_71580256_TAA_T_b37;5_71580258_A_AA_b37	1.84224370195909	0.691230695677897	1.00858561117508	0.319396931056205	1.31369543023578	0.407424184931828	0.91153016309687	0.296810492346186	gt	1
ENSG00000083457.7	ITGAE	3617921	3704537	17_4619015_C_CACACACACAA	4619015	C	CACACACACAA	17_4619021_A_AACACAA_b37;17_4619021_A_CAAACACAA_b37;17_4619021_A_CACAAACACAA_b37;17_4619021_A_CACACACAAACACAA_b37;17_4619021_A_CACACAAACACAA_b37;17_4619015_CACACAA_*_b37	1.98701246714984	0.909267237124554	1.99676301324445	0.95462921720347	1.74251341005896	0.611852183162143	1.38558288816603	0.433129520272249	gt	1
ENSG00000083544.9	TDRD3	60970590	61148012	13_61626572_G_A	61626572	G	A	13_61626572_G_A_b37;13_61626572_G_*_b37	1.44195498873023	0.455049011375127	1.91060948033743	0.764953418122074	1.70808524246331	0.588996113440212	1.56721151907362	0.510623845720663	gt	1
ENSG00000083720.8	OXCT1	41730166	41870621	5_41300437_AAC_A	41300437	AAC	A	5_41300439_CAC_C_b37;5_41300441_C_CAC_b37;5_41300441_C_CACACAC_b37;5_41300441_C_CACAC_b37;5_41300437_AACAC_A_b37	-0.30184163683731	0.129220705014303	0.845756600492905	0.282662616084897	1.54692323440372	0.500877457296464	1.98613542905656	0.906267401973032	gt	0.336910955426796
ENSG00000083807.5	SLC27A5	58990878	59023780	19_58460417_CT_C	58460417	CT	C	19_58460418_TTT_T_b37;19_58460419_TT_T_b37;19_58460420_T_TT_b37;19_58460417_CTTT_C_b37;19_58460420_T_TTT_b37;19_58460420_T_TTTTTTT_b37	1.7510634181009	0.617824860090445	1.55569994813627	0.505054272095138	1.99396754630649	0.93809145574783	1.97746943195193	0.880684253404689	gt	1
ENSG00000083828.11	ZNF586	58281022	58331307	19_58259213_CT_C	58259213	CT	C	19_58259214_TTT_T_b37;19_58259215_TT_T_b37;19_58259213_CTTT_C_b37	1.6481456686235	0.553065310426449	1.46072864587092	0.462734857865279	1.72476490997678	0.599841452583977	1.60485447305376	0.529607018931926	gt	1
ENSG00000083838.11	ZNF446	58985383	58992597	19_58005536_A_G	58005536	A	G	19_58005536_A_G_b37	0.0631848403173763	0.164014756733039	0.00535968311470469	0.157856537963555	0.41417769428125	0.207924026681234	0.590999503071203	0.235222387299607	gt	1
ENSG00000083845.4	RPS5	58897766	58906173	19_58240689_T_C	58240689	TRUE	C	19_58240689_T_C_b37	1.17267267731046	0.363046501752278	1.23597435838673	0.382071637199494	1.16358928501853	0.360425329945287	1.75755978036119	0.622449188295326	gt	1
ENSG00000084072.12	PPIE	40157853	40229586	1_40204166_G_T	40204166	G	TRUE	1_40204166_G_T_b37	1.82400786968185	0.674840408436335	1.06637802658844	0.333923522783176	0.337388917154044	0.197251149163698	-7.32340307487721	0.00226245410315108	gt:nk_cell	0.0747495283189276
ENSG00000084110.6	HAL	96366439	96390143	12_95963707_A_G	95963707	A	G	12_95963707_A_G_b37	0.075800971435001	0.165394500101315	0.391156551806034	0.204654453859483	1.93439735658808	0.797850357515077	1.90916421006227	0.763117298690767	gt	1
ENSG00000084207.11	GSTP1	67351065	67354131	11_67087144_AT_A	67087144	AT	A	11_67087144_AT_A_b37;11_67087145_T_TT_b37;11_67087145_T_TTT_b37;11_67087145_T_TTTT_b37	-0.983340885150596	0.0841254601525629	-0.525739383421978	0.112002270872893	0.777518698210429	0.26887424467615	-0.257129087295425	0.133000422509057	gt	0.292383691424245
ENSG00000084453.12	SLCO1A2	21417533	21572528	12_21437631_G_T	21437631	G	TRUE	12_21437631_G_T_b37	1.4781679584263	0.470061229810725	1.05637925438151	0.331348414823263	1.43803339672388	0.453468951746499	1.70472687777902	0.586861036956774	gt	1
ENSG00000084623.7	EIF3I	32687528	32697205	1_33478983_G_A	33478983	G	A	1_33478983_G_A_b37	-0.865501820473582	0.0904974807640342	-0.56508603156982	0.109246614206975	-2.7861220853228	0.0286899495569256	0.82030321220202	0.277417732170534	gt	0.202718947317605
ENSG00000084652.11	TXLNA	32645286	32663886	1_33190062_C_CAAA	33190062	C	CAAA	1_33190062_C_CAA_b37;1_33190062_C_CA_b37;1_33190062_C_CAAA_b37;1_33190062_C_CAAAA_b37	-0.472323555403193	0.115866526238451	-1.52269893974801	0.0605337973935215	-1.78192886744716	0.051808904147075	0.44391033309887	0.212238687955295	gt	0.247725537150078
ENSG00000084676.11	NCOA1	24714782	24993571	2_24165837_C_CT	24165837	C	CT	2_24165839_T_TT_b37;2_24165838_TT_T_b37;2_24165837_CTT_C_b37;2_24165839_T_TTT_b37	-0.872666067910757	0.0900955087374264	1.29984503457831	0.402731628521395	1.38848355620127	0.434217412936111	1.62012553217858	0.537670426695787	gt	0.296947740061554
ENSG00000085063.10	CD59	33719806	33757991	11_34250668_GAAAA_G	34250668	GAAAA	G	11_34250672_A_AAAAAA_b37;11_34250672_A_AAAAAAA_b37;11_34250672_A_AAAAAAAAA_b37;11_34250668_GAAAA_G_b37;11_34250672_A_AAAAAAAA_b37;11_34250672_A_AAAAA_b37	1.96140345516199	0.84425011155117	1.17365785771017	0.363332373756439	1.55372274101285	0.504108146963612	1.95435896693073	0.830829659383308	gt	1
ENSG00000085224.16	ATRX	76760355	77041702	X_77120208_A_ATT	77120208	A	ATT	X_77120209_T_TT_b37;X_77120209_T_TTT_b37;X_77120208_AT_A_b37	0.983308642493455	0.313305116090423	-0.737191875566225	0.0980369076701641	0.88974174920321	0.292025817440027	-0.723922546734229	0.0988548112670273	gt	0.306336058400176
ENSG00000085231.9	TAF9	68646810	68665840	5_68369166_TAAAA_T	68369166	TAAAA	TRUE	5_68369169_AAA_A_b37;5_68369171_A_AAAAAA_b37;5_68369168_AAAA_A_b37;5_68369171_A_AAAAAAA_b37;5_68369167_AAAAA_A_b37;5_68369166_TAAAAA_T_b37	1.39238175218844	0.435685993820299	0.542778497001507	0.227372726574643	-0.18080646304935	0.13974122024204	1.8896219421726	0.739714132244944	gt	0.343884939531065
ENSG00000085265.6	FCN1	137801430	137809809	9_137651201_T_C	137651201	TRUE	C	9_137651201_T_C_b37;9_137651201_T_*_b37	1.09506148039821	0.341460954849915	-0.733253104594098	0.0982789150432667	-1.50324742188081	0.0612486175885155	-0.472215042120638	0.115874524555627	gt	0.263406013106945
ENSG00000085377.9	PREP	105725439	105850959	6_104858915_TTTC_T	104858915	TTTC	TRUE	6_104858915_TTTC_T_b37	1.7787008909695	0.638051840335727	1.55520340806771	0.504816384136493	1.7904304327385	0.647104982093308	1.37344874403726	0.428623164954158	gt	1
ENSG00000085415.11	SEH1L	12947131	12987535	18_12980328_C_T	12980328	C	TRUE	18_12980328_C_T_b37;18_12980328_C_*_b37	-4.01029707503551	0.014222632831355	-4.78733581403105	0.00918068205765499	1.0783283803554	0.337036442011321	-4.51027769086215	0.0107252757945763	gt	0.128555054906475
ENSG00000085465.11	OVGP1	111956935	111970399	1_111317960_G_GAA	111317960	G	GAA	1_111317961_A_AAAA_b37;1_111317961_A_AAAAA_b37;1_111317961_A_AAA_b37;1_111317961_A_AA_b37;1_111317960_GA_G_b37	1.91931744105887	0.776374550410406	1.77370530081907	0.634284968590408	0.856344490109734	0.284881222924415	1.99516541980745	0.944566842124351	gt	1
ENSG00000085491.11	SLC25A24	108676657	108743471	1_109520800_TA_T	109520800	TA	TRUE	1_109520801_AA_A_b37;1_109520802_A_AA_b37;1_109520800_TAA_T_b37;1_109520802_A_AAA_b37;1_109520802_A_AAAA_b37	-1.11455056896926	0.0775958828721946	-5.05541986482393	0.00790257851805046	-10.8127110648356	0.000344272339133078	-4.30612516574683	0.0120321525478682	gt:kupffer_cell	0.034552983045206
ENSG00000085514.11	PILRA	99965152	99997719	7_99979564_C_G	99979564	C	G	7_99979564_C_G_b37	1.76519099271002	0.62798072326175	1.21765242625833	0.3764241285583	-0.284384602736338	0.130681966598348	1.57458497218369	0.514247343348028	gt	0.337502575777162
ENSG00000085644.9	ZNF213	3179777	3192806	16_3386674_C_CTT	3386674	C	CTT	16_3386674_C_CTT_b37;16_3386674_C_CT_b37;16_3386674_C_CTTT_b37;16_3386674_C_CTTTTTTTTTTTTT_b37	1.48656518005265	0.473655717287082	1.91339841799589	0.76854283293569	0.802305649027062	0.273782990672473	1.99988149075887	0.991314244657292	gt	1
ENSG00000085662.9	AKR1B1	134127101	134144036	7_133795578_A_T	133795578	A	TRUE	7_133795578_A_T_b37;7_133795578_A_ATTTT_b37	1.87148477381561	0.719976497686956	1.9497218095625	0.82257990688546	1.84319588722076	0.692116100897734	1.3659609865332	0.425877636279869	gt	1
ENSG00000085719.7	CPNE3	87497058	87573726	8_87157229_C_CA	87157229	C	CA	8_87157229_C_CA_b37;8_87157229_C_CAA_b37;8_87157229_C_CAAA_b37;8_87157229_C_A_b37	1.9979489297462	0.96387715991847	1.96829592275077	0.858678692109865	1.97484802599087	0.873988962019198	1.92710559750594	0.787168228403472	gt	1
ENSG00000085721.8	RRN3	15153878	15188174	16_15187912_G_C	15187912	G	C	16_15187912_G_C_b37	-1.43818344780902	0.063705700571981	-2.8079132414212	0.0283293303514185	0.45579722776813	0.213993313447779	-0.643777586842418	0.103956093302283	gt	0.202150183921109
ENSG00000085741.8	WNT11	75897368	75921780	11_76532542_C_T	76532542	C	TRUE	11_76532542_C_T_b37	1.88759578338431	0.737423397574442	1.93747338378648	0.802546186725267	1.9651208272665	0.851849072533257	1.91379473583021	0.769057974088337	gt	1
ENSG00000085831.11	TTC39A	51752929	51810788	1_51866408_G_A	51866408	G	A	1_51866408_G_A_b37;1_51866408_G_*_b37	1.93009502411996	0.791475185290671	1.9998132256913	0.989096018366603	1.80771512020584	0.661021696917226	-0.715606635630309	0.0993711866606454	gt	0.307811575796089
ENSG00000085832.12	EPS15	51819934	51985000	1_52370574_C_T	52370574	C	TRUE	1_52370574_C_T_b37	1.23895257497173	0.383000932335071	1.78764682397559	0.644929227840537	1.91644483354185	0.772536147438997	1.64809431376779	0.553036344694363	gt	1
ENSG00000085840.8	ORC1	52838500	52870131	1_53429886_C_CT	53429886	C	CT	1_53429889_TT_T_b37;1_53429888_TTT_T_b37;1_53429890_T_TT_b37;1_53429887_TTTT_T_b37;1_53429886_CTTTT_C_b37	1.4237062790699	0.447768741945269	1.81412670714263	0.666373666200606	1.49598774722932	0.477742458309346	1.85592508671465	0.704263138821168	gt	1
ENSG00000085871.4	MGST2	140586921	140661899	4_139613002_A_*	139613002	A	*	4_139613002_A_*_b37	1.40781335561803	0.441574800433085	-0.207237219798458	0.13736448168526	1.77957879792643	0.638719170791354	-3.15544201660214	0.0231736365388873	gt	0.184823306678409
ENSG00000085872.10	CHERP	16628699	16653341	19_15690758_CTT_C	15690758	CTT	C	19_15690760_TTT_T_b37;19_15690761_TT_T_b37;19_15690759_TTTT_T_b37;19_15690762_T_TT_b37;19_15690758_CTTTT_C_b37	1.71318628686026	0.592269650385381	1.90130130101642	0.753396869955982	1.90470603050653	0.75755186384105	1.87101344627854	0.719485137394152	gt	1
ENSG00000086062.8	B4GALT1	33104079	33167354	9_33041584_CAA_C	33041584	CAA	C	9_33041593_AAAA_A_b37;9_33041594_AAA_A_b37;9_33041591_AAAAAA_A_b37;9_33041596_A_AA_b37;9_33041596_A_AAA_b37;9_33041584_CAAAAAAAAAAAA_C_b37	0.0528907751565271	0.162898700143667	-0.821127975042032	0.0930310054812956	0.723487475670254	0.258548480788574	1.666574675302	0.563649060025774	gt	0.299739538576807
ENSG00000086205.12	FOLH1	49168186	49230222	11_48945328_A_G	48945328	A	G	11_48945328_A_G_b37;11_48945328_A_*_b37	-1.50311237955458	0.0612536115237541	-3.05260404368937	0.0245889571808524	1.43444135812888	0.452029211188222	-1.35973767728501	0.0668087098699073	gt	0.190115803055111
ENSG00000086289.7	EPDR1	37723445	37991543	7_38659964_C_CTGTG	38659964	C	CTGTG	7_38659966_G_GTGTG_b37;7_38659964_CTG_C_b37;7_38659966_G_GTGTGTG_b37;7_38659964_CTG_*_b37;7_38659966_G_GTG_b37	-2.07000499423475	0.0436511452803792	-0.449233713680712	0.117582256550092	1.19345381182222	0.369143345404324	1.83112803965196	0.681116284065757	gt	0.230454531311901
ENSG00000086300.11	SNX10	26331540	26413949	7_25678889_C_A	25678889	C	A	7_25678889_C_A_b37	1.74933592811124	0.616607871734526	1.94109048524621	0.808227872640702	1.96257305376446	0.846598376178431	1.2395649681294	0.383192414828812	gt	1
ENSG00000086544.2	ITPKC	41223007	41246765	19_40749963_A_AAAT	40749963	A	AAAT	19_40749972_TAAT_T_b37;19_40749966_TAATAATAAT_T_b37;19_40749975_T_TAAT_b37;19_40749975_T_TAATAAT_b37;19_40749975_T_TAATAATAAT_b37;19_40749963_AAATAATAATAAT_A_b37	-13.2692544851256	9.32215742320585e-05	-15.4174029592176	3.00066031925427e-05	-4.19140323398955	0.0128372356510035	-17.1091671697118	1.23450500021203e-05	gt:nk_cell	0.00988758112185015
ENSG00000086598.6	TMED2	124069077	124083116	12_124586704_T_C	124586704	TRUE	C	12_124586704_T_C_b37	-8.01187120796982	0.00155534416604353	-5.84656266108351	0.00509174264298351	0.914862416862036	0.297551079918927	-6.66772899717108	0.00323894583110198	gt:endothelial	0.0655585928052757
ENSG00000086666.14	ZFAND6	80351909	80430735	15_79892181_G_A	79892181	G	A	15_79892181_G_A_b37	1.97012741908623	0.862779661257856	1.99518481757644	0.944677982290632	1.56112974348957	0.507668239012508	1.96326042686627	0.847996243334791	gt	1
ENSG00000086712.8	TXLNG	16804549	16862642	X_16045739_T_A	16045739	TRUE	A	X_16045739_T_A_b37;X_16045739_T_TA_b37	1.99748783848713	0.960025592577473	1.67655277849377	0.569543318675587	1.53825547518562	0.496809793870152	1.50191474822896	0.480342656262459	gt	1
ENSG00000086848.10	ALG9	111652918	111742305	11_112207682_C_T	112207682	C	TRUE	11_112207682_C_T_b37	0.895007900878852	0.293173151610799	0.571419372982234	0.231996220619936	1.15177112596757	0.35705386399909	0.842521643103794	0.281989121539179	gt	1
ENSG00000087053.14	MTMR2	95566045	95658479	11_94690088_C_T	94690088	C	TRUE	11_94690088_C_T_b37	1.55661664259469	0.505493957141289	0.710741418391592	0.256184629580078	-0.572666152259671	0.108724349314709	1.98558398007719	0.90443028641506	gt	0.318148478801207
ENSG00000087076.4	HSD17B14	49316273	49339935	19_50280333_G_GAAAA	50280333	G	GAAAA	19_50280334_A_AA_b37;19_50280334_A_AAAAA_b37;19_50280333_GA_G_b37;19_50280334_A_AAAA_b37;19_50280334_A_AAAAAA_b37	1.99757741125194	0.96074413197916	1.98340624007028	0.897502636481565	1.98396147568229	0.899222727882043	1.81502351794109	0.667130957104438	gt	1
ENSG00000087085.9	ACHE	100487614	100494594	7_100455700_C_T	100455700	C	TRUE	7_100455700_C_T_b37	1.8723645759178	0.720896421418802	1.74953236583661	0.616745994207697	1.32935218773071	0.412825841358505	1.08068514476025	0.337654933228413	gt	1
ENSG00000087088.15	BAX	49458071	49465055	19_50440073_A_G	50440073	A	G	19_50440073_A_G_b37	1.97271910384404	0.868810731994346	1.89065247539912	0.740888195875128	1.91445628018687	0.769920734857383	0.908365157594631	0.296109264353965	gt	1
ENSG00000087111.16	PIGS	26880400	26898890	17_27386391_A_AAAATAAAT	27386391	A	AAAATAAAT	17_27386391_A_AAAATAAAT_b37;17_27386391_A_AAAAT_b37;17_27386391_A_AAAATAAATAAATAAAT_b37;17_27386391_A_AAAATAAATAAAT_b37	-0.13909404253053	0.143586664912582	-0.577695425920808	0.108379349927665	-0.129964159024496	0.144444133335402	0.347489885469088	0.198617635139941	gt	0.318141759962184
ENSG00000087116.9	ADAMTS2	178537851	178772431	5_178511984_C_T	178511984	C	TRUE	5_178511984_C_T_b37	1.47809611045113	0.470030664973227	1.47067359005257	0.466890188436717	1.56102573902973	0.507617951810801	1.92449335662184	0.783481636609517	gt	1
ENSG00000087152.11	ATXN7L3	42269172	42277481	17_42363116_G_A	42363116	G	A	17_42363116_G_A_b37	1.19089376915923	0.368384625800166	0.812248878155742	0.275783651427476	1.89939552283442	0.751105440206719	1.99934700348552	0.979613239091189	gt	1
ENSG00000087157.14	PGS1	76374720	76421195	17_76999202_G_C	76999202	G	C	17_76999202_G_C_b37	1.74573837896844	0.614090196363609	1.58174877456418	0.517810941043692	1.90710570916201	0.7605294135124	-1.21202902157086	0.0730987822604039	gt	0.27935388251223
ENSG00000087191.8	PSMC5	61904511	61909379	17_61917490_G_GA	61917490	G	GA	17_61917491_A_AA_b37;17_61917490_GA_G_b37	1.68156095726368	0.572547236550177	1.24029890865756	0.383422081530313	1.79086625012661	0.647447210731652	0.0308232623106051	0.160535273730438	gt	1
ENSG00000087237.6	CETP	56995761	57017757	16_57586321_T_C	57586321	TRUE	C	16_57586321_T_C_b37	1.61926534217793	0.537210321972718	1.97486297014802	0.874026089879289	1.5488538130557	0.501791150467499	1.60255976683629	0.528414196722074	gt	1
ENSG00000087253.7	LPCAT2	55542909	55620582	16_55212864_C_CTT	55212864	C	CTT	16_55212865_T_TT_b37;16_55212865_T_TTT_b37;16_55212864_CT_C_b37;16_55212865_T_TTTT_b37;16_55212864_C_T_b37;16_55212865_T_TTTTT_b37	1.40176757638659	0.439253232353601	0.901253357146402	0.294541328407832	1.99322521060651	0.934400911215614	-1.26553581625052	0.0707499061961573	gt	0.276786060168599
ENSG00000087258.9	GNAO1	56225301	56391356	16_56864618_C_T	56864618	C	TRUE	16_56864618_C_T_b37	1.96689226563939	0.855617798837011	1.94335536934818	0.811880066608779	1.78047013388527	0.639398370485492	1.99808118400529	0.965060405875286	gt	1
ENSG00000087301.4	TXNDC16	52897307	53019240	14_53500798_TA_T	53500798	TA	TRUE	14_53500798_TA_T_b37;14_53500799_A_AA_b37	-0.942192846073169	0.0862935100221554	0.255461008731686	0.186564732718828	-1.55959056029167	0.0592023400598664	1.84693178915882	0.695620341737416	gt	0.260655193066843
ENSG00000087302.4	C14orf166	52456192	52471420	14_52056780_CA_C	52056780	CA	C	14_52056786_A_AA_b37;14_52056785_AA_A_b37;14_52056780_CAAAAAA_C_b37;14_52056781_AAAAAA_A_b37;14_52056786_A_AAA_b37;14_52056782_AAAAA_A_b37	-2.13448541127337	0.0420178406231238	1.23130854309443	0.380622165238272	1.19730746914638	0.370289564375243	1.18979635917623	0.368060051075817	gt	0.227753328697699
ENSG00000087365.10	SF3B2	65818199	65836779	11_65793454_C_T	65793454	C	TRUE	11_65793454_C_T_b37	-2.59493083887497	0.0320666365981163	-4.26274969412646	0.0123302681392935	-4.16285118211215	0.0130460753983369	0.712372921327017	0.256485710750461	gt	0.142521740274843
ENSG00000087470.13	DNM1L	32832133	32898486	12_33003262_C_T	33003262	C	TRUE	12_33003262_C_T_b37	1.98258293689128	0.895005077294662	1.92045808510608	0.777919155736045	1.94731654365427	0.818457962048086	1.87872002453258	0.727650378006848	gt	1
ENSG00000087502.13	ERGIC2	29490284	29534122	12_30236174_A_T	30236174	A	TRUE	12_30236174_A_T_b37	1.16971565509965	0.362190320605371	1.02133739455553	0.32252921051385	1.15997039162869	0.359388302949833	1.27059753642607	0.393076941884636	gt	1
ENSG00000087842.6	PIR	15402920	15511687	X_15809836_G_A	15809836	G	A	X_15809836_G_A_b37	0.148425225989683	0.173600349854264	-1.04807246237647	0.0808330259600572	-1.30301467054153	0.0691528607205727	-3.66152295037841	0.0173410590414946	gt	0.166012284180647
ENSG00000087995.11	METTL2A	60501227	60527454	17_60115027_CA_C	60115027	CA	C	17_60115029_A_AA_b37;17_60115028_AA_A_b37;17_60115027_C_A_b37;17_60115027_CAA_C_b37	0.751723029388302	0.263881821878659	0.982128089792411	0.313024330394304	1.81395333627444	0.66622751722904	0.980373874853171	0.312607709724658	gt	1
ENSG00000088179.4	PTPN4	120517206	120741394	2_119605316_T_G	119605316	TRUE	G	2_119605316_T_G_b37	1.22627714130522	0.379067814504712	1.14817252933392	0.356035868770053	0.320695302985996	0.195016867540378	0.744949433454849	0.262590034270695	gt	1
ENSG00000088205.8	DDX18	118572225	118589955	2_119309061_G_A	119309061	G	A	2_119309061_G_A_b37	-0.690662049003492	0.100937867208225	1.38555356036295	0.433118542085889	1.11541505563451	0.346948967665099	0.72762388018981	0.259321394318937	gt	0.310300378085471
ENSG00000088256.4	GNA11	3094407	3124002	19_3115857_A_G	3115857	A	G	19_3115857_A_G_b37;19_3115857_AGGGACTGAGGCTGTGAGGGGAGGAGGGGTCATAGGGGCCGAGGCTGTCAGGGAAGAGGGGTCATG_*_b37	1.72143750093642	0.597644957235449	1.89603006369111	0.747116586663663	1.70586367823165	0.587581989513954	0.0636349615347171	0.164063756667902	gt	1
ENSG00000088340.11	FER1L4	34146506	34195484	20_35081229_C_CTT	35081229	C	CTT	20_35081229_C_CT_b37;20_35081229_C_CTT_b37;20_35081229_C_CTTT_b37	1.94185386970832	0.809450419304722	1.86946681916714	0.717879858126164	1.99775606840518	0.962218215082591	1.57730400392342	0.515594851035401	gt	1
ENSG00000088356.4	PDRG1	30532757	30539895	20_29644129_G_A	29644129	G	A	20_29644129_G_A_b37	-3.07253729786089	0.0243077786316939	-2.46773298978053	0.0345407913715564	1.59418963266359	0.52410369405374	1.42774993244819	0.449366182305236	gt	0.189025831581943
ENSG00000088386.11	SLC15A1	99336054	99404908	13_100398142_G_GAA	100398142	G	GAA	13_100398142_G_GA_b37;13_100398142_G_GAA_b37	1.75722822673293	0.622211322556677	1.73996609222445	0.610096860663553	1.9220392120103	0.780080146534334	1.61171655912352	0.533203080826186	gt	1
ENSG00000088448.10	ANKRD10	111530886	111567416	13_111541293_T_C	111541293	TRUE	C	13_111541293_T_C_b37	1.81555255760418	0.667578712905612	1.55889767233117	0.506590888076189	1.99535721281342	0.945675780175269	0.0481078252789757	0.162383096721697	gt	1
ENSG00000088451.6	TGDS	95226307	95248511	13_95226210_G_C	95226210	G	C	13_95226210_G_C_b37	1.91930615652177	0.776359328555518	1.94981411994968	0.822740143791419	1.64314984855969	0.550260806206267	1.3829587546598	0.432148907350883	gt	1
ENSG00000088543.10	C3orf18	50595461	50608458	3_50988389_A_ATC	50988389	A	ATC	3_50988391_C_CTC_b37;3_50988389_ATC_A_b37	0.385146205488127	0.203810848149516	0.443874934389783	0.21223348831513	1.03748729647413	0.326554614859972	1.99329186534681	0.934723687414677	gt	1
ENSG00000088766.7	CRLS1	5986735	6020699	20_5678139_C_T	5678139	C	TRUE	20_5678139_C_T_b37	0.157157612345998	0.174618167121865	-0.999341404865504	0.0832983715670483	-0.966479194116175	0.0850066781415086	0.0572384197848237	0.163368999514665	gt	0.292383691424245
ENSG00000088812.13	ATRN	3451686	3631769	20_4047433_T_C	4047433	TRUE	C	20_4047433_T_C_b37	1.8754392492645	0.724139681210306	0.609072591977849	0.238248545060629	1.94681980825709	0.817619112676562	-3.75363613505306	0.0164545644385298	gt	0.162950884640746
ENSG00000088826.13	SMOX	4101626	4168394	20_4967295_TAC_T	4967295	TAC	TRUE	20_4967307_CAC_C_b37;20_4967309_C_CAC_b37;20_4967309_C_CACAC_b37;20_4967303_CACACAC_C_b37;20_4967305_CACAC_C_b37;20_4967295_TACACACACACACAC_T_b37	1.51271897961527	0.485142692420629	1.85435547629652	0.702732847940373	1.84255405852457	0.691518945311434	1.54420399675251	0.499595298718048	gt	1
ENSG00000088827.8	SIGLEC1	3667616	3687775	20_3450215_CTT_C	3450215	CTT	C	20_3450217_T_TT_b37;20_3450217_T_TTT_b37;20_3450216_TT_T_b37;20_3450215_CTT_C_b37	1.04247024864446	0.32781004085664	-0.102395581475378	0.147068560388179	-0.19398570167607	0.138550385092559	0.92046202235889	0.298800936531612	gt	0.342635839930027
ENSG00000088832.10	FKBP1A	1349621	1373806	20_868279_CTTTT_C	868279	CTTTT	C	20_868280_TTTTT_T_b37;20_868283_TT_T_b37;20_868281_TTTT_T_b37;20_868282_TTT_T_b37;20_868279_CTTTTT_C_b37;20_868284_T_TT_b37	0.67115189349721	0.249010244231297	0.71920089332275	0.257750507799281	1.55706485407859	0.505709177001729	1.73833655656256	0.608979643290078	gt	1
ENSG00000088833.13	NSFL1C	1422806	1454487	20_2139859_C_A	2139859	C	A	20_2139859_C_A_b37;20_2139859_C_*_b37;20_2139859_C_CAAAAA_b37	1.27665886616671	0.395050138791943	1.76197284647822	0.625634653505492	1.92200821159662	0.780037551012565	1.79528573316242	0.650942235451701	gt	1
ENSG00000088854.11	C20orf194	3229950	3388272	20_3859483_TCACA_T	3859483	TCACA	TRUE	20_3859487_ACACACACACA_A_b37;20_3859489_ACACACACA_A_b37;20_3859485_ACACACACACACA_A_b37;20_3859491_ACACACA_A_b37;20_3859493_ACACA_A_b37;20_3859483_TCACACACACACACA_T_b37	-3.48116067600836	0.0192224912299284	-2.2359790184085	0.0395757926239336	1.15743658576008	0.358664660784538	0.616267947943811	0.239466464653427	gt	0.17231963605752
ENSG00000088882.7	CPXM1	2774714	2781283	20_2769931_T_C	2769931	TRUE	C	20_2769931_T_C_b37	-0.244209936947641	0.13411539294658	0.901619700433855	0.294621835789724	-0.355720630688552	0.124824190773411	1.99560046482367	0.947115901785225	gt	0.332977766472794
ENSG00000088899.10	LZTS3	3143262	3154192	20_3523467_G_T	3523467	G	TRUE	20_3523467_G_T_b37	1.53173936700694	0.493788448814788	0.942678437467691	0.303826870301401	-0.22193668193313	0.136062286295747	-1.89455148911316	0.0484429722513	gt	0.240679912832821
ENSG00000088926.9	F11	187187098	187210835	4_187567114_A_T	187567114	A	TRUE	4_187567114_A_T_b37	-0.677203789872578	0.10179432559451	1.06572412793997	0.333754301679293	-3.19366504752747	0.0226693601579007	-3.65491460304821	0.0174065221688629	gt	0.166012284180647
ENSG00000088970.11	PLK1S1	21106623	21227260	20_21051195_A_G	21051195	A	G	20_21051195_A_G_b37	1.99371347445515	0.936803858829428	1.92714453922684	0.787223717996448	1.9760573584548	0.877030946233148	1.71458632469103	0.593174657744917	gt	1
ENSG00000088986.6	DYNLL1	120907652	120936296	12_120865894_C_T	120865894	C	TRUE	12_120865894_C_T_b37	1.33240968583874	0.413892996730321	1.13154206938663	0.351382572631109	0.58555492955827	0.234319885579209	0.993858834807895	0.315829074542477	gt	1
ENSG00000088992.13	TESC	117476727	117537284	12_117227174_G_A	117227174	G	A	12_117227174_G_A_b37	1.09061622827187	0.340277975084296	1.25676611519492	0.388626914752065	0.706632481953989	0.255428286243611	1.36940198415834	0.427136042608006	gt	1
ENSG00000089006.12	SNX5	17922240	17949623	20_17603728_A_G	17603728	A	G	20_17603728_A_G_b37	1.95623063521396	0.834283297574039	1.85210471086219	0.700554864161801	1.87761430897416	0.726461282152426	1.75809391206258	0.622832814502016	gt	1
ENSG00000089009.11	RPL6	112842993	112856642	12_112202788_G_T	112202788	G	TRUE	12_112202788_GT_*_b37;12_112202788_G_T_b37	-1.52469030355252	0.0604611197210414	1.17949416725236	0.365032313742072	1.91362031769853	0.768831104060682	1.67584212463368	0.56911956321689	gt	0.262176536843454
ENSG00000089041.12	P2RX7	121570621	121623876	12_121602469_C_T	121602469	C	TRUE	12_121602469_C_T_b37	1.31316646861461	0.407243506814902	1.06389341732705	0.333281144474253	0.890721205284933	0.292238776284571	1.14784664356011	0.355943876624119	gt	1
ENSG00000089050.10	RBBP9	18467183	18477887	20_17597074_G_A	17597074	G	A	20_17597074_G_A_b37	1.32411582320628	0.411007606170667	1.48883928843458	0.474636824186072	0.415817530218192	0.208159269650123	1.82488964071098	0.675609439446556	gt	1
ENSG00000089063.10	TMEM230	5080485	5093749	20_4988559_C_CT	4988559	C	CT	20_4988560_TT_T_b37;20_4988561_T_TT_b37;20_4988559_CTT_C_b37	-0.446968748571237	0.117752064696714	-0.0315686219291251	0.154061526709934	1.42109082442818	0.446740207176347	1.98298672103368	0.896222308227469	gt	0.325750242491968
ENSG00000089157.11	RPLP0	120634488	120639038	12_120924777_CTT_C	120924777	CTT	C	12_120924780_T_TT_b37;12_120924779_TT_T_b37;12_120924778_TTT_T_b37;12_120924777_CTTT_C_b37	1.91026831237514	0.764518536703418	1.95759395104062	0.836847707573736	-0.357728928188067	0.124663560484929	1.75745918895416	0.622376999893512	gt	0.332842696509145
ENSG00000089163.4	SIRT4	120740118	120751052	12_120398271_CTT_C	120398271	CTT	C	12_120398272_TTT_T_b37;12_120398273_TT_T_b37;12_120398271_CTTT_C_b37;12_120398274_T_TT_b37	0.691373780915683	0.252643536560788	1.45239810180556	0.459299216098392	1.31433671502435	0.407643386943836	1.80055911262048	0.655172524581214	gt	1
ENSG00000089220.4	PEBP1	118573662	118583389	12_118833021_GTTT_G	118833021	GTTT	G	12_118833034_TTT_T_b37;12_118833035_TT_T_b37;12_118833033_TTTT_T_b37;12_118833021_GTTTTTTTTTTTTTTT_G_b37;12_118833024_TTTTTTTTTTTTT_T_b37;12_118833021_GTTTTTTTTTTTTTTT_*_b37	0.61470857426832	0.239201877299526	-6.73536312941263	0.00312097155347001	-1.13819082847834	0.0764785972249777	-8.38248283380341	0.00127216505921187	gt:nk_cell	0.0599405262845746
ENSG00000089234.11	BRAP	112079949	112123790	12_111268142_TA_T	111268142	TA	TRUE	12_111268143_AA_A_b37;12_111268144_A_AA_b37;12_111268142_TAA_T_b37	1.84059522551638	0.689705118518052	1.69247827562293	0.57920495085595	-0.0432673843914131	0.152880956295616	1.92949527465493	0.790603313504389	gt	0.354884141054387
ENSG00000089248.6	ERP29	112451119	112461255	12_112310867_A_AT	112310867	A	AT	12_112310867_AT_A_b37;12_112310868_T_TT_b37	-1.56906775544201	0.0588653497014863	-1.82812282199961	0.0503993483665325	1.66792381798774	0.564439106789032	-1.7830462378501	0.0517743212199577	gt	0.244511690095059
ENSG00000089280.14	FUS	31191430	31203127	16_32104527_T_C	32104527	TRUE	C	16_32104527_T_C_b37	1.9493453466269	0.821928018609802	1.61491391201093	0.534893738929305	1.93865586702321	0.804383959173708	1.86816597005719	0.716537981742581	gt	1
ENSG00000089289.11	IGBP1	69353298	69386174	X_69130015_AT_A	69130015	AT	A	X_69130015_AT_A_b37;X_69130016_T_TT_b37;X_69130015_A_T_b37	1.47234127781945	0.467592847836278	1.72325897922644	0.598845266735536	1.59583101037128	0.524944033060639	1.76087704458229	0.624840281336863	gt	1
ENSG00000089327.10	FXYD5	35645632	35660786	19_35569420_AT_A	35569420	AT	A	19_35569421_T_TT_b37;19_35569420_AT_A_b37	1.98589895225172	0.905475139680493	1.94260575152754	0.81066287396342	1.82233000057249	0.673383300029037	0.896041660987521	0.29339905259657	gt	1
ENSG00000089351.10	GRAMD1A	35485687	35517375	19_36182475_G_A	36182475	G	A	19_36182475_G_A_b37	1.67789898039848	0.570347736524857	1.53222292010548	0.494011597112143	1.96149062678012	0.844423845510582	0.316582543203822	0.194470971121909	gt	1
ENSG00000089472.12	HEPH	65382390	65488709	X_65307609_A_AT	65307609	A	AT	X_65307609_AT_A_b37;X_65307610_T_TT_b37	1.66914282001323	0.565154784857645	1.42061584495093	0.446553813770421	0.0675129089076449	0.164486601297676	1.0096381527415	0.319653951944811	gt	1
ENSG00000089639.6	GMIP	19740284	19754476	19_18831335_GT_G	18831335	GT	G	19_18831337_T_TT_b37;19_18831336_TT_T_b37;19_18831337_T_TTT_b37;19_18831337_T_TTTT_b37;19_18831335_GTT_G_b37	-1.62899650411271	0.0567810433324487	1.14761292257083	0.355877921126491	1.97363765312798	0.871018543438968	1.68409882775836	0.574081365501667	gt	0.256542212771767
ENSG00000089685.10	BIRC5	76210266	76221717	17_76213474_C_T	76213474	C	TRUE	17_76213474_C_T_b37	1.98213605471699	0.89367454375388	1.99979880018191	0.988682792200132	0.196258428283443	0.179260814484382	1.21879833886669	0.376773880899264	gt	1
ENSG00000089692.4	LAG3	6881677	6887621	12_7814083_TGATAGATA_T	7814083	TGATAGATA	TRUE	12_7814087_AGATAGATAGATAGATA_A_b37;12_7814091_AGATAGATAGATA_A_b37;12_7814099_AGATA_A_b37;12_7814103_A_AGATA_b37;12_7814095_AGATAGATA_A_b37;12_7814083_TGATAGATAGATAGATAGATA_T_b37	1.88301733576742	0.732330358127282	1.99473148710217	0.942136743532756	1.57161924856626	0.512784560296084	-0.0402985137699261	0.153179583332659	gt	0.354884141054387
ENSG00000089723.5	OTUB2	94492674	94515276	14_94837464_TCACA_T	94837464	TCACA	TRUE	14_94837470_A_ACACA_b37;14_94837466_ACACA_A_b37;14_94837468_ACA_A_b37;14_94837470_A_ACA_b37;14_94837464_TCACACA_T_b37;14_94837470_A_ACACACA_b37	0.32040091915502	0.194977733751995	-0.156957046157061	0.141925507696719	1.30433043005468	0.404242618484341	1.85560052581644	0.703945928728031	gt	0.345557757870272
ENSG00000089818.12	NECAP1	8234806	8250367	12_7532463_GT_G	7532463	GT	G	12_7532463_GT_G_b37;12_7532464_T_TT_b37;12_7532464_T_TTT_b37;12_7532464_T_TTTT_b37	1.59619792707093	0.525132211693934	1.11108726503238	0.345772116542237	0.507288235866326	0.221796190569802	1.97951262190344	0.886184253570528	gt	1
ENSG00000090006.13	LTBP4	41098788	41135725	19_40787403_G_GA	40787403	G	GA	19_40787404_A_AA_b37;19_40787403_GA_G_b37	-0.626304210584237	0.105106110618832	0.329288141757786	0.19616321405314	1.39590671892404	0.437020502061693	1.59641739120838	0.52524482447937	gt	0.314276089722213
ENSG00000090061.13	CCNK	99947505	100001381	14_100780742_G_C	100780742	G	C	14_100780742_G_C_b37	1.49892515624504	0.479028225535477	1.51876150232624	0.487861863022845	0.83511278998219	0.280454277161143	1.934332531873	0.7977526719719	gt	1
ENSG00000090097.16	PCBP4	51991469	52002426	3_52729107_A_AACTT	52729107	A	AACTT	3_52729107_A_AACTT_b37	1.94836045303828	0.820234509157622	1.84253268089088	0.691499079882453	1.99983400877517	0.989720532647653	1.31753965523984	0.4087407985981	gt	1
ENSG00000090316.11	MAEA	1283638	1333935	4_1324515_C_T	1324515	C	TRUE	4_1324515_C_T_b37	0.131299467420376	0.171623983345804	-0.251657482650103	0.13347137271161	1.86061186721901	0.708890050272375	1.99776751337151	0.962314617647734	gt	0.338503180997674
ENSG00000090339.4	ICAM1	10381510	10397291	19_9710884_C_CAGAAT	9710884	C	CAGAAT	19_9710884_CAGAAT_C_b37;19_9710884_C_T_b37;19_9710889_T_TAGAAT_b37	1.13454703352892	0.352217203194481	1.7360370662002	0.607410544931981	1.27712643458591	0.395202942217916	1.91648185765155	0.772585161016144	gt	1
ENSG00000090372.10	STRN4	47222763	47250251	19_46516109_A_AT	46516109	A	AT	19_46516111_T_TT_b37;19_46516110_TT_T_b37;19_46516109_ATT_A_b37;19_46516111_T_TTT_b37;19_46516111_T_TTTT_b37	1.92757516926213	0.787838403432608	-0.514531949782963	0.112801120546719	1.70240093180985	0.585391519021845	0.671658016950403	0.249100395007569	gt	0.322040703951894
ENSG00000090382.2	LYZ	69742120	69748014	12_69713018_G_A	69713018	G	A	12_69713018_G_A_b37	1.90543799228317	0.758455698182756	1.43667711952571	0.452924493277775	1.9973312724926	0.958799826687311	0.362126379059191	0.200617465614934	gt	1
ENSG00000090432.5	MUL1	20825942	20834654	1_19859901_C_CAA	19859901	C	CAA	1_19859901_C_CA_b37;1_19859901_C_CAA_b37;1_19859901_C_CAAA_b37;1_19859901_C_CAAAA_b37	0.45167881438681	0.213383450549556	-0.907224459248425	0.0881835160911068	1.3208082505551	0.409865181269607	1.00819264870364	0.319301042905568	gt	0.295336727500546
ENSG00000090447.7	TFAP4	4307186	4323076	16_4254479_G_A	4254479	G	A	16_4254479_G_A_b37	1.3560057510802	0.422268111992193	1.06873174423737	0.334533586325372	1.01868575187859	0.321874554735453	0.485164284964753	0.218402679407672	gt	1
ENSG00000090487.6	SPG21	65255361	65282648	15_65245057_T_TCTC	65245057	TRUE	TCTC	15_65245060_C_CCTC_b37;15_65245057_TCTC_T_b37	1.65091890818491	0.554633763150753	1.95997781165761	0.841437204431035	1.98047175603028	0.888862660720291	1.14055543333143	0.353894172319888	gt	1
ENSG00000090512.7	FETUB	186353757	186370930	3_186656581_A_G	186656581	A	G	3_186656581_A_G_b37	1.3344546800036	0.414609035947822	1.63403153836981	0.545210045123076	1.98597340951039	0.905723860383646	1.83584348922881	0.685358195274289	gt	1
ENSG00000090520.6	DNAJB11	186285191	186315061	3_186683506_G_A	186683506	G	A	3_186683506_G_A_b37	1.98208828261482	0.893533315569024	1.90965626260493	0.763740618732793	1.99976484379948	0.987765076510459	1.97322338124428	0.870017995634412	gt	1
ENSG00000090615.8	GOLGA3	133345494	133405444	12_132410967_C_T	132410967	C	TRUE	12_132410967_C_T_b37;12_132410967_C_CCAGACGGGGTGGCTGCCGGGCGGAGGGGCTCCTCACTTCTCAGACGGGGCGGTTGGCAGGCAGAGGGTCTCCTCACTTCT_b37;12_132410967_C_CCAGACGGGGTGGCTGCCGGGCGGAGGGGCTCCTCACTTCT_b37;12_132410967_C_CCAGACGGGGTGGCTGCCGGGCGGAGGGTCTCCTCACTTCT_b37;12_132410967_C_CAGACGGGGCGGTTGGCAGGCAGAGGGTCTCCTCACTTCT_b37	1.91722494633581	0.773571382737903	0.987037223664174	0.314194094307248	1.21104477058265	0.374416228228727	1.12853868620482	0.350551072681965	gt	1
ENSG00000090621.9	PABPC4	40026487	40042462	1_39698422_T_TTTTTTTTTG	39698422	TRUE	TTTTTTTTTG	1_39698422_T_*_b37;1_39698422_T_TTTTTTTTTG_b37	0.910286696760579	0.296534740322785	0.712707536910841	0.256547515387512	-0.26080593350423	0.13268499313983	1.99446824181103	0.940711371946693	gt	0.33817026444692
ENSG00000090659.13	CD209	7804878	7812464	19_7164103_TA_T	7164103	TA	TRUE	19_7164110_AAA_A_b37;19_7164112_A_AAA_b37;19_7164112_A_AA_b37;19_7164111_AA_A_b37;19_7164103_TAAAAAAAAA_T_b37;19_7164109_AAAA_A_b37	1.2179241008015	0.37650700702919	0.87064497215988	0.287912954415687	1.988780774068	0.915645153212452	1.88680727811141	0.736538139484617	gt	1
ENSG00000090661.7	CERS4	8271619	8327305	19_9002447_A_G	9002447	A	G	19_9002447_A_G_b37	-0.562569375259045	0.109420619119559	1.3846611329588	0.432784684604794	1.50727954486047	0.482716275001716	1.95926116664782	0.840042879097518	gt	0.31866926222041
ENSG00000090674.11	MCOLN1	7587511	7598895	19_7516290_C_CTTT	7516290	C	CTTT	19_7516291_TT_T_b37;19_7516292_T_TTTTT_b37;19_7516290_CTT_C_b37;19_7516292_T_TT_b37;19_7516292_T_TTTT_b37;19_7516292_T_TTT_b37	0.977182321360488	0.311851579002734	1.6020120786614	0.528130211678669	0.878204775960114	0.289532223945619	1.60557495183792	0.529982531352375	gt	1
ENSG00000090686.11	USP48	22004790	22110099	1_22993186_C_G	22993186	C	G	1_22993186_C_G_b37	1.65637292055027	0.557743047705484	0.626484668420289	0.241208818185699	-3.31976267695813	0.0210848828822257	1.99505198048138	0.9439213265104	gt	0.178397448031452
ENSG00000090857.9	PDPR	70147528	70195203	16_70198795_A_AT	70198795	A	AT	16_70198795_A_AT_b37	1.47141079726714	0.467200592528132	0.266777317190758	0.187999853906693	-1.75764029789377	0.0525667136798179	0.95547270360089	0.306770875166118	gt	0.249016939727959
ENSG00000090863.7	GLG1	74485855	74641012	16_73688752_A_AT	73688752	A	AT	16_73688753_C_TC_b37;16_73688752_AC_A_b37	-1.51051084961858	0.0609806498005547	-1.18013924029901	0.0745383777745775	1.09829017714912	0.342323658191701	-3.36083635877685	0.0205938948804783	gt	0.176161890456942
ENSG00000090889.10	KIF4A	69509878	69640682	X_69954907_A_AT	69954907	A	AT	X_69954907_AT_A_b37;X_69954908_T_TT_b37	1.59227284771123	0.523125373118261	0.975049758317823	0.311347668839871	1.84441962131859	0.693258588783777	0.873637789023064	0.288552618102945	gt	1
ENSG00000090905.13	TNRC6A	24741015	24838953	16_25066416_T_C	25066416	TRUE	C	16_25066416_T_C_b37	1.98576148191466	0.905017670516829	1.99088753744462	0.923950080549345	-1.72010146660193	0.0537611038933391	1.83869977848644	0.687962245021109	gt	0.25027420950747
ENSG00000090920.9	FCGBP	40353962	40440533	19_40659226_G_T	40659226	G	TRUE	19_40659226_G_T_b37	1.98561166569203	0.904521660454056	1.74775799768508	0.615500820359747	1.64446908816012	0.550998790309421	-0.118744608119584	0.145505769847617	gt	0.349109215138131
ENSG00000090924.10	PLEKHG2	39903224	39919054	19_39174669_C_A	39174669	C	A	19_39174669_C_A_b37;19_39174669_C_T_b37	1.88065850548986	0.729749792029778	1.99713616136165	0.957321702976153	1.69096385253431	0.578272246838955	1.09062798153502	0.340281095607585	gt	1
ENSG00000091127.9	PUS7	105080107	105162714	7_104610032_G_T	104610032	G	TRUE	7_104610032_G_T_b37	1.97603829532221	0.876982391593678	1.44464540137119	0.45613802438176	0.716316628586696	0.257215296426194	0.963299020392469	0.308589979951592	gt	1
ENSG00000091262.10	ABCC6	16242784	16317379	16_17178298_G_A	17178298	G	A	16_17178298_G_A_b37	1.9525393763825	0.82754240702926	1.76656904375204	0.628991413737009	1.50855114183889	0.483281712938776	1.43361456326994	0.45169883318702	gt	1
ENSG00000091428.13	RAPGEF4	173600001	173917621	2_172753814_CT_C	172753814	CT	C	2_172753815_T_TT_b37;2_172753815_T_TTT_b37;2_172753814_C_T_b37;2_172753814_CT_C_b37;2_172753815_T_TTTT_b37	1.53921835963405	0.497258898948069	1.87888571893825	0.727829090186716	1.98863548303024	0.915102757567098	1.81198282641964	0.664572055827568	gt	1
ENSG00000091490.6	SEL1L3	25749054	25865382	4_25915858_C_A	25915858	C	A	4_25915858_C_A_b37	0.905966769306303	0.295579299953655	1.55139489152634	0.50299811146537	1.7735841183765	0.634194227912212	1.99576390693949	0.948106104183905	gt	1
ENSG00000091513.10	TF	133464799	133497850	3_134297164_G_GTTTTT	134297164	G	GTTTTT	3_134297164_G_GTTTT_b37;3_134297164_G_GTTTTT_b37;3_134297164_G_GTTTTTTTT_b37;3_134297164_G_GTTTTTT_b37;3_134297164_G_GTTTTTTTTT_b37;3_134297164_G_GTTTTTTTTTT_b37	0.967551875857112	0.30958436652836	0.967551875857112	0.30958436652836	0.967551875857112	0.30958436652836	0.967551875857112	0.30958436652836	gt	1
ENSG00000091527.11	CDV3	133292573	133309105	3_133527168_TG_T	133527168	TG	TRUE	3_133527168_TG_T_b37	1.25163540034686	0.386994502640596	0.516924433566146	0.223293940712835	-0.292477562349802	0.130002258022719	0.295265204472571	0.191669931410636	gt	0.337489305595403
ENSG00000091536.12	MYO15A	18012019	18083116	17_18564588_CAAAA_C	18564588	CAAAA	C	17_18564590_AAA_A_b37;17_18564591_AA_A_b37;17_18564589_AAAA_A_b37;17_18564592_A_AA_b37;17_18564588_CAAAA_C_b37	1.86577758203049	0.7140936444619	1.97863482742883	0.883788527942139	1.99547411157005	0.946362998968592	1.86404589630649	0.712336778055163	gt	1
ENSG00000091542.8	ALKBH5	18086391	18113268	17_18985450_C_A	18985450	C	A	17_18985450_CAAAAA_C_b37;17_18985450_C_A_b37;17_18985454_AA_A_b37;17_18985455_A_AA_b37;17_18985455_A_AAAAAA_b37;17_18985455_A_AAAAAAA_b37	1.00431069716876	0.318355823401137	-0.114558003375635	0.145904172832765	0.614931559788374	0.239239690691159	-1.76985027759116	0.0521843037454275	gt	0.24821939989339
ENSG00000091583.6	APOH	64208150	64252643	17_64310993_A_ATGTG	64310993	A	ATGTG	17_64310995_GTG_G_b37;17_64310997_G_GTG_b37;17_64310997_G_GTGTG_b37;17_64310997_G_GTGTG_b37;17_64310993_ATGTG_A_b37;17_64310997_G_GTGTGTG_b37	1.50820427109852	0.483127362618946	1.67954755633707	0.571335869691323	1.99897616854292	0.97447415112517	1.53497447932341	0.495284607511495	gt	1
ENSG00000091656.11	ZFHX4	77593453	77779521	8_77958854_G_A	77958854	G	A	8_77958854_G_A_b37	0.274631329404713	0.189003443402432	1.23458117976486	0.381638018738263	1.27844005487492	0.395632695133783	1.45546943581485	0.460561154938021	gt	1
ENSG00000091732.11	ZC3HC1	129658125	129691291	7_129325396_AGTGT_A	129325396	AGTGT	A	7_129325396_AGTGTGTGTGTGTGTGTGTGTGTGT_A_b37;7_129325412_TGTGTGTGT_T_b37;7_129325416_TGTGT_T_b37;7_129325404_TGTGTGTGTGTGTGTGT_T_b37;7_129325418_TGT_T_b37;7_129325420_T_TGT_b37	1.37508085203774	0.429225151986229	1.72463962631178	0.599758443989711	0.488659761354995	0.218934691703779	0.683586928891316	0.251236808237398	gt	1
ENSG00000091831.17	ESR1	151977825	152450754	6_152022346_G_GTT	152022346	G	GTT	6_152022346_GT_G_b37;6_152022347_T_TT_b37;6_152022347_T_TTT_b37	1.27637600739433	0.394957740606024	1.45552930307406	0.460585807578319	1.12399386413063	0.349297904935217	1.59851657019988	0.526324144754174	gt	1
ENSG00000091947.5	TMEM101	42088555	42101314	17_41198239_C_CT	41198239	C	CT	17_41198239_C_CT_b37;17_41198239_C_CTTT_b37;17_41198239_C_CTT_b37;17_41198239_C_CTTTTTT_b37;17_41198239_C_CTTTTT_b37	1.01550980783281	0.32109275858956	0.555807294859051	0.229462072830589	0.16578481055808	0.175630478626842	-0.0227177611116076	0.154961574925858	gt	0.356276168272011
ENSG00000092020.6	PPP2R3C	35554672	35591723	14_35596284_G_C	35596284	G	C	14_35596284_G_C_b37	1.58976773558362	0.521851640660047	0.608929858869317	0.238224461545741	1.74564911475682	0.614028011165724	-0.979280435081535	0.0843367591270443	gt	0.292383691424245
ENSG00000092036.12	HAUS4	23415436	23426370	14_23444979_A_AC	23444979	A	AC	14_23444979_A_AC_b37	0.295669568973153	0.191722623555622	0.0655697231478598	0.164274564241185	-1.39897204007201	0.0652370625332351	1.3203095694505	0.409693343618183	gt	0.268482189113157
ENSG00000092094.6	OSGEP	20914569	20923264	14_20923149_T_G	20923149	TRUE	G	14_20923149_T_G_b37	1.71257703853706	0.591876709641538	1.35398872457495	0.421542372892247	1.99706329327972	0.956782680610247	-7.42036179698817	0.00214589178501041	gt:nk_cell	0.0735485587616246
ENSG00000092200.8	RPGRIP1	21756097	21819460	14_21783437_T_C	21783437	TRUE	C	14_21783437_T_C_b37	0.401885021011481	0.206170550369937	-1.63846975026672	0.0564588044277469	-2.43035068944107	0.0353052531999186	-1.51319730954714	0.0608818552848083	gt	0.213721841279092
ENSG00000092201.5	SUPT16H	21819630	21852425	14_20953131_TTTGG_T	20953131	TTTGG	TRUE	14_20953131_TTTGG_T_b37	0.673715169779257	0.24946722726552	1.69747471839372	0.582303610057465	0.785005216952584	0.2703451691587	1.32542031191826	0.411459461319188	gt	1
ENSG00000092203.9	TOX4	21944755	21967319	14_22707513_A_T	22707513	A	TRUE	14_22707513_A_T_b37	1.86786346981353	0.716227015759225	1.45755184801664	0.461419900132483	1.96297366494071	0.847411439093122	1.47114176213194	0.467087275864869	gt	1
ENSG00000092208.12	GEMIN2	39583426	39606177	14_39901786_TGGGCG_T	39901786	TGGGCG	TRUE	14_39901786_TGGGCG_T_b37;14_39901786_T_G_b37	-0.0851165935845302	0.148740865549337	1.81732822189008	0.669087140049689	0.628669084872115	0.241583345661852	1.85299385869234	0.701412973497142	gt	0.352317256557905
ENSG00000092439.9	TRPM7	50844669	50979012	15_51281684_C_CT	51281684	C	CT	15_51281684_CT_C_b37;15_51281685_T_TT_b37	1.97495713730785	0.874260303233565	1.99797853225937	0.964138605782755	1.92344522115519	0.782021727520893	1.8453516434289	0.694132220023485	gt	1
ENSG00000092445.7	TYRO3	41849872	41871536	15_42865637_C_A	42865637	C	A	15_42865637_C_A_b37	1.35897029932011	0.423338173456426	0.889476550651182	0.291968190578284	1.05386760161826	0.330705719754872	1.10764106166084	0.344838857623893	gt	1
ENSG00000092529.18	CAPN3	42640300	42704516	15_42963324_A_ATTTT	42963324	A	ATTTT	15_42963324_AT_A_b37;15_42963325_T_TTT_b37;15_42963325_T_TTTT_b37;15_42963325_T_TT_b37;15_42963325_T_TTTTT_b37;15_42963325_T_TTTTTT_b37	0.0427529066583361	0.161808043119321	-0.904347791603016	0.0883409812835458	1.55221013212838	0.50338638373204	1.05529619087952	0.331071071021082	gt	0.295336727500546
ENSG00000092621.7	PHGDH	120202420	120286838	1_119428336_TCA_T	119428336	TCA	TRUE	1_119428340_A_ACA_b37;1_119428338_ACA_A_b37;1_119428336_TCACA_T_b37;1_119428340_A_ACACA_b37;1_119428340_A_ACACACA_b37	0.55526556379408	0.229374739658331	-0.377100462067915	0.123125889647079	-2.07986764693607	0.0433970579855717	1.53210977372572	0.493959367570666	gt	0.230187044085292
ENSG00000092758.11	COL9A3	61447595	61472511	20_61465242_T_TG	61465242	TRUE	TG	20_61465242_T_TG_b37	1.99959872230289	0.984017911617102	1.99785327958335	0.963045065039001	1.98466456463615	0.901444870060238	1.99189219379099	0.928252760532599	gt	1
ENSG00000092820.13	EZR	159186772	159240444	6_159219604_C_T	159219604	C	TRUE	6_159219604_C_T_b37	1.22517778710301	0.378729383859944	1.7913105554797	0.647796548732637	-2.34055051228694	0.0372148886042735	0.249526499056628	0.185817217777135	gt	0.219102791949721
ENSG00000092841.14	MYL6	56551944	56557280	12_56502908_C_A	56502908	C	A	12_56502909_AAA_A_b37;12_56502910_AA_A_b37;12_56502911_A_AA_b37;12_56502908_C_A_b37;12_56502908_CAAA_C_b37;12_56502911_A_AAA_b37	-0.194119628962198	0.138538342413076	1.99878436830954	0.972186663837421	1.33331896949142	0.414211149521004	-2.7102496031269	0.0299832979418496	gt	0.205202498452351
ENSG00000092847.6	AGO1	36335408	36395211	1_36139072_C_CT	36139072	C	CT	1_36139074_T_TT_b37;1_36139072_CTT_C_b37;1_36139073_TT_T_b37;1_36139074_T_TTT_b37;1_36139074_T_TTTT_b37	1.56762446751179	0.510825606940842	0.835012364514057	0.280433545233461	1.96556028686337	0.852774610546266	-2.22844790537863	0.0397517763034628	gt	0.223614459789366
ENSG00000092929.7	UNC13D	73823305	73840798	17_74169366_C_CA	74169366	C	CA	17_74169366_CA_C_b37;17_74169367_A_AA_b37;17_74169367_A_AAA_b37	-0.937545990603269	0.0865421213284795	-2.27188083158791	0.0387480188255131	1.97405927700527	0.872045167710848	-2.56554293880146	0.0326213325784093	gt	0.210987297135459
ENSG00000093000.14	NUP50	45559721	45583896	22_45538442_C_T	45538442	C	TRUE	22_45538442_C_T_b37	1.60592534926428	0.53016533083088	1.57248287720097	0.513209779888364	-0.281042371138483	0.13096382831494	1.75402421897985	0.619923017125	gt	0.337502575777162
ENSG00000093072.11	CECR1	17660193	17702879	22_18524601_G_C	18524601	G	C	22_18524601_G_C_b37;22_18524601_GGGGCAGAGGCGCTCCCCACATTTCAGACGATGGGCAGCCGGGCAGAGACGCTCCTCACTTCCTAGATGGGATGGCGGCCGGGCAGAGATGCTCCTCACTTTCCAGACTGGGCAGCCAGGCAGAGGGGCTCCTCACATCCCAGACGGGGTGGCGGCC_*_b37	1.28368682426998	0.397355923603032	1.99658069176843	0.953370393985167	1.9998525381834	0.990311218144512	1.35293383870561	0.421163560454916	gt	1
ENSG00000093134.9	VNN3	133043925	133055904	6_132460459_A_AAATAATAATAAT	132460459	A	AAATAATAATAAT	6_132460462_T_TAAT_b37;6_132460462_T_TAATAATAATAAT_b37;6_132460462_T_TAATAAT_b37;6_132460462_T_TAATAATAAT_b37;6_132460462_T_TAATAATAATAATAAT_b37;6_132460459_AAAT_A_b37	-4.2916844264912	0.0121305714433489	-1.88396064158394	0.0487494275662237	-4.05635066191451	0.0138563731260287	-0.514583006893758	0.11279746707038	gt	0.141912047186476
ENSG00000093217.5	XYLB	38388250	38462839	3_38440237_T_C	38440237	TRUE	C	3_38440237_T_C_b37	-2.14607442815503	0.0417311638843774	-0.427448692201722	0.119226805278306	1.00848961380899	0.319373502909235	1.5671909609689	0.510613804903027	gt	0.227519001984366
ENSG00000094755.12	GABRP	170190353	170241051	5_170170608_G_C	170170608	G	C	5_170170608_G_C_b37	1.99814337580187	0.965630936822318	1.87502736696587	0.723702620988721	1.42906357447657	0.449887045615219	1.42711746894901	0.449115743586216	gt	1
ENSG00000094841.9	UPRT	74493919	74524435	X_75063218_C_CT	75063218	C	CT	X_75063221_T_TT_b37;X_75063220_TT_T_b37;X_75063219_TTT_T_b37;X_75063218_CTTT_C_b37;X_75063221_T_TTT_b37	1.8093292509468	0.662358944322554	1.51951786326111	0.488204009633563	0.317770706094961	0.19462849498358	-0.63333295086278	0.104641844160703	gt	0.313845469862246
ENSG00000094963.9	FMO2	171154346	171181822	1_171147946_A_G	171147946	A	G	1_171147946_A_G_b37	1.8752082660402	0.723894478310664	1.57522366253897	0.514563315467466	1.94481946224516	0.814282173429739	0.433064140724582	0.210652559778834	gt	1
ENSG00000094975.9	SUCO	172501488	172580971	1_173359903_A_*	173359903	A	*	1_173359903_A_*_b37	1.6915646934562	0.578641934603755	1.87819473618964	0.727084723614931	0.838998241567822	0.28125788141531	1.95792612013167	0.837479008001808	gt	1
ENSG00000095015.5	MAP3K1	56111400	56191979	5_55354126_C_CGAGA	55354126	C	CGAGA	5_55354126_C_CGA_b37;5_55354126_C_CGAGAGA_b37;5_55354126_C_CGAGAGAGA_b37;5_55354126_C_CGAGAGAGAGAGA_b37;5_55354126_C_CGAGA_b37;5_55354126_C_CGAGAGAGAGA_b37	1.86954376296626	0.717959465020133	1.87379467305175	0.722399395172803	1.00217675180198	0.317837791956953	1.99759351366851	0.96087470710012	gt	1
ENSG00000095139.9	ARCN1	118443104	118473748	11_118516977_C_CA	118516977	C	CA	11_118516977_C_CA_b37;11_118516977_C_CAAA_b37;11_118516977_C_CAAAAA_b37;11_118516977_C_CAAAA_b37;11_118516977_C_CAA_b37;11_118516977_C_CAAAAAA_b37	0.0986627497612176	0.167928714546865	-2.66731733441594	0.0307419112469361	0.64168594578058	0.243829884510474	-1.45983384512772	0.0628766329239832	gt	0.206526635969134
ENSG00000095203.10	EPB41L4B	111934254	112083244	9_112316730_G_GTT	112316730	G	GTT	9_112316731_C_TC_b37;9_112316731_C_TTC_b37;9_112316731_C_TTTC_b37;9_112316730_GC_G_b37;9_112316731_C_TTTTTTC_b37	1.28020986459569	0.396212757166533	1.6584122973922	0.55891420046268	1.04714800243335	0.328994406802062	1.88627346866838	0.735940776205212	gt	1
ENSG00000095261.9	PSMD5	123577773	123605262	9_123605711_CGAAGGCGTGAGTAATA_C	123605711	CGAAGGCGTGAGTAATA	C	9_123605711_CGAAGGCGTGAGTAATA_C_b37	-4.3014776376769	0.0120637373296186	-4.84111417117521	0.00890832604032885	-10.3795461279258	0.000434062650828532	-0.0504980704224067	0.152156405580371	gt:kupffer_cell	0.0369896867662575
ENSG00000095303.10	PTGS1	125132823	125157982	9_124236218_G_GGAGA	124236218	G	GGAGA	9_124236222_A_AGAGA_b37;9_124236220_AGA_A_b37;9_124236222_A_AGA_b37;9_124236222_A_AGAGAGA_b37;9_124236218_GGAGA_G_b37	1.97666341284832	0.878585040155873	1.48291961005935	0.472089768671859	1.61023810202795	0.532424584810207	-1.85817655541251	0.0495041020631106	gt	0.242716085506451
ENSG00000095319.10	NUP188	131709977	131769375	9_130802120_T_A	130802120	TRUE	A	9_130802120_T_A_b37	1.32560065710578	0.41152198772805	0.638084858034802	0.243205846381151	0.53176674939715	0.225624653944253	1.18662148008821	0.367123271764683	gt	1
ENSG00000095321.12	CRAT	131857088	131873468	9_132330059_C_CA	132330059	C	CA	9_132330063_AAA_A_b37;9_132330064_AA_A_b37;9_132330065_A_AA_b37;9_132330065_A_AAA_b37;9_132330062_AAAA_A_b37;9_132330059_CAAAAAA_C_b37	-0.290435606644166	0.130173384471246	-0.805205353653378	0.0939588130707583	-0.822323693751514	0.0929617344398235	-2.06061095375998	0.0438946155994264	gt	0.23127270584644
ENSG00000095370.15	SH2D3C	130500595	130541020	9_131228923_CAT_C	131228923	CAT	C	9_131228927_TAT_T_b37;9_131228929_T_TAT_b37;9_131228929_T_TATAT_b37;9_131228923_CATATAT_C_b37;9_131228925_TATAT_T_b37	1.87224977300127	0.720776180688363	1.80234526062509	0.656620569728738	0.481486469748404	0.217844579085762	1.98814389446949	0.913293113014627	gt	1
ENSG00000095380.10	NANS	100819020	100845357	9_100309121_A_G	100309121	A	G	9_100309121_A_G_b37	0.216332822906793	0.181699662232698	0.208189935078053	0.180705780027551	1.93871875772703	0.80448222612398	1.17258192892649	0.363020184734433	gt	1
ENSG00000095383.15	TBC1D2	100961310	101017915	9_100969348_G_A	100969348	G	A	9_100969348_G_A_b37	1.45023984925297	0.458415712961391	1.56623560513253	0.510147574475597	0.192488924887016	0.178807088463641	-1.41427573759057	0.0646347702176428	gt	0.267946960356354
ENSG00000095397.9	DFNB31	117164359	117267730	9_117094073_T_C	117094073	TRUE	C	9_117094073_T_C_b37	1.36228077704453	0.424537908269787	1.08708278774117	0.339341579484369	0.978260203227705	0.312106679667934	-0.700180413628686	0.100336891828492	gt	0.309579390765595
ENSG00000095485.12	CWF19L1	101992054	102027437	10_101912064_T_C	101912064	TRUE	C	10_101912064_T_C_b37	1.95167556281967	0.826004956956304	1.98469813079089	0.901552238104341	1.78522697873944	0.643051805724543	1.97220452670928	0.867590568908	gt	1
ENSG00000095539.11	SEMA4G	102729274	102745628	10_103383852_C_*	103383852	C	*	10_103383852_C_*_b37	1.37257075390232	0.428299854203368	1.42719919126489	0.449148091214394	-1.24957921840604	0.0714417959140881	1.96851773362908	0.859168737836007	gt	0.277829206332565
ENSG00000095574.7	IKZF5	124750321	124768333	10_124846014_G_A	124846014	G	A	10_124846014_G_A_b37	1.9012387931125	0.753321329151483	1.76016224004485	0.62432331762258	-1.31968384144039	0.0684549922528376	1.26825895894302	0.39231943081659	gt	0.273262290866724
ENSG00000095906.12	NUBP2	1832901	1839192	16_2202694_C_CA	2202694	C	CA	16_2202694_C_CA_b37;16_2202694_C_CAA_b37;16_2202694_C_CAAA_b37;16_2202694_C_CAAAA_b37;16_2202694_C_CAAAAAAAAAAA_b37	1.7940944935221	0.649995731739921	1.93872026027901	0.804484574521233	1.13223785069187	0.351575586158586	1.99878630263123	0.972208792077042	gt	1
ENSG00000095917.9	TPSD1	1306059	1308532	16_1291160_G_T	1291160	G	TRUE	16_1291160_G_T_b37	1.00583544756228	0.318726647246896	1.27072462053968	0.393118167077956	1.55995214293637	0.507099357699781	1.86767594524349	0.716034445439436	gt	1
ENSG00000095932.5	C19orf77	3474404	3480540	19_3474213_T_TCAGGGCTCAAAGTC	3474213	TRUE	TCAGGGCTCAAAGTC	19_3474213_T_TCAGGGCTCAAAGTC_b37	-0.140453057714353	0.143459518366732	-0.722394801827932	0.0989494563521451	0.118528616386129	0.170167009599469	0.899803658800352	0.294223019661519	gt	0.307401564752584
ENSG00000095970.12	TREM2	41126243	41130924	6_40773012_A_C	40773012	A	C	6_40773012_A_C_b37	1.44118212640558	0.454736931716308	1.95875819591163	0.839071892351676	1.54173997844981	0.498438279012697	1.98490507080692	0.902216834332002	gt	1
ENSG00000096092.5	TMEM14A	52535906	52551386	6_52181457_CAA_C	52181457	CAA	C	6_52181458_AA_A_b37;6_52181457_CAA_C_b37;6_52181459_A_AA_b37;6_52181457_C_A_b37	1.95988413554539	0.841254211747226	1.95988413554551	0.841254211747448	1.95988413554539	0.841254211747226	1.95988413554539	0.841254211747226	gt	1
ENSG00000096384.15	HSP90AB1	44214823	44221620	6_44410112_TTG_T	44410112	TTG	TRUE	6_44410122_GTGTG_G_b37;6_44410126_G_GTGTG_b37;6_44410124_GTG_G_b37;6_44410126_G_GTG_b37;6_44410120_GTGTGTG_G_b37;6_44410112_TTGTGTGTGTGTGTG_T_b37	1.64330620108001	0.550348173229553	1.97824240815237	0.882733789765468	1.87018202740188	0.718620845822817	1.52540427778416	0.490880484265974	gt	1
ENSG00000096401.7	CDC5L	44355261	44418163	6_44497276_A_C	44497276	A	C	6_44497276_A_C_b37;6_44497276_A_ACCCCCCCCCCCCCCCCCCCCCC_b37;6_44497276_A_ACCCCCCCCCCCCCCCCCCCCC_b37	0.467705024603788	0.215768336383906	0.626343539182301	0.241184645285235	1.6261237214506	0.540898908690778	1.84570207994688	0.694461488079126	gt	1
ENSG00000096433.6	ITPR3	33588141	33664351	6_32606493_AGG_A	32606493	AGG	A	6_32606493_AGG_A_b37	1.79534110534615	0.650986312236419	1.52193260435939	0.489299013481721	0.967479277057748	0.309567356830231	0.999064346899615	0.317084213071031	gt	1
ENSG00000096746.13	HNRNPH3	70090930	70102948	10_70874929_G_A	70874929	G	A	10_70874929_G_A_b37	1.44762832583206	0.457350245423729	1.17555616402018	0.363884088114801	1.64948460689772	0.553821523456088	0.505132394158807	0.221462756497824	gt	1
ENSG00000096968.8	JAK2	4985032	5128183	9_4522050_TTTTC_T	4522050	TTTTC	TRUE	9_4522050_TTTTC_*_b37;9_4522050_TTTTC_T_b37	0.715687639653595	0.257098761975614	1.95529560189755	0.832548514286419	1.36629010082783	0.425997755112362	1.99911245399124	0.976233169973798	gt	1
ENSG00000096996.11	IL12RB1	18169804	18209754	19_17518677_C_T	17518677	C	TRUE	19_17518677_C_T_b37	1.40118547918127	0.43903069788671	1.94791846076384	0.819480032407948	1.44405768000587	0.455899779280305	-0.492770618398424	0.114370227399852	gt	0.322639619487858
ENSG00000097046.8	CDC7	91966407	91991321	1_92108274_T_TAA	92108274	TRUE	TAA	1_92108275_A_AA_b37;1_92108275_A_AAA_b37;1_92108274_TA_T_b37;1_92108275_A_AAAA_b37	0.30415715476704	0.192832540906886	0.849952027862457	0.283539107597206	0.831966775912235	0.279805728804613	1.72326204742825	0.598847292855733	gt	1
ENSG00000099194.5	SCD	102106880	102124591	10_102933257_C_CTT	102933257	C	CTT	10_102933258_T_TTTT_b37;10_102933258_T_TT_b37;10_102933258_T_TTT_b37;10_102933257_CT_C_b37;10_102933257_C_T_b37;10_102933258_T_TTTTT_b37	1.99988116533342	0.991302327796621	1.23811354326165	0.382738804888677	-1.19720671785365	0.0737641559510625	1.36717753365843	0.426321900947584	gt	0.28035811509247
ENSG00000099250.13	NRP1	33466419	33625190	10_33538041_C_T	33538041	C	TRUE	10_33538041_C_T_b37;10_33538041_CCTGGCA_*_b37	1.98482663214423	0.901964384387066	1.96478735291134	0.851150767821333	1.97080592737831	0.86433170253227	1.90916616915132	0.763119776760692	gt	1
ENSG00000099256.14	PRTFDC1	25137535	25241533	10_26030400_G_A	26030400	G	A	10_26030400_G_A_b37	0.155794436336294	0.174458828342755	1.41099011105803	0.442802244109733	1.9930987528823	0.933792902078598	1.46227252689545	0.463376064161753	gt	1
ENSG00000099282.5	TSPAN15	71211228	71267425	10_71785387_TTGTG_T	71785387	TTGTG	TRUE	10_71785391_G_GTGTGTG_b37;10_71785389_GTG_G_b37;10_71785391_G_GTG_b37;10_71785391_G_GTGTGTGTG_b37;10_71785387_TTGTG_T_b37;10_71785391_G_GTGTG_b37	1.32990300741653	0.413017793053951	1.68075315789736	0.572060617156629	1.80322519126429	0.657336819420194	1.39092419228467	0.435135997196217	gt	1
ENSG00000099290.11	FAM21A	51827647	51893269	10_51804949_G_A	51804949	G	A	10_51804949_G_A_b37	1.50913754650628	0.483542835767107	0.0154443578995256	0.158911300891372	-2.00171840364339	0.0454538996609659	1.70399775897567	0.586399579503775	gt	0.234910068122592
ENSG00000099308.6	MAST3	18208602	18262502	19_17878142_A_C	17878142	A	C	19_17878142_A_C_b37	1.99239786892173	0.930520328492274	1.42396622269069	0.447871166456571	1.25056797778143	0.386656115489252	0.406866431750984	0.206879005057102	gt	1
ENSG00000099330.4	OCEL1	17337012	17340028	19_16527452_TAA_T	16527452	TAA	TRUE	19_16527453_AA_A_b37;19_16527454_A_AA_b37;19_16527452_TAA_T_b37	1.02231040071086	0.322769873285439	0.0552398700032199	0.163152617398029	1.11479043215587	0.346778779654721	-1.2119403802422	0.0731027421764014	gt	0.27935388251223
ENSG00000099337.3	KCNK6	38810483	38819660	19_39242217_A_G	39242217	A	G	19_39242217_A_G_b37	1.70701133495083	0.588311658276171	1.95950932159565	0.840524241559221	0.583117285077549	0.233917175081381	1.5526579914204	0.503599902203273	gt	1
ENSG00000099338.18	CATSPERG	38826414	38861589	19_38771175_G_A	38771175	G	A	19_38771175_G_A_b37	1.78167627498465	0.640320134715781	1.65510664294686	0.557018210215161	1.77290499181044	0.6336862524359	1.27187681631983	0.39349221495432	gt	1
ENSG00000099341.7	PSMD8	38865175	38874464	19_39562996_CA_C	39562996	CA	C	19_39562997_AA_A_b37;19_39562998_A_AA_b37;19_39562996_CAA_C_b37	-0.691872635667039	0.100861214718331	0.462722593851254	0.215023513158276	-0.859742664714986	0.0908220270603711	1.93773197531181	0.802946492836996	gt	0.297001144102734
ENSG00000099364.12	FBXL19	30934375	30960104	16_30654197_CT_C	30654197	CT	C	16_30654199_TT_T_b37;16_30654200_T_TT_b37;16_30654197_CTTT_C_b37;16_30654198_TTT_T_b37	1.89824191886589	0.749729982065856	1.92932448295306	0.790355755768874	1.38213609887623	0.431842182945613	1.37282426462269	0.428393169080278	gt	1
ENSG00000099365.5	STX1B	31000576	31021949	16_30552049_CAA_C	30552049	CAA	C	16_30552051_AA_A_b37;16_30552050_AAA_A_b37;16_30552052_A_AA_b37;16_30552049_CAAA_C_b37	1.43967475088772	0.454129224447854	0.374707845342186	0.202355448244277	-1.16482192519641	0.0752406409040295	1.46030429306182	0.462558862713693	gt	0.28239580788852
ENSG00000099622.9	CIRBP	1259383	1274879	19_1710585_A_AT	1710585	A	AT	19_1710585_A_AT_b37	1.77710254698485	0.636841017765753	1.29256377937577	0.400296240586736	1.540457912021	0.497838056730274	0.545815893284271	0.227857762016534	gt	1
ENSG00000099797.7	TECR	14627896	14676792	19_15025514_TTGTG_T	15025514	TTGTG	TRUE	19_15025516_GTG_G_b37;19_15025518_G_GTGTG_b37;19_15025518_G_GTG_b37;19_15025514_TTGTG_T_b37;19_15025518_G_GTGTGTG_b37	1.18084087949416	0.365426133969896	0.570657901200491	0.231871838306674	1.04986478625489	0.329684882208122	1.57563556853256	0.514767272675476	gt	1
ENSG00000099800.3	TIMM13	2425621	2427892	19_1572369_G_A	1572369	G	A	19_1572369_G_A_b37	-2.7339746522598	0.0295724705558978	-4.09187115110461	0.0135805191347005	0.00879838154759227	0.158215296279191	1.39060911165438	0.435017243645863	gt	0.14911942579279
ENSG00000099817.7	POLR2E	1086593	1095598	19_1086352_C_A	1086352	C	A	19_1086352_C_A_b37	1.57948759733108	0.516681475992767	1.99977202953193	0.987953445322879	-1.30701865733488	0.0689845387674437	1.98447061607521	0.900826809805437	gt	0.27375369124901
ENSG00000099821.9	POLRMT	617222	633597	19_585300_T_TGGGGTGCGGAGGTGGATGTCCACCCCGTCGGTGGGTGCCCGGCGCGGA	585300	TRUE	TGGGGTGCGGAGGTGGATGTCCACCCCGTCGGTGGGTGCCCGGCGCGGA	19_585396_A_AGGGGTGCGGAGGTGGATGTCCGCCCCGTCGGTGGGTGCCCGGCGCGGA_b37;19_585396_A_AGGGGTGCGGAGGTGGATGTCCGCCCCGTCGGTGGGTGCCCGGCGCGGA_b37;19_585396_A_AGGGGTGCGGAGGTGGATGTCCACCCCGTCGGTGGGTGCCCGGCGCGGAGGGGTGCGGAGGTGGATGTCCGCCCCGTCGGTGGGTGCCCGGCGCGGA_b37;19_585348_AGGGGTGCGGAGGTGGATGTCCGCCCCGTCGGTGGGTGCCCGGCGCGGA_A_b37;19_585300_TGGGGTGCGGAGGTGGATGTCCACCCCGTCGGTGGGTGCCCGGCGCGGAGGGGTGCGGAGGTGGATGTCCGCCCCGT…	1.99167234625179	0.927289195455403	1.80343309974046	0.657506333486836	1.86192123607793	0.710198500556802	1.97907493206031	0.884983273113116	gt	1
ENSG00000099864.13	PALM	708952	748329	19_1689905_T_C	1689905	TRUE	C	19_1689905_T_C_b37;19_1689905_T_TC_b37;19_1689905_T_TTC_b37;19_1689905_T_TTTC_b37	1.98770098388201	0.911694908680333	1.96427827959911	0.850091323089539	0.392500937006957	0.204843713372364	-1.14387143838468	0.076212706645167	gt	0.283937409720148
ENSG00000099866.10	MADCAM1	489175	505347	19_1022210_G_GT	1022210	G	GT	19_1022210_GT_G_b37;19_1022211_T_TTT_b37;19_1022211_T_TT_b37;19_1022211_T_TTTT_b37;19_1022211_T_TTTTT_b37;19_1022210_G_T_b37	1.39066077087466	0.435036710563776	1.54863996462421	0.501689801887876	1.97045668637412	0.863530545571959	1.99593923590095	0.949189894861705	gt	1
ENSG00000099910.12	KLHL22	20783527	20850170	22_21139355_CT_C	21139355	CT	C	22_21139357_T_TT_b37;22_21139357_T_TTT_b37;22_21139356_TT_T_b37;22_21139355_CTT_C_b37;22_21139357_T_TTTT_b37	1.49561654302147	0.477580375372599	1.99121831794417	0.92533902642604	1.96072223700662	0.8428993977216	0.763811213457245	0.26620683382516	gt	1
ENSG00000099917.13	MED15	20850199	20941919	22_19926626_C_CCT	19926626	C	CCT	22_19926626_C_CCT_b37	-1.12943570331169	0.0768903510454278	-2.01076716094462	0.0452105748293669	1.15666050888643	0.358443418077001	0.0812062195582826	0.165989694241471	gt	0.234115526196986
ENSG00000099937.6	SERPIND1	21128166	21142008	22_20657828_T_C	20657828	TRUE	C	22_20657828_T_C_b37	1.94752352261247	0.818808720974039	1.93306960122845	0.795859697246063	1.94680239628019	0.817589783637627	1.81202522083197	0.66460756345067	gt	1
ENSG00000099953.5	MMP11	24110412	24126503	22_25091272_C_T	25091272	C	TRUE	22_25091272_C_T_b37	1.31018468812556	0.406227207090145	1.54641406093299	0.500636949961116	1.88882669906968	0.73881228312313	1.12854386405269	0.350552503884455	gt	1
ENSG00000099954.14	CECR2	17840836	18037850	22_17893209_T_C	17893209	TRUE	C	22_17893209_T_C_b37	1.97222366915128	0.867635750500047	1.05742831624258	0.3316173468066	1.80952601534131	0.662522416696005	-0.854655549003155	0.0911097528352522	gt	0.297377378113396
ENSG00000099974.7	DDTL	24309088	24314721	22_24295217_A_G	24295217	A	G	22_24295217_A_G_b37	1.89980951190506	0.751601160548645	1.74990191826305	0.617006023560053	-2.29286277038295	0.0382726709879078	1.98485285078664	0.902048693592235	gt	0.22039997417316
ENSG00000099977.9	DDT	24313553	24322660	22_24266954_A_C	24266954	A	C	22_24266954_A_C_b37;22_24266954_A_AC_b37	1.99802747823534	0.964575134801335	1.99571483878651	0.947806843521033	-1.19558230551203	0.0738374701226782	1.91808933340906	0.774724640566799	gt	0.28035811509247
ENSG00000099984.6	GSTT2	24322338	24326106	22_24266954_A_C	24266954	A	C	22_24266954_A_C_b37;22_24266954_A_AC_b37	-3.58989857359472	0.0180643421284201	-3.84244943460033	0.0156440335957339	1.75043350718192	0.617380488691428	-2.90636647034393	0.0267578726758216	gt	0.158872051024033
ENSG00000099994.10	SUSD2	24577226	24585078	22_24735753_C_CT	24735753	C	CT	22_24735755_T_TT_b37;22_24735753_CTT_*_b37	0.981656682597929	0.312912301467385	-0.88772821649178	0.0892567035009651	-1.28618575095504	0.0698651460630235	-0.98415759885313	0.0840830289014379	gt	0.274718669852675
ENSG00000099995.14	SF3A1	30727976	30752936	22_30024129_CTG_C	30024129	CTG	C	22_30024129_CTGTGTG_C_b37;22_30024135_G_GTG_b37;22_30024135_G_GTGTG_b37;22_30024133_GTG_G_b37;22_30024131_GTGTG_G_b37;22_30024135_G_GTGTGTG_b37	-5.13785365032135	0.00754734399527545	-2.0129732032284	0.0451514616989661	0.220287935951717	0.182184687287693	-1.5818059669889	0.0584156122717187	gt	0.122560579817837
ENSG00000099998.13	GGT5	24615621	24641110	22_23658738_G_C	23658738	G	C	22_23658738_G_C_b37	0.801751721733126	0.273672072306735	0.736483173309523	0.260986451590679	0.408558101247195	0.207120247637843	1.66331039008827	0.561746303007579	gt	1
ENSG00000100003.13	SEC14L2	30792845	30821305	22_31388038_T_TAA	31388038	TRUE	TAA	22_31388039_AAAA_A_b37;22_31388042_A_AAAAA_b37;22_31388038_TAAAA_T_b37;22_31388040_AAA_A_b37;22_31388042_A_AAAA_b37;22_31388042_A_AAA_b37	-3.56183434134158	0.0183561709741824	-5.80741005158251	0.00520324243170563	1.99322928968479	0.934420618142659	-4.69656574523452	0.00965987975328632	gt	0.104867405307383
ENSG00000100012.7	SEC14L3	30843945	30868036	22_30085166_CAAA_C	30085166	CAAA	C	22_30085169_AA_A_b37;22_30085167_AAAA_A_b37;22_30085168_AAA_A_b37;22_30085166_CAAAA_C_b37;22_30085170_A_AAA_b37;22_30085170_A_AA_b37	1.9512875729506	0.825319086137794	1.98323686769515	0.896983771229696	1.65874848337052	0.559107712115084	1.72704729199165	0.601357913146783	gt	1
ENSG00000100024.10	UPB1	24863205	24924358	22_25352963_A_C	25352963	A	C	22_25352963_A_C_b37	0.312013284934608	0.193866577170526	-0.392967007501284	0.121882107319483	-1.04479391545442	0.0809963955334338	-0.89989132376229	0.088585524782366	gt	0.290357449008743
ENSG00000100027.10	YPEL1	22051832	22090123	22_21646503_G_A	21646503	G	A	22_21646503_G_A_b37	-5.37016697885031	0.00663147757825806	-4.36329265186629	0.0116505143598899	-4.38128255954922	0.0115330060240697	-0.768259192212497	0.0961506767197562	gt	0.117626208627926
ENSG00000100029.13	PES1	30972611	31003070	22_31228444_A_AT	31228444	A	AT	22_31228444_AT_A_b37;22_31228445_T_TT_b37	1.98735642525855	0.910471645946368	1.94997299167005	0.823016283929192	1.90053472532406	0.752472271327142	1.85016952405579	0.69869741420428	gt	1
ENSG00000100030.10	MAPK1	22108788	22221970	22_22732642_A_AG	22732642	A	AG	22_22732642_A_AAAAG_b37;22_22732642_A_AG_b37;22_22732642_A_G_b37	1.95112914896754	0.825039855242896	1.95939189286605	0.84029626658304	1.77864600005722	0.638010169395144	1.05753348647596	0.331644323728981	gt	1
ENSG00000100031.14	GGT1	24979717	25024972	22_24626340_G_A	24626340	G	A	22_24626340_G_A_b37;22_24626341_A_AA_b37;22_24626340_GA_G_b37	1.60228741584569	0.528272944232807	1.91119046094059	0.765696070477224	1.96826390662829	0.858608105274705	1.37833242394697	0.430428278547357	gt	1
ENSG00000100034.9	PPM1F	22273792	22307209	22_22663260_A_G	22663260	A	G	22_22663260_A_G_b37	-2.18683154513616	0.0407391701499012	-3.29146570625988	0.0214301761162142	-3.50808919312692	0.0189287156893762	-4.77033736214219	0.00926853128982807	gt	0.128555054906475
ENSG00000100053.5	CRYBB3	25595816	25603330	22_25597331_T_C	25597331	TRUE	C	22_25597331_T_C_b37	1.30823806612341	0.40556572751849	-1.34152184425722	0.0675521032202065	1.96091207178841	0.843274569141583	0.36328399987508	0.200776642103591	gt	0.271594097049446
ENSG00000100055.16	CYTH4	37678067	37711382	22_37162411_A_G	37162411	A	G	22_37162411_A_G_b37	1.7001091731654	0.583950870626384	1.97333197249679	0.870279491816251	0.80467376962963	0.274257819278875	1.61219359764516	0.533454709226662	gt	1
ENSG00000100058.8	CRYBB2P1	25844071	25916821	22_25842620_G_A	25842620	G	A	22_25842620_G_A_b37	-2.41956670439669	0.0355290572823178	-3.14738821652452	0.0232813655063985	0.091837011524035	0.167167459712446	-1.25459887473517	0.0712233615873672	gt	0.185305487888492
ENSG00000100060.13	MFNG	37865100	37882439	22_38356858_CT_C	38356858	CT	C	22_38356860_T_TT_b37;22_38356859_TT_T_b37;22_38356860_T_TTT_b37;22_38356858_CTT_C_b37;22_38356860_T_TTTTTTTTT_b37	-7.79721609887935	0.00174776257514148	-3.16487372417902	0.0230481331485065	-2.40780383529659	0.0357748698461183	1.90077919533502	0.752766710071223	gt:endothelial	0.0688565758246693
ENSG00000100065.10	CARD10	37886399	37915549	22_37897718_T_C	37897718	TRUE	C	22_37897718_T_C_b37	1.31002516591707	0.406172940705697	1.61031588048724	0.532465488652288	1.9611031311585	0.843653117768106	1.61707855475703	0.536043860525696	gt	1
ENSG00000100075.5	SLC25A1	19163094	19166343	22_18957645_C_G	18957645	C	G	22_18957645_C_G_b37	1.96469445202212	0.850956840936385	1.32190092728609	0.410242071066126	1.9806872391635	0.889473571377505	-2.85169279406153	0.0276190142609342	gt	0.200100282253491
ENSG00000100084.10	HIRA	19318220	19435224	22_18878202_T_C	18878202	TRUE	C	22_18878202_T_C_b37	-1.76353056931799	0.0523818646540051	-1.93236916057896	0.0473651719153874	-2.77209174488695	0.0289246621551189	1.98069520097846	0.889496210098303	gt	0.203563151971393
ENSG00000100104.8	SRRD	26879842	26890624	22_27541085_C_T	27541085	C	TRUE	22_27541085_C_*_b37;22_27541085_C_T_b37	-4.54906538283552	0.0104939268368204	-4.37579491635779	0.0115687212526089	1.91053302001177	0.764855876845816	-1.86937567068532	0.0491748106115112	gt	0.133965115917537
ENSG00000100105.13	PATZ1	31721789	31742218	22_30853364_CTTTT_C	30853364	CTTTT	C	22_30853365_TTTTTTTT_T_b37;22_30853367_TTTTTT_T_b37;22_30853368_TTTTT_T_b37;22_30853366_TTTTTTT_T_b37;22_30853369_TTTT_T_b37;22_30853364_CTTTTTTTT_C_b37	0.569648422496869	0.231707069426763	-1.64214563046312	0.056334289991926	1.52183176717784	0.489253205480931	-6.24809919600847	0.00407946969067728	gt:nk_cell	0.0958421039501345
ENSG00000100109.12	TFIP11	26887190	26908471	22_25907333_C_T	25907333	C	TRUE	22_25907333_C_T_b37	-2.53220624307471	0.0332627090662519	-5.41876886603893	0.00645469657706058	-7.50421563671114	0.00205000370282181	-7.36429275048664	0.00221253353734111	gt:kupffer_cell	0.0720718790588475
ENSG00000100116.12	GCAT	38203911	38213183	22_39039320_C_CA	39039320	C	CA	22_39039321_AA_A_b37;22_39039322_A_AA_b37;22_39039320_CAA_C_b37	1.98611266904817	0.906190853238048	1.42381431010904	0.447811304547072	1.91820286677472	0.77487660416541	1.76801353234282	0.630054788672174	gt	1
ENSG00000100138.9	NHP2L1	42069933	42086508	22_42860587_CAAAAAAAA_C	42860587	CAAAAAAAA	C	22_42860594_AA_A_b37;22_42860587_CAAAAAAAA_C_b37;22_42860587_C_A_b37;22_42860593_AAA_A_b37;22_42860592_AAAA_A_b37	1.36921088179406	0.427066007861788	0.688774864305287	0.252172957642694	1.88962157599849	0.739713716154606	1.86282938027404	0.711110159768544	gt	1
ENSG00000100139.9	MICALL1	38301663	38338829	22_37907655_G_T	37907655	G	TRUE	22_37907655_G_A_b37;22_37907655_G_T_b37;22_37907655_G_C_b37	0.911419952718973	0.296786038725159	1.48777111000038	0.474175575290164	1.38434026871931	0.432664744718468	1.14841326305077	0.356103844832867	gt	1
ENSG00000100147.9	CCDC134	42196682	42222303	22_42082329_G_A	42082329	G	A	22_42082329_G_A_b37	-1.57343302316008	0.0587108157943395	-4.8381451351899	0.00892314448352498	1.6322538019312	0.544235353589446	-4.41430798405747	0.0113204435716893	gt	0.128348485812196
ENSG00000100150.12	DEPDC5	32149943	32303012	22_31182134_G_T	31182134	G	TRUE	22_31182134_G_T_b37;22_31182134_G_A_b37	1.67539207446271	0.56885152099991	1.44909926393404	0.45794988728605	1.64891036616854	0.553496961988454	1.90966460647201	0.763751204478498	gt	1
ENSG00000100196.6	KDELR3	38864066	38879452	22_39789270_C_CT	39789270	C	CT	22_39789272_T_TT_b37;22_39789271_TT_T_b37;22_39789270_CTT_C_b37;22_39789272_T_TTT_b37;22_39789272_T_TTTTT_b37	0.521607457051857	0.224026193315056	-2.33919320350094	0.0372445682755438	0.927479290948099	0.300376770722221	0.873706522303166	0.288567329900556	gt	0.219102791949721
ENSG00000100197.16	CYP2D6	42522500	42526908	22_42624445_A_C	42624445	A	C	22_42624445_A_C_b37	0.0380328152586458	0.161303087782561	0.166531981536366	0.175718469071563	-9.74712392586616	0.000609373295857293	0.635470346989393	0.242753993210467	gt:kupffer_cell	0.0430529734882679
ENSG00000100209.5	HSCB	29138018	29153503	22_29416751_T_TG	29416751	TRUE	TG	22_29416751_T_G_b37;22_29416753_G_TG_b37;22_29416751_TTG_*_b37;22_29416753_G_TGTG_b37;22_29416753_G_TGTGTG_b37;22_29416753_G_TGTGTGTG_b37	1.95663476151145	0.835039063886214	1.65157056710478	0.555003539255039	1.49158497385838	0.475825785237692	1.76219707881029	0.625797483636992	gt	1
ENSG00000100216.4	TOMM22	39077952	39080818	22_38806434_A_C	38806434	A	C	22_38806434_A_C_b37	1.81337834060099	0.665743382097503	1.95801387880971	0.837646230151781	1.51741808695169	0.487255137877509	1.9940475625113	0.938502593305244	gt	1
ENSG00000100220.7	RTCB	32783568	32808242	22_32861461_G_GT	32861461	G	GT	22_32861461_GT_G_b37;22_32861462_T_TT_b37	0.423276793802813	0.20923332125584	0.410239999239479	0.207360426363171	0.238729097310852	0.184466073543303	1.99965955690573	0.985278987396514	gt	1
ENSG00000100225.13	FBXO7	32870662	32894818	22_32977762_T_TTTC	32977762	TRUE	TTTC	22_32977766_C_TTTC_b37;22_32977766_C_CTTTC_b37;22_32977762_TTTTC_*_b37	0.621202149512328	0.240306023276178	1.91799150363983	0.77459378748593	1.33140603941899	0.413542246221525	1.87345240649103	0.722038817150724	gt	1
ENSG00000100239.11	PPP6R2	50781732	50883514	22_50981829_C_T	50981829	C	TRUE	22_50981829_C_T_b37	-6.44173781873099	0.00366705650404912	-5.77591634064595	0.00529473514606424	-3.68344170812838	0.0171257418621132	-4.16065724865126	0.0130622663894913	gt:endothelial	0.0901245234850944
ENSG00000100243.16	CYB5R3	43013845	43045574	22_42841381_G_T	42841381	G	TRUE	22_42841381_G_T_b37;22_42841381_G_*_b37	1.29222780961635	0.400184384207914	1.60352650095462	0.528916131711024	1.95802573319293	0.837668832362818	1.87214407127925	0.720665526107805	gt	1
ENSG00000100266.13	PACSIN2	43231417	43411151	22_44401155_A_AT	44401155	A	AT	22_44401156_TT_T_b37;22_44401155_ATT_A_b37;22_44401157_T_TT_b37	1.46792112958963	0.465734168176517	0.270615354638153	0.188489503102933	1.53338410626924	0.494548149116923	1.82303506268818	0.673994605000594	gt	1
ENSG00000100280.12	AP1B1	29723668	29819168	22_29351381_G_A	29351381	G	A	22_29351381_G_A_b37	-0.196926004998261	0.138286264195274	-0.534944616837379	0.111350793493147	-1.24082963004781	0.0718242595318605	-0.990354098674459	0.0837618505385427	gt	0.277937904605028
ENSG00000100284.16	TOM1	35695267	35743985	22_35738971_ACT_A	35738971	ACT	A	22_35738971_ACT_A_b37	0.855779032450698	0.284762179381707	1.53375405665241	0.494719298645233	1.48114890630353	0.471332184570765	1.97626247046827	0.877554632844756	gt	1
ENSG00000100292.12	HMOX1	35776353	35790207	22_36206870_A_G	36206870	A	G	22_36206870_A_G_b37	-0.330086624629075	0.126894815578857	-0.0306853423252846	0.154151080943115	1.90285005028676	0.755276989739302	1.58083405877039	0.517353517004278	gt	0.334633611078779
ENSG00000100297.11	MCM5	35796055	35821423	22_36318619_CA_C	36318619	CA	C	22_36318619_CA_C_b37;22_36318620_A_AA_b37;22_36318619_C_A_b37;22_36318620_A_AAA_b37;22_36318620_A_AAAA_b37	-1.37822353719667	0.0660632255786707	0.388005215618762	0.204211623458087	0.881542986174509	0.29025094149617	0.991245925939324	0.315201509413564	gt	0.269484613004029
ENSG00000100299.13	ARSA	51061181	51066607	22_51063477_T_C	51063477	TRUE	C	22_51063477_T_C_b37	1.71677925383455	0.594597954222176	1.62004413144643	0.537626855695487	0.601109739340302	0.236909465541404	1.88378794156444	0.733179694694885	gt	1
ENSG00000100300.13	TSPO	43547519	43559248	22_44487014_C_G	44487014	C	G	22_44487014_C_G_b37	1.70313005921355	0.585851373397326	1.58981960717716	0.521877959291682	1.91962662212853	0.776792057038932	1.92231518424393	0.780459743905573	gt	1
ENSG00000100304.12	TTLL12	43562627	43583139	22_43573386_A_T	43573386	A	TRUE	22_43573386_A_T_b37;22_43573386_A_*_b37	1.97588599646559	0.876595187748774	1.50176911295091	0.480278488126781	1.9506598057522	0.824215387641961	0.549226262428476	0.228403840350756	gt	1
ENSG00000100316.11	RPL3	39708886	39716394	22_40638440_CT_C	40638440	CT	C	22_40638441_T_TT_b37;22_40638440_CT_C_b37	-1.59453360253838	0.0579698929636465	-3.59276074707907	0.0180348499593183	-0.859570807368016	0.0908317311465886	-1.8704176259883	0.0491442914849442	gt	0.167729636982353
ENSG00000100320.18	RBFOX2	36134782	36424473	22_35397579_C_A	35397579	C	A	22_35397581_A_AA_b37;22_35397580_AA_A_b37;22_35397579_CAA_C_b37;22_35397579_C_A_b37	-4.5406857407707	0.0105434699854013	-2.15257831690417	0.0415711786452025	1.99889704465687	0.973506508452942	-2.80855465563741	0.0283187874263705	gt	0.134189617996017
ENSG00000100321.10	SYNGR1	39745929	39781593	22_39718120_G_T	39718120	G	TRUE	22_39718120_G_T_b37;22_39718120_G_A_b37	0.193119594807683	0.178882908156966	0.440029550372401	0.211669547063969	1.97825783087995	0.882775058380705	1.50614917185044	0.48221454844131	gt	1
ENSG00000100324.9	TAB1	39795745	39833065	22_40180548_T_TACACAC	40180548	TRUE	TACACAC	22_40180550_CAC_C_b37;22_40180552_C_CAC_b37;22_40180548_TACAC_T_b37;22_40180552_C_CACAC_b37;22_40180552_C_CACACAC_b37;22_40180552_C_CACACACAC_b37	1.75523373523799	0.620784663150904	1.6982087068219	0.582761614071143	-1.60374786051415	0.057649466611517	1.86999715896093	0.718429093242496	gt	0.257974782097199
ENSG00000100330.11	MTMR3	30279143	30426855	22_30283999_C_T	30283999	C	TRUE	22_30283999_C_T_b37	1.08098438967619	0.33773357365496	1.77144993380131	0.632601022804323	0.407806291651184	0.207012993904981	1.78409241927807	0.642175986337984	gt	1
ENSG00000100336.13	APOL4	36585171	36600886	22_36584251_T_G	36584251	TRUE	G	22_36584251_T_G_b37	0.918611571310123	0.298387162570709	1.41548312868343	0.444547277882337	0.369059477832877	0.201573010470215	1.99265258710221	0.931691346974025	gt	1
ENSG00000100345.16	MYH9	36677326	36784063	22_36703067_G_GA	36703067	G	GA	22_36703067_GA_G_b37;22_36703068_A_AA_b37	1.35205986597003	0.420850099447309	-1.77268141520852	0.0520960551987805	-1.41914801552321	0.0644442642511421	-0.295387901879678	0.129758789783635	gt	0.248059270480001
ENSG00000100353.13	EIF3D	36906896	36925483	22_36397242_C_T	36397242	C	TRUE	22_36397242_C_*_b37;22_36397242_C_T_b37	1.70289429455357	0.585702598597252	1.81128329092132	0.66398684233295	1.44679415275613	0.457010737337029	1.78816881158178	0.645335907817092	gt	1
ENSG00000100354.16	TNRC6B	40440820	40731812	22_40941729_G_GTA	40941729	G	GTA	22_40941729_G_GTA_b37	0.451114436984199	0.213300037377541	-1.25008742845546	0.0714196481222458	-0.68781610644487	0.101118318802107	1.83978582515385	0.688959407774356	gt	0.277829206332565
ENSG00000100364.14	KIAA0930	45586218	45636650	22_45946614_G_C	45946614	G	C	22_45946614_G_C_b37	1.34270210708513	0.417515512561469	1.98768529469794	0.911638834310349	0.801173779768931	0.273556405305102	1.96767644953678	0.857319385680667	gt	1
ENSG00000100365.10	NCF4	37257029	37274057	22_38213331_C_A	38213331	C	A	22_38213333_AA_A_b37;22_38213331_C_A_b37;22_38213332_AAA_A_b37;22_38213334_A_AA_b37;22_38213334_A_AAAA_b37;22_38213331_CAAA_C_b37	1.06943241271256	0.334715481301698	1.0865808139331	0.339208832768257	1.99826469957782	0.966772183225602	1.46209322514443	0.463301523751062	gt	1
ENSG00000100368.9	CSF2RB	37309669	37336491	22_38067957_CT_C	38067957	CT	C	22_38067957_CT_C_b37;22_38067958_T_TTTTTTTTT_b37;22_38067958_T_TTTTTTTTTTT_b37;22_38067958_T_TTTTTTTTTT_b37;22_38067958_T_TTTTTTTT_b37;22_38067958_T_TTTTTTTTTTTT_b37	-0.65615552458047	0.10314977457004	0.603801275101489	0.237361066232644	1.51429836148446	0.485850996287129	1.26199904123695	0.39030199573024	gt	0.312000862635614
ENSG00000100376.7	FAM118A	45704848	45737836	22_45728978_G_C	45728978	G	C	22_45728978_G_C_b37	-0.955396874621101	0.085591290065425	-0.916135641397432	0.0876976562486572	0.726548958321018	0.259120263854984	-0.110512173201357	0.146290348386053	gt	0.293156712150691
ENSG00000100379.13	KCTD17	37447778	37459430	22_37099881_C_T	37099881	C	TRUE	22_37099881_C_T_b37	-0.457236031660216	0.11698447323135	1.95224220280579	0.827011843852288	1.94958251500213	0.822338404722714	-1.42308462344323	0.0642907804781261	gt	0.267852504475692
ENSG00000100380.8	ST13	41220538	41253026	22_40847965_GT_G	40847965	GT	G	22_40847991_TT_T_b37;22_40847990_TTT_T_b37;22_40847965_GTTTTTTTTTTTTGGTTTTTTTTTTTTT_G_b37	0.217506500031618	0.181843436874277	-1.23274923381172	0.0721794212657606	-1.61519869312139	0.0572538822526621	-0.698345091416002	0.100452466423225	gt	0.257232342040614
ENSG00000100399.11	CHADL	41625516	41636938	22_42202198_CT_C	42202198	CT	C	22_42202198_CT_C_b37;22_42202199_T_TT_b37	1.74082208272654	0.610685499877835	1.90691497544589	0.760291221153803	0.742800655222993	0.262181882894619	1.89066483210649	0.740902310763503	gt	1
ENSG00000100401.15	RANGAP1	41641614	41682255	22_41066860_A_AAAT	41066860	A	AAAT	22_41066860_A_AAAT_b37;22_41066860_A_AAATAAAT_b37;22_41066860_A_*_b37;22_41066860_A_AAATAAATAAAT_b37	1.6215884464479	0.538454574297988	1.85641905815169	0.704746708020317	1.70624082515246	0.587821572320505	1.85552859922507	0.703875686397619	gt	1
ENSG00000100410.3	PHF5A	41855720	41864729	22_42399162_CA_C	42399162	CA	C	22_42399162_CAA_C_b37;22_42399163_AA_A_b37;22_42399164_A_AA_b37;22_42399164_A_AAA_b37	-3.88442363046175	0.0152753968231419	-4.32911820625213	0.0118771357104236	1.97181482502504	0.866674215406526	0.551743318252022	0.228807888764007	gt	0.140659734093234
ENSG00000100416.8	TRMU	46726771	46753237	22_46818379_G_C	46818379	G	C	22_46818379_G_C_b37	1.99696583682174	0.956072149502898	1.99004945286759	0.920540875592016	1.92205068620314	0.780095914742926	0.823957579306352	0.278163155173005	gt	1
ENSG00000100417.7	PMM1	41972897	41985894	22_41618618_GA_G	41618618	GA	G	22_41618618_GA_G_b37;22_41618619_A_AA_b37;22_41618619_A_AAA_b37	1.87688474758176	0.725680003569409	1.71160030747063	0.59124787460407	1.40164708107534	0.439207153064516	0.351125210951068	0.199112147521945	gt	1
ENSG00000100429.13	HDAC10	50683611	50689834	22_50666507_C_T	50666507	C	TRUE	22_50666507_C_T_b37	1.00215793665956	0.317833229359944	1.90083751825426	0.75283701286606	1.8052680488745	0.659007094153188	1.68079369046222	0.572085014664264	gt	1
ENSG00000100442.6	FKBP3	45584802	45604522	14_44996563_AT_A	44996563	AT	A	14_44996565_TTT_T_b37;14_44996566_TT_T_b37;14_44996567_T_TT_b37;14_44996567_T_TTT_b37;14_44996564_TTTT_T_b37;14_44996563_ATTTT_A_b37	1.07437083746345	0.336001265935304	0.796651916704491	0.272653529761389	1.99343990079973	0.935446374759226	0.721833039794944	0.258240136402269	gt	1
ENSG00000100461.13	RBM23	23369853	23388393	14_23473248_C_T	23473248	C	TRUE	14_23473248_C_T_b37	-1.07635746160264	0.0794382514213366	-1.00519981774517	0.0829977427175895	1.31211955476238	0.406886256834941	-0.907936609350941	0.0881445808700788	gt	0.288178742195974
ENSG00000100462.11	PRMT5	23389719	23398794	14_24258041_C_CTTT	24258041	C	CTTT	14_24258041_C_CT_b37;14_24258041_C_CTT_b37;14_24258041_C_CTTTT_b37;14_24258041_C_CTTT_b37;14_24258041_C_CTTTTTTT_b37	1.94312810292598	0.811510148054443	1.85372746984706	0.702123219499418	1.97407397302618	0.872081105300945	1.45284576856017	0.459482810566332	gt	1
ENSG00000100478.10	AP4S1	31494311	31562818	14_31462460_C_CA	31462460	C	CA	14_31462461_A_AA_b37;14_31462461_A_AAA_b37;14_31462460_C_A_b37;14_31462460_CA_C_b37;14_31462461_A_AAAA_b37	1.05962293477523	0.332180888996472	1.21641012830287	0.376045473127001	1.9804257864451	0.888732778949033	0.373371074997351	0.202169950321956	gt	1
ENSG00000100504.12	PYGL	51324608	51411454	14_52215267_G_GATT	52215267	G	GATT	14_52215267_G_GATT_b37	1.01122506722163	0.320041976049436	-0.167540908816761	0.140951468772822	1.86900418011209	0.717401765039341	1.59262571075101	0.523305229935183	gt	0.344351402805153
ENSG00000100505.9	TRIM9	51441979	51562779	14_51496202_T_C	51496202	TRUE	C	14_51496202_T_C_b37	-5.78416523230436	0.00527061384443258	-0.624799536405703	0.105205791279928	1.05992443264915	0.332258408426473	1.20284255682338	0.371944608473698	gt	0.105681873504735
ENSG00000100522.4	GNPNAT1	53241911	53258386	14_53218399_A_G	53218399	A	G	14_53218399_A_G_b37	1.74886468820239	0.616276801645024	1.66676776837602	0.563762002926705	1.93379358409788	0.796942503625398	1.51407205754072	0.485749401018113	gt	1
ENSG00000100523.10	DDHD1	53510685	53620000	14_52627332_C_G	52627332	C	G	14_52627332_C_G_b37	1.99247019198276	0.930850783918403	1.99798476040223	0.964193855727395	1.99067941481144	0.923089183097237	1.99059249342662	0.922732508042808	gt	1
ENSG00000100526.15	CDKN3	54863566	54886936	14_55582654_TA_T	55582654	TA	TRUE	14_55582655_AA_A_b37;14_55582656_A_AA_b37;14_55582656_A_AAA_b37;14_55582654_TAA_T_b37	1.23626243494664	0.382161386316251	1.50150843772042	0.480163667490241	1.90993688024548	0.764096927268139	-0.0635819563682958	0.150855196879345	gt	0.354224413257358
ENSG00000100554.7	ATP6V1D	67761087	67826982	14_67147717_GA_G	67147717	GA	G	14_67147718_AA_A_b37;14_67147719_A_AA_b37;14_67147717_GAA_G_b37	0.421174254023128	0.208929916405564	1.27182584324765	0.393475656287398	0.548548418287908	0.228295176711935	1.99792633922925	0.963678912651047	gt	1
ENSG00000100558.4	PLEK2	67853699	67878917	14_67660429_A_G	67660429	A	G	14_67660429_A_G_b37	1.79020223870072	0.646925962795395	1.38647614374514	0.433464092666307	0.356566955421215	0.199855090794396	1.07928732618058	0.337287916955252	gt	1
ENSG00000100577.14	GSTZ1	77787226	77797940	14_77842048_A_G	77842048	A	G	14_77842048_A_G_b37	-3.39658882861036	0.0201761483244855	-5.12782432691429	0.00758967658078279	-0.434967441536344	0.118656358567863	-0.644358543339933	0.103918094904762	gt	0.122560579817837
ENSG00000100578.10	KIAA0586	58894102	59015216	14_58270300_C_CTT	58270300	C	CTT	14_58270312_T_TT_b37;14_58270312_T_TTT_b37;14_58270310_TTT_T_b37;14_58270311_TT_T_b37;14_58270300_CTTTTTTTTTTTT_C_b37;14_58270312_T_TTTTTTT_b37	1.99236739004033	0.930381540249592	0.203609810117882	0.180149516672509	1.98079691766162	0.889785852329745	-0.89939228643226	0.0886129545234361	gt	0.295627899346272
ENSG00000100580.7	TMED8	77801363	77843452	14_77726978_G_C	77726978	G	C	14_77726978_G_C_b37	1.91681389962542	0.773025254834811	1.85945998929532	0.707744757722658	1.51280382925336	0.485180701443289	1.9099714031646	0.764140803820794	gt	1
ENSG00000100596.2	SPTLC2	77972339	78083116	14_77615368_A_G	77615368	A	G	14_77615368_A_G_b37	0.724482621996231	0.258734169722101	1.99166431160126	0.927254224957719	0.257091255050227	0.186770691184874	0.87571591562579	0.288997846365917	gt	1
ENSG00000100600.10	LGMN	93170151	93215047	14_93340402_A_G	93340402	A	G	14_93340402_A_G_b37	-2.72443322072161	0.0297369821981107	-1.41012942586997	0.0647973641665082	1.57786977678774	0.515876013717178	0.626773850792347	0.241258359134602	gt	0.205202498452351
ENSG00000100603.9	SNW1	78183941	78227550	14_78224658_C_CAAAA	78224658	C	CAAAA	14_78224661_A_AAAA_b37;14_78224661_A_AAAAA_b37;14_78224658_CAAA_C_b37;14_78224661_A_AAAAAA_b37;14_78224661_A_AAAAAAA_b37;14_78224661_A_AAAAAAAA_b37	1.47003734507518	0.466622560549528	1.79968908364276	0.654470000267135	1.98303147657674	0.896358126830039	1.73939913825564	0.60970765499715	gt	1
ENSG00000100612.9	DHRS7	60610837	60636574	14_60596947_A_G	60596947	A	G	14_60596947_A_G_b37	1.75384036717861	0.619792274340783	1.99921787011579	0.977688801914659	0.948607452776002	0.305186588617449	1.77435772779637	0.634774014620208	gt	1
ENSG00000100614.13	PPM1A	60712469	60765805	14_60336297_T_TG	60336297	TRUE	TG	14_60336300_GG_G_b37;14_60336297_T_G_b37;14_60336299_GGG_G_b37;14_60336301_G_GG_b37;14_60336298_GGGG_G_b37;14_60336297_TGGGG_T_b37	-1.16772882140361	0.0751068220328973	-2.22566282915869	0.0398170645237188	-1.42449995742692	0.064235693587054	1.16888206254254	0.361949464835786	gt	0.223614459789366
ENSG00000100632.6	ERH	69846847	69865344	14_70769007_A_G	70769007	A	G	14_70769007_A_G_b37	-3.77362335777372	0.0162684582645184	-6.13344224220185	0.00434561662552343	-0.645405679494445	0.103849643680711	-4.11693467482189	0.0133892784231629	gt:hepatocyte	0.0974820266825526
ENSG00000100644.12	HIF1A	62162230	62214976	14_61810069_C_CA	61810069	C	CA	14_61810071_AAAA_A_b37;14_61810072_AAA_A_b37;14_61810073_AA_A_b37;14_61810074_A_AA_b37;14_61810069_CAAAAA_C_b37;14_61810070_AAAAA_A_b37	-1.80930711662495	0.0509685305513798	-3.1091120222394	0.0238004987267241	-3.28985699031449	0.0214499814402983	1.26878422018336	0.392489390595503	gt	0.179666511209336
ENSG00000100652.4	SLC10A1	70242133	70264006	14_69779839_C_A	69779839	C	A	14_69779839_C_A_b37	1.95742941656664	0.836535957760908	1.9997893889072	0.98842114973055	1.66696144596719	0.563875331553789	1.26806965606264	0.392258203617208	gt	1
ENSG00000100664.6	EIF5	103799880	103811362	14_104258537_GTA_G	104258537	GTA	G	14_104258537_GTA_*_b37;14_104258537_GTA_G_b37;14_104258539_A_GTATA_b37	-0.954968238296999	0.0856139885646432	-0.667833757577625	0.102395307718652	-3.50104803478899	0.0190050800944186	-0.53638922283676	0.111248934278543	gt	0.171658787949587
ENSG00000100665.7	SERPINA4	95027427	95036250	14_94360712_A_G	94360712	A	G	14_94360712_A_G_b37	1.9385775665445	0.804261689081818	1.98168103971159	0.89233708855224	1.78835067772883	0.645477742164565	1.6821496840364	0.572902399241429	gt	1
ENSG00000100714.11	MTHFD1	64854748	64926722	14_65545253_T_TG	65545253	TRUE	TG	14_65545253_T_*_b37;14_65545253_T_TG_b37	1.93729511451807	0.802270733394067	1.99073183509518	0.923305097455147	1.88141359544522	0.730572733543618	1.91602059067503	0.7719753604611	gt	1
ENSG00000100726.10	TELO2	1543344	1560458	16_1556684_G_GC	1556684	G	GC	16_1556684_G_GC_b37	-1.24958903456155	0.0714413680563649	-0.246604085637671	0.133907982906801	-1.32135069743799	0.0683856234601174	1.8536059803393	0.70200545851279	gt	0.273124446218706
ENSG00000100764.9	PSMC1	90722838	90738968	14_91499533_C_CAA	91499533	C	CAA	14_91499534_A_AA_b37;14_91499533_CA_C_b37;14_91499534_A_AAA_b37	-0.560869675603385	0.109538310908758	0.619499464587022	0.240015906356088	-0.818045831805136	0.0932098207972265	0.817382573948635	0.276823783135266	gt	0.299739538576807
ENSG00000100796.13	SMEK1	91923954	91976898	14_92459820_CA_C	92459820	CA	C	14_92459820_CA_C_b37;14_92459821_A_AAA_b37;14_92459821_A_AAAAA_b37;14_92459821_A_AA_b37;14_92459821_A_AAAA_b37	1.31806680109736	0.408921827909783	-1.49986154597042	0.0613739599458041	1.75278751820906	0.61904473003715	-0.643232470234693	0.103991761370498	gt	0.263655806013756
ENSG00000100804.14	PSMB5	23485751	23504439	14_22769408_T_C	22769408	TRUE	C	14_22769408_T_C_b37	-2.51942873406722	0.0335120193172371	-1.50602527686038	0.0611459871690106	0.987254884304377	0.314246091286868	-1.91620623565296	0.0478226848429489	gt	0.212053455566698
ENSG00000100811.6	YY1	100704634	100749129	14_101319424_A_G	101319424	A	G	14_101319424_A_G_b37	-0.0719542739040548	0.150029167402684	0.83696864222992	0.280837749549627	1.29549213575825	0.401273119522166	1.65954821346122	0.559568558198022	gt	0.353327928037562
ENSG00000100814.13	CCNB1IP1	20779526	20801471	14_21161228_G_C	21161228	G	C	14_21161228_G_C_b37;14_21161228_G_A_b37	1.99002096739724	0.92042760017406	1.20382091883124	0.372238222371239	-1.91664774630453	0.0478101255578284	1.92170366696064	0.779619581617339	gt	0.23935592871863
ENSG00000100823.7	APEX1	20923349	20925927	14_19991792_T_C	19991792	TRUE	C	14_19991792_T_C_b37	-0.333068457334207	0.126652002053273	0.917107793003652	0.29805144941287	1.57535601396319	0.514628834536929	0.263896756046336	0.187633329876902	gt	0.334552458253929
ENSG00000100836.6	PABPN1	23790497	23795394	14_23770471_CACG_C	23770471	CACG	C	14_23770471_CACG_C_b37;14_23770473_CG_G_b37	1.98931690967743	0.917678022502378	1.91698319203579	0.773250003981048	1.99686401807065	0.955341935696066	1.28497436609126	0.397780454809916	gt	1
ENSG00000100865.10	CINP	102808955	102829253	14_102809559_A_G	102809559	A	G	14_102809559_A_G_b37	0.161186278661376	0.175090050017824	0.308592520770901	0.193415536318202	-4.57724542187543	0.0103290615728311	1.93759422379259	0.802733140382207	gt	0.132492620008813
ENSG00000100867.10	DHRS2	24099323	24114848	14_24136971_C_A	24136971	C	A	14_24136971_C_A_b37	-0.511633766514137	0.11300871874701	-1.24337225722508	0.0717128900330933	-0.45749253470899	0.11696536775136	-0.187338781711844	0.139149550938611	gt	0.277829669479432
ENSG00000100889.7	PCK2	24563261	24579807	14_23902115_C_T	23902115	C	TRUE	14_23902115_C_T_b37	1.92951165085793	0.790627067203891	1.67000649093501	0.565662910196585	1.89648143965962	0.747647396525846	1.37969954221472	0.430935655898316	gt	1
ENSG00000100890.11	KIAA0391	35591051	35743271	14_36570396_C_CAA	36570396	C	CAA	14_36570397_A_AAA_b37;14_36570397_A_AAAA_b37;14_36570397_A_AAAAA_b37;14_36570396_CA_C_b37;14_36570397_A_AA_b37	-5.37415239781905	0.00661679701761024	-1.59893433833429	0.0578166217833239	-1.0204544654041	0.0822204221885599	0.0432934059005561	0.161865980678263	gt	0.117626208627926
ENSG00000100897.13	DCAF11	24583403	24594451	14_23773253_AT_A	23773253	AT	A	14_23773254_T_TT_b37;14_23773254_T_TTT_b37;14_23773253_AT_A_b37	-3.26771670759354	0.0217244897286212	0.611468183626812	0.238653197211554	-1.19471513128974	0.0738766400859753	1.99966780088823	0.985458297678553	gt	0.179982066212894
ENSG00000100902.6	PSMA6	35747838	35786699	14_36570396_C_CAA	36570396	C	CAA	14_36570397_A_AAA_b37;14_36570397_A_AAAA_b37;14_36570397_A_AAAAA_b37;14_36570396_CA_C_b37;14_36570397_A_AA_b37	1.30648436526002	0.404971151048028	1.99688590222422	0.955497867287972	1.97403975532023	0.871997445608325	0.759979032419437	0.26546701289799	gt	1
ENSG00000100908.9	EMC9	24608173	24610797	14_24610733_T_C	24610733	TRUE	C	14_24610733_T_C_b37	0.768426299181215	0.267101208908489	0.872469452882569	0.288302691212694	1.75310570932191	0.619270442620482	0.83363301368712	0.28014898640497	gt	1
ENSG00000100926.10	TM9SF1	24658348	24682679	14_24258041_C_CTTT	24258041	C	CTTT	14_24258041_C_CT_b37;14_24258041_C_CTT_b37;14_24258041_C_CTTTT_b37;14_24258041_C_CTTT_b37;14_24258041_C_CTTTTTTT_b37	1.93401613226109	0.797276619487206	1.62171748363477	0.538523840722808	1.89243297457728	0.74293122819758	-0.0608444339046628	0.151126401548272	gt	0.354523447652976
ENSG00000100941.4	PNN	39644386	39652422	14_38745903_CTTTTT_C	38745903	CTTTTT	C	14_38745905_TTTTT_T_b37;14_38745906_TTTT_T_b37;14_38745907_TTT_T_b37;14_38745904_TTTTTT_T_b37;14_38745903_CTTTTTT_C_b37;14_38745908_TT_T_b37	1.37180806730015	0.428019301434969	1.1254803239126	0.349707102569603	0.709551898161692	0.255965387625561	1.32232430149327	0.410388239744102	gt	1
ENSG00000100979.10	PLTP	44527398	44540794	20_45300156_T_TA	45300156	TRUE	TA	20_45300156_TA_T_b37;20_45300157_A_AA_b37	1.99989734069879	0.991915898034556	1.97716041337867	0.879874969185591	1.79881371966957	0.653765013824246	1.99784367019356	0.962962505788837	gt	1
ENSG00000100994.7	PYGB	25228704	25278650	20_24606041_TGATCA_T	24606041	TGATCA	TRUE	20_24606041_TGATCA_T_b37;20_24606044_TCA_A_b37;20_24606045_CA_A_b37	-8.50049571611072	0.00119342522854346	-6.28381367960321	0.00400000290070761	1.59196591229187	0.522969015013779	-0.687642147949191	0.101129360350906	gt:endothelial	0.0588456213319542
ENSG00000100997.14	ABHD12	25275378	25371619	20_25443278_A_ATTTGTTTTGT	25443278	A	ATTTGTTTTGT	20_25443278_A_ATTTGTTTTGT_b37;20_25443278_A_ATTTGTTTTGTTTTGT_b37;20_25443278_A_ATTTGT_b37	1.32543679080476	0.41146517403502	1.65289947678781	0.555759060457132	0.883650646689773	0.290705892742611	1.98684851598836	0.908698830561686	gt	1
ENSG00000101000.4	PROCR	33759875	33765165	20_33616014_C_CT	33616014	C	CT	20_33616015_TT_T_b37;20_33616016_T_TT_b37;20_33616016_T_TTT_b37;20_33616016_T_TTTT_b37;20_33616014_CTT_C_b37	0.811009000621766	0.275533178172592	0.615618416088125	0.239356211898512	1.84567555373411	0.694436549117513	-1.30734804830894	0.0689707111650133	gt	0.27375369124901
ENSG00000101004.10	NINL	25433340	25566153	20_25843843_G_A	25843843	G	A	20_25843843_G_A_b37	1.08638717690849	0.339157644208842	0.897497220702689	0.293717504266107	1.7291848403874	0.602785479867343	1.99995877094597	0.994876830055395	gt	1
ENSG00000101017.9	CD40	44746910	44758502	20_44761377_G_C	44761377	G	C	20_44761377_G_C_b37	0.767252938536672	0.266873464478223	0.412457706072587	0.207677623160207	1.86430071326021	0.712594500046631	-4.15172485900638	0.0131284000079039	gt	0.146199424415461
ENSG00000101076.12	HNF4A	42984339	43061485	20_42866342_C_CTT	42866342	C	CTT	20_42866342_C_CT_b37;20_42866342_C_CTTT_b37;20_42866342_C_CTT_b37;20_42866342_C_CTTTT_b37;20_42866342_C_CTTTTTTTTTTTTTTTTTTTTTTTTTTTTTTTTTTTT_b37	1.79364364794475	0.649638372010034	1.89316472348469	0.743776302061392	1.92210816750077	0.780174926247271	1.9997116005618	0.986450714566172	gt	1
ENSG00000101084.12	C20orf24	35234136	35240960	20_35498014_C_CA	35498014	C	CA	20_35498015_AA_A_b37;20_35498014_CAA_C_b37;20_35498016_A_AA_b37	1.97138018379172	0.865659840597541	1.8972571714292	0.748562634329839	1.98771895241521	0.911759174118176	1.80288605956582	0.657060544934518	gt	1
ENSG00000101115.8	SALL4	50400580	50419059	20_50386781_G_C	50386781	G	C	20_50386781_G_C_b37	-0.944920840275188	0.0861479198309376	0.0595052454118559	0.163614824495485	-0.339988859948392	0.126090455661836	1.98954057799625	0.918541322700671	gt	0.293882711538116
ENSG00000101150.13	TPD52L2	62496595	62522898	20_62874158_A_AT	62874158	A	AT	20_62874158_AT_A_b37;20_62874159_T_TT_b37	-0.542018834251166	0.110852967400741	-1.81696896411154	0.0507359409150076	-2.25348785033242	0.0391698056066688	-2.52184669927567	0.0334646915195451	gt	0.211925025454954
ENSG00000101152.6	DNAJC5	62526517	62567384	20_62000852_CAG_C	62000852	CAG	C	20_62000852_CAG_C_b37	1.40247526060045	0.439524011628266	1.99192920728217	0.928416275825386	1.56001092989578	0.507127730801748	1.99999813767795	0.998911151845136	gt	1
ENSG00000101158.8	NELFCD	57556262	57570188	20_57556602_CCCGGGGTCCCGCGGCGCGGCCG_C	57556602	CCCGGGGTCCCGCGGCGCGGCCG	C	20_57556602_CCCGGGGTCCCGCGGCGCGGCCG_C_b37	1.85591090168725	0.70424926652469	1.67004460167948	0.565685352338126	1.58334625463243	0.518611500512526	0.835735789367504	0.280582932977953	gt	1
ENSG00000101181.13	MTG2	60758084	60778624	20_60773684_C_T	60773684	C	TRUE	20_60773684_C_T_b37	1.77355682266011	0.634173793154936	1.46549731710121	0.464719965308895	-1.92393545899523	0.0476033200853118	1.7777936696134	0.637363923201794	gt	0.238900154407486
ENSG00000101182.10	PSMA7	60711790	60718496	20_60227853_G_GAA	60227853	G	GAA	20_60227854_A_AA_b37;20_60227853_G_A_b37;20_60227854_A_AAA_b37;20_60227853_GA_G_b37;20_60227854_A_AAAA_b37	1.67270907120388	0.567258658499646	1.99999253828821	0.997820490549348	-1.12380920044126	0.0771562237352675	1.19814659714996	0.370539809638637	gt	0.285697491258939
ENSG00000101188.4	NTSR1	61340188	61394123	20_61407076_T_C	61407076	TRUE	C	20_61407076_T_C_b37	1.86727499268289	0.715623222134802	1.45696809152497	0.461178914370291	1.99195169815954	0.928515818919895	1.90924587206075	0.763220618438805	gt	1
ENSG00000101193.6	GID8	61569470	61576996	20_61320598_GCCGGCTGTGTCCCGTTCCTCGCAGGCCTGTCC_G	61320598	GCCGGCTGTGTCCCGTTCCTCGCAGGCCTGTCC	G	20_61320598_GCCGGCTGTGTCCCGTTCCTCGCAGGCCTGTCC_G_b37;20_61320598_GCCGGCTGTGTCCCGTTCCTCGCAGGCCTGTCC_*_b37	1.97580800919343	0.876397398050683	1.85562905525984	0.703973795660277	1.95796683327063	0.83755656333467	1.63662925614256	0.546640144238682	gt	1
ENSG00000101199.8	ARFGAP1	61904136	61921142	20_61789837_A_G	61789837	A	G	20_61789837_A_T_b37;20_61789837_A_G_b37	-12.1194457195662	0.000171561036324072	-11.6154096850607	0.000224336525171271	1.36184168198446	0.424378484716486	-5.54482081254412	0.00601828067925556	gt:endothelial	0.0249081208292727
ENSG00000101204.11	CHRNA4	61975419	62009753	20_61994665_C_T	61994665	C	TRUE	20_61994665_C_T_b37	-2.20724531240018	0.0402516533998662	-3.44602894127524	0.0196128591036268	-3.35103220659727	0.0207100067934583	-2.8935518196659	0.0269571735199611	gt	0.172831723187996
ENSG00000101213.5	PTK6	62159777	62168723	20_62950031_T_TTG	62950031	TRUE	TTG	20_62950033_G_GTG_b37;20_62950031_TTG_T_b37;20_62950033_G_GTGTG_b37;20_62950033_G_GTGTGTG_b37	0.520542141155261	0.223859364578452	1.2921898661981	0.400171754332887	1.90270054297918	0.755094779771603	1.4975619063037	0.478430799461887	gt	1
ENSG00000101236.12	RNF24	3907955	3996229	20_4891025_G_GA	4891025	G	GA	20_4891025_GA_G_b37;20_4891026_A_AA_b37;20_4891025_G_A_b37;20_4891026_A_AAA_b37;20_4891026_A_AAAA_b37	1.99991763020466	0.992758674112496	1.99224624799263	0.929832650865738	0.948413548058454	0.305141995490362	1.69036870723045	0.57790652698056	gt	1
ENSG00000101294.12	HM13	30102230	30157370	20_30456279_CT_C	30456279	CT	C	20_30456280_TTT_T_b37;20_30456279_CTTT_C_b37;20_30456281_TT_T_b37;20_30456282_T_TT_b37	1.32530842895028	0.411420678074299	0.381760515823203	0.20333744120212	1.18254646826864	0.365925746801452	1.40868388995386	0.441910637940547	gt	1
ENSG00000101307.11	SIRPB1	1544166	1600707	20_1889858_A_G	1889858	A	G	20_1889858_A_G_b37	1.69627897295959	0.581559020150561	1.99906531955486	0.975610438644238	1.76451069139023	0.62748312619913	0.214372354721547	0.181459799684352	gt	1
ENSG00000101323.4	HAO1	7863627	7921121	20_8685645_C_T	8685645	C	TRUE	20_8685645_C_*_b37;20_8685645_C_T_b37	1.99775784480994	0.962233161809302	1.99775784480994	0.962233161809302	1.99775784481005	0.962233161810498	0	1	gt	1
ENSG00000101336.8	HCK	30639990	30689659	20_30456279_CT_C	30456279	CT	C	20_30456280_TTT_T_b37;20_30456279_CTTT_C_b37;20_30456281_TT_T_b37;20_30456282_T_TT_b37	0.942878086102098	0.303872528690529	0.774697652958707	0.268322568746361	1.37095646316499	0.42770636801628	1.10163705281786	0.343221044718799	gt	1
ENSG00000101337.11	TM9SF4	30697308	30755061	20_30682581_A_AAG	30682581	A	AAG	20_30682586_G_GAG_b37;20_30682581_AGAGAG_*_b37;20_30682585_AG_G_b37	1.85874101950401	0.707032609422529	1.95699504519405	0.835715943070835	1.99993130778722	0.993387147396458	1.91112350230406	0.765610344389017	gt	1
ENSG00000101353.10	MROH8	35729628	35807991	20_35767555_A_AAATAAT	35767555	A	AAATAAT	20_35767555_AAAT_A_b37;20_35767558_T_TAATAAT_b37;20_35767558_T_TAAT_b37;20_35767558_T_TAATAATAAT_b37	1.99957958170131	0.983641237899944	1.94850219662123	0.820477182792838	1.60015698334252	0.527170340724117	1.99917662235202	0.977108196819721	gt	1
ENSG00000101361.10	NOP56	2632790	2639039	20_3077493_T_*	3077493	TRUE	*	20_3077493_T_*_b37	1.99163787188286	0.927139266946689	1.99999785452616	0.998831304105949	1.97649948548667	0.878162666416768	1.88089586736845	0.73000816822957	gt	1
ENSG00000101367.8	MAPRE1	31407698	31438211	20_30456279_CT_C	30456279	CT	C	20_30456280_TTT_T_b37;20_30456279_CTTT_C_b37;20_30456281_TT_T_b37;20_30456282_T_TT_b37	1.98953054516772	0.918502399980776	1.84787892261522	0.696516565949468	1.7423850889457	0.61176349812672	0.90235936308477	0.294784469505476	gt	1
ENSG00000101400.5	SNTA1	31995760	32031698	20_31952681_C_CT	31952681	C	CT	20_31952682_TT_T_b37;20_31952681_CTT_C_b37;20_31952683_T_TT_b37;20_31952683_T_TTT_b37	1.68260758490425	0.573178938064453	1.86632310082564	0.71464975666651	1.83262306554462	0.682453608528502	1.64378011042049	0.550613144181373	gt	1
ENSG00000101405.3	OXT	3052265	3053163	20_3048495_G_GTGAGCCACTGTGCCCAGCCAACCACGCTCCAGCCTGGGCCACGGAGCGTGACTCAGTCTCAAAACAAAAACAAAAACAGGCA	3048495	G	GTGAGCCACTGTGCCCAGCCAACCACGCTCCAGCCTGGGCCACGGAGCGTGACTCAGTCTCAAAACAAAAACAAAAACAGGCA	20_3048495_G_GTGAGCCACTGTGCCCAGCCAACCACGCTCCAGCCTGGGCCACGGAGCGTGACTCAGTCTCAAAACAAAAACAAAAACAGGCA_b37;20_3048495_G_A_b37;20_3048495_G_GTGAGCCACTGTGCCCAGCCAACCACGCTCCAGCCTGGGCCATGGAGCGTGACTCAGTCTCAAAACAAAAACAAAAACAGGCA_b37	0.573640746353249	0.232359530383135	0.111030034834414	0.169318145124166	1.57978582593819	0.516830194924255	0.860239153606528	0.285702867544327	gt	1
ENSG00000101413.7	RPRD1B	36661947	36720768	20_35706190_GA_G	35706190	GA	G	20_35706192_A_AAA_b37;20_35706191_AA_A_b37;20_35706192_A_AA_b37;20_35706192_A_AAAA_b37;20_35706190_GAA_G_b37;20_35706192_A_AAAAA_b37	-1.57186387395978	0.05876631521254	-1.47678222238602	0.0622356474170115	0.540955130782493	0.227082153190275	1.24042006584762	0.383460013147436	gt	0.260004464597242
ENSG00000101417.7	PXMP4	32294511	32308125	20_31952681_CTT_C	31952681	CTT	C	20_31952682_TT_T_b37;20_31952681_CTT_C_b37;20_31952683_T_TT_b37;20_31952683_T_TTT_b37	1.96586170058646	0.853412948912486	1.99586901099059	0.94875303472018	1.98486943385535	0.902102056694369	1.99778617267441	0.962472320163274	gt	1
ENSG00000101421.3	CHMP4B	32399109	32442172	20_31509237_G_T	31509237	G	TRUE	20_31509237_G_T_b37	1.8495123772222	0.698069803423601	1.74642178387461	0.614566739128596	1.46167722196293	0.463128653950189	1.87179360491422	0.72029900662592	gt	1
ENSG00000101442.8	ACTR5	37377084	37400834	20_37379249_GTT_G	37379249	GTT	G	20_37379255_TTT_T_b37;20_37379256_TT_T_b37;20_37379252_TTTTTT_T_b37;20_37379249_GTTTTTTTT_*_b37	1.1624353497217	0.36009421218906	1.13947757556122	0.353592536120596	1.91133518626867	0.765881480330908	1.98532291597752	0.903573006086078	gt	1
ENSG00000101444.8	AHCY	32868073	32899608	20_33255278_TA_T	33255278	TA	TRUE	20_33255278_TA_T_b37;20_33255279_A_AA_b37	1.62682769055971	0.541280145243546	1.38226473237444	0.431890121713327	1.76467048724243	0.627599926822674	1.29027670652567	0.399535687056932	gt	1
ENSG00000101445.5	PPP1R16B	37434347	37551667	20_37593079_C_CT	37593079	C	CT	20_37593079_CT_C_b37;20_37593080_T_TT_b37	1.97831685012954	0.882933122208856	1.96087807229543	0.8432073062947	1.93454437812414	0.798072097703876	1.97421597372869	0.872428892932431	gt	1
ENSG00000101447.9	FAM83D	37554954	37581703	20_37584444_C_A	37584444	C	A	20_37584444_C_A_b37;20_37584445_AA_A_b37;20_37584446_A_AA_b37;20_37584444_CAA_*_b37;20_37584444_C_G_b37	1.63603997245474	0.546315120850801	1.90453610141901	0.757342577766366	0.569572673462403	0.231694711235995	1.65701836126266	0.558113198963041	gt	1
ENSG00000101457.8	DNTTIP1	44420575	44440066	20_44395318_G_GAT	44395318	G	GAT	20_44395318_G_GAT_b37	-4.95611351276875	0.00835332923676959	-4.70497983603605	0.0096144017982737	1.38924339823484	0.434503078363618	-1.63109635188641	0.0567094475800818	gt	0.125238795074889
ENSG00000101460.8	MAP1LC3A	33134657	33148149	20_33176908_TACACACAC_T	33176908	TACACACAC	TRUE	20_33176918_CACACACAC_C_b37;20_33176922_CACAC_C_b37;20_33176912_CACACACACACACAC_C_b37;20_33176916_CACACACACAC_C_b37;20_33176908_TACACACACACACACACAC_T_b37;20_33176914_CACACACACACAC_C_b37	-0.462750490160204	0.116574490515425	0.464653326011216	0.215311774576435	0.276041470270115	0.189184291711191	1.99893388588436	0.973952578021173	gt	0.324112592267851
ENSG00000101546.8	RBFA	77794357	77806397	18_77794810_G_A	77794810	G	A	18_77794810_G_A_b37	1.99571049691826	0.94778044605905	1.98241245533302	0.894495464189315	1.73573293812217	0.607203665064191	1.64047649175495	0.548770985956983	gt	1
ENSG00000101558.9	VAPA	9913998	9960018	18_9344529_A_ATTTT	9344529	A	ATTTT	18_9344530_T_TGTATTTTT_b37;18_9344530_T_TTTTT_b37;18_9344529_AT_A_b37;18_9344530_T_TT_b37;18_9344530_T_TTTT_b37;18_9344530_T_TTTTTT_b37	-8.16425519348701	0.00143189749822869	-2.84885458667031	0.027664497101083	-0.333700066777737	0.126600635834379	1.16775818954022	0.361625086185216	gt:endothelial	0.062521210790465
ENSG00000101608.8	MYL12A	3247478	3256234	18_3442984_A_G	3442984	A	G	18_3442984_A_G_b37	1.4697540601282	0.466503479618571	1.39652886682438	0.437256687942448	1.35725996442335	0.422720328826077	1.64206813048997	0.54965707166252	gt	1
ENSG00000101639.14	CEP192	12991360	13125051	18_13091661_T_C	13091661	TRUE	C	18_13091661_T_C_b37	1.68326897314711	0.573578832743546	1.51116132338268	0.484445802012087	1.99994814022023	0.994254184959014	-0.545779997480395	0.110589284672107	gt	0.319716071593096
ENSG00000101746.11	NOL4	31431063	31804916	18_30894482_A_G	30894482	A	G	18_30894482_A_G_b37	1.98705163813287	0.909403577061236	1.9583581953043	0.838304082438712	1.96983739698538	0.862121797001758	1.07616807519645	0.336470841407488	gt	1
ENSG00000101751.6	POLI	51795773	51847636	18_51859615_C_T	51859615	C	TRUE	18_51859615_C_T_b37	0.327402366949912	0.195910963899468	-1.04322496940404	0.0810747018595324	-0.992983087545724	0.0836259849250218	0.828914538350546	0.279178319594989	gt	0.290372618811665
ENSG00000101752.7	MIB1	19284917	19450918	18_20005510_CTTT_C	20005510	CTTT	C	18_20005512_TTTT_T_b37;18_20005514_TT_T_b37;18_20005511_TTTTT_T_b37;18_20005513_TTT_T_b37;18_20005510_C_T_b37;18_20005510_CTTTTT_C_b37	1.53024183855626	0.493098446622128	1.61822055131819	0.536652440803416	1.75171291561219	0.618283784751099	1.57293603323473	0.513433142896124	gt	1
ENSG00000101773.12	RBBP8	20378223	20606451	18_19615176_TGAGATGGAGTCTTAC_T	19615176	TGAGATGGAGTCTTAC	TRUE	18_19615176_TGAGATGGAGTCTTAC_T_b37;18_19615182_GGAGTCTTAC_C_b37	1.96267664760421	0.846808191270868	1.99998523430725	0.996934044081618	1.90886020706824	0.762733115129329	1.66505784397265	0.562763357316057	gt	1
ENSG00000101843.14	PSMD10	107327436	107334848	X_108288969_CTT_C	108288969	CTT	C	X_108288970_TT_T_b37;X_108288971_T_TT_b37;X_108288969_CTT_C_b37	1.66975649318795	0.565515737614134	1.93228155710239	0.794688157782263	1.9999994901068	0.999430256165985	1.99612820514818	0.950384650726786	gt	1
ENSG00000101846.6	STS	7137496	7272851	X_6612330_C_CT	6612330	C	CT	X_6612332_T_TT_b37;X_6612331_TT_T_b37;X_6612330_CTT_C_b37;X_6612332_T_TTT_b37	0.949104989788452	0.305301048008921	1.68614808482397	0.575326059209021	1.15405463098017	0.357701909563146	1.99978081533675	0.988187841173792	gt	1
ENSG00000101849.11	TBL1X	9431334	9687780	X_9909199_GC_G	9909199	GC	G	X_9909199_GC_G_b37	1.37932076278906	0.430794989147388	1.33709845970105	0.415537455525852	1.4523901050128	0.459295937556483	1.41150219335236	0.443000596157491	gt	1
ENSG00000101850.8	GPR143	9693385	9754337	X_10689759_T_TA	10689759	TRUE	TA	X_10689761_A_AA_b37;X_10689760_AA_A_b37;X_10689759_TAA_T_b37	-2.53673367357902	0.0331748369470173	-2.79962859589006	0.0284658728141858	1.45368546225967	0.459827494428172	-1.26334395351773	0.070844520109904	gt	0.202332223810713
ENSG00000101856.8	PGRMC1	118370215	118378429	X_118598124_CG_C	118598124	CG	C	X_118598124_CG_*_b37;X_118598124_CG_C_b37	1.64207034131215	0.549658304315091	1.73685930322443	0.607970618010117	1.56222704700991	0.508199319307521	1.98453918483244	0.901044869153383	gt	1
ENSG00000101882.5	NKAP	119059013	119077735	X_119380989_GTGCCTACAACAC_G	119380989	GTGCCTACAACAC	G	X_119380989_GTGCCTACAACAC_G_b37	-10.8378329573596	0.000339680781421084	-12.002867329149	0.000182532066592283	-1.04156911388719	0.081157434419204	-0.993116486915994	0.083619097222662	gt:hepatocyte	0.0255544893229196
ENSG00000101883.4	RHOXF1	119243010	119249847	X_119262460_G_A	119262460	G	A	X_119262460_G_A_b37	0.851525146070628	0.283868643791717	1.00071082646173	0.317482568209391	0.556780476615188	0.229619061331958	1.90767983000029	0.761248005017469	gt	1
ENSG00000101916.11	TLR8	12924738	12941288	X_12400629_GCAT_G	12400629	GCAT	G	X_12400656_GCAT_T_b37;X_12400629_GCATAGCATAGCATAGCATAGAGCATAGCAT_*_b37	0.821182486749763	0.277596857865719	1.14578022516451	0.355361318374837	-1.32980391387389	0.0680349852832358	1.73707375360351	0.608116874246593	gt	0.27255712039886
ENSG00000101940.13	WDR13	48448429	48463581	X_47643079_TA_T	47643079	TA	TRUE	X_47643079_TA_T_b37	1.98508923537668	0.902812185964189	1.98553210790129	0.904259325958612	1.91122902794649	0.76574546317879	1.99428858628187	0.939758105232872	gt	1
ENSG00000101945.12	SUV39H1	48553944	48567403	X_48206013_GGTGTGTGTCTGT_G	48206013	GGTGTGTGTCTGT	G	X_48206015_TGTGTGTCTGT_T_b37;X_48206013_GGTGTGTGTCTGT_G_b37;X_48206025_T_TCTGT_b37;X_48206025_T_TGT_b37;X_48206025_T_TGTCTGT_b37	1.67923998583262	0.571151261898285	1.28357387958829	0.397318714468286	1.99935327230628	0.97971131118772	1.37776319168029	0.430217286595727	gt	1
ENSG00000101974.10	ATP11C	138808504	139027435	X_139748836_C_A	139748836	C	A	X_139748836_C_A_b37	1.43216120396869	0.451119001562913	0.609726950137144	0.238358993464564	1.61764793604459	0.536347131912669	0.958500020515601	0.30747287282094	gt	1
ENSG00000101981.6	F9	138612916	138645617	X_139389329_T_TA	139389329	TRUE	TA	X_139389329_TA_T_b37;X_139389330_A_AA_b37	0.130440221137746	0.171525507094239	0.0776872949012386	0.165601933193373	1.26356079794562	0.390803921696148	-0.0947865595772441	0.147802351452022	gt	0.351675397688574
ENSG00000102007.6	PLP2	49028272	49031588	X_48631645_CAA_C	48631645	CAA	C	X_48631647_AA_A_b37;X_48631645_C_A_b37;X_48631646_AAA_A_b37;X_48631648_A_AA_b37;X_48631645_CAAA_C_b37	1.70193524110033	0.585098194287353	0.0264919011626716	0.1600759889033	-0.00143886839384777	0.15714996632048	-0.203514665626074	0.137696466816309	gt	0.341749485113862
ENSG00000102024.13	PLS3	114795500	114885181	X_115649031_A_T	115649031	A	TRUE	X_115649031_A_T_b37	1.13842841676893	0.353299268634855	-0.0200386993266761	0.155235185190442	1.89669287266685	0.747896477100562	-1.37444049346806	0.0662150591447173	gt	0.269491085290809
ENSG00000102030.11	NAA10	153194694	153200676	X_153115962_TCTTTC_T	153115962	TCTTTC	TRUE	X_153115962_TCTTTC_T_b37;X_153115962_TCTTTC_*_b37	-0.479304754763575	0.115353233194471	0.191268657715796	0.178660492263979	-1.42981590558941	0.0640292382615135	-2.2182674953433	0.03999097383903	gt	0.223869582134543
ENSG00000102032.8	RENBP	153200715	153210232	X_152809742_T_C	152809742	TRUE	C	X_152809742_T_C_b37	1.78231459795199	0.64080921346174	1.36059181810657	0.423925184335961	0.316599456496988	0.194473212400281	-5.05380600683594	0.00790970129045778	gt	0.125066173006787
ENSG00000102034.12	ELF4	129198848	129244691	X_129797505_C_CA	129797505	C	CA	X_129797506_AA_A_b37;X_129797505_CAA_C_b37;X_129797507_A_AA_b37;X_129797507_A_AAA_b37	-0.717143695205948	0.0992755217783723	0.213503484698265	0.181353611019013	1.60532508586726	0.529852247457606	1.59307614916537	0.523534980976292	gt	0.307811575796089
ENSG00000102038.11	SMARCA1	128580479	128657477	X_129065192_A_C	129065192	A	C	X_129065192_A_C_b37;X_129065192_AC_*_b37	1.97136878462925	0.865633343982283	1.99642715122144	0.9523361818244	1.91364729692799	0.76886618034173	1.98379187433738	0.898694145801399	gt	1
ENSG00000102048.11	ASB9	15253409	15288589	X_15293976_T_C	15293976	TRUE	C	X_15293976_T_C_b37	-2.62834400861658	0.031447902890935	-2.78629872764793	0.0286870071918234	-3.30774705631546	0.0212307942996248	-2.50524565539365	0.0337910421093098	gt	0.179129140518732
ENSG00000102100.10	SLC35A2	48760458	48769235	X_47994094_A_C	47994094	A	C	X_47994094_A_C_b37	0.407780748768346	0.207009351090624	-0.164169724462795	0.141260903087578	-0.159240965196147	0.141714678912538	1.33882367100477	0.416144961864274	gt	0.344903606417506
ENSG00000102119.6	EMD	153607556	153609883	X_154209158_T_C	154209158	TRUE	C	X_154209158_T_C_b37	1.82442088841799	0.675200337459199	1.91616821603373	0.772170325051798	1.98806271091661	0.912997936217769	1.84617054278925	0.694902327784623	gt	1
ENSG00000102125.11	TAZ	153639853	153650065	X_152975622_C_T	152975622	C	TRUE	X_152975622_C_T_b37	0.437236606482429	0.211261064621503	-0.775552697105411	0.0957136118707393	-2.42396160057348	0.0354376697073955	0.89672932387316	0.293549446460232	gt	0.213930493727159
ENSG00000102144.9	PGK1	77320684	77384793	X_78124694_CT_C	78124694	CT	C	X_78124695_T_TT_b37;X_78124694_CT_C_b37;X_78124695_T_TTT_b37	-0.231382480652314	0.135232798757783	-1.529781231237	0.060275740759112	0.429825571087122	0.210181684214124	-3.39627147432498	0.0201798176077087	gt	0.17464497681129
ENSG00000102218.5	RP2	46696374	46741793	X_47375114_C_T	47375114	C	TRUE	X_47375114_C_T_b37	1.16151493851908	0.359830403706511	0.807212595520241	0.274768024012937	1.73202651467227	0.604694426238471	1.66614676497483	0.563398924472424	gt	1
ENSG00000102225.11	CDK16	47077258	47089396	X_46747524_GT_G	46747524	GT	G	X_46747525_T_TT_b37;X_46747524_GT_G_b37;X_46747525_T_TTT_b37	0.108857332952709	0.169073096436174	-1.03976719317052	0.0812475684016862	1.66842044902899	0.564730468200311	-2.71391750204884	0.0299193973197854	gt	0.205202498452351
ENSG00000102265.7	TIMP1	47441711	47446188	X_47950160_T_TTTTCTTTC	47950160	TRUE	TTTTCTTTC	X_47950160_TTTTCTTTCTTTC_T_b37;X_47950172_C_CTTTC_b37;X_47950172_C_CTTTCTTTCTTTC_b37;X_47950172_C_CTTTCTTTC_b37;X_47950168_CTTTC_C_b37;X_47950164_CTTTCTTTC_C_b37	1.98554392696639	0.904298251880164	1.98839385196868	0.914208416678947	1.91526361671993	0.770978553172221	1.74251748113883	0.611854997213616	gt	1
ENSG00000102309.8	PIN4	71401202	71522776	X_71442689_A_G	71442689	A	G	X_71442689_A_G_b37	1.99090076999818	0.924005150703024	0.886280576735885	0.291274855256449	0.537409299285173	0.226518362631791	-2.65817709541165	0.0309059870661967	gt	0.206571762718803
ENSG00000102312.16	PORCN	48367349	48379202	X_47919623_TACAC_T	47919623	TACAC	TRUE	X_47919627_CAC_C_b37;X_47919625_CACAC_C_b37;X_47919629_C_CAC_b37;X_47919629_C_CACACAC_b37;X_47919623_TACACAC_T_b37;X_47919629_C_CACAC_b37	1.99530448553321	0.945368655770911	1.64796376061844	0.552962721530044	1.56657687377685	0.510314035001973	1.86737574827754	0.715726492419276	gt	1
ENSG00000102317.13	RBM3	48432836	48437454	X_48429991_C_A	48429991	C	A	X_48429992_AA_A_b37;X_48429991_CAA_C_b37;X_48429993_A_AA_b37;X_48429991_C_A_b37	1.99987950327358	0.991241717205491	1.65373138862606	0.556233017103269	1.98025873395301	0.888262095851724	0.169576958986454	0.17607758616407	gt	1
ENSG00000102359.5	SRPX2	99899214	99926296	X_100218301_A_G	100218301	A	G	X_100218301_A_G_b37	1.57499963809238	0.514452447843615	-1.37457054438198	0.0662098333320158	0.513328705202412	0.222733646325791	-4.99333380129076	0.00818138297009894	gt	0.125238795074889
ENSG00000102362.11	SYTL4	99929487	99987110	X_100022204_G_T	100022204	G	TRUE	X_100022204_G_T_b37	-4.91610972806984	0.00854226117829571	-3.64823441727015	0.0174729561620851	1.61917853599351	0.537163930317343	-2.71425954916521	0.0299134455542225	gt	0.12617269240373
ENSG00000102387.11	TAF7L	100523240	100548059	X_100484582_AT_A	100484582	AT	A	X_100484582_AT_A_b37;X_100484583_T_TT_b37	-0.10768660646869	0.14656073307351	0.583570123363529	0.233991922801939	1.88655687618507	0.736257730563751	-1.22942938604928	0.0723258855452688	gt	0.278262336891645
ENSG00000102401.15	ARMCX3	100877786	100882833	X_100158051_T_TA	100158051	TRUE	TA	X_100158051_TA_T_b37;X_100158052_A_AA_b37	1.45424932514885	0.46005918311961	1.20419760147536	0.372351354114874	-0.394116987795258	0.121792503007115	1.96683148178909	0.855486778566393	gt	0.329486964656929
ENSG00000102409.9	BEX4	102470019	102472174	X_102468481_C_A	102468481	C	A	X_102468481_C_A_b37	1.29722560763173	0.401853025602027	1.81373527140551	0.66604380653789	1.99903168828479	0.975175668026816	1.9536149678483	0.829477418401999	gt	1
ENSG00000102575.6	ACP5	11685474	11689823	19_11691728_CAGAG_C	11691728	CAGAG	C	19_11691728_CAGAGAG_C_b37;19_11691730_GAGAG_G_b37;19_11691732_GAG_G_b37;19_11691734_G_GAG_b37;19_11691734_G_GAGAG_b37	1.48911752427836	0.474757088448952	1.94772576238466	0.819152152514798	1.32968592994683	0.41294212936124	1.68639734584747	0.575477821296219	gt	1
ENSG00000102595.14	UGGT2	96453833	96705736	13_95971946_A_ACT	95971946	A	ACT	13_95971946_A_ACT_b37	1.34101143428643	0.416917244832028	1.99988246837802	0.991350143171253	1.9661522236978	0.854030987061572	1.33000459136497	0.413053207797182	gt	1
ENSG00000102755.6	FLT1	28874488	29069265	13_29986656_G_A	29986656	G	A	13_29986656_G_A_b37	1.97697221682949	0.879384845441168	1.97697221682949	0.879384845441168	1.97697221682949	0.879384845441168	1.97697221682949	0.879384845441168	gt	1
ENSG00000102763.11	VWA8	42140972	42535256	13_41612202_T_TAA	41612202	TRUE	TAA	13_41612203_A_AA_b37;13_41612203_A_AAA_b37;13_41612202_TA_T_b37;13_41612203_A_AAAA_b37;13_41612203_A_AAAAAAAAAAAAAAAAAAAAAAA_b37	1.73112039791255	0.604084336666144	1.97173123874018	0.866478518624119	1.99382370948251	0.937359235608133	1.99974952015998	0.987372763341069	gt	1
ENSG00000102796.6	DHRS12	52342128	52378293	13_52485210_G_A	52485210	G	A	13_52485210_G_A_b37	1.63765374927891	0.54720606664318	1.48383400762953	0.472481758629203	1.8495116048386	0.698069066683845	1.73227625939006	0.604862809572077	gt	1
ENSG00000102804.10	TSC22D1	45007654	45151283	13_44453945_GGGGCGAGGTGGGCGAGGT_G	44453945	GGGGCGAGGTGGGCGAGGT	G	13_44453945_GGGGCGAGGTGGGCGAGGT_G_b37;13_44453954_TGGGCGAGGT_T_b37;13_44453945_GGGGCGAGGTGGGCGAGGT_*_b37	0.528877819302579	0.225168722311462	-1.46396587845919	0.0627197141996024	1.69695011162361	0.58197670210445	-2.07463070717898	0.0435317806969973	gt	0.230187044085292
ENSG00000102858.8	MGRN1	4666493	4740975	16_4740208_T_G	4740208	TRUE	G	16_4740208_T_G_b37;16_4740208_TTTTG_T_b37	1.38776207567878	0.433946434249262	1.71962519534964	0.596455661695115	-5.38284796589261	0.00658488138363098	1.92749443184795	0.787723009079898	gt	0.117626208627926
ENSG00000102878.11	HSF4	67197287	67203848	16_66210396_A_C	66210396	A	C	16_66210396_A_C_b37	1.88759427705975	0.737421703129589	1.8186428014331	0.670209470674589	1.79941979371864	0.654252927283582	1.73576409080437	0.607224849422382	gt	1
ENSG00000102882.7	MAPK3	30125425	30134827	16_30867760_T_TA	30867760	TRUE	TA	16_30867760_TA_T_b37;16_30867761_A_AA_b37;16_30867761_A_AAA_b37;16_30867761_A_AAAA_b37	-3.64916383660255	0.0174636975023983	-2.39065385113582	0.0361364522170741	1.22924480324713	0.379983527524431	-0.37821936293733	0.123037718897522	gt	0.166012284180647
ENSG00000102898.7	NUTF2	67880634	67906470	16_68764950_AATATATATAT_A	68764950	AATATATATAT	A	16_68764956_TATATATAT_T_b37;16_68764954_TATATATATAT_T_b37;16_68764958_TATATAT_T_b37;16_68764952_TATATATATATAT_T_b37;16_68764960_TATAT_T_b37;16_68764950_AATATATATATATAT_A_b37	-0.437126284590192	0.118493125737539	-0.624990687718764	0.105193122270966	0.000937961566648937	0.157396580017244	-0.773396437943518	0.0958426004313381	gt	0.303843909171731
ENSG00000102900.8	NUP93	56764016	56878797	16_57284693_AT_A	57284693	AT	A	16_57284693_A_T_b37;16_57284694_TT_T_b37;16_57284695_T_TT_b37;16_57284693_ATT_*_b37	1.97449290574434	0.873109991370296	1.94189269226968	0.80951281926246	1.8598556012783	0.708137502620934	1.99662071130643	0.953643764219275	gt	1
ENSG00000102924.7	CBLN1	49311827	49315742	16_48996860_T_C	48996860	TRUE	C	16_48996860_T_C_b37	1.90605198176172	0.759216816482431	1.54784056035908	0.501311250848192	1.44278880099586	0.455386080255306	0.915324633023886	0.297653993952386	gt	1
ENSG00000102934.5	PLLP	57290003	57318599	16_56899006_C_T	56899006	C	TRUE	16_56899006_C_T_b37	1.88380752421767	0.733201318957032	0.755016886854264	0.264512843183299	1.40058438711549	0.438801083139558	0.309067082443391	0.193478035758485	gt	1
ENSG00000102977.9	ACD	67691414	67694713	16_67300984_G_GTTT	67300984	G	GTTT	16_67300984_G_GT_b37;16_67300984_G_GTTTTTT_b37;16_67300984_G_GTT_b37;16_67300984_G_GTTT_b37;16_67300984_G_GTTTT_b37;16_67300984_G_GTTTTTTT_b37	0.436246513743697	0.211116482927576	0.629473024001527	0.24172136258259	1.99095517753437	0.924232005257271	0.752399075757694	0.264011182886718	gt	1
ENSG00000103005.7	USB1	58033449	58055522	16_57347668_A_G	57347668	A	G	16_57347668_A_G_b37;16_57347668_ATG_*_b37	1.97726522717301	0.880148833432346	1.95573855307219	0.83336794324893	1.92725574142037	0.78738226202648	1.75891028763328	0.623420172608541	gt	1
ENSG00000103024.3	NME3	1820286	1821731	16_828015_C_T	828015	C	TRUE	16_828015_C_T_b37	-1.19911046074981	0.0736783342572973	-1.42289237345591	0.0642982670182719	0.191032628664743	0.178632153057866	1.77324610028074	0.633941279303616	gt	0.267852504475692
ENSG00000103035.6	PSMD7	74330672	74340186	16_74734970_A_C	74734970	A	C	16_74734970_A_C_b37	1.91075611137688	0.76514060416929	1.94765419937067	0.819030548671884	1.65661493736167	0.557881786208768	0.600233913413547	0.236762739285447	gt	1
ENSG00000103047.3	TANGO6	68877506	69119083	16_69883385_T_TATTTATTCATTC	69883385	TRUE	TATTTATTCATTC	16_69883385_T_TATTCATTCATTC_b37;16_69883385_T_TATTCATTC_b37;16_69883385_T_TATTC_b37;16_69883385_T_TATTTATTC_b37;16_69883385_T_TATTTATTCATTC_b37;16_69883385_T_TATTCATTCATTCATTC_b37	-0.462237688501602	0.116612548702277	1.90093842194744	0.752958696467154	0.291415304928535	0.19116910208506	1.20533544017854	0.372693381383809	gt	0.324112592267851
ENSG00000103051.14	COG4	70514470	70557468	16_70173838_G_T	70173838	G	TRUE	16_70173838_G_T_b37	1.92483726119133	0.783963021088601	1.8050753500475	0.658849094292893	1.44721387830879	0.457181515739154	1.82817857620239	0.678498098114096	gt	1
ENSG00000103064.9	SLC7A6	68298432	68335722	16_68252417_CA_C	68252417	CA	C	16_68252418_AA_A_b37;16_68252417_CAA_C_b37	1.99866675554239	0.97087281863029	1.93443206171202	0.797902676436283	0.697351056056846	0.253729929882375	0.394787364062381	0.205166065749122	gt	1
ENSG00000103091.10	WDR59	74907467	75034071	16_74354256_A_AG	74354256	A	AG	16_74354256_A_*_b37;16_74354256_A_AG_b37	0.0566297041934263	0.163303059457464	0.0566297041935968	0.163303059457483	0.0566297041935968	0.163303059457483	0.0566297041934263	0.163303059457464	gt	1
ENSG00000103111.10	MON1B	77224731	77236302	16_77939900_G_A	77939900	G	A	16_77939900_G_A_b37	-3.46145873018776	0.0194404108356241	-3.15392097309632	0.0231939426115221	-3.12167582292386	0.023628787393304	-2.50332151745135	0.0338290821243542	gt	0.172831723187996
ENSG00000103145.6	HCFC1R1	3072620	3074287	16_3774245_A_ATT	3774245	A	ATT	16_3774246_TT_T_b37;16_3774247_T_TT_b37;16_3774247_T_TTT_b37;16_3774245_ATT_A_b37;16_3774245_A_T_b37	1.42128568794044	0.446816711248779	1.86372569937447	0.712013319404725	1.77398155308401	0.634491936042708	1.96077830115121	0.84301009934298	gt	1
ENSG00000103148.11	NPRL3	134272	188859	16_819230_G_C	819230	G	C	16_819230_G_C_b37;16_819230_G_*_b37	-2.45137830598759	0.0348730896981226	-0.910544923040106	0.0880021360990608	-8.39310186299764	0.00126486958670175	1.26290656400062	0.390593547968633	gt:kupffer_cell	0.0599405262845746
ENSG00000103150.4	MLYCD	83932730	83949787	16_84093697_C_A	84093697	C	A	16_84093697_C_A_b37	1.94052667540421	0.807330317025457	1.95962584806466	0.840750805160299	1.29214733838222	0.400157599178896	0.585212210001259	0.234263216056888	gt	1
ENSG00000103154.5	NECAB2	84002236	84036381	16_83608599_G_A	83608599	G	A	16_83608599_G_A_b37	1.83027901938937	0.680359900140393	0.990080871374687	0.314922214067747	0.503024877889743	0.221137376017129	-0.474642306046917	0.115695760902652	gt	0.323716904167306
ENSG00000103168.12	TAF1C	84211457	84220669	16_84206843_C_G	84206843	C	G	16_84206843_C_G_b37	1.18285457274209	0.36601609991754	1.356251921058	0.42235681346295	-0.686298126685358	0.101214712930555	1.56955468162511	0.511770518186438	gt	0.310300378085471
ENSG00000103174.7	NAGPA	5074844	5084142	16_5661760_T_C	5661760	TRUE	C	16_5661760_T_C_b37;16_5661760_T_*_b37	0.709940819919836	0.256037044810728	1.77366150400252	0.634252170362209	1.02507833130562	0.323455788607278	1.28884267075432	0.39905987418139	gt	1
ENSG00000103187.6	COTL1	84599199	84651683	16_85365081_A_*	85365081	A	*	16_85365081_A_*_b37	1.5813107643088	0.517591815793694	0.428645962109897	0.210010483514364	-1.0916200897297	0.0786964196829861	1.75048136717572	0.61741422696923	gt	0.286700711112737
ENSG00000103194.11	USP10	84733583	84813528	16_85612478_AT_A	85612478	AT	A	16_85612479_TT_T_b37;16_85612480_T_TT_b37;16_85612478_ATT_A_b37;16_85612480_T_TTT_b37	1.69150994459949	0.57860822900967	1.99918767870787	0.977262370512002	1.53154751057389	0.493699958488696	1.79958210930363	0.654383747940063	gt	1
ENSG00000103196.7	CRISPLD2	84853589	84954374	16_85792325_C_CA	85792325	C	CA	16_85792325_C_CA_b37;16_85792325_C_CAA_b37;16_85792325_C_CAAAAAAA_b37;16_85792325_C_CAAA_b37;16_85792325_C_CAAAA_b37;16_85792325_C_CAAAAA_b37	1.82957638086776	0.679735598093409	1.54547867661051	0.500195633464823	1.99666592753221	0.953954594228097	1.85985766566426	0.708139553702568	gt	1
ENSG00000103202.8	NME4	446724	460367	16_445021_C_T	445021	C	TRUE	16_445021_C_T_b37	-1.30505724473807	0.0690669389401201	0.666193287584804	0.248129127159478	1.29299413932364	0.400439589114212	0.580673964769915	0.233514366211698	gt	0.27375369124901
ENSG00000103222.14	ABCC1	16043433	16236931	16_16961537_G_A	16961537	G	A	16_16961537_G_A_b37	1.15398530199565	0.357682210633992	0.774751700165723	0.268333124793536	1.96048437715854	0.842430641608841	-2.08945576563644	0.0431515344692102	gt	0.229985064744125
ENSG00000103226.13	NOMO3	16326351	16388668	16_15440034_T_C	15440034	TRUE	C	16_15440034_T_C_b37	1.96813879713852	0.85833262455036	1.94244898925814	0.810409395447544	1.93067376086128	0.79232031225351	1.9897109066917	0.919205020402052	gt	1
ENSG00000103227.14	LMF1	903633	1031318	16_1022502_C_A	1022502	C	A	16_1022502_C_A_b37	1.6335287494291	0.544934050106733	1.96166869021067	0.844779363531434	1.93026451424919	0.791722302305969	1.42800914095363	0.449468884848193	gt	1
ENSG00000103241.5	FOXF1	86544132	86548076	16_87480089_C_CAA	87480089	C	CAA	16_87480090_AA_A_b37;16_87480091_A_AA_b37;16_87480091_A_AAA_b37;16_87480089_CAA_C_b37;16_87480091_A_AAAA_b37	-0.647862749854426	0.10368921890542	-0.756563348679038	0.0968560983484573	1.92178582243088	0.779732248660877	-0.0418012285666123	0.15302834861503	gt	0.305006456000759
ENSG00000103245.9	NARFL	779752	791329	16_783004_T_C	783004	TRUE	C	16_783004_T_C_b37	0.582471152170058	0.23381057116734	-0.562534431167308	0.109423037342917	1.84327575542022	0.692190508899044	-2.61876303352471	0.031624035835238	gt	0.208394688285975
ENSG00000103253.13	HAGHL	776935	785525	16_1475405_C_T	1475405	C	TRUE	16_1475405_C_T_b37	-1.41353433946915	0.0646638114989357	0.214815734923945	0.181514014988585	1.80918511381151	0.662239258533449	0.941463098837914	0.303549121187047	gt	0.267946960356354
ENSG00000103260.4	METRN	765114	769655	16_897254_G_GGTTTCCTGTAAACCCATGTGTGTCCCCTGTCTGTAATGGGTCC	897254	G	GGTTTCCTGTAAACCCATGTGTGTCCCCTGTCTGTAATGGGTCC	16_897254_G_C_b37;16_897254_G_GGTTTCCTGTAAACCCATGTGTGTCCCCTGTCTGTAATGGGTCC_b37;16_897254_G_GGTTTCCTGTAACCCGTGTGTGTCCCGTGTCCATGTGTGTCCCCTGTCTGTAATGGGTCC_b37;16_897254_G_GGTTTCCTGTAACCCGTGTGTGTCCCCTGTCTGTAATGGGTCC_b37	1.04086636644342	0.327405254748674	0.647382956460831	0.24482112231386	1.92282450534924	0.781162223232394	0.86530118680389	0.286775288278941	gt	1
ENSG00000103275.14	UBE2I	1355547	1377019	16_543793_C_G	543793	C	G	16_543793_C_G_b37	-4.1683224809687	0.0130057876203612	-4.78774299147358	0.00917858822416902	0.689371094653836	0.252280820198747	1.49247292593901	0.476211330757741	gt	0.128555054906475
ENSG00000103316.6	CRYM	21250194	21314404	16_20407237_A_C	20407237	A	C	16_20407237_A_C_b37	-2.57272766174947	0.0324848025037414	1.42028649062451	0.446424638018658	1.96350446219952	0.848495779941823	1.94407370047929	0.813054468351485	gt	0.21048004266887
ENSG00000103326.6	CAPN15	577716	604636	16_954380_G_GT	954380	G	GT	16_954380_G_*_b37;16_954380_G_GT_b37	1.89675104355331	0.747965055163365	1.90537830773354	0.758381855957848	1.53312908742583	0.494430228102461	1.98722825393673	0.910020922564868	gt	1
ENSG00000103363.10	TCEB2	2821414	2827298	16_1977807_G_A	1977807	G	A	16_1977807_G_A_b37	1.99964075062786	0.984877901322787	1.91378096657826	0.76904005501909	1.97744098938233	0.880609529374413	1.33509294979757	0.414832896555863	gt	1
ENSG00000103415.7	HMOX2	4524690	4560348	16_3878281_T_C	3878281	TRUE	C	16_3878281_T_C_b37	1.99841673553709	0.968260344762777	1.93458696131387	0.798136371884088	1.65028958124134	0.554277100764342	1.44832334164187	0.457633420620737	gt	1
ENSG00000103479.10	RBL2	53467888	53525561	16_54052296_T_TGATAGATAGATA	54052296	TRUE	TGATAGATAGATA	16_54052296_T_TGATAGATAGATAGATAGATA_b37;16_54052296_T_TGATAGATA_b37;16_54052296_T_TGATAGATAGATAGATA_b37;16_54052296_T_TGATA_b37;16_54052296_T_TGATAGATAGATA_b37;16_54052296_T_*_b37	1.97208229859211	0.867302452151295	1.82738101629008	0.67779464603316	0.307698287625612	0.193297830544756	1.69447704480979	0.580440562175433	gt	1
ENSG00000103485.13	QPRT	29674599	29710020	16_30648785_TA_T	30648785	TA	TRUE	16_30648786_AA_A_b37;16_30648785_TAA_T_b37;16_30648787_A_AA_b37	1.96984814381796	0.862146116032969	1.8905111363153	0.740726809178714	1.79465865647518	0.650443576908712	0.926181570283518	0.300084543047739	gt	1
ENSG00000103490.13	PYCARD	31212805	31214771	16_32128001_T_C	32128001	TRUE	C	16_32128001_T_C_b37	1.72723826608416	0.601485165730905	1.62295795027046	0.539190548028226	1.82162796172088	0.672776033929975	1.50262922126336	0.480657662852391	gt	1
ENSG00000103510.15	KAT8	31127074	31142714	16_31128668_C_A	31128668	C	A	16_31128668_C_A_b37	1.9028791174602	0.755312432813104	1.8325371577352	0.682376574178222	1.37056388634556	0.427562226550763	1.56055760619722	0.507391710958175	gt	1
ENSG00000103512.10	NOMO1	14927537	14990017	16_14078448_G_GTT	14078448	G	GTT	16_14078449_T_TTTT_b37;16_14078449_T_TTTTT_b37;16_14078448_GT_G_b37;16_14078449_T_TT_b37;16_14078449_T_TTT_b37	1.7541109266582	0.619984698802978	0.945449774661483	0.304461451627389	1.62683796490575	0.541285713001113	1.34054714825021	0.416753173645208	gt	1
ENSG00000103528.12	SYT17	19179292	19279652	16_18343802_C_CT	18343802	C	CT	16_18343802_C_T_b37;16_18343804_TTT_T_b37;16_18343806_T_TT_b37;16_18343802_CTTTT_C_b37;16_18343805_TT_T_b37;16_18343806_T_TTT_b37	-0.411353580959656	0.120458169606186	0.463953375773656	0.215207217789105	0.614411560356473	0.239151521609713	1.45571444586653	0.460662060473384	gt	0.328141782387942
ENSG00000103534.12	TMC5	19421817	19510435	16_18790488_G_A	18790488	G	A	16_18790488_G_A_b37	1.70543016152345	0.587306843205338	1.06111051264855	0.332563600814523	1.88359859710766	0.732970714759612	-0.475824144589524	0.115608830818302	gt	0.323589158734555
ENSG00000103544.10	C16orf62	19566561	19718115	16_19912840_TA_T	19912840	TA	TRUE	16_19912840_TA_T_b37;16_19912841_A_AA_b37;16_19912841_A_AAA_b37;16_19912841_A_AAAA_b37	-0.841638695472852	0.091850498593285	-1.93865911983829	0.0471883763256615	1.93815029920933	0.803595942606213	1.79173401678833	0.648129916562058	gt	0.238467713483244
ENSG00000103549.17	RNF40	30773065	30787628	16_30499515_CAA_C	30499515	CAA	C	16_30499516_AAA_A_b37;16_30499517_AA_A_b37;16_30499518_A_AA_b37;16_30499515_CAAA_C_b37;16_30499515_C_A_b37;16_30499518_A_AAA_b37	1.46623799844355	0.465029515948987	-0.330327595843642	0.12687517384027	-3.08099245396153	0.0241895199118243	1.26741882762701	0.392047807418984	gt	0.188702324486271
ENSG00000103550.9	KNOP1	19714901	19729557	16_19831532_G_GA	19831532	G	GA	16_19831533_A_AA_b37;16_19831532_GA_G_b37	1.13498366345681	0.352338702362196	1.92834418064183	0.788940991444146	1.99990942242908	0.99240646777784	1.87184976892092	0.720357705167149	gt	1
ENSG00000103591.8	AAGAB	67493370	67547533	15_67434537_A_C	67434537	A	C	15_67434537_A_C_b37;15_67434537_A_ACCCC_b37;15_67434537_A_ACCC_b37;15_67434537_A_ACCCCCC_b37;15_67434537_A_AC_b37;15_67434537_A_ACCCCC_b37	0.423534189252166	0.209270500262223	0.222672253208088	0.182477806396301	1.99779369226582	0.962536061590574	0.35151557799793	0.199165334933709	gt	1
ENSG00000103642.7	LACTB	63413998	63434260	15_64273288_CAA_C	64273288	CAA	C	15_64273290_AAA_A_b37;15_64273289_AAAA_A_b37;15_64273291_AA_A_b37;15_64273288_CAAAA_C_b37	-1.05727970034724	0.0803761275554236	0.303260963192258	0.192714992738832	-0.578100265887315	0.108351630951105	1.24911218925155	0.386195290138961	gt	0.289627074453047
ENSG00000103657.9	HERC1	63900816	64126141	15_63222802_GTTTTT_G	63222802	GTTTTT	G	15_63222802_GTTTTT_G_b37;15_63222806_TT_T_b37	1.72397069492428	0.599315640490031	1.90039056835326	0.752298835650723	1.62286577994468	0.539140957799936	-0.799649006612867	0.0942849449277956	gt	0.301329109026622
ENSG00000103671.5	TRIP4	64679946	64747502	15_64918135_TAGAGAGAGAGAGAGAG_T	64918135	TAGAGAGAGAGAGAGAG	TRUE	15_64918139_GAGAGAGAGAGAG_G_b37;15_64918137_GAGAGAGAGAGAGAG_G_b37;15_64918145_GAGAGAG_G_b37;15_64918141_GAGAGAGAGAG_G_b37;15_64918143_GAGAGAGAG_G_b37;15_64918135_TAGAGAGAGAGAGAGAG_T_b37	1.99751546395646	0.960245810342035	1.95978115475737	0.841053298986404	1.94487403634082	0.814372358509528	1.51449630687472	0.485939889305131	gt	1
ENSG00000103769.5	RAB11A	66018391	66184329	15_67110141_A_AAG	67110141	A	AAG	15_67110141_A_AAG_b37;15_67110141_A_AAAG_b37;15_67110141_A_AAAAG_b37;15_67110141_A_G_b37;15_67110141_A_AAAAAG_b37	0.280316228932122	0.189733755653492	0.537339127377322	0.226507222211306	1.4590138108835	0.462024304873392	1.83472646260083	0.684346987801998	gt	1
ENSG00000103811.11	CTSH	79213399	79241916	15_79231518_A_G	79231518	A	G	15_79231518_A_G_b37	-4.61467147914277	0.0101141995282861	-4.35277965680893	0.011719752551307	-2.8779810593291	0.0272014178644371	-1.19570097578315	0.0738321115614254	gt	0.131513741734813
ENSG00000103855.13	CD276	73976306	74006859	15_73956856_T_G	73956856	TRUE	G	15_73956856_T_G_b37	1.3124047242776	0.406983522894346	1.52652489081771	0.49139278498245	1.05706486777211	0.331524142161253	1.27755384961881	0.395342697846115	gt	1
ENSG00000103876.7	FAH	80444831	80479288	15_79641793_ATC_A	79641793	ATC	A	15_79641793_ATC_A_b37	1.83957856641604	0.688768809267829	1.20067283388352	0.371294611945255	1.87291060040292	0.721469145470954	1.51486023260753	0.486103390788959	gt	1
ENSG00000103942.8	HOMER2	83509837	83654661	15_83985984_AT_A	83985984	AT	A	15_83985986_TT_T_b37;15_83985985_TTT_T_b37;15_83985987_T_TTTTTTTTT_b37;15_83985984_ATTT_A_b37;15_83985987_T_TTTTTT_b37;15_83985987_T_TTTTTTTTTTTT_b37	1.12435098415466	0.349396154678199	0.562184765330187	0.230493210380791	1.98893900226113	0.916239901051933	1.95212532103147	0.82680364128588	gt	1
ENSG00000103966.5	EHD4	42190949	42264776	15_41404004_G_GA	41404004	G	GA	15_41404004_G_GA_b37;15_41404004_G_A_b37	1.80294215892593	0.657106226770478	1.95174154472073	0.826121883592532	1.45919610944276	0.462099758990094	1.88613912852213	0.735790687917606	gt	1
ENSG00000103978.11	TMEM87A	42502729	42565861	15_42869358_CT_C	42869358	CT	C	15_42869358_CT_C_b37;15_42869359_T_TT_b37	1.99364786219979	0.936475620947859	1.9828074973118	0.895680234376441	1.29332363337505	0.400549390583146	1.28484972291761	0.397739328527189	gt	1
ENSG00000104067.12	TJP1	29991570	30261068	15_30241770_T_C	30241770	TRUE	C	15_30241770_T_C_b37;15_30241770_TTCCACAACCACCACCTCCACCTCCACAACCACCACCTCCACCTTCACCACCACCACCTCCACCTCCACCACCTCCACCACCACCACCTCCACC_*_b37	1.78540625882852	0.643190457367081	1.73459295067465	0.606429537689002	0.81004382550168	0.275338396587624	1.44339353144215	0.45563078852931	gt	1
ENSG00000104131.8	EIF3J	44829254	44855227	15_45143849_C_CAA	45143849	C	CAA	15_45143849_CAAAAAAAAAAAA_C_b37;15_45143861_A_AAA_b37;15_45143856_AAAAAA_A_b37;15_45143855_AAAAAAA_A_b37;15_45143861_A_AAAAA_b37	1.92952409247266	0.790645115753657	1.31217741094366	0.406905987758877	0.859731874336319	0.285595678351173	0.901859125329111	0.294674466886179	gt	1
ENSG00000104142.6	VPS18	41186627	41196173	15_41545621_GTATT_G	41545621	GTATT	G	15_41545625_TTATTTATT_T_b37;15_41545629_TTATT_T_b37;15_41545633_T_TTATT_b37;15_41545621_GTATTTATTTATT_G_b37;15_41545633_T_TTATTTATT_b37;15_41545633_T_TTATTTATT_b37	0.137740914080268	0.172364295639486	0.699265258531341	0.254079058241017	1.99106474899679	0.924690967181103	1.92843026575116	0.789064811885557	gt	1
ENSG00000104213.8	PDGFRL	17433941	17501580	8_16554654_CAAAA_C	16554654	CAAAA	C	8_16554658_AA_A_b37;8_16554655_AAAAA_A_b37;8_16554656_AAAA_A_b37;8_16554659_A_AA_b37;8_16554654_CAAAAA_C_b37;8_16554659_A_AAA_b37	1.36570582744292	0.425784544376893	1.0696650047791	0.334775891910516	-1.65971568802377	0.0557431444562583	0.921744034337109	0.299088036206989	gt	0.255123323138976
ENSG00000104219.8	ZDHHC2	17013537	17082308	8_17013874_T_C	17013874	TRUE	C	8_17013874_T_C_b37	0.913127026248958	0.29716509675189	0.274329087424007	0.188964707558763	1.79344122631136	0.649478077031582	1.29440984094049	0.400911670881811	gt	1
ENSG00000104290.6	FZD3	28351728	28431775	8_27411552_G_A	27411552	G	A	8_27411552_G_A_b37	1.50341547859074	0.481004710468061	1.15046132774597	0.356682877901203	-7.63805828047134	0.00190586604904671	1.37737273471112	0.430072650102195	gt:kupffer_cell	0.0704810840779538
ENSG00000104299.10	INTS9	28625177	28747759	8_28156777_A_G	28156777	A	G	8_28156777_A_G_b37	1.39526644175675	0.436777637388029	-2.32251047955123	0.0376113940807469	0.0204895679290189	0.159441991235147	-2.36946702898246	0.0365884341456471	gt	0.218258638809439
ENSG00000104312.6	RIPK2	90769974	90803291	8_90826768_G_A	90826768	G	A	8_90826768_G_A_b37	1.23111510390021	0.380562239835381	1.96007134523063	0.841620141024821	1.31421882131912	0.407603075915425	1.91576597528842	0.771639533190214	gt	1
ENSG00000104324.11	CPQ	97657454	98161882	8_96780210_G_GCACACACA	96780210	G	GCACACACA	8_96780210_G_GCACACACACA_b37;8_96780210_G_GCACACACACACA_b37;8_96780210_G_GCACACACACACACA_b37;8_96780210_G_GCACACACACACACACA_b37;8_96780210_G_GCGCACACACA_b37;8_96780210_G_GCACACACA_b37	1.98179888791088	0.892681849174248	1.97107996610413	0.864963805446478	1.88379505647595	0.733187551143314	1.72967536960584	0.603114090610914	gt	1
ENSG00000104331.4	IMPAD1	57870491	57906403	8_58329653_A_AT	58329653	A	AT	8_58329654_T_TT_b37;8_58329653_AT_A_b37	-0.890914504943566	0.089080347937962	0.583824131366839	0.234033863257012	1.68193704959026	0.572774072743256	0.936097752305272	0.302326857140971	gt	0.295700260249616
ENSG00000104341.12	LAPTM4B	98787284	98865241	8_98835940_TTC_T	98835940	TTC	TRUE	8_98835940_TTC_T_b37;8_98835940_TTC_*_b37	1.92980797385582	0.791057395335816	1.87380165732202	0.722406758835522	0.950749683172774	0.30567980880628	1.71079310018843	0.590729216277252	gt	1
ENSG00000104415.9	WISP1	134203281	134242587	8_134925114_A_AT	134925114	A	AT	8_134925114_ATTT_A_b37;8_134925117_T_TTTT_b37;8_134925117_T_TT_b37;8_134925117_T_TTT_b37;8_134925115_TTT_T_b37;8_134925116_TT_T_b37	-0.214734005810499	0.136698620902864	1.86642744517519	0.714756273771613	0.725948231840903	0.259007944937812	1.62837201652542	0.542118212273577	gt	0.340664624196305
ENSG00000104447.7	TRPS1	116420723	116821899	8_116643861_CATGGATGG_C	116643861	CATGGATGG	C	8_116643877_GATGGATGG_G_b37;8_116643881_GATGG_G_b37;8_116643885_G_GATGG_b37;8_116643873_GATGGATGGATGG_G_b37;8_116643885_G_GATGGATGG_b37;8_116643861_CATGGATGGATGGATGGATGGATGG_C_b37	1.66975297316566	0.565513665921462	1.99515381625719	0.944500466267706	1.59943315575453	0.526796660046002	-2.43130060600748	0.0352856100270283	gt	0.213721841279092
ENSG00000104497.9	SNX16	82711815	82755101	8_82706835_C_CA	82706835	C	CA	8_82706836_A_AA_b37;8_82706835_CA_C_b37;8_82706835_C_A_b37;8_82706836_A_AAA_b37	-0.185701309800436	0.139297601626232	-2.08041525394611	0.0433829958915075	1.90025888021717	0.752140521838118	-6.11216592720348	0.00439691594896449	gt:nk_cell	0.0975306450485644
ENSG00000104517.8	UBR5	103265239	103425069	8_102357288_G_A	102357288	G	A	8_102357288_G_A_b37	1.67693552939295	0.569771804362823	1.46811096734575	0.465813751953651	1.99299000870457	0.933274530574199	1.41643162081067	0.444917019496783	gt	1
ENSG00000104518.6	GSDMD	144635376	144645232	8_144572758_T_C	144572758	TRUE	C	8_144572758_T_C_b37	-6.08091069792346	0.00447339593935737	-2.47310061116991	0.0344324537076909	-2.26836390696786	0.038828298899809	1.97940985867331	0.885901113643925	gt:endothelial	0.0979648719680497
ENSG00000104522.11	TSTA3	144694787	144700218	8_144404800_TCA_T	144404800	TCA	TRUE	8_144404800_TCA_T_b37	-7.26358835604111	0.00233754578948667	-8.44885620344365	0.00122725426396585	-5.91239614603813	0.00490971955953332	-2.66866193087429	0.03071785122435	gt:hepatocyte	0.0599405262845746
ENSG00000104529.13	EEF1D	144661866	144681711	8_145181191_C_CT	145181191	C	CT	8_145181192_T_TT_b37;8_145181191_CT_C_b37	0.623932031440972	0.240772052425616	0.793902390293965	0.272106359724048	1.32852226541502	0.412536875497115	1.97670552691426	0.878693795782068	gt	1
ENSG00000104537.12	ANXA13	124693033	124749647	8_124737893_A_G	124737893	A	G	8_124737893_A_G_b37	1.46285887394561	0.463619957404799	1.963312769764	0.848103243224239	1.9434948456564	0.812107478748543	1.52155700694789	0.489128424481327	gt	1
ENSG00000104611.7	SH2D4A	19171127	19253729	8_19820630_G_A	19820630	G	A	8_19820630_G_A_b37	1.99753414686046	0.960395438409623	1.69583329185048	0.581281983605112	1.91968800358666	0.776875047448091	1.48541325483745	0.473160002002019	gt	1
ENSG00000104626.10	ERI1	8859656	8974256	8_9543169_G_A	9543169	G	A	8_9543169_G_A_b37	1.07046030310107	0.334982563118218	-1.64188945965753	0.0563429579064926	-0.74384442750727	0.0976296338733464	-6.08099470427572	0.00447318857489632	gt:nk_cell	0.0979648719680497
ENSG00000104660.13	LEPROTL1	29952913	30034724	8_30752813_CAAA_C	30752813	CAAA	C	8_30752814_AAA_A_b37;8_30752813_CAAA_C_b37;8_30752816_A_AA_b37;8_30752816_A_AAA_b37;8_30752816_A_AAAA_b37	1.95227923260063	0.827077861034551	1.99664680504412	0.953822884000207	1.8566995614072	0.705021727905091	1.9984941920863	0.969046065018405	gt	1
ENSG00000104671.3	DCTN6	30013812	30041156	8_29935655_C_CAA	29935655	C	CAA	8_29935655_C_CAA_b37;8_29935655_C_CA_b37;8_29935655_C_CAAA_b37;8_29935655_C_A_b37	1.77969989835992	0.638811351074238	1.64187328756805	0.549548456525901	1.54975980454782	0.502220911444912	1.79855698869687	0.653558601439301	gt	1
ENSG00000104689.5	TNFRSF10A	23047964	23082639	8_22281299_T_TTC	22281299	TRUE	TTC	8_22281299_T_TTCTCTCTCTCTCTCTCTCTCTCTCTCTCTCTC_b37;8_22281299_T_TTC_b37;8_22281299_T_TTCTC_b37;8_22281299_T_TTCTCTCTCTCTCTCTCTCTCTCTCTCTC_b37;8_22281299_T_TTCTCTCTCTCTCTCTCTCTCTCTCTCTCTC_b37;8_22281299_T_TTCTCTCTCTCTCTCTCTCTCTCTCTC_b37	1.91625642911617	0.772286914364125	1.93986999700132	0.806290583367726	1.63322620974566	0.544768102196501	1.83304052703096	0.682828279135226	gt	1
ENSG00000104723.16	TUSC3	15274723	15624158	8_15417021_G_A	15417021	G	A	8_15417021_G_A_b37;8_15417021_G_T_b37	1.9819252983304	0.893052923942851	1.80818306302382	0.661408679515352	1.99055251073685	0.922569000820417	1.83824523127447	0.687546055918044	gt	1
ENSG00000104731.9	KLHDC4	87730090	87799598	16_87741662_C_A	87741662	C	A	16_87741662_C_A_b37	-1.76685230765167	0.0522779250381425	-0.72591988436676	0.0987312234986378	0.657141776942808	0.246530543138142	-0.819002216647959	0.0931542946969345	gt	0.248399352908507
ENSG00000104760.12	FGL1	17721888	17767874	8_16925431_C_CTGAT	16925431	C	CTGAT	8_16925431_C_CTGAT_b37	-0.0308957491910746	0.154129742789215	-0.207191580506674	0.137368546457209	1.91966153387966	0.776839255049213	1.89642750678183	0.747583905350369	gt	0.341569744441649
ENSG00000104763.13	ASAH1	17913933	17942494	8_18001795_T_C	18001795	TRUE	C	8_18001795_T_C_b37	1.41124700507237	0.442901733355979	1.41124700507237	0.442901733355979	1.41124700507237	0.442901733355979	1.41124700507237	0.442901733355979	gt	1
ENSG00000104765.10	BNIP3L	26240413	26363152	8_25981924_G_GAAAGA	25981924	G	GAAAGA	8_25981934_AAAAGA_A_b37;8_25981929_AAAAGAAAAGA_A_b37;8_25981939_A_AAAAGA_b37;8_25981939_A_AAAAGAAAAGA_b37;8_25981924_GAAAGAAAAGAAAAGA_G_b37	1.21954870012263	0.377003151783798	1.9222008371683	0.780302372481144	0.507911021479231	0.221892625716692	-0.326632080593868	0.127176770133978	gt	0.334698179875927
ENSG00000104774.8	MAN2B1	12757324	12777556	19_13073048_T_TTCTTTCTTTCTTTCTG	13073048	TRUE	TTCTTTCTTTCTTTCTG	19_13073048_T_G_b37;19_13073048_T_TTCTG_b37;19_13073048_T_TTCTTTCTTTCTTTCTG_b37;19_13073048_T_TTCTTTCTTTCTG_b37;19_13073048_T_TTCTTTCTG_b37;19_13073048_T_TTCTGTCTG_b37	1.83861583443388	0.68788533356901	0.227663385239055	0.183093168734533	-1.06424090812931	0.0800325341814341	-2.63896638607741	0.0312538208729023	gt	0.207914034571282
ENSG00000104805.11	NUCB1	49403306	49426629	19_49294194_T_TACA	49294194	TRUE	TACA	19_49294194_T_TAC_b37;19_49294194_T_TACA_b37;19_49294194_T_TACAA_b37;19_49294194_T_A_b37;19_49294194_T_TACAAA_b37;19_49294194_T_TACAAAA_b37	1.05367592628642	0.330656741028442	1.58488629998925	0.519385338172707	0.566193770832342	0.231144262956465	-0.709858295124434	0.0997298500263199	gt	0.308531649928825
ENSG00000104824.12	HNRNPL	39327027	39342987	19_39341468_C_G	39341468	C	G	19_39341468_C_G_b37	1.64463056942992	0.551089250570609	1.92073062489806	0.778289983078673	1.92217379755255	0.780265177137113	1.98688184137825	0.908814075303257	gt	1
ENSG00000104825.12	NFKBIB	39390339	39399533	19_39395389_CTTGT_C	39395389	CTTGT	C	19_39395393_TTTGT_T_b37;19_39395389_CTTGTTTGT_C_b37	0.139509771084647	0.172568231482982	0.0416164098692207	0.161686296129586	-1.27351120052975	0.0704067814922648	1.57350575802297	0.513714203344764	gt	0.276132649774565
ENSG00000104852.10	SNRNP70	49588675	49611862	19_49700615_T_C	49700615	TRUE	C	19_49700615_T_C_b37;19_49700617_CTTTCTC_C_b37;19_49700615_TTCTTTCTC_*_b37;19_49700615_TTCTTTCTC_T_b37	1.32993803635895	0.413030004526085	0.190810890268438	0.178605534412815	0.591421193635028	0.235292462780944	1.99732731032623	0.958769281020161	gt	1
ENSG00000104856.9	RELB	45504687	45541452	19_45033385_A_G	45033385	A	G	19_45033385_A_*_b37;19_45033385_A_G_b37	1.37283048805426	0.428395460251961	-0.239489657521062	0.134525373512975	-0.238665643836725	0.134597086924958	0.142546544571815	0.172918995936446	gt	0.339780582584318
ENSG00000104866.6	PPP1R37	45594653	45651335	19_45288789_GTAGATAGA_G	45288789	GTAGATAGA	G	19_45288809_ATAGA_A_b37;19_45288813_A_ATAGA_b37;19_45288805_ATAGATAGA_A_b37;19_45288789_GTAGATAGATAGATAGATAGATAGA_G_b37;19_45288801_ATAGATAGATAGA_A_b37;19_45288793_ATAGATAGATAGATAGATAGA_A_b37	1.98961263151739	0.918821412900409	1.84344466832658	0.692347946323563	1.27818941762558	0.39555064679326	1.68706761501551	0.575886306682217	gt	1
ENSG00000104870.8	FCGRT	50010072	50029590	19_50109572_CT_C	50109572	CT	C	19_50109573_TT_T_b37;19_50109574_T_TT_b37;19_50109572_CTT_C_b37	1.97836422930419	0.883060170993628	1.99945769392616	0.981420969667553	1.52407751916462	0.490275093619155	1.69427375748444	0.580314652042196	gt	1
ENSG00000104881.10	PPP1R13L	45882891	45909607	19_46462953_GGA_G	46462953	GGA	G	19_46462955_AGA_A_b37;19_46462953_GGAGA_G_b37	-2.2429180960537	0.039414366831281	-3.17540521600813	0.0229088277129586	-3.6496295653921	0.0174590599245841	1.07211373393613	0.335412780507812	gt	0.166012284180647
ENSG00000104883.3	PEX11G	7541760	7562335	19_6581239_C_CT	6581239	C	CT	19_6581240_TT_T_b37;19_6581241_T_TT_b37;19_6581239_CTT_C_b37	1.64037694797969	0.548715657300685	1.898714957658	0.75029294897291	0.0534794159228227	0.16296228483827	1.97419841335903	0.872385830992615	gt	1
ENSG00000104884.10	ERCC2	45853094	45874176	19_46816728_A_C	46816728	A	C	19_46816728_A_C_b37;19_46816728_A_AC_b37	1.48204335370633	0.471714622399276	1.66655994179257	0.563640443976117	1.17619588229826	0.364070273812852	1.84082650251247	0.689918600025572	gt	1
ENSG00000104889.4	RNASEH2A	12917393	12924452	19_12744633_T_TA	12744633	TRUE	TA	19_12744634_AA_A_b37;19_12744635_A_AA_b37;19_12744633_TAA_T_b37	-0.770850135025626	0.0959951654623774	-0.511827874387905	0.112994801566711	0.211825739995447	0.181148769491413	-0.988241639876321	0.083871194794175	gt	0.292383691424245
ENSG00000104899.4	AMH	2249307	2252072	19_2249477_G_T	2249477	G	TRUE	19_2249477_G_T_b37	1.93011292325201	0.79150126712106	1.43626114910256	0.45275771307329	1.88801302014258	0.737893228886299	0.0202939916766809	0.159421381609718	gt	1
ENSG00000104903.4	LYL1	13209846	13213975	19_13620792_A_G	13620792	A	G	19_13620792_A_G_b37	-0.914212184021437	0.0878022819687818	0.17688190489298	0.176942569222027	-13.1381823142661	9.99217947478354e-05	1.96439135098598	0.850325959869134	gt:kupffer_cell	0.0201839399713287
ENSG00000104904.8	OAZ1	2269484	2273487	19_1420483_G_GA	1420483	G	GA	19_1420485_A_AA_b37;19_1420483_GAA_G_b37;19_1420484_AA_A_b37	-0.0912790117590703	0.148141999797188	-1.06471977380318	0.0800089564561048	1.3127625136396	0.407105606398528	1.64359562378047	0.550509966090025	gt	0.288665540090134
ENSG00000104907.8	TRMT1	13215715	13228381	19_14065074_G_A	14065074	G	A	19_14065074_G_A_b37	1.06895525169898	0.334591594965979	1.00201498068606	0.317798565913267	1.19378826767127	0.369242628727444	1.45642982144915	0.460956883311605	gt	1
ENSG00000104918.4	RETN	7733929	7735334	19_7614380_C_CTTCTTCT	7614380	C	CTTCTTCT	19_7614380_C_CTTCTTCT_b37;19_7614380_C_CTTCTTCTT_b37;19_7614380_C_CTTCTT_b37;19_7614380_C_CTTCT_b37;19_7614380_C_CTTCTTCTTT_b37;19_7614380_C_CTTCTTT_b37	-5.13304255234937	0.00756762086509307	-5.16185834260574	0.00744700042540582	-3.90076366701891	0.0151343214809706	-2.8434759558574	0.0277509046079574	gt	0.122143270575694
ENSG00000104936.13	DMPK	46272974	46285810	19_46132113_G_A	46132113	G	A	19_46132113_G_A_b37;19_46132113_G_GTAAA_b37;19_46132113_G_GTAAGTAAA_b37;19_46132113_G_GTAAGTAAGTAAA_b37	1.71579462306283	0.593958018291739	1.9419011338781	0.809526390477781	1.96764056775106	0.857241064135954	1.97903978749446	0.884887398210711	gt	1
ENSG00000104964.10	AES	3052907	3063105	19_3057341_C_T	3057341	C	TRUE	19_3057341_C_T_b37	1.99523697952901	0.944977966615705	1.99948198218544	0.981841711368366	1.81931269206171	0.670783243152153	1.76794812390187	0.630006549526757	gt	1
ENSG00000104967.6	NOVA2	46436991	46476804	19_45954145_GCCCC_G	45954145	GCCCC	G	19_45954145_G_C_b37;19_45954145_GCCCCCCCC_G_b37;19_45954148_CCCCCC_C_b37;19_45954150_CCCC_C_b37;19_45954149_CCCCC_C_b37;19_45954151_CCC_C_b37	1.82651098191934	0.677029440960038	0.687179454548243	0.251884614570765	1.17706938476937	0.364324713852104	0.291563508833462	0.191188353493738	gt	1
ENSG00000104969.5	SGTA	2754711	2783369	19_3164364_CT_C	3164364	CT	C	19_3164365_TT_T_b37;19_3164366_T_TT_b37;19_3164364_CTT_C_b37	1.93434283206528	0.79776819008462	1.98600203232087	0.905819651510205	1.89729330443458	0.748605358160269	1.9487394860738	0.820884224080202	gt	1
ENSG00000104972.10	LILRB1	55085345	55148979	19_54843491_C_T	54843491	C	TRUE	19_54843491_C_T_b37	1.99984805525435	0.990165055653103	1.99069456506953	0.923151522523772	0.984962018232125	0.313698912326361	1.4146552268532	0.444224933146726	gt	1
ENSG00000104974.6	LILRA1	55105046	55113555	19_54252848_A_G	54252848	A	G	19_54252848_A_G_b37	1.9954925168708	0.946472008001129	1.98325084948056	0.897026502632389	1.97668610982578	0.878643640483731	1.61054681247123	0.532586969663504	gt	1
ENSG00000104980.3	TIMM44	7991602	8008805	19_8657074_C_CAG	8657074	C	CAG	19_8657074_C_CAG_b37	1.99602457692527	0.949725927845624	1.84338469500591	0.692292036184245	1.6857319031439	0.575072844183124	1.96586525949812	0.853420503399867	gt	1
ENSG00000104998.2	IL27RA	14142559	14163743	19_14787434_C_CAA	14787434	C	CAA	19_14787434_C_CAA_b37;19_14787434_C_CA_b37;19_14787434_C_CAAA_b37;19_14787434_C_CAAAA_b37;19_14787434_C_CAAAAA_b37	1.30857441404032	0.405679908981541	1.81389908677318	0.666181802325552	1.12998048804246	0.350949906962633	1.53829984717993	0.496830474646558	gt	1
ENSG00000105058.7	FAM32A	16296190	16302857	19_15411200_T_TA	15411200	TRUE	TA	19_15411200_TA_T_b37;19_15411201_A_AA_b37	1.7232811657201	0.598859918149288	1.96291004104472	0.847282007158693	1.62851616772548	0.54219656135424	1.95176820579252	0.826169153490163	gt	1
ENSG00000105063.14	PPP6R1	55741147	55770363	19_55452050_G_C	55452050	G	C	19_55452050_G_C_b37	1.60668488789241	0.530561965211525	1.97989779567553	0.887252010691081	0.280684798226559	0.189781217390063	1.81218692884624	0.664743046388204	gt	1
ENSG00000105088.4	OLFM2	9964393	10047228	19_10058911_G_A	10058911	G	A	19_10058911_G_A_b37	-4.26652988459415	0.0123039880679069	-2.79359793625633	0.0285656971546529	-1.22482403428103	0.0725295913416573	1.4232740725613	0.447598521976711	gt	0.142521740274843
ENSG00000105136.15	ZNF419	57999078	58006048	19_57962814_C_CT	57962814	C	CT	19_57962822_T_TT_b37;19_57962814_C_T_b37;19_57962822_T_TTTT_b37;19_57962822_T_TTTTT_b37;19_57962822_T_TTT_b37;19_57962814_CTTTTTTTT_*_b37	1.46979099891416	0.466519004351554	0.045014824317775	0.162050661881588	1.47373824167249	0.468182747957997	-0.121066545731594	0.145285339812298	gt	0.349109215138131
ENSG00000105137.8	SYDE1	15218213	15225799	19_15028096_T_C	15028096	TRUE	C	19_15028096_T_C_b37	1.7260994048915	0.600727140850554	0.0562189391976062	0.163258579878135	0.544025678052492	0.227571735950103	-1.22725448368328	0.0724220101494798	gt	0.278262336891645
ENSG00000105146.8	AURKC	57742376	57746916	19_57735035_C_CT	57735035	C	CT	19_57735036_TT_T_b37;19_57735037_T_TT_b37;19_57735035_CTT_C_b37;19_57735037_T_TTT_b37	1.99163730177622	0.927136790183547	1.94228868863303	0.810150572809905	1.99346081467615	0.93554913230325	1.87876170971765	0.727695325294181	gt	1
ENSG00000105173.9	CCNE1	30302804	30315215	19_29443685_A_G	29443685	A	G	19_29443685_A_G_b37	-1.58658983659836	0.0582476565091256	1.00100729337964	0.317554366190234	1.72480075133137	0.599865204249581	1.99660254729667	0.953519487165416	gt	0.259025313120559
ENSG00000105185.7	PDCD5	33071973	33078358	19_33070644_TA_T	33070644	TA	TRUE	19_33070645_AA_A_b37;19_33070644_TAA_T_b37	0.481522989565121	0.217850112521555	1.55967460233137	0.506965441576108	1.9998712904864	0.990948176652544	0.289000743547888	0.190855773402398	gt	1
ENSG00000105193.4	RPS16	39923846	39926588	19_40882270_A_AAAAG	40882270	A	AAAAG	19_40882270_A_AAAAG_b37;19_40882270_A_AAAAAG_b37;19_40882270_A_AAAG_b37	0.857421725298707	0.285108183604124	-0.902507474438778	0.0884418777533139	0.577167999557105	0.232937831601938	-5.18473117729513	0.00735265676603742	gt	0.121803664415712
ENSG00000105197.6	TIMM50	39971051	39984422	19_39251880_C_A	39251880	C	A	19_39251880_C_A_b37	1.94407584737809	0.813057990225004	1.92797356471829	0.788408824557189	1.92669483322879	0.786583880193363	1.92842139145966	0.789052043868397	gt	1
ENSG00000105202.3	FBL	40325097	40337054	19_41203756_T_TAGAGAGAG	41203756	TRUE	TAGAGAGAG	19_41203756_T_TAGAG_b37;19_41203756_T_TAGAGAG_b37;19_41203756_T_G_b37;19_41203756_T_TAGAGAGAG_b37;19_41203756_T_TAG_b37;19_41203756_T_TAGAGAGAGAG_b37	1.68826651590132	0.576618393301637	1.86422002733786	0.712512864553061	1.43415016852276	0.451912811957454	1.99500087576786	0.943632951073877	gt	1
ENSG00000105223.14	PLD3	40854362	40886346	19_41448328_CT_C	41448328	CT	C	19_41448330_T_TT_b37;19_41448330_T_TTT_b37;19_41448329_TT_T_b37;19_41448328_CTT_C_b37	0.18298767198479	0.177669319477304	-1.64651414287437	0.0561866925700498	-2.22233125674671	0.0398953116324226	-0.746844210739482	0.0974465889574789	gt	0.223733364233328
ENSG00000105246.5	EBI3	4229494	4237528	19_4636946_C_T	4636946	C	TRUE	19_4636946_C_T_b37	1.88242827343885	0.731683217774692	1.81063920614815	0.663449156475228	0.793108362647729	0.271948600039594	1.41842176290243	0.445694366468431	gt	1
ENSG00000105251.6	SHD	4278597	4290721	19_3564949_CA_C	3564949	CA	C	19_3564950_AA_A_b37;19_3564951_A_AA_b37;19_3564949_CAA_C_b37;19_3564951_A_AAA_b37;19_3564949_C_A_b37	1.95786334391636	0.837359500830918	1.97057902012881	0.863810621053231	1.9727338296023	0.868845822906874	1.96684368551104	0.855513073868263	gt	1
ENSG00000105254.7	TBCB	36605190	36616849	19_36310959_TAC_T	36310959	TAC	TRUE	19_36310967_CACAC_C_b37;19_36310961_CACACACACAC_C_b37;19_36310963_CACACACAC_C_b37;19_36310959_TACACACACACAC_T_b37;19_36310969_CAC_C_b37;19_36310971_C_CAC_b37	1.6077101210272	0.531098193503117	1.94478439602238	0.814224250435966	-1.75510476629108	0.0526464964083856	1.98369004693632	0.898378138427638	gt	0.249217155746281
ENSG00000105255.6	FSD1	4304596	4323840	19_3997546_CTT_C	3997546	CTT	C	19_3997547_TT_T_b37;19_3997548_T_TT_b37;19_3997546_CTT_C_b37;19_3997548_T_TTT_b37	0.906481500303357	0.295692935921441	0.88547678044182	0.291100810290328	1.86179423929588	0.710071284391071	0.953402769820684	0.30629207894211	gt	1
ENSG00000105270.10	CLIP3	36505561	36524245	19_37456626_A_T	37456626	A	TRUE	19_37456626_A_T_b37;19_37456626_A_*_b37	-0.192452369816692	0.138688345283429	-0.800753537448941	0.0942200161365715	-3.43358303970712	0.0197531104017215	0.750810322336747	0.263707300899102	gt	0.172831723187996
ENSG00000105281.8	SLC1A5	47278139	47291851	19_46969399_CA_C	46969399	CA	C	19_46969401_AA_A_b37;19_46969400_AAA_A_b37;19_46969402_A_AA_b37;19_46969399_CAAA_C_b37;19_46969402_A_AAA_b37;19_46969402_A_AAAA_b37	0.279898696980581	0.189680005561911	0.659009075383381	0.246859292254499	-1.43924908031795	0.0636646223520611	0.894614022993494	0.293087138504443	gt	0.267141152942265
ENSG00000105325.9	FZR1	3506270	3538328	19_3564949_CA_C	3564949	CA	C	19_3564950_AA_A_b37;19_3564951_A_AA_b37;19_3564949_CAA_C_b37;19_3564951_A_AAA_b37;19_3564949_C_A_b37	1.26116952863083	0.39003577756605	0.255000474480141	0.186506598589336	0.612202781159283	0.238777449093714	0.513607533141567	0.222777033657845	gt	1
ENSG00000105329.5	TGFB1	41807491	41859816	19_41825191_C_T	41825191	C	TRUE	19_41825191_C_T_b37	1.17414538313841	0.363473955246144	1.93682630372922	0.801548328910192	1.94644391328444	0.816987068394781	0.615312245109976	0.239304263245855	gt	1
ENSG00000105341.14	ATP5SL	41937222	41946622	19_42922137_ATT_A	42922137	ATT	A	19_42922139_T_TT_b37;19_42922137_ATT_A_b37;19_42922138_TT_T_b37	-0.0937206864514906	0.147905470657435	-4.06911430516396	0.0137565925679089	-3.15553343124202	0.0231724167322137	-5.21786512822473	0.00721815050435381	gt	0.121440327343289
ENSG00000105355.4	PLIN3	4838352	4867780	19_4722206_C_T	4722206	C	TRUE	19_4722206_C_T_b37	1.9757778824096	0.87632107857254	1.79323882976144	0.649317896636608	1.92105219958091	0.778728414957898	1.69381621276477	0.580031462262493	gt	1
ENSG00000105364.9	MRPL4	10362576	10370721	19_10869083_C_T	10869083	C	TRUE	19_10869083_C_T_b37;19_10869083_CTCCT_*_b37	1.94741217906187	0.818619941227079	1.57812666628098	0.516003764259393	1.95092578849386	0.824682116211879	1.972698650138	0.868762007741514	gt	1
ENSG00000105366.11	SIGLEC8	51954100	51961710	19_51258166_CA_C	51258166	CA	C	19_51258167_AA_A_b37;19_51258168_A_AA_b37;19_51258166_CAA_C_b37;19_51258168_A_AAAA_b37;19_51258168_A_AAA_b37;19_51258168_A_AAAAA_b37	1.89777280570911	0.749173109074134	1.98664052593853	0.907982885180441	1.13269231599236	0.351701735360353	1.99990432286455	0.992195641367175	gt	1
ENSG00000105369.5	CD79A	42381189	42385439	19_42010005_CA_C	42010005	CA	C	19_42010005_CA_C_b37;19_42010006_A_AA_b37	1.99993316817307	0.993477307715282	1.96235571815004	0.846159169521243	1.18947533547168	0.367965178930537	1.9712154379506	0.865277425641012	gt	1
ENSG00000105372.2	RPS19	42363987	42376994	19_42319852_G_T	42319852	G	TRUE	19_42319852_G_T_b37;19_42319852_G_GT_b37	-0.352521310887255	0.12508055803755	-0.770015372611283	0.0960452388903429	-5.05202376665324	0.00791757484765014	0.467321974231368	0.215710965384824	gt	0.125066173006787
ENSG00000105373.14	GLTSCR2	48248778	48260315	19_47534778_CTTT_C	47534778	CTTT	C	19_47534778_CTTT_C_b37;19_47534778_C_A_b37	1.85438042420566	0.702757096845873	-0.581123167793862	0.108144901917293	1.46229245101307	0.463384348316426	-2.62812737077297	0.0314518741484189	gt	0.208086661032577
ENSG00000105376.4	ICAM5	10400656	10407454	19_11382122_C_T	11382122	C	TRUE	19_11382122_C_T_b37;19_11382122_C_*_b37	0.971627977025491	0.310541339565043	1.99842676745641	0.968361006457999	1.51507815784294	0.486201342004869	1.99951266972101	0.982387683290012	gt	1
ENSG00000105383.10	CD33	51728319	51747115	19_51737053_A_C	51737053	A	C	19_51737053_A_C_b37	-8.00834984467946	0.00155832085631774	-9.68317125134439	0.000630679446066761	-10.4366159739176	0.000420997895346524	-1.91128180465267	0.0479630021965919	gt:kupffer_cell	0.0369896867662575
ENSG00000105398.3	SULT2A1	48373722	48389654	19_49388654_C_A	49388654	C	A	19_49388654_C_A_b37	1.88944938583569	0.739518138168699	1.94777935926362	0.819243284680153	1.72606420428934	0.600703743367708	1.92886968680233	0.789698099424918	gt	1
ENSG00000105401.2	CDC37	10501809	10530797	19_11436895_T_TA	11436895	TRUE	TA	19_11436896_A_AA_b37;19_11436896_A_AAA_b37;19_11436895_TA_T_b37	1.75097885464015	0.617765163915798	1.98614848299587	0.906311335034065	-0.871099661960557	0.090183230956882	1.56322016553401	0.508680801095429	gt	0.296947740061554
ENSG00000105402.3	NAPA	47990893	48018497	19_47159406_AT_A	47159406	AT	A	19_47159407_T_TT_b37;19_47159406_AT_A_b37;19_47159407_T_TTT_b37	1.98136134180481	0.891407470908468	1.88484668780853	0.734351751933694	1.9848902026697	0.902168931107623	-1.99273044987359	0.0456969554618422	gt	0.235235804872517
ENSG00000105404.6	RABAC1	42460832	42463542	19_42834751_A_G	42834751	A	G	19_42834751_A_G_b37	1.99602633366561	0.949737022426224	1.98725798314467	0.910125262628494	1.9766952775675	0.878667318548906	1.18424269832582	0.36642355859658	gt	1
ENSG00000105419.13	MEIS3	47906380	47922780	19_47315260_TA_T	47315260	TA	TRUE	19_47315261_AA_A_b37;19_47315262_A_AA_b37;19_47315260_TAA_T_b37;19_47315262_A_AAA_b37;19_47315262_A_AAAA_b37;19_47315262_A_AAAAA_b37	1.76597198511871	0.628553068100446	0.160677420208287	0.175030365790446	1.9808182002289	0.889846554106654	-1.17061499265043	0.0749742101627056	gt	0.282323634810572
ENSG00000105426.10	PTPRS	5158505	5340814	19_5293048_C_T	5293048	C	TRUE	19_5293048_C_T_b37	1.73584400888808	0.60727920231094	1.51733548634644	0.48721787392709	1.86732358304124	0.715673019681722	1.99000547027146	0.920366042827942	gt	1
ENSG00000105447.8	GRWD1	48949029	48960279	19_49616717_AT_A	49616717	AT	A	19_49616717_AT_A_b37;19_49616718_T_TT_b37;19_49616718_T_TTT_b37	1.98101913781562	0.890421364988824	1.99384825489363	0.937483575404172	1.48692332201426	0.473810010315092	1.78668474116893	0.644181255132611	gt	1
ENSG00000105499.9	PLA2G4C	48551099	48614074	19_48613788_T_TGCTCCGGAATCCGGTGCGGAGGCTTGGGCTCCGGAATCCGGTGCGGAGGCTTGG	48613788	TRUE	TGCTCCGGAATCCGGTGCGGAGGCTTGGGCTCCGGAATCCGGTGCGGAGGCTTGG	19_48613788_T_TGCTCCGGAATCCGGTGCGGAGGCTTGGGCTCCGGAATCCGGTGCGGAGGCTTGG_b37;19_48613788_T_TGCTCCGGAATCCGGTGCGGAGGCTTGG_b37;19_48613788_T_G_b37;19_48613788_T_TGCTCCGGAATCCGGTACGGAGGCTTGG_b37;19_48613788_T_TCCGGAATCCGGTGCGGAGGCTTGGGCTCCGGAATCCGGTGCGGAGGCTTGG_b37;19_48613788_T_TGCTCCGGAATCCGGTGCGGAGGCTTGGGCTCCGGAATCCGGTGCGGAGGCTTGGGCTCCGGAATCCGGTGCGGAGGCTTGG_b37	1.02517006279862	0.323478553326163	1.39348254980365	0.436102072908598	1.99750357035714	0.960150850255677	1.53692722261439	0.496191397192714	gt	1
ENSG00000105501.7	SIGLEC5	52114780	52150151	19_51588434_T_C	51588434	TRUE	C	19_51588434_T_C_b37	-1.14468991362628	0.0761744785118763	-4.92083172329586	0.00851973415218996	-6.13211154986487	0.00434880712177374	-0.159179054337244	0.141720389265539	gt:kupffer_cell	0.0974820266825526
ENSG00000105516.6	DBP	49133286	49140695	19_49482593_CTTTTTTTTTTTTTTTTTTT_C	49482593	CTTTTTTTTTTTTTTTTTTT	C	19_49482593_CTTTTTTTTTTTTTTTTTTTTTTTTTTTTTTTTTTTT_C_b37;19_49482609_TTTTTTTTTTTTTTTTTTTTT_T_b37;19_49482610_TTTTTTTTTTTTTTTTTTTT_T_b37;19_49482593_C_T_b37;19_49482608_TTTTTTTTTTTTTTTTTTTTTT_T_b37;19_49482611_TTTTTTTTTTTTTTTTTTT_T_b37	1.53588174147012	0.495705562791028	1.42152228618943	0.446909627857234	1.68955310236498	0.577406080515949	1.12029049202033	0.348281255165018	gt	1
ENSG00000105519.8	CAPS	5911717	5915888	19_6391467_T_G	6391467	TRUE	G	19_6391467_T_G_b37;19_6391467_T_*_b37	1.99883866976654	0.972814716004035	1.8623315941901	0.710610023277874	1.3804108346132	0.431199995627432	1.86302792791685	0.711309932785963	gt	1
ENSG00000105538.4	RASIP1	49223843	49243978	19_49237552_A_C	49237552	A	C	19_49237552_A_C_b37	-3.6116826315216	0.0178411231720881	-7.01418826477146	0.00267891837030637	-2.66624437802994	0.0307611246747051	-0.51699149471267	0.112625271742681	gt:hepatocyte	0.0799334220311521
ENSG00000105550.4	FGF21	49258815	49261587	19_49385570_G_T	49385570	G	TRUE	19_49385570_G_T_b37	1.99903216617696	0.975181792599169	1.99960366873711	0.984116707257005	1.97290414292252	0.869252382409839	1.99998386570314	0.99679510419018	gt	1
ENSG00000105556.6	MIER2	305574	344798	19_864803_G_GAA	864803	G	GAA	19_864804_A_AAA_b37;19_864803_GA_G_b37;19_864804_A_AAAA_b37;19_864804_A_AA_b37;19_864803_G_A_b37	0.659759070784844	0.246991484335662	0.700715676605569	0.254343991546655	1.99140356341343	0.92612841471474	1.76011206731391	0.624287067393082	gt	1
ENSG00000105568.13	PPP2R1A	52693291	52730687	19_52691813_C_CA	52691813	C	CA	19_52691813_CAAA_C_b37;19_52691816_A_AA_b37;19_52691815_AA_A_b37;19_52691814_AAA_A_b37;19_52691816_A_AAA_b37	0.528919611275853	0.225175310045705	0.980830892676295	0.312716180319563	1.39869485059774	0.438080485314148	1.98729945116793	0.910271008311171	gt	1
ENSG00000105576.11	TNPO2	12810007	12834825	19_12421839_C_CAA	12421839	C	CAA	19_12421840_AA_A_b37;19_12421841_A_AA_b37;19_12421839_C_A_b37;19_12421841_A_AAA_b37;19_12421839_CAA_C_b37	0.98210054775268	0.313017783646723	1.43320945943884	0.451537096059293	-0.36627334376692	0.123982710964858	-0.927255717099285	0.0870954249760632	gt	0.294349913018591
ENSG00000105607.8	GCDH	13001839	13025021	19_12820174_C_CAAAT	12820174	C	CAAAT	19_12820178_T_TAAAT_b37;19_12820174_CAAAT_C_b37	-0.270159393163851	0.131886337360749	0.794304416731677	0.272186279181963	1.67979969862637	0.571487296033632	1.97334562316405	0.870312402331332	gt	0.337502575777162
ENSG00000105609.12	LILRB5	54754262	54761164	19_55095857_T_C	55095857	TRUE	C	19_55095857_T_C_b37	1.61679692987042	0.535893972992937	1.6452476261635	0.551435176640403	1.99877889471833	0.972124142421357	1.90135293676929	0.753459291590265	gt	1
ENSG00000105612.4	DNASE2	12986024	12992282	19_13215111_G_A	13215111	G	A	19_13215111_G_A_b37	-0.620950513980631	0.105461250616845	-3.81470855672796	0.0158926867991229	-1.4855676436282	0.0619061266149186	-2.44946386278451	0.034912205781844	gt	0.160710196680472
ENSG00000105613.5	MAST1	12944764	12985765	19_13639268_G_T	13639268	G	TRUE	19_13639268_G_T_b37	1.88336640960671	0.732714707703372	1.98595987900694	0.905678612740442	1.53013016807802	0.493047058037738	1.46359702019527	0.46392728319169	gt	1
ENSG00000105639.14	JAK3	17935588	17958880	19_17904066_GTT_G	17904066	GTT	G	19_17904066_GTT_G_b37;19_17904067_TT_T_b37;19_17904068_T_TTT_b37;19_17904068_T_TT_b37;19_17904068_T_TTTT_b37	-1.38722358877413	0.0657034982767203	-1.06809095256801	0.0798431827287042	0.668015803900403	0.2484525338051	1.8694006767945	0.717811447704201	gt	0.269302025663245
ENSG00000105640.8	RPL18A	17970684	17974962	19_17995818_AT_A	17995818	AT	A	19_17995819_TT_T_b37;19_17995820_T_TT_b37;19_17995820_T_TTT_b37;19_17995818_ATT_A_b37;19_17995820_T_TTTT_b37	1.98733490942266	0.910395822965923	1.55193282517939	0.503254254161099	0.555909758253449	0.229478595590731	0.72795790614407	0.259383933808739	gt	1
ENSG00000105647.10	PIK3R2	18263927	18281350	19_17995818_AT_A	17995818	AT	A	19_17995819_TT_T_b37;19_17995820_T_TT_b37;19_17995820_T_TTT_b37;19_17995818_ATT_A_b37;19_17995820_T_TTTT_b37	-1.68072108931335	0.0550450393306039	0.196175139402442	0.179250774838983	0.783606282490723	0.27006954921323	1.65387625085179	0.556315626327008	gt	0.253225042948259
ENSG00000105669.8	COPE	19010322	19030206	19_19071128_C_A	19071128	C	A	19_19071128_C_A_b37;19_19071131_A_AA_b37;19_19071130_AA_A_b37;19_19071129_AAA_A_b37;19_19071128_CAAA_C_b37	1.00978392701683	0.319689570104227	0.000546992968281756	0.15735598391659	1.89007015587725	0.74022402139816	1.68010608567408	0.571671405527151	gt	1
ENSG00000105671.7	DDX49	19030483	19039436	19_19934417_G_A	19934417	G	A	19_19934417_G_A_b37	-1.32527295420397	0.0682226891009781	-2.17544761038283	0.0410137275634028	1.91680708763033	0.773016216555736	1.94656977205454	0.817198431226942	gt	0.225808568554702
ENSG00000105672.10	ETV2	36132646	36135773	19_36135279_C_CT	36135279	C	CT	19_36135279_C_CT_b37	1.34954289519027	0.419949300069214	-0.550663736559045	0.110247930830767	1.8203378156544	0.671663714814559	1.50245682626519	0.4805816239995	gt	0.319716071593096
ENSG00000105677.7	TMEM147	36036496	36038428	19_36038390_A_G	36038390	A	G	19_36038390_A_G_b37	1.92234328249157	0.780498433530089	1.16100094570385	0.359683198764972	1.99985707176359	0.990461310026148	-1.09598349340564	0.0784857127326474	gt	0.286700711112737
ENSG00000105700.6	KXD1	18668571	18680197	19_18491735_CT_C	18491735	CT	C	19_18491736_TTT_T_b37;19_18491737_TT_T_b37;19_18491738_T_TT_b37;19_18491735_CTTT_C_b37;19_18491738_T_TTT_b37	-1.10511623545761	0.0780466598962697	-1.78121321433343	0.0518310666489471	-1.11991171780625	0.0773409736555794	-2.56049749456548	0.0327175682788633	gt	0.210987297135459
ENSG00000105705.11	SUGP1	19386826	19431653	19_19212823_G_GT	19212823	G	GT	19_19212823_GT_G_b37;19_19212824_T_TT_b37;19_19212824_T_TTT_b37	0.233625328988467	0.183831379157488	1.06091610491166	0.332513551800763	1.96239830040088	0.846245118814755	1.59316882117997	0.523582271540578	gt	1
ENSG00000105707.9	HPN	35531409	35557475	19_36323953_AT_A	36323953	AT	A	19_36323953_ATT_A_b37;19_36323954_TT_T_b37;19_36323955_T_TT_b37;19_36323955_T_TTT_b37	-2.75095002250714	0.0292821239247711	-3.58511214350972	0.0181137733777935	1.42297985114863	0.447482703502793	-4.35605410299934	0.0116981419900514	gt	0.140285018462506
ENSG00000105711.6	SCN1B	35521587	35531352	19_35742760_C_T	35742760	C	TRUE	19_35742760_C_T_b37	1.93922074022453	0.805268501126556	1.34508941076956	0.418362467627215	1.99504196705044	0.943864704905077	0.775693114795047	0.268517077141741	gt	1
ENSG00000105717.9	PBX4	19672521	19729725	19_19048481_C_CA	19048481	C	CA	19_19048481_CA_C_b37;19_19048482_A_AA_b37;19_19048481_C_A_b37;19_19048482_A_AAAA_b37	1.37706566907599	0.429958955840014	0.679880333768779	0.250570575470672	1.87909391915923	0.728053842056503	1.52663127426251	0.491441465778641	gt	1
ENSG00000105723.7	GSK3A	42734337	42746777	19_41752445_TA_T	41752445	TA	TRUE	19_41752447_A_AA_b37;19_41752446_AA_A_b37;19_41752445_TAA_T_b37	-2.93278797863019	0.0263517698671472	-4.07270634764774	0.0137286450478671	1.2420585978694	0.383973524342037	1.1609580016592	0.359670903561328	gt	0.149915231030038
ENSG00000105726.12	ATP13A1	19756006	19774502	19_19143727_CAG_C	19143727	CAG	C	19_19143727_CAGT_C_b37;19_19143728_AGT_T_b37	0.553667505271392	0.229117347619134	0.618208549140718	0.239796233671355	0.85679709105591	0.28497655266009	1.64012932335572	0.54857806714708	gt	1
ENSG00000105755.3	ETHE1	44010870	44031396	19_44029744_T_G	44029744	TRUE	G	19_44029744_T_G_b37	0.401768895073928	0.206154069181216	0.156542784294345	0.174546280424118	1.7944610061715	0.650286593368469	-0.287296602623599	0.1304369392489	gt	0.337502575777162
ENSG00000105784.11	RUNDC3B	87256863	87461611	7_87116810_C_A	87116810	C	A	7_87116811_AA_A_b37;7_87116810_C_A_b37;7_87116812_A_AA_b37;7_87116810_CAA_C_b37;7_87116812_A_AAA_b37	-0.768360644613381	0.0961445822745074	-0.726862160116696	0.0986729775491706	0.0142237666196934	0.158783212835542	1.94845548822661	0.820397176428645	gt	0.304186249004091
ENSG00000105821.10	DNAJC2	102952920	102985320	7_103074168_G_T	103074168	G	TRUE	7_103074168_G_T_b37	-6.73681833790272	0.0031184817863329	-10.177861632671	0.000483600514954127	1.85977447894595	0.708056916730082	-11.1479064274088	0.000287840678732682	gt:nk_cell	0.032705375670496
ENSG00000105835.7	NAMPT	105888730	105926772	7_106190544_T_A	106190544	TRUE	A	7_106190544_T_A_b37	-0.358268227805354	0.124620464627458	0.0301930934316488	0.160468359233654	-1.3213730158057	0.068384695156946	1.79315256378374	0.649249652892199	gt	0.273124446218706
ENSG00000105852.6	PON3	94989255	95025680	7_94738951_A_T	94738951	A	TRUE	7_94738951_A_T_b37	-12.9172643975392	0.000112330281508872	-11.9107340174589	0.00019170055089612	-9.4666795920291	0.000708551638255942	-2.83821246596563	0.0278357342305414	gt:endothelial	0.0201839399713287
ENSG00000105854.8	PON2	95034174	95064510	7_95055575_C_CAAAG	95055575	C	CAAAG	7_95055575_C_CAAAG_b37;7_95055575_C_CAA_b37	1.7957517805508	0.651313438000348	1.88482652497896	0.734329375189081	1.89172570179016	0.742117441348003	1.9759424366049	0.876738534438488	gt	1
ENSG00000105875.9	WDR91	134868589	134896316	7_134830305_G_T	134830305	G	TRUE	7_134830305_G_A_b37;7_134830305_G_T_b37	-1.85716718932827	0.0495338950013165	-0.726012654924659	0.0987254873031844	0.657033802398985	0.246511549946456	1.85991872641432	0.708200228725537	gt	0.242716085506451
ENSG00000105877.13	DNAH11	21582832	21941457	7_21600154_T_C	21600154	TRUE	C	7_21600154_T_C_b37	-3.22864371327165	0.0222178507432702	0.839586050538855	0.281379707507581	1.91211320965675	0.766881052497186	1.989647035129	0.918955494607589	gt	0.181796544558309
ENSG00000105887.10	MTPN	135611508	135662101	7_135217632_G_GT	135217632	G	GT	7_135217632_GT_G_b37;7_135217633_T_TT_b37	0.878761385654911	0.28965190450763	0.503518813025607	0.221213583591259	1.77468795491041	0.635021876540081	0.613080951917652	0.238926088433731	gt	1
ENSG00000105963.9	ADAP1	937539	995043	7_495603_C_T	495603	C	TRUE	7_495603_C_T_b37	-1.43696534250256	0.0637526909636451	-0.965074510289071	0.0850805381187775	-0.657720304350562	0.103048330685255	0.821416545845011	0.277644564886902	gt	0.267141152942265
ENSG00000105967.11	TFEC	115575201	115799950	7_115040014_G_GTA	115040014	G	GTA	7_115040014_GTA_G_b37;7_115040016_A_ATATATA_b37;7_115040016_A_ATATATATA_b37;7_115040016_A_ATA_b37;7_115040016_A_ATATA_b37;7_115040016_A_ATATATATATA_b37	-3.66421761481837	0.0173144383188822	-3.68400865963787	0.0171202091992582	-2.79534060404148	0.0285368137325901	1.47014618939886	0.46666832701862	gt	0.165517928384189
ENSG00000105974.7	CAV1	116164838	116201233	7_116139016_T_TA	116139016	TRUE	TA	7_116139018_AA_A_b37;7_116139019_A_AA_b37;7_116139019_A_AAA_b37;7_116139019_A_AAAA_b37;7_116139017_AAA_A_b37;7_116139016_TAAA_T_b37	1.69276279724147	0.57938051722368	0.944293674565415	0.304196519447862	1.99968959337343	0.985943309392312	1.52299129965877	0.489780385768924	gt	1
ENSG00000105976.10	MET	116312443	116438440	7_115586450_C_CGT	115586450	C	CGT	7_115586454_TGT_T_b37;7_115586456_T_TGT_b37;7_115586456_T_TGTGT_b37;7_115586450_CGTGTGT_C_b37;7_115586456_T_TGTGTGT_b37;7_115586452_TGTGT_T_b37	1.65587347139871	0.557456940996537	1.82146497775773	0.672635253693959	1.67762672576731	0.570184872694465	1.89844818115347	0.749975278705212	gt	1
ENSG00000106003.8	LFNG	2552162	2568811	7_1964536_G_A	1964536	G	A	7_1964536_G_A_b37	-5.55924309310706	0.00597030618183346	-2.8775264191168	0.0272085838711608	-0.363390580341729	0.124211957235643	-2.41543798825796	0.0356151345303523	gt	0.112788434856806
ENSG00000106025.4	TSPAN12	120427375	120498456	7_121294188_GT_G	121294188	GT	G	7_121294189_TT_T_b37;7_121294190_T_TT_b37;7_121294188_GTT_G_b37;7_121294190_T_TTT_b37;7_121294190_T_TTTT_b37	1.89487769010054	0.745767160071848	1.98087225442004	0.890000881009721	1.8595349426227	0.707819119398918	1.20233664291692	0.371792906833421	gt	1
ENSG00000106034.13	CPED1	120628730	120937498	7_120309370_A_G	120309370	A	G	7_120309370_A_G_b37	1.77671995863523	0.636551976456953	1.84050737410041	0.689624073840405	1.83305782447405	0.682843815334458	1.88657951471998	0.73628306781861	gt	1
ENSG00000106049.4	HIBADH	27565060	27702614	7_28664615_ATT_A	28664615	ATT	A	7_28664622_TT_T_b37;7_28664623_T_TT_b37;7_28664621_TTT_T_b37;7_28664620_TTTT_T_b37;7_28664623_T_TTT_b37;7_28664615_ATTTTTTTT_A_b37	1.46850916849297	0.465980756526736	1.99662607659741	0.953680537295532	0.567120573415934	0.231295088825849	1.64636695190961	0.552063719580419	gt	1
ENSG00000106066.9	CPVL	29034846	29235067	7_28557996_C_T	28557996	C	TRUE	7_28557996_C_T_b37	1.9936141351327	0.936307558632054	1.98240764890176	0.894481133043404	1.92150125724964	0.779342271008029	1.73806070540502	0.608790953025678	gt	1
ENSG00000106069.16	CHN2	29161889	29553944	7_29028487_C_CT	29028487	C	CT	7_29028492_T_TT_b37;7_29028491_TT_T_b37;7_29028492_T_TTT_b37;7_29028490_TTT_T_b37;7_29028489_TTTT_T_b37;7_29028487_CTTTTT_C_b37	1.99680628937142	0.954933199767069	1.88409157600717	0.733515213838699	1.99941439787034	0.980693702259368	1.01880365988046	0.321903627441664	gt	1
ENSG00000106078.13	COBL	51083908	51384515	7_52015502_T_C	52015502	TRUE	C	7_52015502_T_C_b37;7_52015502_T_TGC_b37	1.24529643488984	0.38499112792067	0.507151866172251	0.221775081116373	1.97805604798884	0.882236297969174	-0.758974679743972	0.0967102014410188	gt	0.305006456000759
ENSG00000106080.6	FKBP14	30050202	30066300	7_29611258_C_CAAAA	29611258	C	CAAAA	7_29611259_A_AA_b37;7_29611259_A_AAA_b37;7_29611259_A_AAAAA_b37;7_29611258_CA_C_b37;7_29611259_A_AAAAAA_b37;7_29611259_A_AAAA_b37	-0.457380588257422	0.116973705593553	0.78695903437	0.270730701620182	0.813218650892168	0.275979759021222	1.8605168280227	0.708795350737888	gt	0.324513040287847
ENSG00000106100.6	NOD1	30464142	30518400	7_30030005_CTG_C	30030005	CTG	C	7_30030007_G_GTGTGTGTGTGTG_b37;7_30030007_G_GTGTGTGTGTGTGTGTG_b37;7_30030005_CTG_C_b37;7_30030007_G_GTGTGTG_b37;7_30030007_G_GTGTG_b37;7_30030007_G_GTGTGTGTGTGTGTGTGTG_b37	-1.98438129385625	0.0459239636029489	-3.78242587930998	0.0161871853437812	-3.30790237079259	0.0212289015889705	-0.419141540190196	0.11986059902624	gt	0.162644563672981
ENSG00000106133.13	NSUN5P2	72418119	72425329	7_72350159_A_G	72350159	A	G	7_72350159_A_G_b37	0.85696287925964	0.285011482164262	-0.438317726062678	0.118403145715031	0.925795145988388	0.299997596702028	-3.88290762882514	0.01528855403903	gt	0.156682697602608
ENSG00000106153.12	CHCHD2	56169261	56174269	7_55487093_CT_C	55487093	CT	C	7_55487095_T_TT_b37;7_55487093_CTT_C_b37;7_55487094_TT_T_b37;7_55487095_T_TTT_b37	1.68079875318909	0.572088062182638	0.8775432090398	0.289390057705765	-1.55079221372409	0.0595170281217788	-4.63652073534757	0.00999088697538963	gt	0.131350691048889
ENSG00000106178.2	CCL24	75440982	75452674	7_75465532_G_A	75465532	G	A	7_75465532_G_A_b37	-1.9129260170057	0.0479161035584148	-2.32109278686573	0.0376427408266847	-6.47112604515075	0.00360827996672879	-2.01168502637051	0.0451859698030736	gt:kupffer_cell	0.0901245234850944
ENSG00000106236.3	NPTX2	98246608	98259180	7_97614744_AAAG_A	97614744	AAAG	A	7_97614748_AAAG_G_b37;7_97614744_AAAGAAAG_*_b37	1.98400435372588	0.899356811375131	1.99978329314155	0.988254792220409	1.9804523264018	0.888807745545859	0.951521557823753	0.305857775685624	gt	1
ENSG00000106245.5	BUD31	99006263	99017239	7_99516189_GA_G	99516189	GA	G	7_99516189_GA_G_b37;7_99516189_G_A_b37;7_99516190_A_AA_b37;7_99516190_A_AAA_b37;7_99516190_A_AAAA_b37	1.72649916575864	0.600992992315944	1.92326637005436	0.781773689062475	1.87756139421816	0.726404528587564	1.50595807503186	0.482129813110212	gt	1
ENSG00000106258.9	CYP3A5	99245816	99277621	7_98439700_T_C	98439700	TRUE	C	7_98439700_T_C_b37	1.66798009275925	0.564472107251516	1.33332221116473	0.414212284409506	-0.701942375017438	0.100226073594247	1.65798930535169	0.558670903876917	gt	0.309481062220912
ENSG00000106263.13	EIF3B	2393720	2420380	7_1453629_A_C	1453629	A	C	7_1453629_A_C_b37;7_1453629_A_*_b37	1.41374904023161	0.443872522129008	0.623700636947319	0.240732507532921	1.96899885240992	0.860237827756492	-0.137413075629638	0.143744108072802	gt	0.347377048111286
ENSG00000106290.10	TAF6	99704692	99717464	7_99636617_C_CA	99636617	C	CA	7_99636618_AA_A_b37;7_99636617_C_A_b37;7_99636619_A_AA_b37;7_99636617_CAA_C_b37	-0.784164058402098	0.0952003574824738	-0.925714312638888	0.0871786349527001	-0.403898029043262	0.121033326936939	-0.127345945508125	0.144691095822729	gt	0.294349913018591
ENSG00000106327.8	TFR2	100218038	100240402	7_100236380_TA_T	100236380	TA	TRUE	7_100236380_TAA_T_b37;7_100236381_AA_A_b37;7_100236382_A_AA_b37	1.33318239839036	0.41416334105449	1.66182919429571	0.560886975235946	-1.09509238343799	0.0785286946501556	1.99738217645813	0.959194303542242	gt	0.286700711112737
ENSG00000106330.7	MOSPD3	100209724	100213007	7_100511513_CA_C	100511513	CA	C	7_100511514_AA_A_b37;7_100511513_C_A_b37;7_100511515_A_AA_b37;7_100511513_CAA_C_b37	-1.01006881978464	0.0827487777582643	-0.919188393819638	0.0875318801219808	-1.11281714738425	0.0776784960210584	1.21990759285768	0.377112879890868	gt	0.286296355627138
ENSG00000106348.12	IMPDH1	128032330	128050306	7_127648517_CTT_C	127648517	CTT	C	7_127648520_T_TT_b37;7_127648519_TT_T_b37;7_127648517_CTTT_C_b37;7_127648518_TTT_T_b37	1.3700458950093	0.42737214898555	0.0890071525134886	0.166853013259457	0.648258980375374	0.244973979900229	1.54635821539995	0.500610583347839	gt	1
ENSG00000106366.7	SERPINE1	100770369	100782547	7_100201230_A_AC	100201230	A	AC	7_100201231_CC_C_b37;7_100201230_ACC_A_b37;7_100201232_C_CC_b37;7_100201232_C_CCCCCCCCCCCCCCCCCCCCCCCCCCCCCCCC_b37;7_100201232_C_CCCCCCCCCCCCCCCCCCCCCCCCCCCCC_b37	1.99946218025065	0.981497964616381	1.92608878316935	0.785724920786131	1.99915144624248	0.976760952424176	1.69639175246846	0.581629166200328	gt	1
ENSG00000106367.9	AP1S1	100797677	100804877	7_100336493_T_C	100336493	TRUE	C	7_100336493_T_C_b37;7_100336493_T_TCC_b37	0.685484641123651	0.251578749529233	0.159054776157632	0.17484020163896	1.81948002044498	0.670926758668185	-2.54620963957683	0.0329917034200414	gt	0.211135719133268
ENSG00000106392.6	C1GALT1	7196564	7288282	7_7206542_A_G	7206542	A	G	7_7206542_A_G_b37	1.46300286298248	0.463679881476922	0.788338412925327	0.271003298326652	1.98596198302818	0.905685647390298	0.34351832989239	0.198079031999742	gt	1
ENSG00000106397.7	PLOD3	100849257	100861701	7_100055424_A_ATGTGTGTG	100055424	A	ATGTGTGTG	7_100055424_A_ATGTGTGTGTGTG_b37;7_100055424_A_ATGTGTGTGTG_b37;7_100055424_A_ATGTGTG_b37;7_100055424_A_ATGTGTGTG_b37;7_100055424_A_G_b37;7_100055424_A_ATGTGTGTGTGTGTG_b37	-1.83669792640796	0.0501421804928043	-2.55872367993305	0.0327514720170732	0.495592334103435	0.219994414083731	1.60441344396742	0.529377390852561	gt	0.210987297135459
ENSG00000106400.7	ZNHIT1	100860948	100867471	7_100794455_T_A	100794455	TRUE	A	7_100794455_T_A_b37;7_100794455_T_*_b37	1.89683365942847	0.748062488232988	1.67718243343381	0.569919290403478	-0.471029296056599	0.115961963477986	-7.19726542897115	0.00242376936662228	gt:nk_cell	0.0759048070374285
ENSG00000106404.9	CLDN15	100875372	100882101	7_101292043_A_AT	101292043	A	AT	7_101292043_A_AT_b37;7_101292043_A_ATT_b37	0.366099155281802	0.201164354789602	0.183715212141919	0.177756145790646	-0.205818550729134	0.137490895645341	-0.407698308142983	0.12073977585664	gt	0.328374736979003
ENSG00000106415.8	GLCCI1	8008424	8133902	7_7365071_AT_A	7365071	AT	A	7_7365071_AT_A_b37	1.43454894161323	0.452072228145439	1.24693186822878	0.385506577266942	1.98261441890349	0.895099462260251	1.95569191714605	0.833281468919896	gt	1
ENSG00000106459.10	NRF1	129251554	129396922	7_130112093_C_CCCTT	130112093	C	CCCTT	7_130112097_TCCTTCCTT_T_b37;7_130112101_TCCTT_T_b37;7_130112093_CCCTTCCTTCCTT_C_b37;7_130112093_C_T_b37;7_130112105_T_TCCTT_b37;7_130112105_T_TCCTTCCTT_b37	1.8305661552198	0.680615458580982	1.79714094793178	0.652422931666238	0.981461880126119	0.312866022350753	1.10172971820407	0.343245935923467	gt	1
ENSG00000106462.6	EZH2	148504474	148581413	7_148743092_CT_C	148743092	CT	C	7_148743093_TTT_T_b37;7_148743092_CTTT_C_b37;7_148743094_TT_T_b37;7_148743095_T_TT_b37;7_148743092_C_T_b37	-1.91216307629549	0.047937859253259	-0.494904838270656	0.114215279678207	1.5544574636192	0.504459369082443	1.43442504275993	0.452022688092663	gt	0.239522051412477
ENSG00000106477.14	CEP41	130033611	130082274	7_129183562_A_C	129183562	A	C	7_129183562_A_C_b37;7_129183562_A_*_b37	1.88487567706255	0.734383928088849	0.52627396285709	0.224758727911151	1.83289811160944	0.682700400285957	0.906788545423581	0.295760748225465	gt	1
ENSG00000106526.6	ACTR3C	149941004	150020814	7_149268582_TA_T	149268582	TA	TRUE	7_149268582_TA_T_b37;7_149268583_A_AA_b37;7_149268582_T_A_b37	1.89685438926307	0.748086942726502	1.6955519039355	0.581107208428119	1.55893349202489	0.506608146089983	1.46203235511211	0.463276222836247	gt	1
ENSG00000106536.15	POU6F2	39017597	39532694	7_39560310_C_A	39560310	C	A	7_39560310_C_A_b37	1.89251321600972	0.743023740822592	1.81798835209486	0.669650131574202	1.99999978405748	0.999629226122129	1.80325765987737	0.657363284998537	gt	1
ENSG00000106537.7	TSPAN13	16793159	16824161	7_16750345_A_G	16750345	A	G	7_16750345_A_G_b37;7_16750345_AGGAAGGAAGGAG_A_b37;7_16750345_AGGAAGGAAGGAG_*_b37;7_16750357_G_AGGAAGGAG_b37	1.59885893737589	0.526500552295138	1.29007562452711	0.399468918546965	1.48805180023675	0.474296709338781	1.98643891413496	0.907294265891207	gt	1
ENSG00000106554.7	CHCHD3	132469628	132766848	7_131548137_C_T	131548137	C	TRUE	7_131548137_C_T_b37;7_131548157_T_CTT_b37;7_131548137_CTCTCTCTCTCTTTCTTTCTT_*_b37;7_131548156_TT_T_b37;7_131548137_CTCTCTCTCTCTTTCTTTCTT_C_b37	-2.36029956414404	0.0367858360099085	-1.9951386017695	0.0456316992808754	0.903798768081117	0.295101289151622	1.98857547049147	0.914879744620378	gt	0.218718269997219
ENSG00000106560.6	GIMAP2	150382784	150390729	7_149992184_C_G	149992184	C	G	7_149992184_C_G_b37	1.9763250363203	0.877714835009467	1.06925049475927	0.334668242322141	0.723990555698151	0.258642332208842	-0.326037955826337	0.127225331888272	gt	0.334713624833575
ENSG00000106565.13	TMEM176B	150488372	150498448	7_149875369_C_CT	149875369	C	CT	7_149875370_TTTT_T_b37;7_149875371_TTT_T_b37;7_149875372_TT_T_b37;7_149875373_T_TT_b37;7_149875369_CTTTT_C_b37	1.52713539359598	0.491672259153863	1.99941822521504	0.98075688390425	0.472251430488143	0.216450659044058	1.98235369748323	0.894320404718427	gt	1
ENSG00000106605.6	BLVRA	43798278	43846939	7_43345977_AT_A	43345977	AT	A	7_43345977_ATT_A_b37;7_43345979_T_TT_b37;7_43345978_TT_T_b37	1.56369050727113	0.508909105765304	1.59262513485425	0.523304936307177	1.71700426501457	0.594744394904832	1.97344468437649	0.870551489545112	gt	1
ENSG00000106610.10	STAG3L4	66767607	66786513	7_66783821_C_T	66783821	C	TRUE	7_66783821_C_T_b37	1.82403902720739	0.674867543622275	1.88270541603646	0.731987458802994	0.295629478344665	0.191717398649717	1.70250535946946	0.585457335774783	gt	1
ENSG00000106617.9	PRKAG2	151253196	151574210	7_150781934_A_G	150781934	A	G	7_150781934_A_*_b37;7_150781934_A_G_b37	1.5814177587626	0.517645327350627	0.225137883500736	0.182781496686124	1.10620215442606	0.344450198714227	-1.53835297701363	0.0599649775257024	gt	0.261910081742106
ENSG00000106628.6	POLD2	44154285	44163957	7_44124958_C_CAA	44124958	C	CAA	7_44124958_C_CA_b37;7_44124958_C_CAAAAAAA_b37;7_44124958_C_CAAAAAAAA_b37;7_44124958_C_CAAAAAAAAA_b37;7_44124958_C_CAA_b37;7_44124958_C_CAAAAAA_b37	1.87675515853596	0.725541500313055	1.63968395795393	0.548330766226728	1.65958638335695	0.559590571813801	0.237422404150038	0.184303333996619	gt	1
ENSG00000106635.3	BCL7B	72950685	72972332	7_73016460_G_GCCTTCCTTCCTTCCTT	73016460	G	GCCTTCCTTCCTTCCTT	7_73016460_G_T_b37;7_73016460_G_GCCTTCCTTCCTT_b37;7_73016460_G_GCCTTCCTTCCTTCCTTCCTTCCTT_b37;7_73016460_G_GCCTTCCTTCCTTCCTT_b37;7_73016460_G_GCCTTCCTTCCTTCCTTCCTT_b37;7_73016460_G_GCCTTCCTTCCTTCCTTCCTTCCTTCCTT_b37	1.16896513609964	0.361973457940551	1.09053778881287	0.340257150180804	1.15446840296772	0.357819508483012	0.287418432843708	0.190650767668457	gt	1
ENSG00000106636.3	YKT6	44240566	44253893	7_44962408_T_TAACAGCAAACCAGTCA	44962408	TRUE	TAACAGCAAACCAGTCA	7_44962408_T_TAACAGCAAACCAGTCA_b37;7_44962408_T_TAACAGCAAACCAG_b37;7_44962408_T_TAACAGCAAACCAGTCATTAGCA_b37	1.92396816320064	0.782748760639326	1.72844239909239	0.602288829230563	1.60474841225368	0.529551780541616	1.32588186419537	0.411619511304164	gt	1
ENSG00000106665.11	CLIP2	73703804	73820273	7_74338318_C_CT	74338318	C	CT	7_74338319_TT_T_b37;7_74338320_T_TT_b37;7_74338320_T_TTTTTTT_b37;7_74338318_CTT_C_b37;7_74338320_T_TTTTTTTTTT_b37;7_74338320_T_TTTTTTTT_b37	-0.585821030379918	0.107824485418164	0.143868956531605	0.173071998210644	0.893007320467348	0.292736608731968	0.66053504992118	0.247128347376796	gt	0.317819698228
ENSG00000106682.10	EIF4H	73588574	73611431	7_72928863_C_CA	72928863	C	CA	7_72928865_A_AA_b37;7_72928864_AA_A_b37;7_72928865_A_AAA_b37;7_72928863_C_A_b37;7_72928863_CAA_C_b37;7_72928865_A_AAAA_b37	1.90286483520424	0.755295017009448	1.99962186980451	0.984485657608674	1.94940393348236	0.822029300792953	0.0693696596621294	0.164689498993989	gt	1
ENSG00000106683.10	LIMK1	73497262	73536855	7_74022320_G_T	74022320	G	TRUE	7_74022320_G_T_b37	1.13484115269966	0.352299040208905	-0.235350454885747	0.134886038174442	-1.07571384638453	0.0794696990596551	0.951982165589357	0.305964039422914	gt	0.288178742195974
ENSG00000106689.6	LHX2	126763948	126795580	9_126142990_AT_A	126142990	AT	A	9_126142990_AT_A_b37	-5.9752795277501	0.00474204331287987	-8.81328495388357	0.00100774334601851	-3.7977720385208	0.0160464950011946	-6.11011578285922	0.00440189150590362	gt:hepatocyte	0.0537463117876539
ENSG00000106701.7	FSD1L	108210076	108314714	9_107702346_C_CA	107702346	C	CA	9_107702347_AA_A_b37;9_107702346_CAA_C_b37;9_107702348_A_AA_b37	0.172413496761521	0.176412881866483	0.581472995898366	0.233646003171674	1.99308933043108	0.933747824310773	-0.173998495627984	0.140360863562064	gt	0.344168143806045
ENSG00000106733.16	NMRK1	77675488	77703133	9_77746804_T_C	77746804	TRUE	C	9_77746804_T_C_b37	1.96299600770027	0.847456918972601	1.81452821252725	0.666712439670612	1.02761847105381	0.324086949829856	0.932809573864347	0.301580925385819	gt	1
ENSG00000106772.13	PRUNE2	79226291	79521003	9_79289627_T_C	79289627	TRUE	C	9_79289627_T_C_b37	-0.160258446881812	0.141620868450046	1.37796579110136	0.430292364261935	0.000296635709332804	0.157329994401687	1.07441857516727	0.336013727312471	gt	0.345352288848635
ENSG00000106789.8	CORO2A	100883256	100954922	9_100967165_A_G	100967165	A	G	9_100967165_A_G_b37	1.60533443505454	0.529857121229309	1.95829330767458	0.838179891853639	1.86191951655786	0.710196777621741	1.92436437223313	0.783301393272413	gt	1
ENSG00000106804.6	C5	123714615	123812554	9_123748153_A_T	123748153	A	TRUE	9_123748153_A_T_b37	-0.897296361303972	0.0887282582672019	0.800437027921703	0.273409043585227	-1.86494844213485	0.0493047085933852	1.41114486062048	0.442862170988784	gt	0.242300021490269
ENSG00000106819.7	ASPN	95218486	95244788	9_95447797_C_CA	95447797	C	CA	9_95447799_A_AA_b37;9_95447798_AA_A_b37;9_95447797_CAA_C_b37	1.36899798808429	0.426988007443887	1.29410451237931	0.400809787310699	0.379664000096341	0.203044943554304	1.21960823374405	0.377021350525577	gt	1
ENSG00000106823.8	ECM2	95256364	95298937	9_95209094_T_TA	95209094	TRUE	TA	9_95209096_A_AA_b37;9_95209095_AA_A_b37;9_95209094_TAA_T_b37;9_95209096_A_AAA_b37	-0.0562663316909493	0.15158118526344	-2.90784650661203	0.0267349531798608	-8.37578763432623	0.00127678666256286	0.638862299173013	0.243340405412425	gt:kupffer_cell	0.0599405262845746
ENSG00000106868.12	SUSD1	114803064	114937688	9_114764065_CGT_C	114764065	CGT	C	9_114764075_T_TGTGT_b37;9_114764067_TGTGTGTGT_T_b37;9_114764075_T_TGT_b37;9_114764073_TGT_T_b37;9_114764065_CGTGTGTGTGT_C_b37;9_114764075_T_TGTGTGT_b37	1.9473832248342	0.818570884648835	1.99865861795365	0.970784103163973	1.10756951193116	0.34481951753263	0.219211443087147	0.182052526000697	gt	1
ENSG00000106976.14	DNM1	130965657	131017527	9_130965264_C_T	130965264	C	TRUE	9_130965264_C_T_b37	1.61762947284473	0.536337292903298	1.97166589589852	0.866325741486732	1.94156301206829	0.808983619993787	1.99905356501603	0.975457604349418	gt	1
ENSG00000106991.9	ENG	130577290	130617035	9_130934451_A_G	130934451	A	G	9_130934451_A_G_b37;9_130934451_A_AAAAAAG_b37;9_130934451_A_AG_b37	1.77342444229851	0.634074708895817	1.97817331012288	0.882549078316668	-2.96404261936806	0.0258796377724753	1.47389614057749	0.468249499563102	gt	0.194049533989019
ENSG00000106992.13	AK1	130628758	130640022	9_131381942_C_G	131381942	C	G	9_131381942_C_G_b37	-0.488277534282417	0.114697190708811	-3.17117924121658	0.0229646217066741	1.26177322509852	0.390229498073012	-0.287836417610379	0.130391573364103	gt	0.183904631440577
ENSG00000107099.11	DOCK8	214853	465259	9_189278_T_C	189278	TRUE	C	9_189278_T_C_b37	1.78486261115586	0.642770227587764	1.99999903485104	0.99921614241651	1.70998784464712	0.59021274094519	1.07549029795774	0.336293651168805	gt	1
ENSG00000107164.15	FUBP3	133454351	133513739	9_132500691_C_A	132500691	C	A	9_132500691_C_*_b37;9_132500691_C_A_b37	0.772606238928859	0.267914488845612	0.552339515668734	0.228903718850638	0.869852428252386	0.287743863759459	1.85411130134207	0.702495639915613	gt	1
ENSG00000107175.6	CREB3	35732331	35737001	9_36636725_A_ATTTC	36636725	A	ATTTC	9_36636733_C_CTTTC_b37;9_36636733_C_CTTTCTTTCTTTCTTTC_b37;9_36636725_ATTTCTTTC_A_b37;9_36636729_CTTTC_C_b37;9_36636733_C_CTTTCTTTC_b37;9_36636733_C_CTTTCTTTCTTTC_b37	0.160352571332623	0.174992276383047	-0.855942712971114	0.0910368578218296	-0.292097430561398	0.130034096024905	0.10244389712949	0.168352124144639	gt	0.297263209214138
ENSG00000107186.12	MPDZ	13105702	13279589	9_12950027_AC_A	12950027	AC	A	9_12950027_AC_A_b37	0.761373827593616	0.265735988255573	0.331217096121406	0.196421633773105	1.16317503187315	0.360306413184893	1.23508609547423	0.381795090190693	gt	1
ENSG00000107223.8	EDF1	139756570	139760738	9_138963388_CAAAAA_C	138963388	CAAAAA	C	9_138963388_CAAAAA_C_b37;9_138963389_AAAAA_A_b37;9_138963392_AA_A_b37;9_138963391_AAA_A_b37;9_138963390_AAAA_A_b37	1.28050788226915	0.396310554275633	-1.2992189232063	0.0693128344371179	0.304305229973693	0.192851971120465	-0.864008390670847	0.0905815191073212	gt	0.273977399660302
ENSG00000107282.5	APBA1	72042445	72287222	9_71859100_GA_G	71859100	GA	G	9_71859101_A_AA_b37;9_71859100_GA_G_b37;9_71859101_A_AAA_b37;9_71859100_G_A_b37	1.53145418841154	0.493656924940303	1.49626688165955	0.477864398960159	1.98619847885527	0.906479790638352	1.25738180481409	0.388823465536958	gt	1
ENSG00000107404.13	DVL1	1270655	1284730	1_1593023_G_C	1593023	G	C	1_1593023_G_C_b37	1.47928640882537	0.470537442969582	1.46551876013075	0.464728922300476	1.77599625237139	0.636006051735193	-1.99724763993004	0.0455746291336106	gt	0.23516891110785
ENSG00000107443.11	CCNJ	97803150	97820627	10_97192090_A_C	97192090	A	C	10_97192093_C_TCCC_b37;10_97192093_C_CC_b37;10_97192093_C_CCCC_b37;10_97192090_A_T_b37;10_97192090_A_C_b37;10_97192090_ACCC_*_b37	1.50576717840613	0.482045190990045	1.76474462407231	0.627654132775533	1.58198935722885	0.517931367601955	1.64039214940823	0.548724105921003	gt	1
ENSG00000107537.9	PHYH	13319795	13344412	10_13528474_G_A	13528474	G	A	10_13528474_G_A_b37	-0.190757169651192	0.138841048799648	0.508864777771919	0.222040407225504	-1.93749264141189	0.0472211105786989	1.51710954577726	0.487115968576764	gt	0.238467713483244
ENSG00000107581.8	EIF3A	120794355	120840316	10_120821984_A_T	120821984	A	TRUE	10_120821984_A_T_b37	1.99932947593845	0.979341503400844	1.96560055777502	0.852859729183354	1.54428802392385	0.499634835275302	1.81060620467133	0.663421635949227	gt	1
ENSG00000107625.8	DDX50	70661033	70706603	10_70584124_C_CAA	70584124	C	CAA	10_70584125_AA_A_b37;10_70584126_A_AA_b37;10_70584126_A_AAA_b37;10_70584124_CAA_C_b37;10_70584126_A_AAAA_b37;10_70584126_A_AAAAA_b37	1.97547290847967	0.875551215880192	1.80024451044528	0.65491828021867	0.832505922685243	0.279916739021517	1.23229520778432	0.380928031070789	gt	1
ENSG00000107672.10	NSMCE4A	123716602	123734732	10_122868337_A_G	122868337	A	G	10_122868337_A_G_b37	0.936413566126021	0.302398625566742	1.76288268712125	0.626295939977205	1.88940556450575	0.739468391787888	1.69269661728316	0.579339670862573	gt	1
ENSG00000107719.8	PALD1	72238576	72328205	10_72655315_A_G	72655315	A	G	10_72655315_A_G_b37	-0.280919322452917	0.13097421836232	1.25573735492509	0.388298813092835	-0.0987539348990936	0.147419235492094	1.95920293990378	0.839930154022395	gt	0.337502575777162
ENSG00000107736.15	CDH23	73156690	73575702	10_73386027_C_T	73386027	C	TRUE	10_73386027_C_T_b37	1.88735833483918	0.737156450564508	1.71593538765751	0.594049417411052	0.729685642203094	0.259707714880214	1.90198096876696	0.754219950453384	gt	1
ENSG00000107738.15	C10orf54	73507315	73533255	10_72565310_G_T	72565310	G	TRUE	10_72565310_G_T_b37	1.60195447452486	0.528100358894304	1.90544266713039	0.758461483019962	1.904187070109	0.756913346998855	1.92726160627757	0.787390627322671	gt	1
ENSG00000107745.12	MICU1	74127097	74385899	10_73310336_A_AG	73310336	A	AG	10_73310336_A_AG_b37;10_73310336_A_AAAAG_b37;10_73310336_A_G_b37;10_73310336_A_AAG_b37;10_73310336_A_AAAAAAAG_b37;10_73310336_A_AAAAAAG_b37	1.92889845485064	0.789739632529469	1.96832073187761	0.858733414771617	1.54427938489198	0.499630770183789	-0.333231415118462	0.126638747143337	gt	0.334552458253929
ENSG00000107798.13	LIPA	90973325	91174314	10_90423525_G_T	90423525	G	TRUE	10_90423525_G_T_b37	0.0335246773884705	0.160822484111936	-0.978426112124396	0.0843812896528891	-0.485185237036319	0.114922817206091	-0.628441382619087	0.104964706522497	gt	0.292383691424245
ENSG00000107807.8	TLX1	102889256	102897545	10_103726042_GT_G	103726042	GT	G	10_103726048_TT_T_b37;10_103726047_TTT_T_b37;10_103726042_GTTTTTTT_G_b37	1.3953619455973	0.436813850025845	1.43749932010365	0.453254431764213	1.27844472104437	0.395634222878605	1.96246241686691	0.846374628728653	gt	1
ENSG00000107819.9	SFXN3	102790990	102800998	10_102293257_A_AT	102293257	A	AT	10_102293268_T_TT_b37;10_102293268_T_TTT_b37;10_102293266_TTT_T_b37;10_102293267_TT_T_b37;10_102293265_TTTT_T_b37;10_102293257_ATTTTTTTTTTT_A_b37	1.79350980573054	0.649532373536574	1.7792598366903	0.638476528901614	0.0137963212661134	0.158738384779594	1.35742736458525	0.422780741143296	gt	1
ENSG00000107833.6	NPM3	103541081	103543170	10_103226952_T_TA	103226952	TRUE	TA	10_103226954_A_AA_b37;10_103226954_A_AAA_b37;10_103226953_AA_A_b37;10_103226952_TAA_T_b37	1.52393730466832	0.490211187504927	1.79854282684477	0.65354721987245	1.82059413578713	0.671884329346164	1.96918740581799	0.860659141966745	gt	1
ENSG00000107862.4	GBF1	104005288	104142656	10_104696274_CTT_C	104696274	CTT	C	10_104696277_TT_T_b37;10_104696274_CTTTT_C_b37;10_104696275_TTTT_T_b37;10_104696276_TTT_T_b37;10_104696278_T_TT_b37	1.5077688974489	0.482933745214848	0.182900166775653	0.177658879703409	-0.520906718588037	0.112345969593019	1.36056199778636	0.423914377980473	gt	0.321394933477049
ENSG00000107864.10	CPEB3	93806448	94050844	10_93589040_TA_T	93589040	TA	TRUE	10_93589041_AA_A_b37;10_93589040_TAA_T_b37;10_93589042_A_AA_b37	1.25410570682732	0.387779243252341	1.87401972029016	0.722636782727308	-0.453827529409409	0.117238681130541	-1.1032905360363	0.0781342177462034	gt	0.286700711112737
ENSG00000107872.8	FBXL15	104178945	104182893	10_103943784_AT_A	103943784	AT	A	10_103943785_T_TT_b37;10_103943784_AT_A_b37	1.13739534957131	0.353010823785854	1.65719772910018	0.558216146972341	1.97313162758832	0.869797469744506	-1.18065349255846	0.0745149229949828	gt	0.280863940519551
ENSG00000107874.6	CUEDC2	104183001	104192418	10_103886777_CATATATATATATATATATATATATATATATATAT_C	103886777	CATATATATATATATATATATATATATATATATAT	C	10_103886779_TATATATATATATATATATATATATATATATATAT_T_b37;10_103886777_C_T_b37;10_103886777_CATATATATATATATATATATATATATATATATATAT_C_b37;10_103886807_TATATAT_T_b37;10_103886781_TATATATATATATATATATATATATATATATAT_T_b37	1.35652833180995	0.422456444705095	1.07432480020594	0.335989249026135	0.908843273349362	0.29621505771301	-0.896290433479123	0.0887836554196729	gt	0.295700260249616
ENSG00000107897.14	ACBD5	27484145	27531059	10_27262599_G_T	27262599	G	TRUE	10_27262599_G_*_b37;10_27262599_G_T_b37	-2.98074049962219	0.0256310100444058	-4.30425002665976	0.0120448858334124	-3.65750109874784	0.0173808696945681	-0.843477657279209	0.0917454538169172	gt	0.141789647047978
ENSG00000107902.9	LHPP	126150402	126306457	10_125279929_G_GC	125279929	G	GC	10_125279930_CC_C_b37;10_125279931_C_CC_b37;10_125279929_GCC_G_b37;10_125279931_C_ACC_b37;10_125279931_C_CCCCCC_b37;10_125279929_G_C_b37	1.49340093615962	0.476614813118439	1.99919947205319	0.977427982961779	1.78423798027006	0.642288195007617	1.02621384648199	0.323737734917334	gt	1
ENSG00000107937.14	GTPBP4	1034337	1065876	10_132719_C_CT	132719	C	CT	10_132721_TTT_T_b37;10_132722_TT_T_b37;10_132723_T_TT_b37;10_132719_CTTTT_C_b37;10_132720_TTTT_T_b37;10_132723_T_TTT_b37	1.53016525123553	0.493063201658123	1.99983578375208	0.98977563752492	1.65684489069514	0.558013670069386	1.70405451845807	0.586435475987275	gt	1
ENSG00000107957.12	SH3PXD2A	105348284	105615301	10_106398231_T_TGGGGGGGGGGGGGGGGGGGGGG	106398231	TRUE	TGGGGGGGGGGGGGGGGGGGGGG	10_106398231_T_G_b37;10_106398231_T_TGGGGGGG_b37;10_106398231_T_TGGGGGGGGGGGGGGGGGGGGGG_b37;10_106398231_T_TGGGGGGGGGGGGGGGGGGGGG_b37;10_106398231_T_TGGGGGGGGGGGGGGGGGGGGGGG_b37;10_106398231_T_TGGGGGGGG_b37	1.3492710553848	0.419852183364326	1.92949451901757	0.790602217522892	1.3133634997655	0.407310793285974	-0.570887352258751	0.108846660552027	gt	0.318236703887817
ENSG00000107959.11	PITRM1	3179919	3215003	10_3889690_CTT_C	3889690	CTT	C	10_3889691_TTT_T_b37;10_3889692_TT_T_b37;10_3889690_CTTT_C_b37	1.31938119651966	0.409373722805302	1.99998226534348	0.996639915736673	1.92931570948934	0.790343047534095	1.96142050934048	0.844284084665055	gt	1
ENSG00000107968.5	MAP3K8	30722865	30750762	10_30529743_G_GAAGA	30529743	G	GAAGA	10_30529743_G_GAAGA_b37;10_30529743_G_GAAGAAAGAAAGA_b37;10_30529743_G_GAAGAAAGAAAGAAAGA_b37;10_30529743_G_GAAGAAAGA_b37;10_30529743_G_GAAGAAAGAAAGAAAGAAAGAAAGA_b37;10_30529743_G_GAAGAAAGAAAGAAAGAAAGA_b37	1.64345294299955	0.550430193654332	1.63004524388089	0.543028930960267	1.93779719390346	0.803047592207778	-2.0835825684884	0.0433017558581624	gt	0.230187044085292
ENSG00000108001.9	EBF3	131633546	131762105	10_131590300_T_A	131590300	TRUE	A	10_131590300_T_A_b37	0.104154999658931	0.168544133973454	1.02833724466677	0.324265842357455	1.56570979846532	0.50989128555711	1.3608792036988	0.42402934896017	gt	1
ENSG00000108010.7	GLRX3	131934662	131982785	10_131483217_T_G	131483217	TRUE	G	10_131483217_T_G_b37	1.99982460381437	0.989433347183319	1.41981080661162	0.446238172721813	0.274369985213127	0.18896994854771	-0.102379889869098	0.147070069402513	gt	0.35078471071363
ENSG00000108039.13	XPNPEP1	111624523	111683311	10_110685839_A_C	110685839	A	C	10_110685839_A_C_b37;10_110685839_A_*_b37	1.88117018095517	0.730307126726408	1.99995223053531	0.994485428257684	1.63632587748089	0.546472768846573	1.36631816283472	0.426007999430232	gt	1
ENSG00000108106.9	UBE2S	55912651	55919145	19_55264409_C_G	55264409	C	G	19_55264409_C_G_b37	-3.79688891625671	0.0160545569968086	-0.551808521677685	0.110168082684211	-1.16315392629861	0.0753175428256803	0.264810154602287	0.187749461072146	gt	0.161783710610513
ENSG00000108107.8	RPL28	55896712	55914612	19_55389372_A_ATTT	55389372	A	ATTT	19_55389372_A_ATT_b37;19_55389372_A_ATTT_b37;19_55389372_A_AT_b37;19_55389372_A_ATTTT_b37;19_55389372_A_ATTTTTT_b37	1.99006434524892	0.920600161872267	1.98356605534343	0.897994698107135	1.78820600799747	0.64536491067225	1.63707645505701	0.546887039705358	gt	1
ENSG00000108179.9	PPIF	81107224	81115093	10_81110417_G_C	81110417	G	C	10_81110417_G_C_b37	0.250387999535519	0.185925516744512	-1.12209462713162	0.0772374400184437	-1.3061402544219	0.0690214280112174	1.42762438286047	0.449316450702317	gt	0.27375369124901
ENSG00000108187.11	PBLD	70042416	70092806	10_70573058_G_T	70573058	G	TRUE	10_70573058_G_T_b37	1.84847987157133	0.69708688135864	1.99998628743316	0.997045401672244	-0.0388963552332484	0.153320850756755	1.84813428895313	0.696758756087032	gt	0.355001615455688
ENSG00000108219.10	TSPAN14	82213921	82292879	10_82264813_A_G	82264813	A	G	10_82264813_A_G_b37	1.58753847002112	0.520722766722166	1.93348503469207	0.796480261418819	1.39228566005897	0.435649701707568	0.211722284960899	0.181136147085108	gt	1
ENSG00000108231.7	LGI1	95517565	95557916	10_95391398_C_T	95391398	C	TRUE	10_95391398_C_T_b37	1.33296194758293	0.414086186635479	1.99177110144706	0.92772042092157	1.98574755993849	0.904971466570667	1.18664637122419	0.367130603243047	gt	1
ENSG00000108242.8	CYP2C18	96443250	96495947	10_97100481_C_CT	97100481	C	CT	10_97100481_CT_C_b37;10_97100482_T_TT_b37;10_97100482_T_TTT_b37;10_97100482_T_TTTTTT_b37	0.55402616739724	0.229175085424324	-0.00332462588596627	0.156954617478422	0.110618422568905	0.169271690079094	1.4212425893279	0.44679978883685	gt	0.357051887636135
ENSG00000108264.12	TADA2A	35766964	35839835	17_35782180_C_A	35782180	C	A	17_35782180_C_A_b37;17_35782180_C_*_b37	1.67987370129896	0.57153175395159	1.40473062803795	0.440388688704638	-0.168888541326055	0.140827985373698	1.3813332143223	0.431543148553938	gt	0.344168143806045
ENSG00000108270.6	AATF	35306174	35414171	17_34346018_A_C	34346018	A	C	17_34346018_A_C_b37	-7.52283911863509	0.00202930391515788	-6.58081362913396	0.00339723536159705	1.86744908285516	0.715801685245377	-7.89489420536808	0.00165737978999441	gt:nk_cell	0.0668395764511836
ENSG00000108272.9	DHRS11	34948227	34957235	17_34596586_T_G	34596586	TRUE	G	17_34596586_T_G_b37	-4.76480942175886	0.00929728522091474	-4.04819221579282	0.0139205420412692	-2.92898046011538	0.0264098947223096	-2.21127595286083	0.040156120710204	gt	0.128555054906475
ENSG00000108292.12	MLLT6	36861794	36886056	17_36640842_AGGGCATTG_A	36640842	AGGGCATTG	A	17_36640842_AGGGCATTG_A_b37	1.98629470203889	0.906804877003985	1.89126390249362	0.741587684326714	1.72486974076361	0.599910928328803	-1.15189046868801	0.0758390526153444	gt	0.28344889362779
ENSG00000108294.4	PSMB3	36908988	36920484	17_36926767_G_A	36926767	G	A	17_36926767_G_A_b37	-1.07083907808055	0.0797083207603957	-2.0567972716554	0.0439938642405441	1.86584710899558	0.714164450220888	1.50646692709415	0.482355500340471	gt	0.231484493722058
ENSG00000108298.5	RPL19	37356535	37360980	17_37570165_T_TA	37570165	TRUE	TA	17_37570167_AA_A_b37;17_37570166_AAA_A_b37;17_37570165_TAAA_T_b37;17_37570168_A_AA_b37;17_37570168_A_AAA_b37;17_37570168_A_AAAA_b37	1.98901201906449	0.916515806517053	1.96162349533029	0.844689047244508	1.98581905167259	0.905208975431673	1.90874827255749	0.762591834096445	gt	1
ENSG00000108312.10	UBTF	42282400	42298994	17_41649235_A_AT	41649235	A	AT	17_41649236_T_TT_b37;17_41649236_T_TTTT_b37;17_41649235_AT_A_b37;17_41649236_T_TTT_b37;17_41649236_T_TTTTTT_b37;17_41649236_T_TTTTTTTTTTT_b37	0.302481428477449	0.192612813821814	-0.102938208929004	0.147016388292937	1.56907103462595	0.511533470834178	0.640298505074099	0.243589221816199	gt	0.35076338533677
ENSG00000108344.10	PSMD3	38137049	38154213	17_37163148_A_T	37163148	A	TRUE	17_37163148_A_*_b37;17_37163148_A_T_b37	-0.0578300923140773	0.151425669008426	-0.555729796043295	0.109895057501529	1.62920117259017	0.542569160457891	-3.73870527466596	0.0165950209815325	gt	0.163395776829685
ENSG00000108375.8	RNF43	56429860	56494956	17_56436968_A_AAAT	56436968	A	AAAT	17_56436968_AAATAAT_A_b37;17_56436974_T_TAAT_b37;17_56436971_TAAT_T_b37	1.90816572970112	0.761858084873929	1.98899875062926	0.916465600897836	1.9577335818305	0.837112766300234	-0.198500203129015	0.138145089567686	gt	0.342322934123921
ENSG00000108379.5	WNT3	44839871	44910520	17_45187429_C_T	45187429	C	TRUE	17_45187429_C_T_b37	1.56121519567182	0.507709562417938	1.97809374314511	0.882336751184731	1.64935510513067	0.553748297577019	1.17187618214842	0.36281560824503	gt	1
ENSG00000108381.6	ASPA	3375667	3406713	17_4298086_TTTCCTTCCTTCCTTCCTTCC_T	4298086	TTTCCTTCCTTCCTTCCTTCC	TRUE	17_4298098_CTTCCTTCC_C_b37;17_4298102_CTTCC_C_b37;17_4298094_CTTCCTTCCTTCC_C_b37;17_4298090_CTTCCTTCCTTCCTTCC_C_b37;17_4298086_T_C_b37;17_4298086_TTTCCTTCCTTCCTTCCTTCC_T_b37	-0.959501844795739	0.0853742401611785	-2.2918016131112	0.0382965642294332	1.74655575396122	0.61466025170919	-1.33331686808714	0.0678898344050904	gt	0.22039997417316
ENSG00000108387.10	SEPT4	56597610	56618179	17_57031107_C_CT	57031107	C	CT	17_57031108_T_TT_b37;17_57031107_CT_C_b37;17_57031108_T_TTT_b37;17_57031108_T_TTTT_b37	1.8571269583976	0.705441362296081	1.99599068737126	0.949512380246434	1.34821493439699	0.419475194146164	1.97126615888351	0.865395040975495	gt	1
ENSG00000108405.3	P2RX1	3799885	3819794	17_4620216_G_A	4620216	G	A	17_4620216_G_A_b37	-3.15719749342588	0.0231502236686507	-1.49383699295299	0.0615976597312977	-0.521863721786815	0.112277815487975	0.996980735323177	0.31658103543713	gt	0.184823306678409
ENSG00000108424.5	KPNB1	45726841	45762871	17_45784194_G_GACACAC	45784194	G	GACACAC	17_45784198_C_CAC_b37;17_45784198_C_CACAC_b37;17_45784194_GACAC_G_b37;17_45784196_CAC_C_b37;17_45784198_C_CACACAC_b37;17_45784198_C_CACACACAC_b37	0.351589630299543	0.19917542642331	0.2116041842512	0.18112173902451	1.96092609393446	0.843302318686608	-0.0630603549158195	0.150906829117293	gt	0.354224413257358
ENSG00000108433.11	GOSR2	45000482	45105003	17_45395468_A_AAG	45395468	A	AAG	17_45395468_A_G_b37;17_45395468_A_AAG_b37	-0.847060397343114	0.0915411758629863	1.21328725640984	0.375095974181898	1.85969732862515	0.707980301239591	1.74629898829863	0.614481053673829	gt	0.298041037693444
ENSG00000108439.5	PNPO	46018871	46025654	17_46563650_CA_C	46563650	CA	C	17_46563650_CA_C_b37;17_46563651_A_AA_b37;17_46563651_A_AAA_b37	1.64660394510958	0.552196972766431	1.68158682082407	0.572562830232693	1.8884838814343	0.738424614752161	0.833272356199473	0.280074643194548	gt	1
ENSG00000108448.16	TRIM16L	18601310	18639431	17_18856896_G_A	18856896	G	A	17_18856896_G_A_b37	0.403297525309142	0.20637114483734	0.535688498109096	0.226245359685736	1.5662040115451	0.510132168827311	1.88615144952371	0.735804449150352	gt	1
ENSG00000108479.7	GALK1	73747674	73761792	17_73767437_A_G	73767437	A	G	17_73767437_A_G_b37	-0.386933658585747	0.122353413720235	-2.59456416826237	0.0320734965110305	1.19692632157995	0.370175976176694	0.0551468435622269	0.163142553438989	gt	0.208690577618174
ENSG00000108509.16	CAMTA2	4871286	4890960	17_4393313_T_TAAA	4393313	TRUE	TAAA	17_4393314_AA_A_b37;17_4393315_A_AA_b37;17_4393315_A_AAA_b37;17_4393315_A_AAAA_b37;17_4393313_TAA_T_b37;17_4393315_A_AAAAA_b37	0.822238932826565	0.27781226951777	0.141870487863571	0.172840836679925	1.98231451589521	0.894203834324087	0.986021442714218	0.313951582880668	gt	1
ENSG00000108510.5	MED13	60019965	60142643	17_60273500_T_C	60273500	TRUE	C	17_60273500_T_C_b37	-5.29746647346508	0.00690519104549904	-0.675520732271991	0.101901989949659	-0.114317567063154	0.145927090390727	1.31331834021728	0.407295369785678	gt	0.119507059153891
ENSG00000108518.7	PFN1	4848946	4852356	17_4504807_A_ATGAT	4504807	A	ATGAT	17_4504811_TTGAT_T_b37;17_4504815_T_TTGAT_b37;17_4504807_ATGATTGAT_A_b37	0.774314511089926	0.26824775154154	1.13311929325027	0.351820310750977	0.564785970828893	0.230915387440671	1.92975305695171	0.790977570260915	gt	1
ENSG00000108551.4	RASD1	17397750	17399709	17_18258119_C_T	18258119	C	TRUE	17_18258119_C_T_b37	1.24598128597927	0.385206857224319	1.1167047784607	0.347300730490941	1.47323625672493	0.467970635810691	1.77687425282636	0.636668507556916	gt	1
ENSG00000108556.7	CHRNE	4801068	4806369	17_4828221_C_CT	4828221	C	CT	17_4828224_T_TT_b37;17_4828223_TT_T_b37;17_4828224_T_TTT_b37;17_4828222_TTT_T_b37;17_4828221_CTTT_*_b37	1.45370082358932	0.45983380387845	0.585660729356675	0.234337383184959	-0.459289619011372	0.116831609610052	1.46816992111332	0.465838470977272	gt	0.324348377954252
ENSG00000108557.13	RAI1	17584786	17714767	17_18588219_CA_C	18588219	CA	C	17_18588220_AA_A_b37;17_18588221_A_AA_b37;17_18588221_A_AAA_b37;17_18588219_CAA_C_b37;17_18588219_C_A_b37	1.98233479997066	0.894264165700804	1.95847537106459	0.838528604610577	1.93855091536233	0.804220090806352	1.61650517561634	0.535738774689432	gt	1
ENSG00000108582.7	CPD	28705922	28797007	17_29327393_C_CT	29327393	C	CT	17_29327394_TT_T_b37;17_29327393_CTT_C_b37;17_29327395_T_TT_b37	-0.0976772472481571	0.147523096618935	0.636478454290113	0.242928098188415	1.11831520646473	0.347740642983052	-0.553712653850766	0.110035411308577	gt	0.319628612322802
ENSG00000108591.5	DRG2	17991199	18011285	17_17799613_A_G	17799613	A	G	17_17799613_A_G_b37	0.943729383851689	0.304067314719903	0.723215647320842	0.258497787732941	1.82506878167027	0.675765954054442	-0.139478143043391	0.143550716439532	gt	0.34724236017652
ENSG00000108592.12	FTSJ3	61896792	61907372	17_61838259_G_A	61838259	G	A	17_61838259_G_A_b37	-2.85863900065397	0.0275080277543694	-4.41909690552814	0.0112899560064448	-2.24490435528088	0.039368287171498	0.78165854366199	0.269686387604324	gt	0.138397812829694
ENSG00000108622.6	ICAM2	62079953	62097994	17_62799938_G_A	62799938	G	A	17_62799939_A_AA_b37;17_62799938_GA_G_b37;17_62799938_G_A_b37;17_62799939_A_AAA_b37	1.48645642871475	0.47360888166876	0.954171787656605	0.306469847229883	1.57469528024353	0.514301890657107	0.873029251589401	0.288422407254485	gt	1
ENSG00000108639.3	SYNGR2	76164638	76169608	17_76766000_G_A	76766000	G	A	17_76766000_G_A_b37	1.2397842187583	0.383261002901563	-4.0210454757007	0.0141362701366924	-4.23967990939417	0.0124919051138091	0.252776620298903	0.186226173299052	gt	0.143044306614699
ENSG00000108641.10	B9D1	19240866	19281495	17_19626155_T_G	19626155	TRUE	G	17_19626155_T_G_b37	1.03395762860504	0.325669187310512	1.60820238213944	0.531356007883489	-1.18839800149499	0.0741626566842266	1.90045666658364	0.752378341484332	gt	0.28035811509247
ENSG00000108651.5	UTP6	30187922	30228784	17_30167067_CA_C	30167067	CA	C	17_30167070_A_AA_b37;17_30167069_AA_A_b37;17_30167067_C_A_b37;17_30167070_A_AAA_b37;17_30167068_AAA_A_b37;17_30167067_CAAA_C_b37	1.73391080985067	0.605967324170302	1.99169732081521	0.92739800500296	1.98412421002337	0.899732584297772	1.99991937828617	0.992835923100497	gt	1
ENSG00000108671.5	PSMD11	30771278	30810336	17_30034238_G_A	30034238	G	A	17_30034238_G_A_b37	1.37701366107797	0.429939703838509	1.80400755902087	0.657975265842497	1.92963976235143	0.79081299508375	1.58986126764614	0.521899098697816	gt	1
ENSG00000108771.8	DHX58	40253421	40264751	17_40503147_C_CA	40503147	C	CA	17_40503148_A_AA_b37;17_40503147_C_A_b37;17_40503147_CA_C_b37;17_40503148_A_AAAAAA_b37;17_40503148_A_AAA_b37;17_40503148_A_AAAAAAAAAAA_b37	-0.867379876431642	0.0903919188118082	-1.09384649720306	0.0785888313881527	1.99914701715329	0.976700399591096	0.201012977045025	0.179835007121741	gt	0.286700711112737
ENSG00000108773.6	KAT2A	40265125	40273376	17_40189396_TAC_T	40189396	TAC	TRUE	17_40189398_CACACACAC_C_b37;17_40189396_TACACACACAC_T_b37;17_40189400_CACACAC_C_b37;17_40189406_C_CAC_b37;17_40189404_CAC_C_b37;17_40189402_CACAC_C_b37	1.1005163393437	0.342920198426357	1.49410052215029	0.476919348929072	1.04361292647729	0.328098833745169	1.99999971479025	0.999573889510278	gt	1
ENSG00000108774.10	RAB5C	40276993	40307035	17_41218747_C_T	41218747	C	TRUE	17_41218747_C_T_b37	0.447150434254013	0.212715260364037	0.610028799886322	0.238409963299245	1.50026109272494	0.479614866526361	1.54642554065123	0.500642370226641	gt	1
ENSG00000108798.4	ABI3	47287588	47300587	17_46851453_C_A	46851453	C	A	17_46851453_C_A_b37;17_46851453_CA_*_b37	1.84055658221075	0.689669466111341	1.99252251276448	0.931090843663762	1.59061757442743	0.522283128258214	1.73530162546581	0.606910527166466	gt	1
ENSG00000108819.9	PPP1R9B	48211103	48227991	17_47218959_G_A	47218959	G	A	17_47218959_G_A_b37	1.05982597684886	0.332233091375628	1.7019576234664	0.585112285468164	0.97054327215119	0.310286300825689	0.897029126667974	0.293615045061713	gt	1
ENSG00000108821.9	COL1A1	48260649	48278993	17_49015975_G_GTT	49015975	G	GTT	17_49015975_G_T_b37;17_49015976_T_TT_b37;17_49015975_GT_G_b37;17_49015976_T_TTT_b37;17_49015976_T_TTTTT_b37	1.36300339728314	0.424800467935385	1.38717341631002	0.433725532082694	0.412232098216407	0.207645328458304	0.7584937393068	0.265180958019692	gt	1
ENSG00000108823.11	SGCA	48241574	48253292	17_48243736_G_A	48243736	G	A	17_48243736_G_A_b37	1.9203020021065	0.777707092442574	1.9784447759265	0.883276485966946	1.8166179083604	0.668482691851755	1.12107456414589	0.348496162820381	gt	1
ENSG00000108829.9	LRRC59	48452419	48474914	17_49041948_C_CA	49041948	C	CA	17_49041950_A_AAA_b37;17_49041949_AA_A_b37;17_49041950_A_AA_b37;17_49041948_C_A_b37;17_49041950_A_AAAA_b37;17_49041948_CAA_C_b37	-1.56521892178142	0.0590019600860126	-0.530334751369935	0.111676522256611	-0.0369034042057592	0.153521894695126	1.87416950298876	0.722794911016202	gt	0.260169246590426
ENSG00000108830.7	RND2	41177257	41184057	17_42087506_CA_C	42087506	CA	C	17_42087508_A_AA_b37;17_42087506_CAA_C_b37;17_42087507_AA_A_b37	1.99814761054267	0.965670130864031	1.31130129709072	0.406607353051893	-0.526820244740009	0.111925558638101	1.20671614645147	0.373109003768456	gt	0.32060518075364
ENSG00000108848.11	LUC7L3	48796904	48833574	17_48573825_T_TA	48573825	TRUE	TA	17_48573825_TAAA_T_b37;17_48573827_AA_A_b37;17_48573826_AAA_A_b37;17_48573828_A_AA_b37;17_48573828_A_AAAAAAAAA_b37;17_48573828_A_AAA_b37	-0.944354810904599	0.0861781063553735	-0.282326152719065	0.130855482532885	0.881531794996363	0.290248528236417	-0.290182279422368	0.130194632107579	gt	0.293882711538116
ENSG00000108883.8	EFTUD2	42927310	42977030	17_41978541_C_T	41978541	C	TRUE	17_41978541_C_T_b37	1.59052761823818	0.522237425055876	1.38249845780831	0.43197724651373	0.987635014139926	0.314336927531173	1.7698235449559	0.631393020603843	gt	1
ENSG00000108924.9	HLF	53342372	53402426	17_53457200_G_A	53457200	G	A	17_53457200_G_A_b37	-4.02296271922609	0.0141209220136897	-7.66795819741156	0.00187509589887115	1.21011749145003	0.374135654693638	-1.41642321942271	0.0645507297787968	gt:hepatocyte	0.0703385255844489
ENSG00000108932.7	SLC16A6	66263166	66287408	17_66387068_CT_C	66387068	CT	C	17_66387070_T_TT_b37;17_66387068_CTT_C_b37;17_66387069_TT_T_b37;17_66387070_T_TTT_b37;17_66387070_T_TTTT_b37;17_66387070_T_TTTTT_b37	1.54400457292923	0.499501486834532	-0.74821793599483	0.0973628900347738	0.214857526064122	0.181519126060623	-1.29612808362413	0.0694433920143615	gt	0.274064901591867
ENSG00000108953.12	YWHAE	1247565	1303672	17_1000830_C_CA	1000830	C	CA	17_1000831_A_AA_b37;17_1000831_A_AAA_b37;17_1000830_CA_C_b37;17_1000831_A_AAAA_b37;17_1000831_A_AAAAA_b37	1.81232606030864	0.66485966959493	1.74216113589932	0.611608786659298	-0.330600693210954	0.126852917563761	1.60331468122473	0.52880608038602	gt	0.334633611078779
ENSG00000108960.3	MMD	53469973	53499353	17_53699378_TTATCTATC_T	53699378	TTATCTATC	TRUE	17_53699386_C_CTATCTATC_b37;17_53699386_C_CTATC_b37;17_53699382_CTATC_C_b37;17_53699386_C_CTGTCTGTCTATCTATC_b37;17_53699386_C_CTGTCTGTCTATCTATCTATC_b37;17_53699378_TTATCTATC_T_b37	1.54629996041132	0.500583081660916	1.70447021358336	0.586698510733908	1.83504225756684	0.684632461967768	1.7857166112409	0.643430644111397	gt	1
ENSG00000109061.9	MYH1	10395623	10421860	17_9717710_T_C	9717710	TRUE	C	17_9717710_T_C_b37	0.322705748458191	0.195284371117774	0.0364634567877715	0.16113559603969	0.498695696020206	0.220470782476669	0.0104961957928822	0.158392770653131	gt	1
ENSG00000109062.5	SLC9A3R1	72744790	72765492	17_72956801_G_T	72956801	G	TRUE	17_72956801_G_T_b37	1.76896006556422	0.630753802650323	1.38243395461888	0.431953199279618	1.93973378799654	0.806075675316577	1.84505003454228	0.69384917485594	gt	1
ENSG00000109063.10	MYH3	10531842	10560626	17_10290175_CA_C	10290175	CA	C	17_10290175_CA_C_b37;17_10290176_A_AAA_b37;17_10290176_A_AA_b37;17_10290175_C_A_b37;17_10290176_A_AAAA_b37	1.15234361689721	0.35721618213645	0.765638270550198	0.266560459482888	1.40815412251118	0.441706215739445	1.8570089340169	0.705325409910519	gt	1
ENSG00000109065.7	NAT9	72766685	72772506	17_72052580_A_C	72052580	A	C	17_72052580_A_C_b37	-1.11978957162688	0.0773467713602827	0.866416748638414	0.287012313529721	-0.150897556427708	0.142486570730966	0.451614856050981	0.213373995766023	gt	0.285753694679695
[truncated: 6,493 more rows]
